# Supplementary material for: Segregated input to thalamic areas that project differently to core and shell auditory cortical fields
Source: iScience. 2025 Jan 1;28(2):111721. doi: 10.1016/j.isci.2024.111721 (PMC11787697; doi:10.1016/j.isci.2024.111721)
Supplement: Table S1. List of nuclei that contained input neurons, related to Table 1 [file mmc2.xlsx]

## Sheet: list of nuclei with input cells
ipsi/ contra	abbreviation	nucleus/region name	region	N cases with mCherry-positive cells	mean mCherry-positive cell count	category in this study	included in counting ?	included in statistical analysis?
i	BNST	bed nucleus of the strial terminalis	amygdala	5	3.4	CeA/BNST/EA	Yes	Yes
i	CeA	central amygdaloid nucleus	amygdala	19	18.9	CeA/BNST/EA	Yes	Yes
i	EA	extension of the amygdala	amygdala	4	1.8	CeA/BNST/EA	Yes	Yes
i	BLA	basolateral amygdaloid nucleus	amygdala	4	2	BLA/LA	Yes	No
i	MeA	medial amygdaloid nucleus	amygdala	3	1.3	-	Yes	No
i	DLL	dorsal nucleus of the lateral lemniscus	auditory brainstem	26	10.4	i DLL	Yes	Yes
i	IC	cortex of the inferior colliculus	auditory brainstem	28	179.4	i IC cortex	Yes	Yes
c	IC	cortex of the inferior colliculus	auditory brainstem	23	7.5	c IC cortex	Yes	Yes
i	ICC	central nucleus of the inferior colliculus	auditory brainstem	28	61.4	i ICC	Yes	Yes
i	ILL	intermediate nucleus of the lateral lemniscus	auditory brainstem	9	3.2	i VLL/ILL/PL	Yes	Yes
i	PL	paralemniscal nucleus	auditory brainstem	3	2	i VLL/ILL/PL	Yes	Yes
i	VLL	ventral nucleus of the lateral lemniscus	auditory brainstem	25	6.6	i VLL/ILL/PL	Yes	Yes
c	DCN	dorsal cochlear nucleus	auditory brainstem	3	1.7	c DCN/VCN	Yes	No
c	DLL	dorsal nucleus of the lateral lemniscus	auditory brainstem	18	4.5	c DLL	Yes	No
c	ICC	central nucleus of the inferior colliculus	auditory brainstem	15	5.2	c ICC	Yes	No
c	LSO	lateral superior olive	auditory brainstem	1	1	c SOC	Yes	No
i	MSO	medial superior olive	auditory brainstem	1	1	i SOC	Yes	No
i	PO	periolivary nuclei	auditory brainstem	7	6.7	i SOC	Yes	No
c	PO	periolivary nuclei	auditory brainstem	3	3.3	c SOC	Yes	No
i	SPN	superior paraolivary nucleus	auditory brainstem	3	4	i SOC	Yes	No
i	VCN	ventral cochlear nucleus	auditory brainstem	1	1	i VCN	Yes	No
c	VCN	ventral cochlear nucleus	auditory brainstem	2	6.5	c DCN/VCN	Yes	No
c	VLL	ventral nucleus of the lateral lemniscus	auditory brainstem	6	1.4	c VLL/ILL	Yes	No
i	HDB	nucleus of the horizontal limb of the diagonal band	basal forebrain	2	1	HDB/LDB	Yes	No
i	LDB	lateral nucleus of the diagonal band	basal forebrain	2	4	HDB/LDB	Yes	No
i	MS	medial septal nucleus	basal forebrain	2	1	Septum	Yes	No
i	VP	ventral pallidum	basal forebrain	5	5	VP	Yes	No
i	CPu	caudate-putamen	basal nuclei	27	35.7	CPu/GP/EP	Yes	Yes
i	EP	entopeduncular nucleus	basal nuclei	15	2	CPu/GP/EP	Yes	Yes
i	GP	globus pallidus	basal nuclei	27	17.7	CPu/GP/EP	Yes	Yes
i	Acb	nucleus accumbens	basal nuclei	4	2.3	Acb	Yes	No
c	CPu	caudate-putamen	basal nuclei	2	1.5	-	Yes	No
i/c	PAG	periaqueductal gray	brainstem	27	10.9	PAG	Yes	Yes
i	SC	superior colliculus	brainstem	28	54.2	i/c SC	Yes	Yes
c	SC	superior colliculus	brainstem	19	6.5	i/c SC	Yes	Yes
i	CnF	cuneiform nucleus	brainstem	18	5.5	i/c CnF	Yes	No
c	CnF	cuneiform nucleus	brainstem	7	2.1	i/c CnF	Yes	No
i	DMTg	dorsomedial tegmental area	brainstem	3	1	Tegmentum	Yes	No
i	DpCN	deep cerebellar nucleus	brainstem	1	20	DpCN	Yes	No
i	DTg	dorsal tegmental nucleus	brainstem	1	1	Tegmentum	Yes	No
i	Gi	gigantocellular reticular nucleus	brainstem	4	1.5	-	Yes	No
i	IsRt	isthmic reticular formation	brainstem	5	1.4	i/c Reticular	Yes	No
i	KF	Kolliker-Fuse nucleus	brainstem	2	1.5	-	Yes	No
i	LPGi	lateral paragigantocellular nucleus	brainstem	2	1.5	-	Yes	No
i	MdD	medullary reticular nucleus, dorsal part	brainstem	1	1	i/c Reticular	Yes	No
i	MiTg	microcellular tegmental nucleus	brainstem	5	3.2	Tegmentum	Yes	No
i	mRt	mesenphalic reticular formation	brainstem	24	6.3	mRt/p1Rt	Yes	No
c	mRt	mesenphalic reticular formation	brainstem	10	2	i/c Reticular	Yes	No
i	P7	perifacial zone	brainstem	1	1	-	Yes	No
i	PBG	parabigeminal nucleus	brainstem	5	2.7	-	Yes	No
i	PBN	parabrachial nucleus	brainstem	3	2.3	PBN	Yes	No
i	PDTg	posterodorsal tegmental nucleus	brainstem	1	2	Tegmentum	Yes	No
i	Pn	pontine reticular nucleus	brainstem	10	2.7	i/c Reticular	Yes	No
c	Pn	pontine reticular nucleus	brainstem	6	1.5	i/c Reticular	Yes	No
c	Pr5	principal sensory trigeminal nucleus	brainstem	2	1	-	Yes	No
i	RIs	retroisthmic nucleus	brainstem	2	1	i/c RIs	Yes	No
c	RIs	retroisthmic nucleus	brainstem	4	1	i/c RIs	Yes	No
i	RPC	red nucleus, parvicellular part	brainstem	5	1.4	RPC/RRF	Yes	No
i	RRF	retrorubral field	brainstem	2	1	RPC/RRF	Yes	No
i	RVL	rostroventrolateral reticular nucleus	brainstem	1	1	i/c Reticular	Yes	No
i	Sp5	spinal trigeminal nucleus	brainstem	2	1	i/c Sp5	Yes	No
c	Sp5	spinal trigeminal nucleus	brainstem	12	2.8	i/c Sp5	Yes	No
i	TG	tectal gray	brainstem	16	6.4	i/c TG	Yes	No
c	TG	tectal gray	brainstem	4	2	i/c TG	Yes	No
i	VeN	vestibular nuclei	brainstem	9	1.8	i/c VeN	Yes	No
c	VeN	vestibular nuclei	brainstem	3	1.3	i/c VeN	Yes	No
i	LHb	lateral habenular nucleus	epithalamus	2	1	LHb/PCom	Yes	No
i	HIP	hippocampal formation	hippocampal formation	18	16.3	HIP/Ent	No	No
c	HIP	hippocampal formation	hippocampal formation	2	1.5	HIP/Ent	No	No
i	AH	anterior hypothalamic area	hypothalamus	9	1.8	i/c hypothalamus	Yes	Yes
i	DM	dorsomedial hypothalamic nucleus	hypothalamus	3	4.3	i/c hypothalamus	Yes	Yes
i	LH	lateral hypothalamic area	hypothalamus	17	3.9	i/c hypothalamus	Yes	Yes
c	LH	lateral hypothalamic area	hypothalamus	6	1.7	i/c hypothalamus	Yes	Yes
i	LPO	lateral preoptic area	hypothalamus	3	3	i/c hypothalamus	Yes	Yes
i	MM	medial mamillary nucleus, medial part	hypothalamus	2	1	i/c hypothalamus	Yes	Yes
i	MnPO	median preoptic nucleus	hypothalamus	2	1.5	i/c hypothalamus	Yes	Yes
i	MPA	medial preoptic area	hypothalamus	1	1	i/c hypothalamus	Yes	Yes
i	MPO	medial preoptic nucleus	hypothalamus	5	5	i/c hypothalamus	Yes	Yes
i	MTu	medial tuberal nucleus	hypothalamus	1	1	i/c hypothalamus	Yes	Yes
i	PH	posterior hypothalamic area	hypothalamus	12	2.5	i/c hypothalamus	Yes	Yes
c	PH	posterior hypothalamic area	hypothalamus	4	1.3	i/c hypothalamus	Yes	Yes
i	PMD/PMV	premammillary nucleus	hypothalamus	3	1.3	i/c hypothalamus	Yes	Yes
i	VMH	ventromedial hypothalamus	hypothalamus	14	6.3	i/c hypothalamus	Yes	Yes
c	VMH	ventromedial hypothalamus	hypothalamus	7	2.1	i/c hypothalamus	Yes	Yes
i	PaF	parafascicular thalamic nucleus	modulation	14	3.1	PaF/SPF	Yes	Yes
i	SPF	subparafascicular nucleus	modulation	20	6.5	PaF/SPF	Yes	Yes
i	DR	dorsal raphe	modulation	17	3.8	Raphe	Yes	No
i	LC	locus coeruleus	modulation	3	3.3	LC	Yes	No
c	LDTg	laterodorsal tegmental nucleus	modulation	2	1	i/c PTg/LDTg	Yes	No
i	MnR	median raphe nucleus	modulation	3	1	Raphe	Yes	No
c	PTg	pedunclotegmental nucleus	modulation	7	1.1	i/c PTg/LDTg	Yes	No
i	PTg/LDTg	pedunclotegmental/ laterodorsal tegmental nucleus	modulation	25	4.4	i/c PTg/LDTg	Yes	No
i	RIP	raphe interpositus nucleus	modulation	5	1.4	Raphe	Yes	No
i	RMg	raphe magnus nucleus	modulation	2	1	Raphe	Yes	No
i	ROb	raphe obscus nucleus	modulation	2	1	Raphe	Yes	No
i	SN	substantia nigra	modulation	12	6.8	SN/VTA	Yes	No
i	VTA	ventral tegmental area	modulation	1	7	SN/VTA	Yes	No
i	Au1	primary auditory field	neocortex	22	32.6	Au1	Yes	Yes
i	AuD	dorsal auditory field	neocortex	21	45	AuD	Yes	Yes
i	AuV	ventral auditory field	neocortex	27	28.5	AuV	Yes	Yes
i	S1	primary somatosensory cortex	neocortex	21	12.3	S1/S2	Yes	Yes
i	S2	secondary somatosensory corte	neocortex	21	21.1	S1/S2	Yes	Yes
i	TeA	temporal association area	neocortex	21	9.9	TeA	Yes	Yes
i	V1	primary visual cortex	neocortex	13	37.2	V1/V2	Yes	Yes
i	V2	secondary visual cortex	neocortex	20	16.5	V1/V2	Yes	Yes
i	A24	cingulate cortex, area 24	neocortex	7	3.4	Limbic cortex	Yes	No
i	A29	cingulate cortex, area 29	neocortex	5	1.2	Limbic cortex	Yes	No
i	A30	cingulate cortex, area 30	neocortex	1	9	Limbic cortex	Yes	No
i	A32	cingulate cortex, area 32	neocortex	4	1.8	Limbic cortex	Yes	No
i	ACC	anterior cingulate cortex	neocortex	1	3	Limbic cortex	Yes	No
i	AI	agranular insular cortex	neocortex	5	1.6	Insura	Yes	No
i	DI	dysgranular insular cortex	neocortex	6	2.3	Insura	Yes	No
i	Ect	ectorhinal cortex	neocortex	11	8.9	Ect/PRh	Yes	No
i	Ent	entorhinal cortex	neocortex	1	3	HIP/Ent	No	No
i	GI	granular insular cortex	neocortex	7	8.1	Insura	Yes	No
i	LO	lateral orbital cortex	neocortex	3	1	Orbitofrontal cortex	Yes	No
i	M1	primary motor cortex	neocortex	2	1	M1/M2	Yes	No
i	M2	secondary motor cortex	neocortex	3	1	M1/M2	Yes	No
i	PRh	perirhinal cortex	neocortex	9	8.4	Ect/PRh	Yes	No
c	S1	primary somatosensory cortex	neocortex	3	1	-	Yes	No
i	VO	ventral orbital cortex	neocortex	2	1	Orbitofrontal cortex	Yes	No
i	APT	anterior pretectal nucleus	thalamus	22	4.8	APT	Yes	Yes
i	AM	anteromedial thalamic nucleus	thalamus	2	1	AM/AV	Yes	No
i	AV	anteroventral thalamic nucleus	thalamus	1	1	AM/AV	Yes	No
i	BIC	nucleus of the brachium of the inferior colliculus	thalamus	16	8.1	BIC	No	No
c	BIC	nucleus of the brachium of the inferior colliculus	thalamus	5	1.4	c BIC/Eth/REth/PrG/ZI	Yes	No
i	CL	centrolateral thalamic nucleus	thalamus	2	1	CL	Yes	No
i	Dk	nucleus of Darkschewitsh	thalamus	6	1.7	Dk	Yes	No
i	DLG	dorsal lateral geniculate nucleus	thalamus	4	3.8	DLG	Yes	No
i	Eth/REth	ethmoid/retroethmoid nucleus	thalamus	15	7.5	Eth/REth	No	No
c	Eth/REth	ethmoid/retroethmoid nucleus	thalamus	4	1	c BIC/Eth/REth/PrG/ZI	Yes	No
i	IGL	intergeniculate leaflet	thalamus	7	3.1	IGL/PrG	No	No
i	LP	lateral posterior thalamic nucleus	thalamus	9	4.7	LP/LD	Yes	No
i	Lth	lithoid nucleus	thalamus	7	1.9	Lth	Yes	No
i	MD	mediodorsal thalamic nucleus	thalamus	2	1	-	Yes	No
i	MGD	medial geniculate body, dorsal division	thalamus	7	11.7	i MGD/MGV	No	No
i	MGM	medial geniculate body, medial division	thalamus	11	3.5	MGM/SG	No	No
i	MGV	medial geniculate body, ventral division	thalamus	4	35	i MGD/MGV	No	No
i	MPT	medial pretectal area	thalamus	4	1.3	-	Yes	No
i	p1Rt	prosomere 1 reticular formation	thalamus	14	8.2	mRt/p1Rt	No	No
i	PCom	nucleus of the posterior commissure	thalamus	2	1	LHb/PCom	Yes	No
i	PLi	posterior limitans thalamic nucleus	thalamus	1	6	PLi	Yes	No
i	Po	posterior thalamic nucleus	thalamus	9	4.6	Po	Yes	No
i	PP/PIL	peripeduncular/posterior intralaminar thalamic nucleus	thalamus	4	13.5	PP/PIL	No	No
i	PrC	precommissural nucleus	thalamus	2	1	-	Yes	No
i	Re	reuniens thalamic nucleus	thalamus	3	1.3	Re	Yes	No
i	SG	suprageniculate nucleus	thalamus	8	4.4	MGM/SG	No	No
i	subB	subbrachial nucleus	thalamus	12	4.3	subB	No	No
i	subG	subgeniculate nucleus	thalamus	9	4.3	subG	Yes	No
i	VL	ventrolateral thalamic nucleus	thalamus	1	1	VL/VM	Yes	No
i	VM	ventromedial thalamic nucleus	thalamus	2	1	VL/VM	Yes	No
i	VPL/VPM	ventral posterolateral/posteromedial thalamic nucleus	thalamus	4	1.8	VPL/VPM	Yes	No
i	RTN	reticular thalamic nucleus	ventral thalamus	25	37.2	RTN	Yes	Yes
i	ZI	zona incerta	ventral thalamus	17	23.7	ZI	Yes	Yes
i	F	nucleus of the field of Forel	ventral thalamus	3	4.3	F	Yes	No
i	PrG	pregeniculate nucleus	ventral thalamus	18	4.3	IGL/PrG	No	No
i	PSTh	parasubthalamic nucleus	ventral thalamus	6	1.2	STh/PSTh	Yes	No
i	STh	subthalamic nucleus	ventral thalamus	13	2.2	STh/PSTh	Yes	No
c	ZI	zona incerta	ventral thalamus	3	2.3	c BIC/Eth/REth/PrG/ZI	Yes	No
