# Supplementary material for: Segregated input to thalamic areas that project differently to core and shell auditory cortical fields
Source: iScience. 2025 Jan 1;28(2):111721. doi: 10.1016/j.isci.2024.111721 (PMC11787697; doi:10.1016/j.isci.2024.111721)
Supplement: Data S1. Data and code for producing graphs in Figures 3 to 8 [file mmc3.zip]

Archive with 8 entries (7 files):
- DataS1_data_and_code_for_Fig_3-8/
- DataS1_data_and_code_for_Fig_3-8/analysis.m
- DataS1_data_and_code_for_Fig_3-8/cmp.mat
- DataS1_data_and_code_for_Fig_3-8/cntdata.mat
- DataS1_data_and_code_for_Fig_3-8/cntdata_cort.mat
- DataS1_data_and_code_for_Fig_3-8/naneucdist.m
- DataS1_data_and_code_for_Fig_3-8/starter_core_ratio.mat
- DataS1_data_and_code_for_Fig_3-8/TRIOtarget.csv
