# Supplementary material for: Segregated input to thalamic areas that project differently to core and shell auditory cortical fields
Source: iScience. 2025 Jan 1;28(2):111721. doi: 10.1016/j.isci.2024.111721 (PMC11787697; doi:10.1016/j.isci.2024.111721)
Supplement: Data S1. Data and code for producing graphs in Figures 3 to 8 [file mmc3.zip › DataS1_data_and_code_for_Fig_3-8/analysis.m]

clear
load cntdata.mat
load cntdata_cort.mat

load cmp.mat
GFPlist(:,24)=0;
Rshell={'19-101','19-71','19-79','19-64','20-27'};
Vshell={'20-12','19-67','20-28','19-80','19-66','19-84'};
Cshell={'19-85','19-97','19-72','19-89','19-95','19-81','20-16'};

for ii=1:nfiles
    if strcmp(fname(ii).name2,'20-9.ASC')
        fname(ii).name2='20-09.ASC';
    end
end

Nuc=struct();
Nucname={'Au1','Insura','APT','AuD','AuV','BIC','BLA/LA','CPu/GP/EP','CeA/BNST/EA','i/c CnF',...
    'DLG','i DLL','Raphe','Ect/PRh','Eth/REth','HIP/Ent','i IC cortex',...
    'c IC cortex','i ICC','c ICC','IGL/PrG','i VLL/ILL/PL','LP/LD','i SOC','MGV','MGD','c MG',...
    'MGM/SG','PAG','PBN','PP/PIL','PaF/SPF','Po','RTN','Re','S1/S2',...
    'i/c SC','SN/VTA','STh/PSTh','TeA','V1/V2','i/c hypothal','VP','Vest N',...
    'ZI','c DCN/VCN','c DLL','c VLL/ILL','c SOC','deepCN',...
    'i VCN','subB','subG','section outline','Dk','F','PLi',...
    'LimbicCort','i/c TG','i/c Sp5','Septum','i/c Reticular','i/c PTg/LDTg',...
    'LC','M1/M2','Acb','OrbFCort','i/cRIs','c BIC/Eth/REth/PIsG/ZI','RPC/RRF','Lth',...
    'HDB/LDB','Tegmental','AM/AV','VPL/VPM','VL/VM','MR','CL','LHb/PCom','mRt/p1Rt'};
%10/7/9/9/8/6/6/6/3
origname={'AI',{'AIP','AIns','DI','DIns','GI','GIns'},'APT','AuD','AuV','BIC','BLA',{'CPu','GP'},{'CeA','BNST','EA'},{'CnF','cCnF'},...
    'DLG',{'DNLL','iDLL'},{'DR','RIP','RMg','ROb','MnR'},{'Ect','PRh'},{'Eth','Eth/REth'},{'HIP','cHIP','Ent'},{'IC-l','iIC'},...
    'IC-r',{'ICC','ICC-l'},'ICC-r',{'IGL','PrG'},{'iILL','INLL','iVLL','MPL','PLV'},{'LP','LD'},{'LSO','iMSO','iPO','iSPN'},'MGV','MGD','MG-r',...
    {'MGM','SG'},'PAG',{'PBN','ParaBraN'},{'PIL','PP/PIL'},{'PaF','SPF'},'PO','RTN','Re',{'S1','S2'},...
    {'SC-l','SC-r'},{'SN','VTA'},{'STh','PSTh'},'TeA',{'V1','V2'},{'VMH','LH','AH','PH','cLH','cPH','cVMH','LPO','MPO','MPA','MnPO','PMD/PMV','MM'},'VP',{'VestN','cVestN'},...
    'ZI',{'cDCN','cVCN'},'cDLL',{'cILL','cVLL'},{'cLSO','cPO'},'deepCN',...
    'iVCN','subB','subG','section outline','Dk','F','PLi',...
    {'A24','A29','A30','A32','ACC'},{'TG','cTG'},{'Sp5','cSp5'},{'LSep','MSep'},{'cmRt','RVL','cPnO/PnC','PnC/PnO','Gi','IsRt','PCRt','MdD'},{'PTg','PPTG','PPTG/LDTG','cLDTG','cPPTG'},...
    'LC',{'M1','M2'},'Acb',{'LO','MO','VO'},{'RIs','cRIs'},{'cBIC','cEth/REth','cPrG','cZI'},{'RPC','RRF'},'Lth',...
    {'HDB','LDB'},{'DTg','DMTg','MiTg','PDTg'},{'AM','AV'},'VPL/VPM',{'VL','VM'},'DM','CL',{'LHb','PCom'},{'mRt','p1Rt'}};
%10/7/9/9/8/6/6/6/3
categol={'Cort', 'Cort', 'OtherBStem',   'Cort',  'Cort',  'Thal',  'Tel',  'Tel',  'Tel',  'OtherBStem',...
    'Thal',  'AudBStem','Modul',     'Cort',     'Thal',    'Cort', 'AudMid',...
    'AudMid',   'AudMid','AudMid',      'Diencep',  'AudBStem',  'Thal',  'AudBStem','Thal','Thal','Thal',...
    'Thal','OtherBStem','OtherBStem','Thal',  'Modul',    'Thal','Diencep','Thal',  'Cort',...
    'OtherBStem','Modul',   'Diencep',  'Cort',     'Cort',     'Diencep','Tel',    'OtherBStem',...
    'Diencep',  'AudBStem', 'AudBStem','AudBStem',  'AudBStem', 'OtherBStem',...
    'AudBStem', 'Thal',  'Thal','section outline','Diencep','Diencep','Thal',...
    'Cort', 'OtherBStem','OtherBStem',  'Tel',      'OtherBStem','Modul',...
    'Modul','Cort','Tel','Cort','OtherBStem','Thal','OtherBStem','Diencep',...
    'Tel','OtherBStem','Thal','Thal','Thal','Thal','Thal','Diencep','OtherBStem'};
%10/7/9/9/8/6/6/6/3
excl=[0,0,0,0,0,1,0,0,0,0,...
    0,0,0,0,1,1,0,...
    0,0,0,1,0,0,0,1,1,0,...
    1,0,0,1,0,0,0,0,0,...
    0,0,0,0,0,0,0,0,...
    1,0,0,0,0,0,...
    0,1,0,0,0,0,0,...
    0,0,0,0,0,0,...
    0,0,0,0,0,0,0,0,...
    0,0,0,0,0,0,0,0,1];

%excl: exclude the nucleus for couting of input neurons
noshow_R=[  0,0,0,0,0,0,0,0,0,0,...
    0,0,0,0,0,1,0,...
    0,0,0,0,0,0,0,0,0,0,...
    0,0,0,0,0,0,0,0,0,...
    0,0,0,0,0,0,0,0,...
    0,0,0,0,0,0,...
    0,0,0,0,0,0,0,...
    0,0,0,0,0,0,...
    0,0,0,0,0,0,0,0,...
    0,0,0,0,0,0,0,0,0];
%noshow_R: hide the nucleus for display
omitcasenuc=[   1,1,0,1,1,0,1,1,1,0,...
    0,0,0,1,0,1,0,...
    0,0,0,0,0,0,0,0,0,0,...
    0,0,0,0,0,0,0,0,1,...
    0,0,0,1,1,0,1,0,...
    0,0,0,0,0,0,...
    0,0,0,0,0,0,0,...
    1,0,0,1,0,0,...
    0,1,1,1,0,0,0,0,...
    1,0,0,0,0,0,0,0,0];
%omitcasenuc: if starter cells are found in the nuc, the case is omitted.
NucNum=length(Nucname);
omitcase=[];
table(Nucname', excl',noshow_R',omitcasenuc')

for ii=1:NucNum
    Nuc(ii).name=Nucname{ii};
    Nuc(ii).orig=origname{ii};
    Nuc(ii).excl=excl(ii);
    Nuc(ii).categol=categol{ii};
    Nuc(ii).noshow_R=noshow_R(ii);
    Nuc(ii).omitcasenuc=omitcasenuc(ii);
end

Aulist2=zeros(nfiles,6,4);
Aulist2(:,1:3,:)=Aulist(:,1:3,:);
Aulist2(:,4,:)=sum(Aulist(:,4:5,:),2);
Aulist2(:,5,:)=sum(Aulist(:,6:7,:),2);
Aulist2(:,6,:)=sum(Aulist(:,8:10,:),2);

sAu=permute(sum(Aulist,2),[1,3,2]);
rLayer=sAu./sum(sAu,2);
rClayer=Aulist./sum(sAu,2);
Au2={'Au1','AuD','AuV','S1/S2','V1/V2','Insura'};
sAu2=permute(sum(Aulist2,2),[1,3,2]);
rLayer2=sAu2./sum(sAu2,2);
rClayer2=Aulist2./sum(sAu2,2);


Tt=readtable('TRIOtarget.csv');
casename=string(Tt.case_);
target=string(table2cell(Tt(:,2:5)));
CreInj=string(Tt.Cre_inj);


outdata_R=zeros(nfiles,NucNum);%mCherry
outdata_G=zeros(nfiles,NucNum);%GFP
outdata_B=zeros(nfiles,NucNum);%Cre
outdata_S=zeros(nfiles,NucNum);%starter
exclcount=zeros(nfiles,1);

for ii=1:NucNum
    if ~iscell(Nuc(ii).orig)
        ind=find(strcmp(contournamelist,Nuc(ii).orig));
        if ~isempty(ind)
            outdata_R(:,ii)=outdata_R(:,ii)+mCherrylist(:,ind);
            outdata_G(:,ii)=outdata_G(:,ii)+GFPlist(:,ind);
            outdata_B(:,ii)=outdata_B(:,ii)+Crelist(:,ind);
            outdata_S(:,ii)=outdata_S(:,ii)+starterlist(:,ind);
        end
    else
        for jj=1:length(Nuc(ii).orig)
            ind=find(strcmp(contournamelist,Nuc(ii).orig{jj}));
            if ~isempty(ind)
                outdata_R(:,ii)=outdata_R(:,ii)+mCherrylist(:,ind);
                outdata_G(:,ii)=outdata_G(:,ii)+GFPlist(:,ind);
                outdata_B(:,ii)=outdata_B(:,ii)+Crelist(:,ind);
                outdata_S(:,ii)=outdata_S(:,ii)+starterlist(:,ind);
            end
        end
    end
    if Nuc(ii).excl
        %exclude the nucleus for couting of input neurons
        exclcount=exclcount+outdata_R(:,ii);
        outdata_R(:,ii)=nan;
    end
    if ~strcmp(Nuc(ii).orig,'section outline')
        exclcount(outdata_S(:,ii)>0|(outdata_G(:,ii)>0&outdata_B(:,ii)>0))=...
            exclcount(outdata_S(:,ii)>0|(outdata_G(:,ii)>0&outdata_B(:,ii)>0))+outdata_R(outdata_S(:,ii)>0|(outdata_G(:,ii)>0&outdata_B(:,ii)>0),ii);
        outdata_R(outdata_S(:,ii)>0|(outdata_G(:,ii)>0&outdata_B(:,ii)>0),ii)=nan; % omit the nucleus which contain [GFP and Cre] or starter cells
    end
    if Nuc(ii).omitcasenuc
        ind=find(outdata_S(:,ii)>0);
        omitcase=[omitcase;ind];

    end
end

ind=find(sum(outdata_R(:,strcmp(Nucname,'section outline')),2)<200);

omitcase=[omitcase;ind];


figure;
scatter(outdata_S(:,strcmp(Nucname,'section outline')), outdata_R(:,strcmp(Nucname,'section outline')))
for ii=1:nfiles
    text(outdata_S(ii,strcmp(Nucname,'section outline')), outdata_R(ii,strcmp(Nucname,'section outline')),fname(ii).name(1:end-4),'Color','r')
end


omitcase=unique(omitcase);
llist=ones(nfiles,1);
llist(omitcase)=0;
llist=logical(llist);
nfiles2=sum(llist);
usecase=find(llist);
outdata_R(:,strcmp(Nucname,'i IC cortex'))=outdata_R(:,strcmp(Nucname,'i IC cortex'))-outdata_R(:,strcmp(Nucname,'i ICC'));
outdata_R(:,strcmp(Nucname,'c IC cortex'))=outdata_R(:,strcmp(Nucname,'c IC cortex'))-outdata_R(:,strcmp(Nucname,'c ICC'));

for ii=1:NucNum
    Nuc(ii).noR=sum(outdata_R(:,ii),'omitnan')==0;
end
fnamelist=cell(nfiles2,1);
RSnum=zeros(nfiles2,1);
CSnum=zeros(nfiles2,1);
VSnum=zeros(nfiles2,1);

iRS=zeros(length(Rshell),1);
iCS=zeros(length(Cshell),1);
iVS=zeros(length(Vshell),1);


for ii=1:nfiles2
    fnamelist{ii}=fname(usecase(ii)).name2(1:end-4);
    if any(strcmp(Rshell,fname(usecase(ii)).name2(1:end-4)))
        tmpind=find(strcmp(Rshell,fname(usecase(ii)).name2(1:end-4)));
        RSnum(ii)=1;
        iRS(tmpind)=usecase(ii);

    end
    if any(strcmp(Cshell,fname(usecase(ii)).name2(1:end-4)))
        tmpind=find(strcmp(Cshell,fname(usecase(ii)).name2(1:end-4)));
        CSnum(ii)=1;
        iCS(tmpind)=usecase(ii);
    end
    if any(strcmp(Vshell,fname(usecase(ii)).name2(1:end-4)))
        tmpind=find(strcmp(Vshell,fname(usecase(ii)).name2(1:end-4)));
        VSnum(ii)=1;
        iVS(tmpind)=usecase(ii);

    end

end
RSnum=logical(RSnum);
VSnum=logical(VSnum);
CSnum=logical(CSnum);


Tind=zeros(nfiles2,1);
for ii=1:nfiles2
    Tind(ii)=find(strcmp(fnamelist{ii},casename));
end
target2=target(Tind,:);
Utarget=unique(target(:));
Utarget=Utarget(~strcmp(Utarget,''));

CreInj2=CreInj(Tind,:);


% calculate percentage
rLayer=rLayer(llist,:);
outdata_Rp=outdata_R(llist,:)./repmat(outdata_R(llist,strcmp(Nucname,'section outline')),1,NucNum);
outdata_Gp=outdata_G(llist,:)./repmat(outdata_G(llist,strcmp(Nucname,'section outline')),1,NucNum);
outdata_Bp=outdata_B(llist,:)./repmat(outdata_B(llist,strcmp(Nucname,'section outline')),1,NucNum);
outdata_Sp=outdata_S(llist,:)./repmat(outdata_S(llist,strcmp(Nucname,'section outline')),1,NucNum);

figure;
scatter(outdata_S(llist,strcmp(Nucname,'section outline')), outdata_R(llist,strcmp(Nucname,'section outline')))
ind=find(llist==1);
for ii=1:nfiles2
    text(outdata_S(ind(ii),strcmp(Nucname,'section outline')), outdata_R(ind(ii),strcmp(Nucname,'section outline')),fnamelist{ii},'Color','r')
end
xlabel('# starter cells')
ylabel('# inputs cells')

title('stater vs input cell counts')
set(gca,'FontName','Arial','FontSize',8,'box','off','TickDir','out')
set(gca,'LineWidth',2)
print('starter_vs_input_count.pdf','-dpdf')
[rho,pval]=corr(outdata_S(llist,strcmp(Nucname,'section outline')), outdata_R(llist,strcmp(Nucname,'section outline')));

table(Nucname',mean(outdata_Sp,1,'omitnan')'*100,mean(outdata_Rp,1,'omitnan')'*100)
categolR=categol(sum(outdata_Rp,'omitnan')~=0&~noshow_R);
NucNameR=Nucname(sum(outdata_Rp,'omitnan')~=0&~noshow_R);
outdata_Rsp=outdata_Rp(:,sum(outdata_Rp,'omitnan')~=0&~noshow_R);
outdata_Rsp=outdata_Rsp(:,~strcmp(NucNameR,'section outline'));
NucNameR=NucNameR(~strcmp(NucNameR,'section outline'));
categolR=categolR(~strcmp(NucNameR,'section outline'));

table(NucNameR',mean(outdata_Rsp,1,'omitnan')'*100)

shownuc=mean(outdata_Rsp,'omitnan')>0.005&max(outdata_Rsp,[],'omitnan')>0.01;

NucNameS=Nucname(sum(outdata_Sp)~=0);

outdata_Ssp=outdata_Sp(:,sum(outdata_Sp)~=0);
outdata_Ssp=outdata_Ssp(:,~strcmp(NucNameS,'section outline'));
NucNameS=NucNameS(~strcmp(NucNameS,'section outline'));

NucNameG=Nucname(sum(outdata_Gp)~=0);

outdata_Gsp=outdata_Gp(:,sum(outdata_Gp,'omitnan')~=0);
outdata_Gsp=outdata_Gsp(:,~strcmp(NucNameG,'section outline'));
NucNameG=NucNameG(~strcmp(NucNameG,'section outline'));


%%% cell distribution
outdata_Rsp_show=outdata_Rsp(:,shownuc);
shownucS=max(outdata_Ssp,[],'omitnan')>0.1;

outdata_Ssp_show=outdata_Ssp(:,shownucS);
NucNameRshow=NucNameR(shownuc);
NucNameSshow=NucNameS(shownucS);

for ii=1:length(NucNameSshow)
    cmp=strcmp(NucNameRshow,NucNameSshow{ii});
    indR=find(cmp);
    if ~isempty(indR)
        Svec=find(outdata_Ssp_show(:,ii)>0);
        outdata_Rsp_show(Svec,indR)=nan;
    end
end

[BR,IndR]=sort(sum(outdata_Rsp_show,'omitnan'),'descend');
[BS,IndS]=sort(sum(outdata_Ssp_show,'omitnan'),'descend');
[BG,IndG]=sort(sum(outdata_Gsp,'omitnan'),'descend');
[BC,IndC]=sort(outdata_Ssp_show(:,IndS(1)),'descend');
[BC2,IndC2]=sort(outdata_Ssp_show(:,IndS(2)),'descend');
[BC3,IndC3]=sort(outdata_Ssp_show(:,IndS(3)),'descend');

save('starter_core_ratio.mat',"BC","fnamelist","IndC")

%%%% correlation: input nuclei
varname=NucNameRshow;
varnum=length(varname);

[rho,pval]=corr(outdata_Rsp_show,'type','Spearman','rows','pairwise');
q=0.05;
method='pdep';
report='yes';
disp("%%%% correlation: input nuclei")
[h, crit_p, adj_ci_cvrg, adj_p]=fdr_bh(pval,q,method,report);
pval=adj_p;
Y=pdist(rho,@naneucdist);

Z=linkage(Y,'single');
tree=cluster(Z,'maxclust',4);
ind=optimalleaforder(Z,Y);
f=figure;
set(gcf,'Units','centimeters','Position',[2,1,21,20])

subplot('Position',[0.1,0.25,0.55,0.7])
urho=unique(rho(:));
imagesc(rho(ind,ind),[urho(1),max(urho,[],'omitnan')])
cmap=[jet(100); 1 1 1];
colormap(cmap)
axis xy
axis image
set(gca,'Box','off')
set(gca,'TickDir','out','XTickLabelRotation',90)
set(gca,'FontName','Arial','FontSize',8,'XTick',1:length(varname),'YTick',1:length(varname))
set(gca,'LineWidth',2,'XTickLabel',varname(ind),'YTickLabel',varname(ind))
for ii=1:length(varname)
    for jj=1:length(varname)
        if pval(ind(ii),ind(jj))<0.05
            if rho(ind(ii),ind(jj))>0
                text(ii,jj,'*','Color','k','FontName','Arial','FontSize',5)
            else
                text(ii,jj,'*','Color','w','FontName','Arial','FontSize',5)
            end
        end
    end
end


cbar=colorbar;
set(cbar,'Box','off','YLim',[urho(1),max(urho,[],'omitnan')])
set(cbar,'TickDir','out','LineWidth',2,'Location','westoutside')

subplot('Position',[0.7,0.4,0.15,0.4])

dendrogram(Z,'Reorder',ind,'Orientation','right','Labels',[]);
set(gca,'Box','off')
set(gca,'TickDir','out','XTickLabelRotation',90,'YTickLabel',[])
set(gca,'FontName','Arial')
set(gca,'LineWidth',2,'Ylim',[0.5,varnum+0.5])

print(sprintf('input_corr2_%d.pdf',ii),'-dpdf')

%%%%% correlation: input vs starter
varname2=NucNameSshow;

[rho,pval]=corr(outdata_Rsp_show,outdata_Ssp_show,'type','Spearman','rows','pairwise');
q=0.05;
method='pdep';
report='yes';
disp("%%%% correlation: input vs starter")
[h, crit_p, adj_ci_cvrg, adj_p]=fdr_bh(pval,q,method,report);
pval=adj_p;

Y1=pdist(rho,@naneucdist);
Z1=linkage(Y1,'single');
tree1=cluster(Z1,'maxclust',4);
ind1=optimalleaforder(Z1,Y1);

Y2=pdist(rho',@naneucdist);
Z2=linkage(Y2,'single');
tree2=cluster(Z2,'maxclust',4);
ind2=optimalleaforder(Z2,Y2);
f=figure;
set(gcf,'Units','centimeters','Position',[2,1,21,21])
subplot('Position',[0.1,0.25,0.55,0.4])
urho=unique(rho(:));
imagesc(rho(ind1,ind2),[urho(1),max(urho)])
colormap('jet')
axis xy
axis image
set(gca,'Box','off')
set(gca,'TickDir','out','XTickLabelRotation',90)
set(gca,'FontName','Arial','FontSize',8,'XTick',1:length(varname2),'YTick',1:length(varname))
set(gca,'LineWidth',2,'XTickLabel',varname2(ind2),'YTickLabel',varname(ind1))
for ii=1:length(varname)
    for jj=1:length(varname2)
        if pval(ind1(ii),ind2(jj))<0.05

            if rho(ind1(ii),ind2(jj))>0
                text(jj,ii,'*','Color','k','FontName','Arial','FontSize',5)
            else
                text(jj,ii,'*','Color','w','FontName','Arial','FontSize',5)
            end
        end
    end
end
xlabel('Starter')
ylabel('Input')

cbar=colorbar;
set(cbar,'Box','off','YLim',[urho(1),max(urho)])
set(cbar,'TickDir','out','LineWidth',2,'Location','westoutside')


subplot('Position',[0.33,0.7,0.28,0.1])
dendrogram(Z2,'Reorder',ind2,'Labels',[]);
set(gca,'Box','off')
set(gca,'TickDir','out','XTickLabelRotation',90,'XTickLabel',[])
set(gca,'FontName','Arial')
set(gca,'LineWidth',2,'Xlim',[0.5,length(varname2)+0.5])

subplot('Position',[0.67,0.25,0.1,0.4])
dendrogram(Z1,'Reorder',ind1,'Orientation','right','Labels',[]);
set(gca,'Box','off')
set(gca,'TickDir','out','XTickLabelRotation',90,'YTickLabel',[])
set(gca,'FontName','Arial')
set(gca,'LineWidth',2,'Ylim',[0.5,length(varname)+0.5])

print('starter_vs_input_corr2.pdf','-dpdf')

%%%% correlation: layer vs starter
varname=NucNameSshow;
varname2=Layer;
varnum=length(varname);

[rho,pval]=corr(outdata_Ssp_show,rLayer,'type','Spearman','rows','pairwise');
q=0.05;
method='pdep';
report='yes';
disp("%%%% correlation: layer vs starter")
[h, crit_p, adj_ci_cvrg, adj_p]=fdr_bh(pval,q,method,report);
pval=adj_p;

Y1=pdist(rho,@naneucdist);
Z1=linkage(Y1,'single');
tree1=cluster(Z1,'maxclust',4);
ind1=optimalleaforder(Z1,Y1);
Y2=pdist(rho',@naneucdist);
Z2=linkage(Y2,'single');
tree2=cluster(Z2,'maxclust',4);
ind2=1:4;
f=figure;
set(gcf,'Units','centimeters','Position',[2,1,10,10])
subplot('Position',[0,0.15,0.5,0.65])
urho=unique(rho(:));
imagesc(rho(ind1,ind2),[urho(1),max(urho,[],'omitnan')])
cmap=[jet(100); 1 1 1];

colormap(jet)
axis xy
axis image
set(gca,'Box','off')
set(gca,'TickDir','out','XTickLabelRotation',90)
set(gca,'FontName','Arial','FontSize',8,'XTick',1:4,'YTick',1:length(varname))
set(gca,'LineWidth',2,'XTickLabel',varname2(ind2),'YTickLabel',varname(ind1))
for ii=1:length(varname)
    for jj=1:length(varname2)

        if pval(ind1(ii),ind2(jj))<0.1
            if pval(ind1(ii),ind2(jj))<0.05
                str='*';
            else
                str='+';
            end
            if rho(ind1(ii),ind2(jj))>0
                text(jj,ii,str,'Color','k','FontName','Arial','FontSize',5)
            else
                text(jj,ii,str,'Color','w','FontName','Arial','FontSize',5)
            end
        end
    end
end


cbar=colorbar;
set(cbar,'Box','off','YLim',[urho(1),max(urho,[],'omitnan')])
set(cbar,'TickDir','out','LineWidth',2,'Location','westoutside')

subplot('Position',[0.6,0.15,0.15,0.65])


dendrogram(Z1,'Reorder',ind1,'Orientation','right','Labels',[]);
set(gca,'Box','off')
set(gca,'TickDir','out','XTickLabelRotation',90,'YTickLabel',[])
set(gca,'FontName','Arial')
set(gca,'LineWidth',2,'Ylim',[0.5,varnum+0.5])

subplot('Position',[0.3,0.82,0.2,0.15])
dendrogram(Z2,'Reorder',ind2,'Labels',[]);
set(gca,'Box','off')
set(gca,'TickDir','out','XTickLabel',[])
set(gca,'FontName','Arial')
set(gca,'LineWidth',2,'Xlim',[0.5,4+0.5])


print('layer_starter_corr.pdf','-dpdf')

colormap hsv
tmp=repmat(colormap,40,1);
FC=tmp(1:40:end,:);

iMG=IndC(BC>0.5);
iInt=IndC(BC<=0.5);
iS=[iVS;iRS;iCS];
for ii=1:length(iS)
    iInt(iInt==iS(ii))=nan;
end
iInt=iInt(~isnan(iInt));
reord=[iMG;iInt;iS];

figure;b=bar(outdata_Ssp_show(reord,IndS),'stacked');
set(gcf,'Units','centimeters','Position',[2,1,16,10])
for ii=1:length(b)
    b(ii).FaceColor=cmp_starter(ii,:);
end
set(gca,'XTick',1:length(reord),'XTickLabel',fnamelist(reord),'XTickLabelRotation',90,'YLim',[0,1])
legend(NucNameSshow(IndS),'location','eastoutside')
title('starter distirbution')
set(gca,'FontName','Arial','FontSize',8,'box','off','TickDir','out')
set(gca,'LineWidth',2)
print('starter_distri_reorder.pdf','-dpdf')

figure;b=bar(outdata_Rsp_show(reord,IndR),'stacked');
set(gcf,'Units','centimeters','Position',[2,1,16,10])
for ii=1:length(b)
    b(ii).FaceColor=cmp_input(ii,:);
end
set(gca,'XTick',1:length(reord),'XTickLabel',fnamelist(reord),'XTickLabelRotation',90,'YLim',[0,1])
legend(NucNameRshow(IndR),'location','eastoutside')
title('input distirbution')
set(gca,'FontName','Arial','FontSize',8,'box','off','TickDir','out')
set(gca,'LineWidth',2)
print('input_distri_reorder.pdf','-dpdf')


%%%%%%%%% starter ratio between shell cats
mVSstRat=mean(outdata_Ssp_show(VSnum,:),'omitnan');
sVSstRat=std(outdata_Ssp_show(VSnum,:),'omitnan')/sqrt(sum(VSnum,'omitnan'));

mRSstRat=mean(outdata_Ssp_show(RSnum,:),'omitnan');
sRSstRat=std(outdata_Ssp_show(RSnum,:),'omitnan')/sqrt(sum(VSnum,'omitnan'));

mCSstRat=mean(outdata_Ssp_show(CSnum,:),'omitnan');
sCSstRat=std(outdata_Ssp_show(CSnum,:),'omitnan')/sqrt(sum(VSnum,'omitnan'));

NucnumSshow=length(NucNameSshow);

sem=nan(NucnumSshow,3,2);
sem(:,1,2)=sVSstRat';
sem(:,2,2)=sRSstRat';
sem(:,3,2)=sCSstRat';
mval=zeros(NucnumSshow,3);
mval(:,1)=mVSstRat';
mval(:,2)=mRSstRat';
mval(:,3)=mCSstRat';

ordN=IndS;

VSmat=outdata_Ssp_show(VSnum,ordN);
RSmat=outdata_Ssp_show(RSnum,ordN);
CSmat=outdata_Ssp_show(CSnum,ordN);
MSmat=[VSmat;RSmat;CSmat];
typename=[...
    repmat({'ventral'},size(VSmat,1),1);...
    repmat({'rostral'},size(RSmat,1),1);...
    repmat({'caudal'},size(CSmat,1),1)];
t=table(typename,...
    MSmat(:,1),MSmat(:,2),MSmat(:,3),MSmat(:,4),MSmat(:,5),...
    MSmat(:,6),MSmat(:,7),MSmat(:,8),MSmat(:,9),MSmat(:,10),...
    MSmat(:,11),MSmat(:,12),MSmat(:,13),MSmat(:,14));
Meas=table([1:14]','VariableNames',{'nuc name'});

rm=fitrm(t,'Var2-Var15~typename','WithinDesign',Meas([1:14],1));
ranovatbl = ranova(rm);
tbl=multcompare(rm,'typename','By','nuc name','ComparisonType','tukey-kramer');
disp('%%%%%% starter ratio')
signif=find(tbl.pValue<0.05);
for ii=1:length(signif)
    NM=tbl.('nuc name')(signif(ii));
    TN1=tbl.typename_1(signif(ii));
    TN2=tbl.typename_2(signif(ii));
    d=cohen_d(table2array(t(strcmp(t.typename,TN1),NM+1)),table2array(t(strcmp(t.typename,TN2),NM+1)));
    fprintf('%s, %s vs %s: P = %f, d = %f\n',string(NucNameSshow(ordN(NM))),string(TN1),string(TN2),tbl.pValue(signif(ii)),d)
end

f=figure;
set(gcf,'Units','centimeters','Position',[2,1,21,10])

b=barwithdots(1:14,[num2cell(outdata_Ssp_show(VSnum,ordN),1);num2cell(outdata_Ssp_show(RSnum,ordN),1);num2cell(outdata_Ssp_show(CSnum,ordN),1)]');

b(1).FaceColor='g';
b(2).FaceColor='m';
b(3).FaceColor='y';

set(gca,'XTick',[1:sum(ordN)],'XTickLabel',NucNameSshow(ordN),'XTickLabelRotation',90,'TickDir','out','box','off')
set(gca,'FontName','Arial','FontSize',8)
set(gca,'LineWidth',2)
legend({'ventral','rostral','caudal'},'Location','eastoutside')
ylabel('ratio of starter')

print('starterratio_shellcat_dot.pdf','-dpdf')
% return

%%%%%% cortex-layer input ratio
MGmaincase=outdata_Sp(:,strcmp(Nucname,'MGV'))>0.5;
shellmaincase=outdata_Sp(:,strcmp(Nucname,'PP/PIL'))>0.5;


Mmat=rLayer2(MGmaincase,:);
Smat=rLayer2(shellmaincase,:);
VSmat=rLayer2(VSnum,:);
RSmat=rLayer2(RSnum,:);
CSmat=rLayer2(CSnum,:);
MSmat=[Mmat;VSmat;RSmat;CSmat];

pval=zeros(size(MSmat,2),1);
Lname=[repmat({'Layer 2-3'},size(MSmat,1),1);...
    repmat({'Layer 4'},size(MSmat,1),1);...
    repmat({'Layer 5'},size(MSmat,1),1);...
    repmat({'Layer 6'},size(MSmat,1),1)];
typename=[repmat({'core'},size(Mmat,1),1);...
    repmat({'ventral'},size(VSmat,1),1);...
    repmat({'rostral'},size(RSmat,1),1);...
    repmat({'caudal'},size(CSmat,1),1)];

var=zeros(size(MSmat,1),4);
for ii=1:4
    tmp=MSmat(:,ii);
    var(:,ii)=tmp(:);
end

t=table(typename,var(:,1),var(:,2),var(:,3),var(:,4));
lyr={'Layer 2-3';'Layer 4' ;'Layer 5';'Layer 6'};
Meas=table({'Layer 2-3';'Layer 4' ;'Layer 5';'Layer 6'},'VariableNames',{'layer'});

rm=fitrm(t,'Var2-Var5~typename','WithinDesign',Meas([1:4],1));
ranovatbl = ranova(rm);
tbl=multcompare(rm,'typename','By','layer','ComparisonType','tukey-kramer');
disp('%%%%%% layer input ratio')
signif=find(tbl.pValue<0.1);
for ii=1:length(signif)
    NM=tbl.('layer')(signif(ii));
    TN1=tbl.typename_1(signif(ii));
    TN2=tbl.typename_2(signif(ii));
    d=cohen_d(table2array(t(strcmp(t.typename,TN1),find(strcmp(lyr,NM))+1)),table2array(t(strcmp(t.typename,TN2),find(strcmp(lyr,NM))+1)));
    fprintf('%s, %s vs %s: P = %f, d = %f\n',string(NM),string(TN1),string(TN2),tbl.pValue(signif(ii)),d)
end

MSmat2=[Mmat;Smat];
typename=[repmat({'core'},size(Mmat,1),1);...
    repmat({'PP/PIL'},size(Smat,1),1)];

var=zeros(size(MSmat2,1),4);
for ii=1:4
    tmp=MSmat2(:,ii);
    var(:,ii)=tmp(:);
end

t=table(typename,var(:,1),var(:,2),var(:,3),var(:,4));

Meas=table(lyr,'VariableNames',{'layer'});
rm=fitrm(t,'Var2-Var5~typename','WithinDesign',Meas([1:4],1));
ranovatbl = ranova(rm);
tbl=multcompare(rm,'typename','By','layer','ComparisonType','tukey-kramer');
disp('%%%%%% cort-layer core vs PP/PIL')
signif=find(tbl.pValue<0.1);
for ii=1:length(signif)
    NM=tbl.('layer')(signif(ii));
    TN1=tbl.typename_1(signif(ii));
    TN2=tbl.typename_2(signif(ii));
    d=cohen_d(table2array(t(strcmp(t.typename,TN1),find(strcmp(lyr,NM))+1)),table2array(t(strcmp(t.typename,TN2),find(strcmp(lyr,NM))+1)));
    fprintf('%s, %s vs %s: P = %f, d = %f\n',string(NM),string(TN1),string(TN2),tbl.pValue(signif(ii)),d)
end

pval=tbl.pValue;
f=figure;
set(gcf,'Units','centimeters','Position',[2,1,10,5])


b=barwithdots(1:4,[num2cell(rLayer2(MGmaincase,:),1);num2cell(rLayer2(shellmaincase,:),1)]');

set(gca,'XTick',[1:4],'XTickLabel',lyr,'XTickLabelRotation',0,'TickDir','out','box','off')
set(gca,'FontName','Arial','FontSize',8)
set(gca,'LineWidth',2)
for jj=1:4
    text(jj,0.3,sprintf('P = %.3f',pval(jj*2)),'Color','k','FontName','Arial','FontSize',8,'Rotation',90)
end
legend({'MGV','PP/PIL'},'Location','eastoutside')
ylabel('ratio of cortical input')
b(1).FaceColor='b';
b(2).FaceColor='y';
print('layer-ratio_MG_PIL_dot.pdf','-dpdf')


f=figure;
set(gcf,'Units','centimeters','Position',[2,1,10,5])
b=barwithdots(1:4,[num2cell(rLayer2(MGmaincase,:),1);num2cell(rLayer2(VSnum,:),1);num2cell(rLayer2(RSnum,:),1);num2cell(rLayer2(CSnum,:),1)]');

set(gca,'XTick',[1:4],'XTickLabel',lyr,'XTickLabelRotation',0,'TickDir','out','box','off')
set(gca,'FontName','Arial','FontSize',8)
set(gca,'LineWidth',2)
legend({'core','ventral','rostral','caudal'},'Location','eastoutside')
ylabel('ratio of cortical input')
b(1).FaceColor='b';
b(2).FaceColor='g';
b(3).FaceColor='m';
b(4).FaceColor='y';
print('layer-ratio_4cat_dot.pdf','-dpdf')

%%%%  cortical regions separated

MGmaincase=outdata_Sp(:,strcmp(Nucname,'MGV'))>0.5;
shellmaincase=outdata_Sp(:,strcmp(Nucname,'PP/PIL'))>0.5;


Mmat=rClayer2(MGmaincase,:,:);
Smat=rClayer2(shellmaincase,:,:);
VSmat=rClayer2(VSnum,:,:);
RSmat=rClayer2(RSnum,:,:);
CSmat=rClayer2(CSnum,:,:);
MSmat=[Mmat;VSmat;RSmat;CSmat];

pval=zeros(size(Mmat,2),1);
typename=[repmat({'core'},size(Mmat,1),1);...
    repmat({'ventral'},size(VSmat,1),1);...
    repmat({'rostral'},size(RSmat,1),1);...
    repmat({'caudal'},size(CSmat,1),1)];

var=zeros(size(MSmat,1),6);
for ii=1:6
    tmp=permute(MSmat(:,ii,4),[1,3,2]);
    var(:,ii)=tmp(:);
end

t=table(typename,var(:,1),var(:,2),var(:,3),var(:,4),var(:,5),var(:,6));

Meas=table([Au2(1);Au2(2);Au2(3);Au2(4);Au2(5);Au2(6)],'VariableNames',{'nuc name'});

rm=fitrm(t,'Var2-Var7~typename','WithinDesign',Meas([1:6],1));
ranovatbl = ranova(rm);
tbl=multcompare(rm,'typename','By','nuc name','ComparisonType','tukey-kramer');
disp('%%%%%% c-l6 input ratio')
signif=find(tbl.pValue<0.1);
for ii=1:length(signif)
    NM=tbl.('nuc name')(signif(ii));
    TN1=tbl.typename_1(signif(ii));
    TN2=tbl.typename_2(signif(ii));
    d=cohen_d(table2array(t(strcmp(t.typename,TN1),find(strcmp(Au2,NM))+1)),table2array(t(strcmp(t.typename,TN2),find(strcmp(Au2,NM))+1)));
    fprintf('%s, %s vs %s: P = %f, d = %f\n',string(NM),string(TN1),string(TN2),tbl.pValue(signif(ii)),d)
end

MSmat2=[Mmat;Smat];
typename=[repmat({'core'},size(Mmat,1),1);...
    repmat({'PP/PIL'},size(Smat,1),1)];

var=zeros(size(MSmat2,1),6);
for ii=1:6
    tmp=permute(MSmat2(:,ii,4),[1,3,2]);
    var(:,ii)=tmp(:);
end

t=table(typename,var(:,1),var(:,2),var(:,3),var(:,4),var(:,5),var(:,6));

Meas=table([Au2(1);Au2(2);Au2(3);Au2(4);Au2(5);Au2(6)],'VariableNames',{'nuc name'});
rm=fitrm(t,'Var2-Var7~typename','WithinDesign',Meas([1:6],1));
ranovatbl = ranova(rm);
tbl=multcompare(rm,'typename','By','nuc name','ComparisonType','tukey-kramer');
disp('%%%%%% cort-layer6 core vs PP/PIL')
signif=find(tbl.pValue<0.1);
for ii=1:length(signif)
    NM=tbl.('nuc name')(signif(ii));
    TN1=tbl.typename_1(signif(ii));
    TN2=tbl.typename_2(signif(ii));
    d=cohen_d(table2array(t(strcmp(t.typename,TN1),find(strcmp(Au2,NM))+1)),table2array(t(strcmp(t.typename,TN2),find(strcmp(Au2,NM))+1)));
    fprintf('%s, %s vs %s: P = %f, d = %f\n',string(NM),string(TN1),string(TN2),tbl.pValue(signif(ii)),d)
end

pval=tbl.pValue;
f=figure;
set(gcf,'Units','centimeters','Position',[2,1,10,5])


b=barwithdots(1:6,[num2cell(rClayer2(MGmaincase,:,4),1);num2cell(rClayer2(shellmaincase,:,4),1)]');

set(gca,'XTick',[1:6],'XTickLabel',Au2,'XTickLabelRotation',0,'TickDir','out','box','off')
set(gca,'FontName','Arial','FontSize',8)
set(gca,'LineWidth',2)
for jj=1:6
    kk=[1,2,3,6,4,5];
    text(kk(jj),0.3,sprintf('P = %.3f',pval(jj*2)),'Color','k','FontName','Arial','FontSize',8,'Rotation',90)
end
legend({'MGV','PP/PIL'},'Location','eastoutside')
ylabel('ratio of L6 input')
b(1).FaceColor='b';
b(2).FaceColor='y';
print('c-l6-ratio_MG_PIL_dot.pdf','-dpdf')


f=figure;
set(gcf,'Units','centimeters','Position',[2,1,10,5])
b=barwithdots(1:6,[num2cell(rClayer2(MGmaincase,:,4),1);num2cell(rClayer2(VSnum,:,4),1);num2cell(rClayer2(RSnum,:,4),1);num2cell(rClayer2(CSnum,:,4),1)]');

set(gca,'XTick',[1:6],'XTickLabel',Au2,'XTickLabelRotation',0,'TickDir','out','box','off')
set(gca,'FontName','Arial','FontSize',8)
set(gca,'LineWidth',2)
legend({'core','ventral','rostral','caudal'},'Location','eastoutside')
ylabel('ratio of L6 input')
b(1).FaceColor='b';
b(2).FaceColor='g';
b(3).FaceColor='m';
b(4).FaceColor='y';
print('c-l6-ratio_4cat_dot.pdf','-dpdf')

%%%%layer5

Mmat=rClayer2(MGmaincase,:,:);
Smat=rClayer2(shellmaincase,:,:);
VSmat=rClayer2(VSnum,:,:);
RSmat=rClayer2(RSnum,:,:);
CSmat=rClayer2(CSnum,:,:);
MSmat=[Mmat;VSmat;RSmat;CSmat];

pval=zeros(size(Mmat,2),1);
typename=[repmat({'core'},size(Mmat,1),1);...
    repmat({'ventral'},size(VSmat,1),1);...
    repmat({'rostral'},size(RSmat,1),1);...
    repmat({'caudal'},size(CSmat,1),1)];

var=zeros(size(MSmat,1),6);
for ii=1:6
    tmp=permute(MSmat(:,ii,3),[1,3,2]);
    var(:,ii)=tmp(:);
end

t=table(typename,var(:,1),var(:,2),var(:,3),var(:,4),var(:,5),var(:,6));

Meas=table([Au2(1);Au2(2);Au2(3);Au2(4);Au2(5);Au2(6)],'VariableNames',{'nuc name'});

rm=fitrm(t,'Var2-Var7~typename','WithinDesign',Meas([1:6],1));
ranovatbl = ranova(rm);
tbl=multcompare(rm,'typename','By','nuc name','ComparisonType','tukey-kramer');
disp('%%%%%% c-l5 input ratio')
signif=find(tbl.pValue<0.1);
for ii=1:length(signif)
    NM=tbl.('nuc name')(signif(ii));
    TN1=tbl.typename_1(signif(ii));
    TN2=tbl.typename_2(signif(ii));
    d=cohen_d(table2array(t(strcmp(t.typename,TN1),find(strcmp(Au2,NM))+1)),table2array(t(strcmp(t.typename,TN2),find(strcmp(Au2,NM))+1)));
    fprintf('%s, %s vs %s: P = %f, d = %f\n',string(NM),string(TN1),string(TN2),tbl.pValue(signif(ii)),d)
end

MSmat2=[Mmat;Smat];
typename=[repmat({'core'},size(Mmat,1),1);...
    repmat({'PP/PIL'},size(Smat,1),1)];

var=zeros(size(MSmat2,1),6);
for ii=1:6
    tmp=permute(MSmat2(:,ii,3),[1,3,2]);
    var(:,ii)=tmp(:);
end

t=table(typename,var(:,1),var(:,2),var(:,3),var(:,4),var(:,5),var(:,6));

Meas=table([Au2(1);Au2(2);Au2(3);Au2(4);Au2(5);Au2(6)],'VariableNames',{'nuc name'});
rm=fitrm(t,'Var2-Var7~typename','WithinDesign',Meas([1:6],1));
ranovatbl = ranova(rm);
tbl=multcompare(rm,'typename','By','nuc name','ComparisonType','tukey-kramer');
disp('%%%%%% cort-layer5 core vs PP/PIL')
signif=find(tbl.pValue<0.1);
for ii=1:length(signif)
    NM=tbl.('nuc name')(signif(ii));
    TN1=tbl.typename_1(signif(ii));
    TN2=tbl.typename_2(signif(ii));
    d=cohen_d(table2array(t(strcmp(t.typename,TN1),find(strcmp(Au2,NM))+1)),table2array(t(strcmp(t.typename,TN2),find(strcmp(Au2,NM))+1)));
    fprintf('%s, %s vs %s: P = %f, d = %f\n',string(NM),string(TN1),string(TN2),tbl.pValue(signif(ii)),d)
end

pval=tbl.pValue;
f=figure;
set(gcf,'Units','centimeters','Position',[2,1,10,5])


b=barwithdots(1:6,[num2cell(rClayer2(MGmaincase,:,3),1);num2cell(rClayer2(shellmaincase,:,3),1)]');

set(gca,'XTick',[1:6],'XTickLabel',Au2,'XTickLabelRotation',0,'TickDir','out','box','off')
set(gca,'FontName','Arial','FontSize',8)
set(gca,'LineWidth',2)
for jj=1:6
    kk=[1,2,3,6,4,5];
    text(kk(jj),0.3,sprintf('P = %.3f',pval(jj*2)),'Color','k','FontName','Arial','FontSize',8,'Rotation',90)
end
legend({'MGV','PP/PIL'},'Location','eastoutside')
ylabel('ratio of L5 input')
b(1).FaceColor='b';
b(2).FaceColor='y';
print('c-l5-ratio_MG_PIL_dot.pdf','-dpdf')


f=figure;
set(gcf,'Units','centimeters','Position',[2,1,10,5])
b=barwithdots(1:6,[num2cell(rClayer2(MGmaincase,:,3),1);num2cell(rClayer2(VSnum,:,3),1);num2cell(rClayer2(RSnum,:,3),1);num2cell(rClayer2(CSnum,:,3),1)]');

set(gca,'XTick',[1:6],'XTickLabel',Au2,'XTickLabelRotation',0,'TickDir','out','box','off')
set(gca,'FontName','Arial','FontSize',8)
set(gca,'LineWidth',2)
legend({'core','ventral','rostral','caudal'},'Location','eastoutside')
ylabel('ratio of L5 input')
b(1).FaceColor='b';
b(2).FaceColor='g';
b(3).FaceColor='m';
b(4).FaceColor='y';
print('c-l5-ratio_4cat_dot.pdf','-dpdf')

%%%%%% input ratio
MGmaincase=outdata_Sp(:,strcmp(Nucname,'MGV'))>0.5;
shellmaincase=outdata_Sp(:,strcmp(Nucname,'PP/PIL'))>0.5;

NucnumR=size(outdata_Rsp,2);

mMGinputRat=mean(outdata_Rsp(MGmaincase,:),'omitnan');
sMGinputRat=std(outdata_Rsp(MGmaincase,:),'omitnan')/sqrt(sum(MGmaincase,'omitnan'));


mVSinputRat=mean(outdata_Rsp(VSnum,:),'omitnan');
sVSinputRat=std(outdata_Rsp(VSnum,:),'omitnan')/sqrt(sum(VSnum,'omitnan'));

mRSinputRat=mean(outdata_Rsp(RSnum,:),'omitnan');
sRSinputRat=std(outdata_Rsp(RSnum,:),'omitnan')/sqrt(sum(VSnum,'omitnan'));

mCSinputRat=mean(outdata_Rsp(CSnum,:),'omitnan');
sCSinputRat=std(outdata_Rsp(CSnum,:),'omitnan')/sqrt(sum(VSnum,'omitnan'));


sem=nan(NucnumR,4,2);
sem(:,1,2)=sMGinputRat';
sem(:,2,2)=sVSinputRat';
sem(:,3,2)=sRSinputRat';
sem(:,4,2)=sCSinputRat';
mval=zeros(NucnumR,4);
mval(:,1)=mMGinputRat';
mval(:,2)=mVSinputRat';
mval(:,3)=mRSinputRat';
mval(:,4)=mCSinputRat';
inclnuc=shownuc;
iInd=find(inclnuc);
ordN=iInd([1,4,5,17,19,2,9,6,7,16,20,3,12,10,11,8,13,14,18,15]);
Mmat=outdata_Rsp(MGmaincase,ordN);
Smat=outdata_Rsp(shellmaincase,ordN);
VSmat=outdata_Rsp(VSnum,ordN);
RSmat=outdata_Rsp(RSnum,ordN);
CSmat=outdata_Rsp(CSnum,ordN);
MSmat=[Mmat;VSmat;RSmat;CSmat];

casemat=[ones(size(Mmat));ones(size(VSmat))*2;ones(size(RSmat))*3;ones(size(CSmat))*4];
nucmat=repmat(1:sum(inclnuc),size(MSmat,1),1);

pval=zeros(size(Mmat,2),1);
typename=[repmat({'core'},size(Mmat,1),1);...
    repmat({'ventral'},size(VSmat,1),1);...
    repmat({'rostral'},size(RSmat,1),1);...
    repmat({'caudal'},size(CSmat,1),1)];
cll={'target',...
    'nuc1','nuc2','nuc3','nuc4','nuc5',...
    'nuc6','nuc7','nuc8','nuc9','nuc10',...
    'nuc11','nuc12','nuc13','nuc14','nuc15',...
    'nuc16','nuc17','nuc18','nuc19','nuc20','nuc21','nuc22'};
t=table(typename,...
    MSmat(:,1),MSmat(:,2),MSmat(:,3),MSmat(:,4),MSmat(:,5),...
    MSmat(:,6),MSmat(:,7),MSmat(:,8),MSmat(:,9),MSmat(:,10),...
    MSmat(:,11),MSmat(:,12),MSmat(:,13),MSmat(:,14),MSmat(:,15),...
    MSmat(:,16),MSmat(:,17),MSmat(:,18),MSmat(:,19),MSmat(:,20));
Meas=table([1:20]','VariableNames',{'nuc name'});

rm=fitrm(t,'Var2-Var21~typename','WithinDesign',Meas([1:20],1));
ranovatbl = ranova(rm);
tbl=multcompare(rm,'typename','By','nuc name','ComparisonType','tukey-kramer');
disp('%%%%%% input ratio')
signif=find(tbl.pValue<0.1);
for ii=1:length(signif)
    NM=tbl.('nuc name')(signif(ii));
    TN1=tbl.typename_1(signif(ii));
    TN2=tbl.typename_2(signif(ii));
    d=cohen_d(table2array(t(strcmp(t.typename,TN1),NM+1)),table2array(t(strcmp(t.typename,TN2),NM+1)));
    fprintf('%s, %s vs %s: P = %f, d = %f\n',string(NucNameR(ordN(NM))),string(TN1),string(TN2),tbl.pValue(signif(ii)),d)
end

MSmat2=[Mmat;Smat];
typename=[repmat({'core'},size(Mmat,1),1);...
    repmat({'PP/PIL'},size(Smat,1),1)];
cll={'target',...
    'nuc1','nuc2','nuc3','nuc4','nuc5',...
    'nuc6','nuc7','nuc8','nuc9','nuc10',...
    'nuc11','nuc12','nuc13','nuc14','nuc15',...
    'nuc16','nuc17','nuc18','nuc19','nuc20','nuc21','nuc22'};
t=table(typename,...
    MSmat2(:,1),MSmat2(:,2),MSmat2(:,3),MSmat2(:,4),MSmat2(:,5),...
    MSmat2(:,6),MSmat2(:,7),MSmat2(:,8),MSmat2(:,9),MSmat2(:,10),...
    MSmat2(:,11),MSmat2(:,12),MSmat2(:,13),MSmat2(:,14),MSmat2(:,15),...
    MSmat2(:,16),MSmat2(:,17),MSmat2(:,18),MSmat2(:,19),MSmat2(:,20));
Meas=table([1:20]','VariableNames',{'nuc name'});
rm=fitrm(t,'Var2-Var21~typename','WithinDesign',Meas([1:20],1));
ranovatbl = ranova(rm);
tbl=multcompare(rm,'typename','By','nuc name','ComparisonType','tukey-kramer');
disp('%%%%%% core vs PP/PIL')
signif=find(tbl.pValue<0.1);
for ii=1:length(signif)
    NM=tbl.('nuc name')(signif(ii));
    TN1=tbl.typename_1(signif(ii));
    TN2=tbl.typename_2(signif(ii));
    d=cohen_d(table2array(t(strcmp(t.typename,TN1),NM+1)),table2array(t(strcmp(t.typename,TN2),NM+1)));
    fprintf('%s, %s vs %s: P = %f, d = %f\n',string(NucNameR(ordN(NM))),string(TN1),string(TN2),tbl.pValue(signif(ii)),d)
end


pval=tbl.pValue;
f=figure;
set(gcf,'Units','centimeters','Position',[2,1,21,10])
b=barwithdots(1:20,[num2cell(outdata_Rsp(MGmaincase,ordN),1);num2cell(outdata_Rsp(shellmaincase,ordN),1)]');

set(gca,'XTick',[1:sum(ordN)],'XTickLabel',NucNameR(ordN),'XTickLabelRotation',90,'TickDir','out','box','off')
set(gca,'FontName','Arial','FontSize',8)
set(gca,'LineWidth',2)
for jj=1:20
    kk=[1:20];
    text(kk(jj),0.3,sprintf('P = %.3f',pval(jj*2)),'Color','k','FontName','Arial','FontSize',8,'Rotation',90)
end
legend({'MGV','PP/PIL'},'Location','eastoutside')
ylabel('ratio of input')

print('inputratio_MG_PIL_dot.pdf','-dpdf')

f=figure;
set(gcf,'Units','centimeters','Position',[2,1,21,10])
b=barwithdots(1:20,[num2cell(outdata_Rsp(MGmaincase,ordN),1);num2cell(outdata_Rsp(VSnum,ordN),1);num2cell(outdata_Rsp(RSnum,ordN),1);num2cell(outdata_Rsp(CSnum,ordN),1)]');

set(gca,'XTick',[1:sum(ordN)],'XTickLabel',NucNameR(ordN),'XTickLabelRotation',90,'TickDir','out','box','off')
set(gca,'FontName','Arial','FontSize',8)
set(gca,'LineWidth',2)
legend({'core','ventral','rostral','caudal'},'Location','eastoutside')
ylabel('ratio of input')
b(1).FaceColor='b';
b(2).FaceColor='g';
b(3).FaceColor='m';
b(4).FaceColor='y';


print('inputratio_4cat_dot.pdf','-dpdf')
