# Supplementary material for: Segregated input to thalamic areas that project differently to core and shell auditory cortical fields
Source: iScience. 2025 Jan 1;28(2):111721. doi: 10.1016/j.isci.2024.111721 (PMC11787697; doi:10.1016/j.isci.2024.111721)
Supplement: Data S1. Data and code for producing graphs in Figures 3 to 8 [file mmc3.zip › DataS1_data_and_code_for_Fig_3-8/naneucdist.m]

function D2 = naneucdist(XI,XJ)  
%NANEUCDIST Euclidean distance ignoring coordinates with NaNs
n = size(XI,2);
sqdx = (XI-XJ).^2;
nstar = sum(~isnan(sqdx),2); % Number of pairs that do not contain NaNs
nstar(nstar == 0) = NaN; % To return NaN if all pairs include NaNs
D2squared = sum(sqdx,2,'omitnan').*n./nstar; % Correction for missing coordinates
D2 = sqrt(D2squared);
