# Supplementary material for: Segregated input to thalamic areas that project differently to core and shell auditory cortical fields
Source: iScience. 2025 Jan 1;28(2):111721. doi: 10.1016/j.isci.2024.111721 (PMC11787697; doi:10.1016/j.isci.2024.111721)
Supplement: Data S1. Data and code for producing graphs in Figures 3 to 8 [file mmc3.zip › DataS1_data_and_code_for_Fig_3-8/TRIOtarget.csv]

case#	target1	target2	target3	target4	mRFPdist	Cre_inj
19-64	AuD	V2			d	AAF
19-65	AI				x	AAF/A1
19-66	AI	AuV			d	AAF
19-67	AuV				d	AAF
19-68	TeA				x	DM
19-69	AuD					A2
19-70	TeA	AuV				A2
19-71	S1	AuD	AI	AuV	x	DM
19-72	AuV				x	AAF
19-73	AI	AuV	TeA			AAF
19-74	TeA					AAF/A1
19-79	AuD					AAF
19-80	AI	AuV				AAF/A1
19-81	AI	TeA				AAF/A1
19-82	AuV	AI	PRh	TeA		AAF
19-84	AI	AuV	AuD		x	AAF
19-85	AuD	AI	V2		x	AAF
19-89	AuD				x	AAF/A1
19-90	AuD	AI			x	AAF/A1
19-91	AI	AuD			v	A1
19-95	TeA	V2	PRh		x	A1
19-97	AuD	S1			d	A1
19-101	AuD	AI				AAF
19-102	AuD	AI				AAF/A1
20-09	AuV	S2			v	AAF
20-10	Ect	V2				AAF/A1
20-12	AuV					A2
20-13	V2	TeA			x	A1
20-15	V2					AAF/A1
20-16	AuD	TeA	V2			A1
20-20	S1					DM
20-25	AuD					AAF
20-26	AuD	V2			v	A2
20-27	AI	AuD				AAF
20-28	TeA	V2			v	A1
20-29	AI	AuD				AAF
20-30	AuD	V2				AAF
