# Supplementary material for: Segregated input to thalamic areas that project differently to core and shell auditory cortical fields
Source: iScience. 2025 Jan 1;28(2):111721. doi: 10.1016/j.isci.2024.111721 (PMC11787697; doi:10.1016/j.isci.2024.111721)
Supplement: Data S2. Data and code for producing graphs in Figure 9 [file mmc4.zip]

Archive with 6 entries (5 files):
- DataS2_data_and_code_for_Fig9/
- DataS2_data_and_code_for_Fig9/20-12.ASC
- DataS2_data_and_code_for_Fig9/23-176.ASC
- DataS2_data_and_code_for_Fig9/23-179.ASC
- DataS2_data_and_code_for_Fig9/analysis_Fig9P.m
- DataS2_data_and_code_for_Fig9/barhistplot.m
