# Supplementary material for: Segregated input to thalamic areas that project differently to core and shell auditory cortical fields
Source: iScience. 2025 Jan 1;28(2):111721. doi: 10.1016/j.isci.2024.111721 (PMC11787697; doi:10.1016/j.isci.2024.111721)
Supplement: Data S2. Data and code for producing graphs in Figure 9 [file mmc4.zip › DataS2_data_and_code_for_Fig9/20-12.ASC]

;	V3 text file written for MicroBrightField products.
(Sections S1 "Section 1" 0 40 0
 S2 "Section 7" 240 40 0
 S3 "Section 13" 480 40 0
 S4 "Section 19" 720 40 0
 S5 "Section 25" 960 40 0
 S6 "Section 31" 1200 40 0
 S7 "Section 37" 1440 40 0
 S8 "Section 43" 1680 40 0
 S9 "Section 49" 1920 40 0
) ; End of Sections
(SSM "Section 49" 6)
(SSM2 1)
(ImageCoords Filename "C:\Users\ito\Desktop\sin-BIC\20-12-1.tif" Merge 65535
 65535 65535 0
 Coords 0.466651 0.467055 -2564.976563 -1874.990479 1688.33252
 Filename "C:\Users\ito\Desktop\sin-BIC\20-12-2.tif" Merge 65535 65535 65535
 0
 Coords 0.466651 0.467055 -2564.976563 -2206.390381 1687.423462
 Filename "C:\Users\ito\Desktop\sin-BIC\20-12-3.tif" Merge 65535 65535 65535
 0
 Coords 0.466651 0.467055 -2753.076416 -1793.990479 1929.620239
 Filename "C:\Users\ito\Desktop\sin-BIC\20-12-4.tif" Merge 65535 65535 65535
 0
 Coords 0.466651 0.467055 -2753.076416 -2125.390381 1930.529297
) ; End of ImageCoords

("section outline"
  (Color Cyan)
  (Closed)
  (GUID "42E96FFEE76A45E1BEC30AADAE106C19")
  (MBFObjectType 5)
  (FillDensity 0)
  (Resolution 2.355648)
  (-1257.44 -4847.23     0.00     2.35 S1)  ;  1, 1
  (-1329.36 -4760.07     0.00     2.35 S1)  ;  1, 2
  (-1162.17 -4482.10     0.00     2.35 S1)  ;  1, 3
  (-1060.92 -4194.72     0.00     2.35 S1)  ;  1, 4
  ( -959.66 -4274.81     0.00     2.35 S1)  ;  1, 5
  ( -907.86 -4562.20     0.00     2.35 S1)  ;  1, 6
  (-1084.46 -4924.97     0.00     2.35 S1)  ;  1, 7
  (-1181.01 -5132.26     0.00     2.35 S1)  ;  1, 8
  (-1279.91 -5377.25     0.00     2.35 S1)  ;  1, 9
  (-1305.81 -5683.49     0.00     2.35 S1)  ;  1, 10
  (-1250.60 -5959.14     0.00     2.35 S1)  ;  1, 11
  ( -953.91 -6350.18     0.00     2.35 S1)  ;  1, 12
  ( -619.53 -6446.76     0.00     2.35 S1)  ;  1, 13
  ( -161.64 -6364.28     0.00     2.35 S1)  ;  1, 14
  (  217.47 -6128.72     0.00     2.35 S1)  ;  1, 15
  (  441.17 -5926.13     0.00     2.35 S1)  ;  1, 16
  (  551.84 -5577.50     0.00     2.35 S1)  ;  1, 17
  (  576.39 -5414.99     0.00     2.35 S1)  ;  1, 18
  (  552.84 -5193.56     0.00     2.35 S1)  ;  1, 19
  (  618.77 -5012.18     0.00     2.35 S1)  ;  1, 20
  (  724.74 -5438.55     0.00     2.35 S1)  ;  1, 21
  (  823.63 -5586.95     0.00     2.35 S1)  ;  1, 22
  ( 1030.85 -5822.52     0.00     2.35 S1)  ;  1, 23
  ( 1028.50 -6015.68     0.00     2.35 S1)  ;  1, 24
  ( 1334.61 -6227.69     0.00     2.35 S1)  ;  1, 25
  ( 1718.43 -6350.18     0.00     2.35 S1)  ;  1, 26
  ( 2089.13 -6267.78     0.00     2.35 S1)  ;  1, 27
  ( 2388.18 -6093.46     0.00     2.35 S1)  ;  1, 28
  ( 2567.14 -5850.83     0.00     2.35 S1)  ;  1, 29
  ( 2569.50 -5537.53     0.00     2.35 S1)  ;  1, 30
  ( 2570.54 -5285.48     0.00     2.35 S1)  ;  1, 31
  ( 2405.71 -4830.84     0.00     2.35 S1)  ;  1, 32
  ( 2240.88 -4696.56     0.00     2.35 S1)  ;  1, 33
  ( 2225.46 -4616.44     0.00     2.35 S1)  ;  1, 34
  ( 2143.04 -4453.90     0.00     2.35 S1)  ;  1, 35
  ( 2331.42 -4416.21     0.00     2.35 S1)  ;  1, 36
  ( 2757.63 -4731.87     0.00     2.35 S1)  ;  1, 37
  ( 2569.25 -4873.20     0.00     2.35 S1)  ;  1, 38
  ( 2583.38 -5162.95     0.00     2.35 S1)  ;  1, 39
  ( 2743.50 -5490.38     0.00     2.35 S1)  ;  1, 40
  ( 2987.08 -5636.48     0.00     2.35 S1)  ;  1, 41
  ( 3587.53 -5810.80     0.00     2.35 S1)  ;  1, 42
  ( 4027.87 -5801.38     0.00     2.35 S1)  ;  1, 43
  ( 4316.22 -5419.72     0.00     2.35 S1)  ;  1, 44
  ( 4570.53 -5002.77     0.00     2.35 S1)  ;  1, 45
  ( 4712.82 -4515.11     0.00     2.35 S1)  ;  1, 46
  ( 4764.63 -4159.41     0.00     2.35 S1)  ;  1, 47
  ( 4760.93 -3641.19     0.00     2.35 S1)  ;  1, 48
  ( 4704.42 -3210.10     0.00     2.35 S1)  ;  1, 49
  ( 4625.38 -2531.70     0.00     2.35 S1)  ;  1, 50
  ( 4575.93 -2267.87     0.00     2.35 S1)  ;  1, 51
  ( 4383.85 -1448.06     0.00     2.35 S1)  ;  1, 52
  ( 4125.92  -774.31     0.00     2.35 S1)  ;  1, 53
  ( 3968.15  -531.68     0.00     2.35 S1)  ;  1, 54
  ( 3630.16    40.69     0.00     2.35 S1)  ;  1, 55
  ( 3385.27   337.50     0.00     2.35 S1)  ;  1, 56
  ( 3023.71   617.79     0.00     2.35 S1)  ;  1, 57
  ( 2439.74   926.38     0.00     2.35 S1)  ;  1, 58
  ( 2105.37  1126.61     0.00     2.35 S1)  ;  1, 59
  ( 1875.68  1225.51     0.00     2.35 S1)  ;  1, 60
  ( 1602.53  1296.18     0.00     2.35 S1)  ;  1, 61
  ( 1204.58  1258.49     0.00     2.35 S1)  ;  1, 62
  (  938.49  1171.33     0.00     2.35 S1)  ;  1, 63
  (  686.54   923.98     0.00     2.35 S1)  ;  1, 64
  (  550.97   714.32     0.00     2.35 S1)  ;  1, 65
  (  437.94   450.48     0.00     2.35 S1)  ;  1, 66
  (  404.97   266.74     0.00     2.35 S1)  ;  1, 67
  (  261.33   650.71     0.00     2.35 S1)  ;  1, 68
  (   14.09   978.15     0.00     2.35 S1)  ;  1, 69
  ( -190.77  1055.89     0.00     2.35 S1)  ;  1, 70
  ( -357.96  1171.31     0.00     2.35 S1)  ;  1, 71
  ( -715.88  1168.96     0.00     2.35 S1)  ;  1, 72
  (-1049.23  1135.99     0.00     2.35 S1)  ;  1, 73
  (-1367.12   876.87     0.00     2.35 S1)  ;  1, 74
  (-1767.42   610.68     0.00     2.35 S1)  ;  1, 75
  (-2019.38   422.23     0.00     2.35 S1)  ;  1, 76
  (-2242.06   149.01     0.00     2.35 S1)  ;  1, 77
  (-2538.76  -154.86     0.00     2.35 S1)  ;  1, 78
  (-2748.33  -508.21     0.00     2.35 S1)  ;  1, 79
  (-3010.99 -1080.65     0.00     2.35 S1)  ;  1, 80
  (-3131.08 -1396.31     0.00     2.35 S1)  ;  1, 81
  (-3200.70 -2006.44     0.00     2.35 S1)  ;  1, 82
  (-3217.18 -2333.88     0.00     2.35 S1)  ;  1, 83
  (-3333.90 -2910.96     0.00     2.35 S1)  ;  1, 84
  (-3399.83 -3344.40     0.00     2.35 S1)  ;  1, 85
  (-3483.53 -3923.92     0.00     2.35 S1)  ;  1, 86
  (-3478.82 -4246.64     0.00     2.35 S1)  ;  1, 87
  (-3395.34 -4689.49     0.00     2.35 S1)  ;  1, 88
  (-3230.51 -4915.63     0.00     2.35 S1)  ;  1, 89
  (-3228.16 -5247.78     0.00     2.35 S1)  ;  1, 90
  (-3012.88 -5537.47     0.00     2.35 S1)  ;  1, 91
  (-2758.57 -5888.47     0.00     2.35 S1)  ;  1, 92
  (-2466.58 -6025.09     0.00     2.35 S1)  ;  1, 93
  (-2232.44 -6072.24     0.00     2.35 S1)  ;  1, 94
  (-1742.66 -5935.62     0.00     2.35 S1)  ;  1, 95
  (-1481.28 -5768.36     0.00     2.35 S1)  ;  1, 96
  (-1335.29 -5452.71     0.00     2.35 S1)  ;  1, 97
  (-1297.61 -5184.16     0.00     2.35 S1)  ;  1, 98 Closure point
)  ;  End of contour

("3N"
  (Color White)
  (Closed)
  (GUID "B972104BCB2F416F8F9CB71F81B70C16")
  (MBFObjectType 5)
  (FillDensity 0)
  (Resolution 1.168658)
  (-1410.03 -5591.15     0.00     1.17 S1)  ;  2, 1
  (-2000.60 -5149.36     0.00     1.17 S1)  ;  2, 2
  (-2213.85 -5172.69     0.00     1.17 S1)  ;  2, 3
  (-2387.92 -4949.47     0.00     1.17 S1)  ;  2, 4
  (-2473.20 -4690.03     0.00     1.17 S1)  ;  2, 5
  (-2528.74 -4285.66     0.00     1.17 S1)  ;  2, 6
  (-2457.00 -3888.27     0.00     1.17 S1)  ;  2, 7
  (-2289.41 -3492.14     0.00     1.17 S1)  ;  2, 8
  (-2119.47 -3025.82     0.00     1.17 S1)  ;  2, 9
  (-1985.78 -2560.69     0.00     1.17 S1)  ;  2, 10
  (-1895.31 -2124.80     0.00     1.17 S1)  ;  2, 11
  (-1794.30 -1669.04     0.00     1.17 S1)  ;  2, 12
  (-1544.93 -1269.33     0.00     1.17 S1)  ;  2, 13
  (-1160.01  -869.63     0.00     1.17 S1)  ;  2, 14
  (-1844.06  -438.38     0.00     1.17 S1)  ;  2, 15
  (-2423.01   -34.06     0.00     1.17 S1)  ;  2, 16
  (-2609.38  -228.01     0.00     1.17 S1)  ;  2, 17
  (-2782.28  -524.85     0.00     1.17 S1)  ;  2, 18
  (-2989.71  -938.52     0.00     1.17 S1)  ;  2, 19
  (-3134.03 -1287.94     0.00     1.17 S1)  ;  2, 20
  (-3163.23 -1436.36     0.00     1.17 S1)  ;  2, 21
  (-3200.15 -1839.50     0.00     1.17 S1)  ;  2, 22
  (-3234.71 -2235.69     0.00     1.17 S1)  ;  2, 23
  (-3317.11 -2651.76     0.00     1.17 S1)  ;  2, 24
  (-3372.64 -3067.76     0.00     1.17 S1)  ;  2, 25
  (-3441.09 -3486.09     0.00     1.17 S1)  ;  2, 26
  (-3503.65 -3930.20     0.00     1.17 S1)  ;  2, 27
  (-3471.62 -4384.82     0.00     1.17 S1)  ;  2, 28
  (-3389.29 -4763.46     0.00     1.17 S1)  ;  2, 29
  (-3255.58 -4932.87     0.00     1.17 S1)  ;  2, 30
  (-3261.43 -5237.89     0.00     1.17 S1)  ;  2, 31
  (-2870.67 -5750.95     0.00     1.17 S1)  ;  2, 32
  (-2749.84 -5907.51     0.00     1.17 S1)  ;  2, 33
  (-2405.20 -6059.44     0.00     1.17 S1)  ;  2, 34
  (-2197.26 -6076.97     0.00     1.17 S1)  ;  2, 35
  (-1814.75 -5964.82     0.00     1.17 S1)  ;  2, 36
  (-1540.21 -5825.75     0.00     1.17 S1)  ;  2, 37
  (-1427.51 -5741.57     0.00     1.17 S1)  ;  2, 38 Closure point
)  ;  End of contour

("Layer1"
  (Color White)
  (Closed)
  (GUID "3CBE4391539E4A778F1C7E85EBDAB07E")
  (MBFObjectType 5)
  (FillDensity 0)
  (Resolution 1.168658)
  (-1479.26 -5718.61    -5.53     1.17 S1)  ;  3, 1
  (-1578.07 -5798.08    -5.53     1.17 S1)  ;  3, 2
  (-1779.00 -5909.11    -5.53     1.17 S1)  ;  3, 3
  (-1984.61 -5983.90    -5.53     1.17 S1)  ;  3, 4
  (-2141.16 -6017.79    -5.53     1.17 S1)  ;  3, 5
  (-2251.65 -6049.37    -5.53     1.17 S1)  ;  3, 6
  (-2369.64 -6038.85    -5.53     1.17 S1)  ;  3, 7
  (-2477.12 -5979.25    -5.53     1.17 S1)  ;  3, 8
  (-2578.76 -5924.32    -5.53     1.17 S1)  ;  3, 9
  (-2666.37 -5879.91    -5.53     1.17 S1)  ;  3, 10
  (-2776.19 -5785.25    -5.53     1.17 S1)  ;  3, 11
  (-2887.82 -5661.34    -5.53     1.17 S1)  ;  3, 12
  (-2948.56 -5590.05    -5.53     1.17 S1)  ;  3, 13
  (-3038.52 -5438.12    -5.53     1.17 S1)  ;  3, 14
  (-3095.76 -5348.14    -5.53     1.17 S1)  ;  3, 15
  (-3180.55 -5202.03    -5.53     1.17 S1)  ;  3, 16
  (-3250.64 -5114.38    -5.53     1.17 S1)  ;  3, 17
  (-3270.50 -5043.09    -5.53     1.17 S1)  ;  3, 18
  (-3206.25 -4941.42    -5.53     1.17 S1)  ;  3, 19
  (-3306.23 -4687.81    -5.53     1.17 S1)  ;  3, 20
  (-3370.49 -4636.39    -5.53     1.17 S1)  ;  3, 21
  (-3420.72 -4570.95    -5.53     1.17 S1)  ;  3, 22
  (-3423.67 -4472.75    -5.53     1.17 S1)  ;  3, 23
  (-3444.70 -4414.31    -5.53     1.17 S1)  ;  3, 24
  (-3452.88 -4313.81    -5.53     1.17 S1)  ;  3, 25
  (-3472.74 -4235.51    -5.53     1.17 S1)  ;  3, 26
  (-3473.90 -4157.21    -5.53     1.17 S1)  ;  3, 27
  (-3482.71 -3976.07    -5.53     1.17 S1)  ;  3, 28
  (-3486.22 -3876.74    -5.53     1.17 S1)  ;  3, 29
  (-3462.85 -3748.18    -5.53     1.17 S1)  ;  3, 30
  (-3450.68 -3619.66    -5.53     1.17 S1)  ;  3, 31
  (-3426.15 -3471.24    -5.53     1.17 S1)  ;  3, 32
  (-3405.12 -3325.16    -5.53     1.17 S1)  ;  3, 33
  (-3361.34 -3097.23    -5.53     1.17 S1)  ;  3, 34
  (-3311.11 -3035.29    -5.53     1.17 S1)  ;  3, 35
  (-3347.32 -2945.30    -5.53     1.17 S1)  ;  3, 36
  (-3316.39 -2702.23    -5.53     1.17 S1)  ;  3, 37
  (-3274.33 -2495.38    -5.53     1.17 S1)  ;  3, 38
  (-3248.16 -2363.36    -5.53     1.17 S1)  ;  3, 39
  (-3190.92 -2219.61    -5.53     1.17 S1)  ;  3, 40
  (-3193.26 -2096.90    -5.53     1.17 S1)  ;  3, 41
  (-3202.11 -1937.98    -5.53     1.17 S1)  ;  3, 42
  (-3172.90 -1732.29    -5.53     1.17 S1)  ;  3, 43
  (-3150.71 -1615.43    -5.53     1.17 S1)  ;  3, 44
  (-3145.49 -1488.03    -5.53     1.17 S1)  ;  3, 45
  (-3115.12 -1348.96    -5.53     1.17 S1)  ;  3, 46
  (-3070.72 -1179.50    -5.53     1.17 S1)  ;  3, 47
  (-3031.61 -1043.95    -5.53     1.17 S1)  ;  3, 48
  (-2931.14  -826.58    -5.53     1.17 S1)  ;  3, 49
  (-2864.55  -682.83    -5.53     1.17 S1)  ;  3, 50
  (-2699.34  -374.29    -5.53     1.17 S1)  ;  3, 51
  (-2610.56  -209.51    -5.53     1.17 S1)  ;  3, 52
  (-2459.36    -9.67    -5.53     1.17 S1)  ;  3, 53
  (-2372.91   -70.44    -5.53     1.17 S1)  ;  3, 54
  (-2521.28  -328.72    -5.53     1.17 S1)  ;  3, 55
  (-2691.84  -579.98    -5.53     1.17 S1)  ;  3, 56
  (-2780.15  -811.41    -5.53     1.17 S1)  ;  3, 57
  (-2888.80  -992.55    -5.53     1.17 S1)  ;  3, 58
  (-2967.71 -1201.70    -5.53     1.17 S1)  ;  3, 59
  (-3026.12 -1454.13    -5.53     1.17 S1)  ;  3, 60
  (-3076.97 -1697.19    -5.53     1.17 S1)  ;  3, 61
  (-3095.66 -1920.41    -5.53     1.17 S1)  ;  3, 62
  (-3099.84 -2242.96    -5.53     1.17 S1)  ;  3, 63
  (-3158.25 -2426.44    -5.53     1.17 S1)  ;  3, 64
  (-3206.83 -2720.92    -5.53     1.17 S1)  ;  3, 65
  (-3236.04 -2896.21    -5.53     1.17 S1)  ;  3, 66
  (-3275.28 -3211.75    -5.53     1.17 S1)  ;  3, 67
  (-3317.34 -3409.25    -5.53     1.17 S1)  ;  3, 68
  (-3363.59 -3784.35    -5.53     1.17 S1)  ;  3, 69
  (-3385.26 -4146.60    -5.53     1.17 S1)  ;  3, 70
  (-3367.74 -4279.82    -5.53     1.17 S1)  ;  3, 71
  (-3291.33 -4575.48    -5.53     1.17 S1)  ;  3, 72
  (-3243.43 -4747.28    -5.53     1.17 S1)  ;  3, 73
  (-3161.09 -5032.47    -5.53     1.17 S1)  ;  3, 74
  (-3019.73 -5206.60    -5.53     1.17 S1)  ;  3, 75
  (-2801.87 -5571.24    -5.53     1.17 S1)  ;  3, 76
  (-2680.37 -5724.33    -5.53     1.17 S1)  ;  3, 77
  (-2425.19 -5879.75    -5.53     1.17 S1)  ;  3, 78
  (-2157.66 -5938.18    -5.53     1.17 S1)  ;  3, 79
  (-1905.32 -5850.53    -5.53     1.17 S1)  ;  3, 80
  (-1629.06 -5767.54    -5.53     1.17 S1)  ;  3, 81
  (-1469.01 -5605.10    -5.53     1.17 S1)  ;  3, 82
  (-1440.97 -5567.70    -5.53     1.17 S1)  ;  3, 83
  (-1408.26 -5609.77    -5.53     1.17 S1)  ;  3, 84
  (-1454.99 -5704.43    -5.53     1.17 S1)  ;  3, 85 Closure point
)  ;  End of contour

("Layer6"
  (Color Red)
  (Closed)
  (GUID "3D18C6FBF6D44C7DB17EFD31D95345A5")
  (MBFObjectType 5)
  (FillDensity 0)
  (Resolution 1.168658)
  (-1516.42  -647.01    -5.53     1.17 S1)  ;  4, 1
  (-1682.31  -871.39    -5.53     1.17 S1)  ;  4, 2
  (-1828.35 -1137.84    -5.53     1.17 S1)  ;  4, 3
  (-1926.00 -1348.17    -5.53     1.17 S1)  ;  4, 4
  (-2074.36 -1574.89    -5.53     1.17 S1)  ;  4, 5
  (-2186.02 -1848.38    -5.53     1.17 S1)  ;  4, 6
  (-2251.44 -2031.86    -5.53     1.17 S1)  ;  4, 7
  (-2393.49 -2418.64    -5.53     1.17 S1)  ;  4, 8
  (-2488.76 -2711.95    -5.53     1.17 S1)  ;  4, 9
  (-2578.72 -2912.96    -5.53     1.17 S1)  ;  4, 10
  (-2669.29 -3316.10    -5.53     1.17 S1)  ;  4, 11
  (-2764.56 -3735.66    -5.53     1.17 S1)  ;  4, 12
  (-2828.32 -4130.62    -5.53     1.17 S1)  ;  4, 13
  (-2793.89 -4421.61    -5.53     1.17 S1)  ;  4, 14
  (-2797.39 -4577.04    -5.53     1.17 S1)  ;  4, 15
  (-2736.12 -4907.74    -5.53     1.17 S1)  ;  4, 16
  (-2671.86 -5065.51    -5.53     1.17 S1)  ;  4, 17
  (-2486.78 -5335.47    -5.53     1.17 S1)  ;  4, 18
  (-2317.39 -5459.35    -5.53     1.17 S1)  ;  4, 19
  (-2128.78 -5516.58    -5.53     1.17 S1)  ;  4, 20
  (-1860.08 -5453.47    -5.53     1.17 S1)  ;  4, 21
  (-1697.70 -5377.51    -5.53     1.17 S1)  ;  4, 22
  (-1826.84 -5294.54    -5.53     1.17 S1)  ;  4, 23
  (-2088.53 -5378.68    -5.53     1.17 S1)  ;  4, 24
  (-2340.87 -5281.68    -5.53     1.17 S1)  ;  4, 25
  (-2538.97 -4871.51    -5.53     1.17 S1)  ;  4, 26
  (-2595.71 -4457.81    -5.53     1.17 S1)  ;  4, 27
  (-2562.45 -4124.75    -5.53     1.17 S1)  ;  4, 28
  (-2509.88 -3947.11    -5.53     1.17 S1)  ;  4, 29
  (-2382.03 -3505.36    -5.53     1.17 S1)  ;  4, 30
  (-2244.78 -3075.25    -5.53     1.17 S1)  ;  4, 31
  (-2056.18 -2582.04    -5.53     1.17 S1)  ;  4, 32
  (-1930.66 -2100.53    -5.53     1.17 S1)  ;  4, 33
  (-1829.70 -1668.11    -5.53     1.17 S1)  ;  4, 34
  (-1620.05 -1274.28    -5.53     1.17 S1)  ;  4, 35
  (-1200.17  -848.92    -5.53     1.17 S1)  ;  4, 36 Closure point
)  ;  End of contour

("Layer5"
  (Color Blue)
  (Closed)
  (GUID "AFD8D712D9AB4C7595587754A6EEDBDA")
  (MBFObjectType 5)
  (FillDensity 0)
  (Resolution 1.168658)
  (-1516.26  -646.74    -5.53     1.17 S1)  ;  5, 1
  (-1705.51  -521.69    -5.53     1.17 S1)  ;  5, 2
  (-1898.92  -404.85    -5.53     1.17 S1)  ;  5, 3
  (-2275.09  -907.37    -5.53     1.17 S1)  ;  5, 4
  (-2387.24 -1111.89    -5.53     1.17 S1)  ;  5, 5
  (-2516.44 -1451.99    -5.53     1.17 S1)  ;  5, 6
  (-2579.52 -1605.09    -5.53     1.17 S1)  ;  5, 7
  (-2608.17 -1900.78    -5.53     1.17 S1)  ;  5, 8
  (-2674.76 -2070.24    -5.53     1.17 S1)  ;  5, 9
  (-2690.62 -2455.87    -5.53     1.17 S1)  ;  5, 10
  (-2801.05 -2864.94    -5.53     1.17 S1)  ;  5, 11
  (-2897.53 -3251.74    -5.53     1.17 S1)  ;  5, 12
  (-2975.24 -3661.91    -5.53     1.17 S1)  ;  5, 13
  (-3050.70 -4082.63    -5.53     1.17 S1)  ;  5, 14
  (-3044.32 -4479.96    -5.53     1.17 S1)  ;  5, 15
  (-2980.68 -4741.69    -5.53     1.17 S1)  ;  5, 16
  (-2956.15 -4918.16    -5.53     1.17 S1)  ;  5, 17
  (-2879.73 -5077.05    -5.53     1.17 S1)  ;  5, 18
  (-2687.70 -5382.46    -5.53     1.17 S1)  ;  5, 19
  (-2529.88 -5618.17    -5.53     1.17 S1)  ;  5, 20
  (-2372.16 -5721.01    -5.53     1.17 S1)  ;  5, 21
  (-2100.63 -5732.70    -5.53     1.17 S1)  ;  5, 22
  (-1854.13 -5654.40    -5.53     1.17 S1)  ;  5, 23
  (-1563.24 -5480.27    -5.53     1.17 S1)  ;  5, 24
  (-1697.09 -5378.92    -5.53     1.17 S1)  ;  5, 25
  (-1861.81 -5456.05    -5.53     1.17 S1)  ;  5, 26
  (-2128.17 -5515.65    -5.53     1.17 S1)  ;  5, 27
  (-2313.92 -5459.56    -5.53     1.17 S1)  ;  5, 28
  (-2486.82 -5336.85    -5.53     1.17 S1)  ;  5, 29
  (-2670.23 -5072.73    -5.53     1.17 S1)  ;  5, 30
  (-2736.82 -4900.32    -5.53     1.17 S1)  ;  5, 31
  (-2797.57 -4585.95    -5.53     1.17 S1)  ;  5, 32
  (-2791.73 -4416.50    -5.53     1.17 S1)  ;  5, 33
  (-2830.28 -4132.51    -5.53     1.17 S1)  ;  5, 34
  (-2768.37 -3749.19    -5.53     1.17 S1)  ;  5, 35
  (-2677.60 -3362.45    -5.53     1.17 S1)  ;  5, 36
  (-2578.30 -2917.19    -5.53     1.17 S1)  ;  5, 37
  (-2484.84 -2710.34    -5.53     1.17 S1)  ;  5, 38
  (-2401.90 -2445.06    -5.53     1.17 S1)  ;  5, 39
  (-2324.09 -2227.40    -5.53     1.17 S1)  ;  5, 40
  (-2189.74 -1858.10    -5.53     1.17 S1)  ;  5, 41
  (-2078.76 -1576.46    -5.53     1.17 S1)  ;  5, 42
  (-1928.05 -1354.41    -5.53     1.17 S1)  ;  5, 43
  (-1833.53 -1146.90    -5.53     1.17 S1)  ;  5, 44
  (-1682.82  -871.10    -5.53     1.17 S1)  ;  5, 45 Closure point
)  ;  End of contour

("Layer4"
  (Color White)
  (Closed)
  (GUID "63181AA1747A41858B306BCBDC9DFD23")
  (MBFObjectType 5)
  (FillDensity 0)
  (Resolution 1.168658)
  (-2077.61  -279.45    -5.53     1.17 S1)  ;  6, 1
  (-2327.62  -579.79    -5.53     1.17 S1)  ;  6, 2
  (-2534.40  -929.22    -5.53     1.17 S1)  ;  6, 3
  (-2660.04 -1175.80    -5.53     1.17 S1)  ;  6, 4
  (-2713.77 -1375.64    -5.53     1.17 S1)  ;  6, 5
  (-2770.51 -1661.94    -5.53     1.17 S1)  ;  6, 6
  (-2818.41 -1812.69    -5.53     1.17 S1)  ;  6, 7
  (-2914.83 -2199.54    -5.53     1.17 S1)  ;  6, 8
  (-2998.38 -2627.24    -5.53     1.17 S1)  ;  6, 9
  (-3056.28 -3102.86    -5.53     1.17 S1)  ;  6, 10
  (-3122.35 -3537.55    -5.53     1.17 S1)  ;  6, 11
  (-3228.17 -4028.35    -5.53     1.17 S1)  ;  6, 12
  (-3170.42 -4466.56    -5.53     1.17 S1)  ;  6, 13
  (-3109.12 -4877.88    -5.53     1.17 S1)  ;  6, 14
  (-2800.15 -5285.78    -5.53     1.17 S1)  ;  6, 15
  (-2566.95 -5571.61    -5.53     1.17 S1)  ;  6, 16
  (-2826.53 -5181.80    -5.53     1.17 S1)  ;  6, 17
  (-2958.55 -4909.51    -5.53     1.17 S1)  ;  6, 18
  (-2980.26 -4720.19    -5.53     1.17 S1)  ;  6, 19
  (-3046.85 -4473.60    -5.53     1.17 S1)  ;  6, 20
  (-3054.54 -4080.95    -5.53     1.17 S1)  ;  6, 21
  (-2972.29 -3645.00    -5.53     1.17 S1)  ;  6, 22
  (-2887.65 -3214.95    -5.53     1.17 S1)  ;  6, 23
  (-2768.00 -2740.44    -5.53     1.17 S1)  ;  6, 24
  (-2689.19 -2456.43    -5.53     1.17 S1)  ;  6, 25
  (-2683.35 -2274.12    -5.53     1.17 S1)  ;  6, 26
  (-2675.86 -2068.43    -5.53     1.17 S1)  ;  6, 27
  (-2608.10 -1897.81    -5.53     1.17 S1)  ;  6, 28
  (-2576.02 -1598.64    -5.53     1.17 S1)  ;  6, 29
  (-2501.25 -1408.15    -5.53     1.17 S1)  ;  6, 30
  (-2390.95 -1115.95    -5.53     1.17 S1)  ;  6, 31
  (-2272.96  -906.76    -5.53     1.17 S1)  ;  6, 32
  (-2075.03  -628.57    -5.53     1.17 S1)  ;  6, 33
  (-1900.96  -406.53    -5.53     1.17 S1)  ;  6, 34 Closure point
)  ;  End of contour

("Layer2-3"
  (Color RGB (255, 255, 128))
  (Closed)
  (GUID "F9873391A0654F848CB451F05398968D")
  (MBFObjectType 5)
  (FillDensity 0)
  (Resolution 1.168658)
  (-2371.29   -69.84    -5.53     1.17 S1)  ;  7, 1
  (-2075.73  -276.69    -5.53     1.17 S1)  ;  7, 2
  (-2324.56  -568.86    -5.53     1.17 S1)  ;  7, 3
  (-2398.16  -693.90    -5.53     1.17 S1)  ;  7, 4
  (-2529.68  -917.13    -5.53     1.17 S1)  ;  7, 5
  (-2609.12 -1074.90    -5.53     1.17 S1)  ;  7, 6
  (-2658.80 -1182.43    -5.53     1.17 S1)  ;  7, 7
  (-2723.05 -1416.16    -5.53     1.17 S1)  ;  7, 8
  (-2753.43 -1585.62    -5.53     1.17 S1)  ;  7, 9
  (-2821.79 -1835.71    -5.53     1.17 S1)  ;  7, 10
  (-2879.04 -2053.08    -5.53     1.17 S1)  ;  7, 11
  (-2935.81 -2311.39    -5.53     1.17 S1)  ;  7, 12
  (-2977.87 -2501.88    -5.53     1.17 S1)  ;  7, 13
  (-3010.08 -2707.60    -5.53     1.17 S1)  ;  7, 14
  (-3035.78 -2923.80    -5.53     1.17 S1)  ;  7, 15
  (-3058.63 -3164.56    -5.53     1.17 S1)  ;  7, 16
  (-3094.85 -3359.72    -5.53     1.17 S1)  ;  7, 17
  (-3169.13 -3750.05    -5.53     1.17 S1)  ;  7, 18
  (-3230.58 -4032.83    -5.53     1.17 S1)  ;  7, 19
  (-3208.39 -4168.39    -5.53     1.17 S1)  ;  7, 20
  (-3166.98 -4480.45    -5.53     1.17 S1)  ;  7, 21
  (-3144.78 -4649.90    -5.53     1.17 S1)  ;  7, 22
  (-3102.21 -4884.81    -5.53     1.17 S1)  ;  7, 23
  (-2978.37 -5048.43    -5.53     1.17 S1)  ;  7, 24
  (-2813.14 -5266.95    -5.53     1.17 S1)  ;  7, 25
  (-2738.38 -5362.91    -5.53     1.17 S1)  ;  7, 26
  (-2600.52 -5522.89    -5.53     1.17 S1)  ;  7, 27
  (-2522.86 -5626.92    -5.53     1.17 S1)  ;  7, 28
  (-2367.48 -5722.75    -5.53     1.17 S1)  ;  7, 29
  (-2096.45 -5736.78    -5.53     1.17 S1)  ;  7, 30
  (-1855.79 -5658.48    -5.53     1.17 S1)  ;  7, 31
  (-1682.36 -5560.35    -5.53     1.17 S1)  ;  7, 32
  (-1562.04 -5478.54    -5.53     1.17 S1)  ;  7, 33
  (-1438.20 -5573.20    -5.53     1.17 S1)  ;  7, 34
  (-1628.63 -5767.20    -5.53     1.17 S1)  ;  7, 35
  (-1911.34 -5851.34    -5.53     1.17 S1)  ;  7, 36
  (-2161.34 -5940.16    -5.53     1.17 S1)  ;  7, 37
  (-2430.04 -5878.22    -5.53     1.17 S1)  ;  7, 38
  (-2581.91 -5787.07    -5.53     1.17 S1)  ;  7, 39
  (-2679.50 -5724.01    -5.53     1.17 S1)  ;  7, 40
  (-2802.16 -5568.58    -5.53     1.17 S1)  ;  7, 41
  (-2896.79 -5411.98    -5.53     1.17 S1)  ;  7, 42
  (-3020.10 -5206.33    -5.53     1.17 S1)  ;  7, 43
  (-3161.46 -5034.54    -5.53     1.17 S1)  ;  7, 44
  (-3232.23 -4796.11    -5.53     1.17 S1)  ;  7, 45
  (-3291.81 -4570.56    -5.53     1.17 S1)  ;  7, 46
  (-3355.52 -4315.75    -5.53     1.17 S1)  ;  7, 47
  (-3385.89 -4141.62    -5.53     1.17 S1)  ;  7, 48
  (-3369.01 -3852.96    -5.53     1.17 S1)  ;  7, 49
  (-3356.16 -3711.55    -5.53     1.17 S1)  ;  7, 50
  (-3317.11 -3398.31    -5.53     1.17 S1)  ;  7, 51
  (-3277.39 -3211.33    -5.53     1.17 S1)  ;  7, 52
  (-3242.99 -2967.06    -5.53     1.17 S1)  ;  7, 53
  (-3212.61 -2770.73    -5.53     1.17 S1)  ;  7, 54
  (-3182.86 -2586.07    -5.53     1.17 S1)  ;  7, 55
  (-3153.65 -2415.44    -5.53     1.17 S1)  ;  7, 56
  (-3108.09 -2270.53    -5.53     1.17 S1)  ;  7, 57
  (-3095.88 -2231.95    -5.53     1.17 S1)  ;  7, 58
  (-3090.04 -1893.04    -5.53     1.17 S1)  ;  7, 59
  (-3073.21 -1687.33    -5.53     1.17 S1)  ;  7, 60
  (-3031.15 -1466.45    -5.53     1.17 S1)  ;  7, 61
  (-2965.24 -1197.62    -5.53     1.17 S1)  ;  7, 62
  (-2885.80  -996.61    -5.53     1.17 S1)  ;  7, 63
  (-2778.95  -808.46    -5.53     1.17 S1)  ;  7, 64
  (-2690.17  -577.07    -5.53     1.17 S1)  ;  7, 65
  (-2524.94  -337.54    -5.53     1.17 S1)  ;  7, 66
  (-2376.58   -66.41    -5.53     1.17 S1)  ;  7, 67 Closure point
)  ;  End of contour

("section outline"
  (Color Cyan)
  (Closed)
  (GUID "F87338DB379347429B746C16AD3B9CFB")
  (MBFObjectType 5)
  (FillDensity 0)
  (Resolution 2.355648)
  (  113.93   997.20   240.00     2.35 S2)  ;  8, 1
  (  358.82   577.90   240.00     2.35 S2)  ;  8, 2
  (  469.49   886.49   240.00     2.35 S2)  ;  8, 3
  (  902.76  1334.06   240.00     2.35 S2)  ;  8, 4
  ( 1268.82  1294.02   240.00     2.35 S2)  ;  8, 5
  ( 1633.81  1418.87   240.00     2.35 S2)  ;  8, 6
  ( 2340.22  1103.22   240.00     2.35 S2)  ;  8, 7
  ( 2965.24   822.85   240.00     2.35 S2)  ;  8, 8
  ( 3419.71   478.92   240.00     2.35 S2)  ;  8, 9
  ( 3690.50    36.06   240.00     2.35 S2)  ;  8, 10
  ( 4186.03  -764.85   240.00     2.35 S2)  ;  8, 11
  ( 4502.57 -1676.47   240.00     2.35 S2)  ;  8, 12
  ( 4727.34 -2656.38   240.00     2.35 S2)  ;  8, 13
  ( 4890.82 -3426.63   240.00     2.35 S2)  ;  8, 14
  ( 4936.58 -3959.01   240.00     2.35 S2)  ;  8, 15
  ( 4875.36 -4467.83   240.00     2.35 S2)  ;  8, 16
  ( 4683.35 -5014.34   240.00     2.35 S2)  ;  8, 17
  ( 4372.53 -5499.60   240.00     2.35 S2)  ;  8, 18
  ( 4251.09 -5664.53   240.00     2.35 S2)  ;  8, 19
  ( 3441.07 -5565.59   240.00     2.35 S2)  ;  8, 20
  ( 2963.06 -5374.78   240.00     2.35 S2)  ;  8, 21
  ( 2858.18 -5233.49   240.00     2.35 S2)  ;  8, 22
  ( 2771.05 -4884.86   240.00     2.35 S2)  ;  8, 23
  ( 3032.43 -4637.51   240.00     2.35 S2)  ;  8, 24
  ( 2690.99 -4510.31   240.00     2.35 S2)  ;  8, 25
  ( 2560.18 -4682.29   240.00     2.35 S2)  ;  8, 26
  ( 2642.59 -5264.14   240.00     2.35 S2)  ;  8, 27
  ( 2704.86 -5612.77   240.00     2.35 S2)  ;  8, 28
  ( 2568.29 -5916.65   240.00     2.35 S2)  ;  8, 29
  ( 2264.53 -6112.16   240.00     2.35 S2)  ;  8, 30
  ( 2380.92 -6262.89   240.00     2.35 S2)  ;  8, 31
  ( 2703.52 -5857.72   240.00     2.35 S2)  ;  8, 32
  ( 2818.90 -5591.53   240.00     2.35 S2)  ;  8, 33
  ( 3148.56 -5631.58   240.00     2.35 S2)  ;  8, 34
  ( 3694.86 -5779.98   240.00     2.35 S2)  ;  8, 35
  ( 4077.41 -5836.57   240.00     2.35 S2)  ;  8, 36
  ( 4178.66 -6029.73   240.00     2.35 S2)  ;  8, 37
  ( 4364.68 -6041.51   240.00     2.35 S2)  ;  8, 38
  ( 4327.01 -5857.77   240.00     2.35 S2)  ;  8, 39
  ( 4581.32 -5871.90   240.00     2.35 S2)  ;  8, 40
  ( 4786.18 -6392.50   240.00     2.35 S2)  ;  8, 41
  ( 4425.91 -6545.62   240.00     2.35 S2)  ;  8, 42
  ( 4358.65 -6764.71   240.00     2.35 S2)  ;  8, 43
  ( 4339.81 -7193.43   240.00     2.35 S2)  ;  8, 44
  ( 4210.30 -7608.03   240.00     2.35 S2)  ;  8, 45
  ( 3940.55 -7999.07   240.00     2.35 S2)  ;  8, 46
  ( 3643.85 -8319.44   240.00     2.35 S2)  ;  8, 47
  ( 3285.93 -8423.08   240.00     2.35 S2)  ;  8, 48
  ( 2646.45 -8625.72   240.00     2.35 S2)  ;  8, 49
  ( 2097.80 -8913.11   240.00     2.35 S2)  ;  8, 50
  ( 1765.79 -9113.33   240.00     2.35 S2)  ;  8, 51
  ( 1208.77 -9271.16   240.00     2.35 S2)  ;  8, 52
  (  547.09 -9188.71   240.00     2.35 S2)  ;  8, 53
  (  278.65 -9075.64   240.00     2.35 S2)  ;  8, 54
  ( -108.79 -8858.91   240.00     2.35 S2)  ;  8, 55
  ( -640.96 -8755.26   240.00     2.35 S2)  ;  8, 56
  (-1090.71 -8602.15   240.00     2.35 S2)  ;  8, 57
  (-1506.45 -8503.19   240.00     2.35 S2)  ;  8, 58
  (-1937.36 -8178.11   240.00     2.35 S2)  ;  8, 59
  (-2179.90 -7761.16   240.00     2.35 S2)  ;  8, 60
  (-2268.34 -7466.67   240.00     2.35 S2)  ;  8, 61
  (-2539.13 -7066.21   240.00     2.35 S2)  ;  8, 62
  (-2602.71 -6736.42   240.00     2.35 S2)  ;  8, 63
  (-2382.67 -6571.54   240.00     2.35 S2)  ;  8, 64
  (-2227.26 -6409.00   240.00     2.35 S2)  ;  8, 65
  (-1965.88 -6354.82   240.00     2.35 S2)  ;  8, 66
  (-1563.22 -6086.27   240.00     2.35 S2)  ;  8, 67
  (-1228.85 -5999.11   240.00     2.35 S2)  ;  8, 68
  (-1055.96 -5904.90   240.00     2.35 S2)  ;  8, 69
  (-1136.03 -5426.71   240.00     2.35 S2)  ;  8, 70
  (-1138.38 -5141.67   240.00     2.35 S2)  ;  8, 71
  (-1087.91 -4972.02   240.00     2.35 S2)  ;  8, 72
  (-1012.56 -4710.55   240.00     2.35 S2)  ;  8, 73
  (-1106.75 -4246.48   240.00     2.35 S2)  ;  8, 74
  (-1138.63 -4307.78   240.00     2.35 S2)  ;  8, 75
  (-1152.75 -4576.32   240.00     2.35 S2)  ;  8, 76
  (-1296.39 -4875.49   240.00     2.35 S2)  ;  8, 77
  (-1211.62 -5139.32   240.00     2.35 S2)  ;  8, 78
  (-1217.62 -5417.30   240.00     2.35 S2)  ;  8, 79
  (-1410.71 -5730.60   240.00     2.35 S2)  ;  8, 80
  (-1641.48 -5848.38   240.00     2.35 S2)  ;  8, 81
  (-2152.45 -6034.48   240.00     2.35 S2)  ;  8, 82
  (-2288.03 -6069.77   240.00     2.35 S2)  ;  8, 83
  (-2671.85 -5895.45   240.00     2.35 S2)  ;  8, 84
  (-2959.13 -5617.48   240.00     2.35 S2)  ;  8, 85
  (-3199.31 -5179.33   240.00     2.35 S2)  ;  8, 86
  (-3419.60 -4682.29   240.00     2.35 S2)  ;  8, 87
  (-3509.08 -4239.43   240.00     2.35 S2)  ;  8, 88
  (-3510.41 -3881.37   240.00     2.35 S2)  ;  8, 89
  (-3425.64 -3363.13   240.00     2.35 S2)  ;  8, 90
  (-3356.27 -2835.47   240.00     2.35 S2)  ;  8, 91
  (-3311.53 -2435.01   240.00     2.35 S2)  ;  8, 92
  (-3301.04 -1942.70   240.00     2.35 S2)  ;  8, 93
  (-3223.34 -1459.79   240.00     2.35 S2)  ;  8, 94
  (-3128.07 -1144.17   240.00     2.35 S2)  ;  8, 95
  (-2923.21  -567.04   240.00     2.35 S2)  ;  8, 96
  (-2653.72  -124.17   240.00     2.35 S2)  ;  8, 97
  (-2342.90   273.94   240.00     2.35 S2)  ;  8, 98
  (-1955.68   521.31   240.00     2.35 S2)  ;  8, 99
  (-1284.59  1067.82   240.00     2.35 S2)  ;  8, 100
  ( -810.26  1180.94   240.00     2.35 S2)  ;  8, 101
  ( -308.70  1268.10   240.00     2.35 S2)  ;  8, 102
  (  -21.43  1143.25   240.00     2.35 S2)  ;  8, 103 Closure point
)  ;  End of contour

("3N"
  (Color White)
  (Closed)
  (GUID "F31E613F3BD542EF972CADDE9F472E94")
  (MBFObjectType 5)
  (FillDensity 0)
  (Resolution 2.355648)
  (-2607.62   -31.62   240.00     2.35 S2)  ;  9, 1
  (-1147.69 -1169.40   240.00     2.35 S2)  ;  9, 2
  (-1700.02 -1972.71   240.00     2.35 S2)  ;  9, 3
  (-2299.42 -2731.25   240.00     2.35 S2)  ;  9, 4
  (-2474.96 -3437.92   240.00     2.35 S2)  ;  9, 5
  (-2540.90 -3727.67   240.00     2.35 S2)  ;  9, 6
  (-2619.92 -4519.13   240.00     2.35 S2)  ;  9, 7
  (-2326.87 -5192.85   240.00     2.35 S2)  ;  9, 8
  (-2030.18 -5327.12   240.00     2.35 S2)  ;  9, 9
  (-1824.30 -5920.75   240.00     2.35 S2)  ;  9, 10
  (-2238.73 -6097.43   240.00     2.35 S2)  ;  9, 11
  (-2640.32 -5932.54   240.00     2.35 S2)  ;  9, 12
  (-2972.34 -5623.95   240.00     2.35 S2)  ;  9, 13
  (-3217.23 -5237.62   240.00     2.35 S2)  ;  9, 14
  (-3430.44 -4695.83   240.00     2.35 S2)  ;  9, 15
  (-3531.69 -4219.99   240.00     2.35 S2)  ;  9, 16
  (-3521.24 -3838.42   240.00     2.35 S2)  ;  9, 17
  (-3441.18 -3263.64   240.00     2.35 S2)  ;  9, 18
  (-3374.23 -2686.50   240.00     2.35 S2)  ;  9, 19
  (-3336.55 -2295.46   240.00     2.35 S2)  ;  9, 20
  (-3260.21 -1565.18   240.00     2.35 S2)  ;  9, 21
  (-3213.11 -1282.50   240.00     2.35 S2)  ;  9, 22
  (-2950.69  -589.97   240.00     2.35 S2)  ;  9, 23
  (-2778.79  -260.18   240.00     2.35 S2)  ;  9, 24 Closure point
)  ;  End of contour

("Layer1"
  (Color White)
  (Closed)
  (GUID "D6249750015345A4BC15D9F7814750D1")
  (MBFObjectType 5)
  (FillDensity 0)
  (Resolution 1.168658)
  (-1861.24 -5809.70   264.32     1.17 S2)  ; 10, 1
  (-2040.67 -5877.50   264.32     1.17 S2)  ; 10, 2
  (-2241.61 -5923.07   264.32     1.17 S2)  ; 10, 3
  (-2488.11 -5835.42   264.32     1.17 S2)  ; 10, 4
  (-2656.96 -5731.40   263.10     1.17 S2)  ; 10, 5
  (-2784.30 -5588.83   263.10     1.17 S2)  ; 10, 6
  (-2906.96 -5379.64   263.10     1.17 S2)  ; 10, 7
  (-2999.92 -5185.62   263.03     1.17 S2)  ; 10, 8
  (-3163.48 -4943.70   263.03     1.17 S2)  ; 10, 9
  (-3266.94 -4711.15   262.88     1.17 S2)  ; 10, 10
  (-3310.16 -4478.59   262.88     1.17 S2)  ; 10, 11
  (-3366.91 -4215.67   262.80     1.17 S2)  ; 10, 12
  (-3401.96 -4011.15   262.80     1.17 S2)  ; 10, 13
  (-3376.93 -3681.55   262.65     1.17 S2)  ; 10, 14
  (-3319.69 -3489.89   262.65     1.17 S2)  ; 10, 15
  (-3301.64 -3169.70   262.57     1.17 S2)  ; 10, 16
  (-3254.91 -3006.09   262.57     1.17 S2)  ; 10, 17
  (-3250.86 -2573.71   262.57     1.17 S2)  ; 10, 18
  (-3179.10 -2267.53   262.57     1.17 S2)  ; 10, 19
  (-3172.09 -2092.23   262.57     1.17 S2)  ; 10, 20
  (-3206.61 -1859.65   262.57     1.17 S2)  ; 10, 21
  (-3161.05 -1608.39   262.57     1.17 S2)  ; 10, 22
  (-3061.26 -1219.25   262.57     1.17 S2)  ; 10, 23
  (-2871.51  -752.92   262.57     1.17 S2)  ; 10, 24
  (-2698.06  -368.43   262.57     1.17 S2)  ; 10, 25
  (-2516.49  -105.47   262.57     1.17 S2)  ; 10, 26
  (-2607.61   -29.50   262.57     1.17 S2)  ; 10, 27
  (-2712.75  -176.75   262.57     1.17 S2)  ; 10, 28
  (-2779.34  -255.05   262.57     1.17 S2)  ; 10, 29
  (-2852.94  -440.87   262.57     1.17 S2)  ; 10, 30
  (-2923.04  -586.95   262.57     1.17 S2)  ; 10, 31
  (-2975.61  -701.48   262.57     1.17 S2)  ; 10, 32
  (-3001.31  -782.12   262.57     1.17 S2)  ; 10, 33
  (-3069.69  -950.40   262.57     1.17 S2)  ; 10, 34
  (-3133.94 -1094.15   262.57     1.17 S2)  ; 10, 35
  (-3184.18 -1227.37   262.57     1.17 S2)  ; 10, 36
  (-3204.69 -1331.42   262.57     1.17 S2)  ; 10, 37
  (-3245.58 -1555.81   262.57     1.17 S2)  ; 10, 38
  (-3266.61 -1728.77   262.57     1.17 S2)  ; 10, 39
  (-3273.07 -1862.04   262.57     1.17 S2)  ; 10, 40
  (-3291.77 -2001.11   262.57     1.17 S2)  ; 10, 41
  (-3266.06 -2106.29   262.57     1.17 S2)  ; 10, 42
  (-3313.46 -2257.07   262.57     1.17 S2)  ; 10, 43
  (-3311.13 -2335.37   262.57     1.17 S2)  ; 10, 44
  (-3343.84 -2421.85   262.57     1.17 S2)  ; 10, 45
  (-3346.17 -2529.37   262.57     1.17 S2)  ; 10, 46
  (-3367.86 -2800.54   262.57     1.17 S2)  ; 10, 47
  (-3400.57 -2973.50   262.57     1.17 S2)  ; 10, 48
  (-3425.77 -3224.78   262.57     1.17 S2)  ; 10, 49
  (-3439.78 -3352.16   262.57     1.17 S2)  ; 10, 50
  (-3489.50 -3675.83   262.57     1.17 S2)  ; 10, 51
  (-3504.69 -3832.43   262.57     1.17 S2)  ; 10, 52
  (-3513.51 -4251.96   262.57     1.17 S2)  ; 10, 53
  (-3441.70 -4595.50   262.57     1.17 S2)  ; 10, 54
  (-3414.83 -4710.03   262.57     1.17 S2)  ; 10, 55
  (-3228.61 -5169.30   262.57     1.17 S2)  ; 10, 56
  (-3159.14 -5282.67   262.57     1.17 S2)  ; 10, 57
  (-3045.82 -5467.32   262.57     1.17 S2)  ; 10, 58
  (-2923.15 -5629.77   262.57     1.17 S2)  ; 10, 59
  (-2764.95 -5799.27   262.57     1.17 S2)  ; 10, 60
  (-2588.55 -5930.16   262.57     1.17 S2)  ; 10, 61
  (-2323.36 -6041.18   262.57     1.17 S2)  ; 10, 62
  (-2209.55 -6051.73   262.57     1.17 S2)  ; 10, 63
  (-1926.83 -5950.06   262.57     1.17 S2)  ; 10, 64
  (-1827.53 -5906.82   262.57     1.17 S2)  ; 10, 65 Closure point
)  ;  End of contour

("Layer2-3"
  (Color RGB (255, 255, 128))
  (Closed)
  (GUID "C4F09A3DCD7E4C3D8DCE1E5F46CE383D")
  (MBFObjectType 5)
  (FillDensity 0)
  (Resolution 1.168658)
  (-1862.58 -5812.16   259.39     1.17 S2)  ; 11, 1
  (-1935.01 -5616.99   259.62     1.17 S2)  ; 11, 2
  (-2276.76 -5671.94   261.06     1.17 S2)  ; 11, 3
  (-2558.31 -5539.88   261.06     1.17 S2)  ; 11, 4
  (-2723.66 -5335.40   261.06     1.17 S2)  ; 11, 5
  (-2718.14 -5353.70   261.06     1.17 S2)  ; 11, 6
  (-2929.94 -5011.69   261.06     1.17 S2)  ; 11, 7
  (-3057.28 -4684.47   261.06     1.17 S2)  ; 11, 8
  (-3125.69 -4468.31   261.06     1.17 S2)  ; 11, 9
  (-3125.69 -4226.40   261.06     1.17 S2)  ; 11, 10
  (-3132.17 -3826.73   261.06     1.17 S2)  ; 11, 11
  (-3107.13 -3614.02   261.06     1.17 S2)  ; 11, 12
  (-3069.75 -3418.85   261.06     1.17 S2)  ; 11, 13
  (-3055.25 -3209.62   261.06     1.17 S2)  ; 11, 14
  (-3010.85 -2985.24   261.06     1.17 S2)  ; 11, 15
  (-2951.95 -2742.13   261.06     1.17 S2)  ; 11, 16
  (-2965.45 -2437.16   261.06     1.17 S2)  ; 11, 17
  (-2915.21 -2091.24   261.06     1.17 S2)  ; 11, 18
  (-2919.34 -1800.22   261.06     1.17 S2)  ; 11, 19
  (-2880.79 -1617.91   261.06     1.17 S2)  ; 11, 20
  (-2742.41 -1196.03   261.06     1.17 S2)  ; 11, 21
  (-2606.35  -805.68   261.06     1.17 S2)  ; 11, 22
  (-2483.20  -479.66   261.06     1.17 S2)  ; 11, 23
  (-2307.96  -261.12   261.06     1.17 S2)  ; 11, 24
  (-2507.23  -104.51   261.06     1.17 S2)  ; 11, 25
  (-2696.49  -365.12   261.06     1.17 S2)  ; 11, 26
  (-2793.45  -576.65   261.06     1.17 S2)  ; 11, 27
  (-2854.20  -719.23   261.06     1.17 S2)  ; 11, 28
  (-3000.86 -1059.29   261.06     1.17 S2)  ; 11, 29
  (-3056.94 -1217.06   261.06     1.17 S2)  ; 11, 30
  (-3135.91 -1513.85   261.06     1.17 S2)  ; 11, 31
  (-3167.45 -1648.25   261.06     1.17 S2)  ; 11, 32
  (-3205.52 -1873.76   261.06     1.17 S2)  ; 11, 33
  (-3175.14 -2079.45   261.06     1.17 S2)  ; 11, 34
  (-3177.00 -2279.25   261.06     1.17 S2)  ; 11, 35
  (-3247.10 -2534.02   261.06     1.17 S2)  ; 11, 36
  (-3254.74 -2851.89   261.06     1.17 S2)  ; 11, 37
  (-3258.25 -2997.97   261.06     1.17 S2)  ; 11, 38
  (-3298.65 -3175.65   261.06     1.17 S2)  ; 11, 39
  (-3318.51 -3438.60   261.06     1.17 S2)  ; 11, 40
  (-3340.16 -3573.01   261.06     1.17 S2)  ; 11, 41
  (-3377.54 -3698.06   261.06     1.17 S2)  ; 11, 42
  (-3395.07 -3938.80   261.06     1.17 S2)  ; 11, 43
  (-3403.91 -4015.95   261.06     1.17 S2)  ; 11, 44
  (-3360.69 -4247.34   261.06     1.17 S2)  ; 11, 45
  (-3311.62 -4471.72   261.06     1.17 S2)  ; 11, 46
  (-3259.66 -4720.64   261.06     1.17 S2)  ; 11, 47
  (-3172.04 -4923.98   261.06     1.17 S2)  ; 11, 48
  (-3108.48 -5039.71   261.06     1.17 S2)  ; 11, 49
  (-2995.16 -5200.99   261.06     1.17 S2)  ; 11, 50
  (-2904.04 -5390.31   261.06     1.17 S2)  ; 11, 51
  (-2779.73 -5598.34   261.06     1.17 S2)  ; 11, 52
  (-2660.57 -5733.90   261.06     1.17 S2)  ; 11, 53
  (-2491.17 -5837.91   261.06     1.17 S2)  ; 11, 54
  (-2243.00 -5929.07   261.06     1.17 S2)  ; 11, 55
  (-1871.50 -5814.54   261.06     1.17 S2)  ; 11, 56 Closure point
)  ;  End of contour

("Layer5"
  (Color Blue)
  (Closed)
  (GUID "F3186286E8514DA28DA1874AF1433806")
  (MBFObjectType 5)
  (FillDensity 0)
  (Resolution 1.168658)
  (-1934.05 -5617.01   261.06     1.17 S2)  ; 12, 1
  (-2265.83 -5670.77   261.06     1.17 S2)  ; 12, 2
  (-2555.56 -5541.05   261.06     1.17 S2)  ; 12, 3
  (-2725.63 -5340.00   261.06     1.17 S2)  ; 12, 4
  (-2819.09 -5108.61   261.06     1.17 S2)  ; 12, 5
  (-2893.33 -4932.15   261.06     1.17 S2)  ; 12, 6
  (-2954.08 -4705.43   261.06     1.17 S2)  ; 12, 7
  (-3028.33 -4470.51   261.06     1.17 S2)  ; 12, 8
  (-3042.35 -4296.38   261.06     1.17 S2)  ; 12, 9
  (-3018.50 -4038.14   261.06     1.17 S2)  ; 12, 10
  (-2992.80 -3847.65   261.06     1.17 S2)  ; 12, 11
  (-2918.67 -3439.75   261.06     1.17 S2)  ; 12, 12
  (-2808.35 -3020.17   261.06     1.17 S2)  ; 12, 13
  (-2742.44 -2619.36   261.06     1.17 S2)  ; 12, 14
  (-2720.94 -2404.38   261.06     1.17 S2)  ; 12, 15
  (-2686.51 -2086.50   261.06     1.17 S2)  ; 12, 16
  (-2686.51 -1725.38   261.06     1.17 S2)  ; 12, 17
  (-2605.36 -1460.13   261.06     1.17 S2)  ; 12, 18
  (-2483.86 -1200.69   261.06     1.17 S2)  ; 12, 19
  (-2335.00  -785.84   261.06     1.17 S2)  ; 12, 20
  (-2270.21  -581.30   261.06     1.17 S2)  ; 12, 21
  (-2131.19  -396.65   261.06     1.17 S2)  ; 12, 22
  (-1807.06  -660.73   261.06     1.17 S2)  ; 12, 23
  (-1962.44  -871.09   261.06     1.17 S2)  ; 12, 24
  (-2254.03 -1281.31   261.06     1.17 S2)  ; 12, 25
  (-2439.22 -1606.20   261.06     1.17 S2)  ; 12, 26
  (-2502.30 -1765.14   261.06     1.17 S2)  ; 12, 27
  (-2490.08 -2164.79   261.06     1.17 S2)  ; 12, 28
  (-2572.51 -2597.22   261.06     1.17 S2)  ; 12, 29
  (-2616.36 -3030.79   261.06     1.17 S2)  ; 12, 30
  (-2692.97 -3466.72   261.06     1.17 S2)  ; 12, 31
  (-2788.26 -3900.29   261.06     1.17 S2)  ; 12, 32
  (-2821.64 -4353.75   261.06     1.17 S2)  ; 12, 33
  (-2758.08 -4760.41   261.06     1.17 S2)  ; 12, 34
  (-2599.85 -5154.25   261.06     1.17 S2)  ; 12, 35
  (-2470.86 -5361.07   261.06     1.17 S2)  ; 12, 36
  (-2295.62 -5549.22   261.06     1.17 S2)  ; 12, 37
  (-1973.80 -5532.85   261.06     1.17 S2)  ; 12, 38 Closure point
)  ;  End of contour

("Layer6"
  (Color Red)
  (Closed)
  (GUID "13672A28C06E4B5CB2178CE572626C22")
  (MBFObjectType 5)
  (FillDensity 0)
  (Resolution 1.168658)
  (-1974.97 -5535.19   261.06     1.17 S2)  ; 13, 1
  (-2010.01 -5386.77   261.06     1.17 S2)  ; 13, 2
  (-2258.85 -5375.08   261.06     1.17 S2)  ; 13, 3
  (-2425.91 -5112.14   261.06     1.17 S2)  ; 13, 4
  (-2519.99 -4809.43   261.06     1.17 S2)  ; 13, 5
  (-2579.57 -4632.96   261.06     1.17 S2)  ; 13, 6
  (-2626.96 -4413.31   261.06     1.17 S2)  ; 13, 7
  (-2594.25 -4192.43   261.06     1.17 S2)  ; 13, 8
  (-2569.23 -3826.62   261.06     1.17 S2)  ; 13, 9
  (-2536.52 -3699.24   261.06     1.17 S2)  ; 13, 10
  (-2447.18 -3306.54   261.06     1.17 S2)  ; 13, 11
  (-2348.53 -3057.59   261.06     1.17 S2)  ; 13, 12
  (-2264.42 -2893.98   261.06     1.17 S2)  ; 13, 13
  (-2130.69 -2484.98   261.06     1.17 S2)  ; 13, 14
  (-2081.10 -2094.68   261.06     1.17 S2)  ; 13, 15
  (-2037.34 -1800.21   261.06     1.17 S2)  ; 13, 16
  (-1973.09 -1642.44   261.06     1.17 S2)  ; 13, 17
  (-1761.11 -1250.91   261.06     1.17 S2)  ; 13, 18
  (-1525.75  -876.94   261.06     1.17 S2)  ; 13, 19
  (-1792.79  -668.89   261.06     1.17 S2)  ; 13, 20
  (-1805.64  -658.37   261.06     1.17 S2)  ; 13, 21
  (-2068.50 -1035.85   261.06     1.17 S2)  ; 13, 22
  (-2206.35 -1213.49   261.06     1.17 S2)  ; 13, 23
  (-2341.38 -1429.72   261.06     1.17 S2)  ; 13, 24
  (-2436.01 -1603.85   261.06     1.17 S2)  ; 13, 25
  (-2504.39 -1768.59   261.06     1.17 S2)  ; 13, 26
  (-2493.88 -2014.01   261.06     1.17 S2)  ; 13, 27
  (-2485.19 -2172.95   261.06     1.17 S2)  ; 13, 28
  (-2547.10 -2438.24   261.06     1.17 S2)  ; 13, 29
  (-2574.60 -2614.68   261.06     1.17 S2)  ; 13, 30
  (-2601.47 -2864.77   261.06     1.17 S2)  ; 13, 31
  (-2626.67 -3077.51   261.06     1.17 S2)  ; 13, 32
  (-2661.71 -3301.89   261.06     1.17 S2)  ; 13, 33
  (-2735.93 -3681.73   261.06     1.17 S2)  ; 13, 34
  (-2785.70 -3902.59   261.06     1.17 S2)  ; 13, 35
  (-2805.56 -4149.18   261.06     1.17 S2)  ; 13, 36
  (-2824.92 -4356.07   261.06     1.17 S2)  ; 13, 37
  (-2785.20 -4567.59   261.06     1.17 S2)  ; 13, 38
  (-2755.46 -4768.62   261.06     1.17 S2)  ; 13, 39
  (-2687.70 -4936.91   261.06     1.17 S2)  ; 13, 40
  (-2597.21 -5163.63   261.06     1.17 S2)  ; 13, 41
  (-2515.43 -5292.19   261.06     1.17 S2)  ; 13, 42
  (-2473.38 -5361.14   261.06     1.17 S2)  ; 13, 43
  (-2292.96 -5555.11   261.06     1.17 S2)  ; 13, 44 Closure point
)  ;  End of contour

("Layer4"
  (Color White)
  (Closed)
  (GUID "B41FCE26FDAD43ED82F3F174FA573B6E")
  (MBFObjectType 5)
  (FillDensity 0)
  (Resolution 1.168658)
  (-2723.26 -5344.30   261.06     1.17 S2)  ; 14, 1
  (-2894.60 -4928.71   261.06     1.17 S2)  ; 14, 2
  (-2934.95 -4781.46   261.06     1.17 S2)  ; 14, 3
  (-2958.32 -4689.14   261.06     1.17 S2)  ; 14, 4
  (-2984.02 -4613.18   261.06     1.17 S2)  ; 14, 5
  (-3027.24 -4470.60   261.06     1.17 S2)  ; 14, 6
  (-3041.95 -4294.15   261.06     1.17 S2)  ; 14, 7
  (-3018.59 -4038.21   261.06     1.17 S2)  ; 14, 8
  (-2979.51 -3768.25   261.06     1.17 S2)  ; 14, 9
  (-2943.30 -3571.92   261.06     1.17 S2)  ; 14, 10
  (-2913.56 -3422.33   261.06     1.17 S2)  ; 14, 11
  (-2849.31 -3179.24   261.06     1.17 S2)  ; 14, 12
  (-2804.37 -3013.26   261.06     1.17 S2)  ; 14, 13
  (-2765.82 -2770.18   261.06     1.17 S2)  ; 14, 14
  (-2739.56 -2587.90   261.06     1.17 S2)  ; 14, 15
  (-2715.03 -2365.86   261.06     1.17 S2)  ; 14, 16
  (-2687.59 -2086.50   261.06     1.17 S2)  ; 14, 17
  (-2684.09 -1876.15   261.06     1.17 S2)  ; 14, 18
  (-2687.07 -1721.85   261.06     1.17 S2)  ; 14, 19
  (-2607.63 -1463.58   261.06     1.17 S2)  ; 14, 20
  (-2484.40 -1203.00   261.06     1.17 S2)  ; 14, 21
  (-2400.29  -965.77   261.06     1.17 S2)  ; 14, 22
  (-2334.34  -774.15   261.06     1.17 S2)  ; 14, 23
  (-2270.09  -576.65   261.06     1.17 S2)  ; 14, 24
  (-2134.05  -396.64   261.06     1.17 S2)  ; 14, 25
  (-2309.28  -261.08   261.06     1.17 S2)  ; 14, 26
  (-2483.35  -479.62   261.06     1.17 S2)  ; 14, 27
  (-2594.34  -772.95   261.06     1.17 S2)  ; 14, 28
  (-2622.37  -854.75   261.06     1.17 S2)  ; 14, 29
  (-2692.47 -1059.27   261.06     1.17 S2)  ; 14, 30
  (-2781.92 -1314.08   261.06     1.17 S2)  ; 14, 31
  (-2821.64 -1444.97   261.06     1.17 S2)  ; 14, 32
  (-2880.75 -1615.64   261.06     1.17 S2)  ; 14, 33
  (-2914.62 -1797.95   261.06     1.17 S2)  ; 14, 34
  (-2920.47 -1883.26   261.06     1.17 S2)  ; 14, 35
  (-2916.46 -2092.40   261.06     1.17 S2)  ; 14, 36
  (-2944.50 -2314.45   261.06     1.17 S2)  ; 14, 37
  (-2962.66 -2447.64   261.06     1.17 S2)  ; 14, 38
  (-2952.14 -2735.13   261.06     1.17 S2)  ; 14, 39
  (-3018.25 -3041.30   261.06     1.17 S2)  ; 14, 40
  (-3054.47 -3216.60   261.06     1.17 S2)  ; 14, 41
  (-3062.14 -3315.95   261.06     1.17 S2)  ; 14, 42
  (-3071.49 -3431.65   261.06     1.17 S2)  ; 14, 43
  (-3107.70 -3615.13   261.06     1.17 S2)  ; 14, 44
  (-3128.19 -3831.32   261.06     1.17 S2)  ; 14, 45
  (-3129.36 -4042.84   261.06     1.17 S2)  ; 14, 46
  (-3126.53 -4297.58   261.06     1.17 S2)  ; 14, 47
  (-3123.02 -4470.54   261.06     1.17 S2)  ; 14, 48
  (-3110.78 -4510.25   261.06     1.17 S2)  ; 14, 49
  (-3044.19 -4724.11   261.06     1.17 S2)  ; 14, 50
  (-2977.60 -4881.88   261.06     1.17 S2)  ; 14, 51
  (-2928.00 -5011.63   261.06     1.17 S2)  ; 14, 52 Closure point
)  ;  End of contour

("section outline"
  (Color Cyan)
  (Closed)
  (GUID "437E2C6BCC9247ED84E9CA0D9534ABB4")
  (MBFObjectType 5)
  (FillDensity 0)
  (Resolution 2.355648)
  (  345.74   715.99   480.00     2.35 S3)  ; 15, 1
  (  543.54  1191.83   480.00     2.35 S3)  ; 15, 2
  (  823.75  1359.08   480.00     2.35 S3)  ; 15, 3
  ( 1181.67  1389.71   480.00     2.35 S3)  ; 15, 4
  ( 1379.47  1274.28   480.00     2.35 S3)  ; 15, 5
  ( 1523.11  1413.26   480.00     2.35 S3)  ; 15, 6
  ( 1876.32  1394.42   480.00     2.35 S3)  ; 15, 7
  ( 2531.97  1170.62   480.00     2.35 S3)  ; 15, 8
  ( 3269.00   781.94   480.00     2.35 S3)  ; 15, 9
  ( 3804.58   162.38   480.00     2.35 S3)  ; 15, 10
  ( 4098.92  -301.69   480.00     2.35 S3)  ; 15, 11
  ( 4507.32 -1218.04   480.00     2.35 S3)  ; 15, 12
  ( 4734.41 -2162.60   480.00     2.35 S3)  ; 15, 13
  ( 4888.51 -3010.62   480.00     2.35 S3)  ; 15, 14
  ( 4854.23 -3936.36   480.00     2.35 S3)  ; 15, 15
  ( 4732.81 -4499.39   480.00     2.35 S3)  ; 15, 16
  ( 4464.37 -4909.27   480.00     2.35 S3)  ; 15, 17
  ( 4208.79 -5425.18   480.00     2.35 S3)  ; 15, 18
  ( 3940.35 -5517.05   480.00     2.35 S3)  ; 15, 19
  ( 3707.23 -5502.91   480.00     2.35 S3)  ; 15, 20
  ( 3123.26 -5326.24   480.00     2.35 S3)  ; 15, 21
  ( 2900.55 -5257.88   480.00     2.35 S3)  ; 15, 22
  ( 2690.98 -5038.80   480.00     2.35 S3)  ; 15, 23
  ( 2615.63 -4843.28   480.00     2.35 S3)  ; 15, 24
  ( 2719.24 -4579.45   480.00     2.35 S3)  ; 15, 25
  ( 2915.70 -4532.38   480.00     2.35 S3)  ; 15, 26
  ( 2764.99 -4332.15   480.00     2.35 S3)  ; 15, 27
  ( 2576.61 -3919.91   480.00     2.35 S3)  ; 15, 28
  ( 2449.46 -4000.00   480.00     2.35 S3)  ; 15, 29
  ( 2614.29 -4527.67   480.00     2.35 S3)  ; 15, 30
  ( 2437.69 -4659.58   480.00     2.35 S3)  ; 15, 31
  ( 2369.40 -4963.46   480.00     2.35 S3)  ; 15, 32
  ( 2458.88 -5264.98   480.00     2.35 S3)  ; 15, 33
  ( 2484.78 -5420.46   480.00     2.35 S3)  ; 15, 34
  ( 2417.57 -5722.01   480.00     2.35 S3)  ; 15, 35
  ( 2702.49 -5550.05   480.00     2.35 S3)  ; 15, 36
  ( 3149.89 -5672.54   480.00     2.35 S3)  ; 15, 37
  ( 3514.87 -5802.10   480.00     2.35 S3)  ; 15, 38
  ( 3529.00 -5922.24   480.00     2.35 S3)  ; 15, 39
  ( 3682.06 -5858.64   480.00     2.35 S3)  ; 15, 40
  ( 3820.98 -5983.49   480.00     2.35 S3)  ; 15, 41
  ( 3784.38 -6143.67   480.00     2.35 S3)  ; 15, 42
  ( 4024.56 -6101.27   480.00     2.35 S3)  ; 15, 43
  ( 4092.85 -6256.75   480.00     2.35 S3)  ; 15, 44
  ( 4026.91 -6508.80   480.00     2.35 S3)  ; 15, 45
  ( 3970.40 -6676.05   480.00     2.35 S3)  ; 15, 46
  ( 3840.89 -6666.63   480.00     2.35 S3)  ; 15, 47
  ( 3982.17 -6817.39   480.00     2.35 S3)  ; 15, 48
  ( 4063.31 -7137.76   480.00     2.35 S3)  ; 15, 49
  ( 4023.28 -7345.05   480.00     2.35 S3)  ; 15, 50
  ( 3886.71 -7578.26   480.00     2.35 S3)  ; 15, 51
  ( 3779.44 -7757.32   480.00     2.35 S3)  ; 15, 52
  ( 3697.02 -7879.81   480.00     2.35 S3)  ; 15, 53
  ( 3619.31 -8105.95   480.00     2.35 S3)  ; 15, 54
  ( 3480.38 -8240.23   480.00     2.35 S3)  ; 15, 55
  ( 3289.65 -8355.65   480.00     2.35 S3)  ; 15, 56
  ( 2798.51 -8487.61   480.00     2.35 S3)  ; 15, 57
  ( 2450.01 -8579.48   480.00     2.35 S3)  ; 15, 58
  ( 2249.86 -8668.99   480.00     2.35 S3)  ; 15, 59
  ( 1946.10 -8803.26   480.00     2.35 S3)  ; 15, 60
  ( 1692.84 -8876.32   480.00     2.35 S3)  ; 15, 61
  ( 1570.40 -8866.89   480.00     2.35 S3)  ; 15, 62
  ( 1353.76 -8916.36   480.00     2.35 S3)  ; 15, 63
  ( 1353.76 -9048.28   480.00     2.35 S3)  ; 15, 64
  ( 1024.10 -9163.71   480.00     2.35 S3)  ; 15, 65
  (  670.89 -9156.64   480.00     2.35 S3)  ; 15, 66
  (  596.60 -9050.59   480.00     2.35 S3)  ; 15, 67
  (  186.88 -9024.67   480.00     2.35 S3)  ; 15, 68
  ( -161.62 -8885.69   480.00     2.35 S3)  ; 15, 69
  ( -347.64 -8725.51   480.00     2.35 S3)  ; 15, 70
  ( -616.08 -8683.11   480.00     2.35 S3)  ; 15, 71
  ( -636.24 -8504.06   480.00     2.35 S3)  ; 15, 72
  ( -749.27 -8605.35   480.00     2.35 S3)  ; 15, 73
  (-1100.12 -8527.62   480.00     2.35 S3)  ; 15, 74
  (-1418.01 -8398.06   480.00     2.35 S3)  ; 15, 75
  (-1648.77 -8301.48   480.00     2.35 S3)  ; 15, 76
  (-1848.93 -8301.48   480.00     2.35 S3)  ; 15, 77
  (-2132.77 -8157.80   480.00     2.35 S3)  ; 15, 78
  (-2403.56 -7879.83   480.00     2.35 S3)  ; 15, 79
  (-2653.16 -7535.90   480.00     2.35 S3)  ; 15, 80
  (-2755.76 -7222.59   480.00     2.35 S3)  ; 15, 81
  (-2675.70 -7166.05   480.00     2.35 S3)  ; 15, 82
  (-2793.43 -7140.14   480.00     2.35 S3)  ; 15, 83
  (-2882.91 -7017.65   480.00     2.35 S3)  ; 15, 84
  (-3012.42 -6659.59   480.00     2.35 S3)  ; 15, 85
  (-2990.15 -6508.83   480.00     2.35 S3)  ; 15, 86
  (-2870.06 -6409.89   480.00     2.35 S3)  ; 15, 87
  (-2806.49 -6452.29   480.00     2.35 S3)  ; 15, 88
  (-2839.45 -6327.44   480.00     2.35 S3)  ; 15, 89
  (-2693.46 -6179.04   480.00     2.35 S3)  ; 15, 90
  (-2488.60 -6101.30   480.00     2.35 S3)  ; 15, 91
  (-2257.83 -6402.82   480.00     2.35 S3)  ; 15, 92
  (-2173.06 -6459.36   480.00     2.35 S3)  ; 15, 93
  (-1923.46 -6294.46   480.00     2.35 S3)  ; 15, 94
  (-1751.57 -6320.38   480.00     2.35 S3)  ; 15, 95
  (-1536.27 -6237.94   480.00     2.35 S3)  ; 15, 96
  (-1175.99 -5941.13   480.00     2.35 S3)  ; 15, 97
  (-1362.02 -5531.25   480.00     2.35 S3)  ; 15, 98
  (-1353.88 -5241.54   480.00     2.35 S3)  ; 15, 99
  (-1349.17 -5071.94   480.00     2.35 S3)  ; 15, 100
  (-1332.69 -4864.64   480.00     2.35 S3)  ; 15, 101
  (-1309.14 -4647.92   480.00     2.35 S3)  ; 15, 102
  (-1437.66 -4692.65   480.00     2.35 S3)  ; 15, 103
  (-1494.17 -4650.25   480.00     2.35 S3)  ; 15, 104
  (-1548.33 -4732.69   480.00     2.35 S3)  ; 15, 105
  (-1729.64 -4777.45   480.00     2.35 S3)  ; 15, 106
  (-1489.46 -4897.59   480.00     2.35 S3)  ; 15, 107
  (-1432.95 -5107.24   480.00     2.35 S3)  ; 15, 108
  (-1451.79 -5333.38   480.00     2.35 S3)  ; 15, 109
  (-1569.52 -5462.94   480.00     2.35 S3)  ; 15, 110
  (-1759.18 -5653.80   480.00     2.35 S3)  ; 15, 111
  (-2006.43 -5762.16   480.00     2.35 S3)  ; 15, 112
  (-2281.93 -5870.52   480.00     2.35 S3)  ; 15, 113
  (-2538.60 -5922.34   480.00     2.35 S3)  ; 15, 114
  (-2767.00 -5849.32   480.00     2.35 S3)  ; 15, 115
  (-2950.67 -5686.78   480.00     2.35 S3)  ; 15, 116
  (-3154.51 -5484.20   480.00     2.35 S3)  ; 15, 117
  (-3349.95 -5079.03   480.00     2.35 S3)  ; 15, 118
  (-3486.53 -4791.64   480.00     2.35 S3)  ; 15, 119
  (-3636.15 -4459.54   480.00     2.35 S3)  ; 15, 120
  (-3723.28 -3995.48   480.00     2.35 S3)  ; 15, 121
  (-3708.12 -3498.45   480.00     2.35 S3)  ; 15, 122
  (-3618.64 -3039.10   480.00     2.35 S3)  ; 15, 123
  (-3490.49 -2136.88   480.00     2.35 S3)  ; 15, 124
  (-3371.71 -1460.82   480.00     2.35 S3)  ; 15, 125
  (-3315.20 -1185.21   480.00     2.35 S3)  ; 15, 126
  (-3132.83  -683.44   480.00     2.35 S3)  ; 15, 127
  (-2878.52  -231.15   480.00     2.35 S3)  ; 15, 128
  (-2583.11   294.12   480.00     2.35 S3)  ; 15, 129
  (-2187.51   640.40   480.00     2.35 S3)  ; 15, 130
  (-1626.02   965.49   480.00     2.35 S3)  ; 15, 131
  (-1232.78  1186.92   480.00     2.35 S3)  ; 15, 132
  (-1023.21  1321.19   480.00     2.35 S3)  ; 15, 133
  ( -794.80  1337.68   480.00     2.35 S3)  ; 15, 134
  ( -320.45  1347.13   480.00     2.35 S3)  ; 15, 135
  ( -343.99  1431.94   480.00     2.35 S3)  ; 15, 136
  ( -977.42  1585.05   480.00     2.35 S3)  ; 15, 137
  (-1085.73  1830.04   480.00     2.35 S3)  ; 15, 138
  (-1048.06  2289.39   480.00     2.35 S3)  ; 15, 139
  (-1025.85  2772.32   480.00     2.35 S3)  ; 15, 140
  ( -945.79  3262.29   480.00     2.35 S3)  ; 15, 141
  ( -612.73  3417.78   480.00     2.35 S3)  ; 15, 142
  (  -28.76  3325.91   480.00     2.35 S3)  ; 15, 143
  (  326.81  2675.75   480.00     2.35 S3)  ; 15, 144
  (  193.63  1830.03   480.00     2.35 S3)  ; 15, 145
  (   95.75  1488.44   480.00     2.35 S3)  ; 15, 146
  (   -0.79  1375.37   480.00     2.35 S3)  ; 15, 147
  (  227.62  1026.73   480.00     2.35 S3)  ; 15, 148 Closure point
)  ;  End of contour

("3N"
  (Color White)
  (Closed)
  (GUID "8AE81B7A4C5541348A591E19920EF1CB")
  (MBFObjectType 5)
  (FillDensity 0)
  (Resolution 1.168658)
  (-2547.48   -48.70   480.00     1.17 S3)  ; 16, 1
  (-1796.94  -573.40   480.00     1.17 S3)  ; 16, 2
  (-2054.63 -1036.16   480.00     1.17 S3)  ; 16, 3
  (-2244.58 -1408.97   480.00     1.17 S3)  ; 16, 4
  (-2380.74 -1822.68   480.00     1.17 S3)  ; 16, 5
  (-2411.79 -2222.35   480.00     1.17 S3)  ; 16, 6
  (-2404.24 -2724.90   480.00     1.17 S3)  ; 16, 7
  (-2489.03 -3215.71   480.00     1.17 S3)  ; 16, 8
  (-2774.77 -3692.49   480.00     1.17 S3)  ; 16, 9
  (-2865.38 -3977.63   480.00     1.17 S3)  ; 16, 10
  (-2888.74 -4155.26   480.00     1.17 S3)  ; 16, 11
  (-2882.41 -4567.81   480.00     1.17 S3)  ; 16, 12
  (-2733.49 -4972.13   480.00     1.17 S3)  ; 16, 13
  (-2589.26 -5256.16   480.00     1.17 S3)  ; 16, 14
  (-2519.16 -5312.25   480.00     1.17 S3)  ; 16, 15
  (-2686.22 -5498.07   480.00     1.17 S3)  ; 16, 16
  (-2912.39 -5724.79   480.00     1.17 S3)  ; 16, 17
  (-3179.92 -5488.72   480.00     1.17 S3)  ; 16, 18
  (-3348.15 -5155.66   480.00     1.17 S3)  ; 16, 19
  (-3576.63 -4683.54   480.00     1.17 S3)  ; 16, 20
  (-3712.84 -4286.23   480.00     1.17 S3)  ; 16, 21
  (-3766.09 -3848.03   480.00     1.17 S3)  ; 16, 22
  (-3750.36 -3364.25   480.00     1.17 S3)  ; 16, 23
  (-3617.84 -2847.73   480.00     1.17 S3)  ; 16, 24
  (-3553.10 -2358.11   480.00     1.17 S3)  ; 16, 25
  (-3478.95 -1867.24   480.00     1.17 S3)  ; 16, 26
  (-3399.01 -1396.30   480.00     1.17 S3)  ; 16, 27
  (-3274.62  -929.98   480.00     1.17 S3)  ; 16, 28
  (-3065.04  -501.08   480.00     1.17 S3)  ; 16, 29
  (-2758.47    31.83   480.00     1.17 S3)  ; 16, 30 Closure point
)  ;  End of contour

("Layer1"
  (Color White)
  (Closed)
  (GUID "22EC3D13D1884A3CB69165CB1A42F755")
  (MBFObjectType 5)
  (FillDensity 0)
  (Resolution 1.168658)
  (-2844.63 -5647.43   505.53     1.17 S3)  ; 17, 1
  (-2974.31 -5508.35   505.53     1.17 S3)  ; 17, 2
  (-3091.13 -5373.96   505.53     1.17 S3)  ; 17, 3
  (-3192.29 -5135.57   505.53     1.17 S3)  ; 17, 4
  (-3313.79 -4897.16   505.53     1.17 S3)  ; 17, 5
  (-3426.57 -4676.30   505.53     1.17 S3)  ; 17, 6
  (-3515.36 -4462.43   505.53     1.17 S3)  ; 17, 7
  (-3567.42 -4277.83   505.53     1.17 S3)  ; 17, 8
  (-3591.96 -4027.73   505.53     1.17 S3)  ; 17, 9
  (-3611.31 -3784.69   505.53     1.17 S3)  ; 17, 10
  (-3571.59 -3561.48   505.53     1.17 S3)  ; 17, 11
  (-3545.35 -3317.22   505.53     1.17 S3)  ; 17, 12
  (-3500.96 -3084.66   505.53     1.17 S3)  ; 17, 13
  (-3445.54 -2776.15   505.53     1.17 S3)  ; 17, 14
  (-3443.21 -2593.84   505.53     1.17 S3)  ; 17, 15
  (-3369.05 -2297.03   505.53     1.17 S3)  ; 17, 16
  (-3346.86 -2092.52   505.53     1.17 S3)  ; 17, 17
  (-3276.26 -1750.06   505.53     1.17 S3)  ; 17, 18
  (-3263.41 -1599.30   505.53     1.17 S3)  ; 17, 19
  (-3266.36 -1362.04   505.53     1.17 S3)  ; 17, 20
  (-3188.08 -1156.35   505.53     1.17 S3)  ; 17, 21
  (-3087.08  -857.20   505.53     1.17 S3)  ; 17, 22
  (-2978.44  -648.01   505.53     1.17 S3)  ; 17, 23
  (-2795.71  -296.21   505.53     1.17 S3)  ; 17, 24
  (-2668.37  -110.39   505.53     1.17 S3)  ; 17, 25
  (-2615.28   -22.72   505.53     1.17 S3)  ; 17, 26
  (-2707.57    13.50   505.53     1.17 S3)  ; 17, 27
  (-2827.90  -167.64   505.53     1.17 S3)  ; 17, 28
  (-2915.52  -305.54   505.53     1.17 S3)  ; 17, 29
  (-2997.30  -453.96   505.53     1.17 S3)  ; 17, 30
  (-3051.04  -538.10   505.53     1.17 S3)  ; 17, 31
  (-3119.48  -675.97   505.53     1.17 S3)  ; 17, 32
  (-3159.20  -733.24   505.53     1.17 S3)  ; 17, 33
  (-3214.11  -886.33   505.53     1.17 S3)  ; 17, 34
  (-3258.50 -1018.39   505.53     1.17 S3)  ; 17, 35
  (-3319.87 -1208.86   505.53     1.17 S3)  ; 17, 36
  (-3370.10 -1368.97   505.53     1.17 S3)  ; 17, 37
  (-3399.31 -1498.69   505.53     1.17 S3)  ; 17, 38
  (-3433.80 -1704.36   505.53     1.17 S3)  ; 17, 39
  (-3439.64 -1821.22   505.53     1.17 S3)  ; 17, 40
  (-3473.52 -1976.65   505.53     1.17 S3)  ; 17, 41
  (-3505.76 -2169.50   505.53     1.17 S3)  ; 17, 42
  (-3490.58 -2266.50   505.53     1.17 S3)  ; 17, 43
  (-3461.37 -2308.57   505.53     1.17 S3)  ; 17, 44
  (-3520.95 -2371.68   505.53     1.17 S3)  ; 17, 45
  (-3547.32 -2557.49   505.53     1.17 S3)  ; 17, 46
  (-3577.70 -2757.33   505.53     1.17 S3)  ; 17, 47
  (-3575.98 -2870.73   505.53     1.17 S3)  ; 17, 48
  (-3543.27 -2913.97   505.53     1.17 S3)  ; 17, 49
  (-3600.52 -2967.73   505.53     1.17 S3)  ; 17, 50
  (-3639.07 -3117.32   505.53     1.17 S3)  ; 17, 51
  (-3641.41 -3241.20   505.53     1.17 S3)  ; 17, 52
  (-3666.55 -3358.04   505.53     1.17 S3)  ; 17, 53
  (-3715.62 -3532.17   505.53     1.17 S3)  ; 17, 54
  (-3713.28 -3684.09   505.53     1.17 S3)  ; 17, 55
  (-3724.43 -3920.14   505.53     1.17 S3)  ; 17, 56
  (-3726.77 -4042.85   505.53     1.17 S3)  ; 17, 57
  (-3703.41 -4180.75   505.53     1.17 S3)  ; 17, 58
  (-3654.95 -4411.00   505.53     1.17 S3)  ; 17, 59
  (-3618.74 -4555.91   505.53     1.17 S3)  ; 17, 60
  (-3507.27 -4786.10   505.53     1.17 S3)  ; 17, 61
  (-3407.97 -4985.94   505.53     1.17 S3)  ; 17, 62
  (-3319.83 -5156.60   505.53     1.17 S3)  ; 17, 63
  (-3283.62 -5195.16   505.53     1.17 S3)  ; 17, 64
  (-3236.89 -5298.00   505.53     1.17 S3)  ; 17, 65
  (-3234.55 -5362.28   505.53     1.17 S3)  ; 17, 66
  (-3092.69 -5546.92   505.53     1.17 S3)  ; 17, 67
  (-2912.79 -5717.55   505.53     1.17 S3)  ; 17, 68 Closure point
)  ;  End of contour

("Layer2-3"
  (Color RGB (255, 255, 128))
  (Closed)
  (GUID "69C197F3E9494599A0F33C9EC656C464")
  (MBFObjectType 5)
  (FillDensity 0)
  (Resolution 1.168658)
  (-2838.02 -5649.76   505.53     1.17 S3)  ; 18, 1
  (-2727.03 -5521.21   505.53     1.17 S3)  ; 18, 2
  (-2924.47 -5319.03   505.53     1.17 S3)  ; 18, 3
  (-3106.71 -4955.58   505.53     1.17 S3)  ; 18, 4
  (-3201.95 -4838.71   505.53     1.17 S3)  ; 18, 5
  (-3373.68 -4558.23   505.53     1.17 S3)  ; 18, 6
  (-3400.02 -4358.43   505.53     1.17 S3)  ; 18, 7
  (-3429.23 -4159.76   505.53     1.17 S3)  ; 18, 8
  (-3464.97 -4017.20   505.53     1.17 S3)  ; 18, 9
  (-3460.29 -3763.60   505.53     1.17 S3)  ; 18, 10
  (-3416.53 -3524.00   505.53     1.17 S3)  ; 18, 11
  (-3367.46 -3312.47   505.53     1.17 S3)  ; 18, 12
  (-3277.00 -3037.84   505.53     1.17 S3)  ; 18, 13
  (-3212.74 -2820.47   505.53     1.17 S3)  ; 18, 14
  (-3130.48 -2466.37   505.53     1.17 S3)  ; 18, 15
  (-3053.37 -2319.12   505.53     1.17 S3)  ; 18, 16
  (-3000.28 -1915.89   505.53     1.17 S3)  ; 18, 17
  (-3046.48 -1800.18   505.53     1.17 S3)  ; 18, 18
  (-3046.48 -1516.19   505.53     1.17 S3)  ; 18, 19
  (-2974.69 -1238.03   505.53     1.17 S3)  ; 18, 20
  (-2897.59 -1038.19   505.53     1.17 S3)  ; 18, 21
  (-2789.57  -802.10   505.53     1.17 S3)  ; 18, 22
  (-2722.98  -623.30   505.53     1.17 S3)  ; 18, 23
  (-2521.51  -265.66   505.53     1.17 S3)  ; 18, 24
  (-2433.90  -127.76   505.53     1.17 S3)  ; 18, 25
  (-2538.49   -50.64   505.53     1.17 S3)  ; 18, 26
  (-2617.93   -26.10   505.53     1.17 S3)  ; 18, 27
  (-2806.02  -304.24   505.53     1.17 S3)  ; 18, 28
  (-2912.33  -525.12   505.53     1.17 S3)  ; 18, 29
  (-3040.36  -768.15   505.53     1.17 S3)  ; 18, 30
  (-3088.26  -863.98   505.53     1.17 S3)  ; 18, 31
  (-3132.65 -1003.05   505.53     1.17 S3)  ; 18, 32
  (-3202.25 -1192.40   505.53     1.17 S3)  ; 18, 33
  (-3266.50 -1360.68   505.53     1.17 S3)  ; 18, 34
  (-3261.83 -1496.25   505.53     1.17 S3)  ; 18, 35
  (-3263.69 -1621.32   505.53     1.17 S3)  ; 18, 36
  (-3277.71 -1760.39   505.53     1.17 S3)  ; 18, 37
  (-3313.92 -1924.00   505.53     1.17 S3)  ; 18, 38
  (-3348.50 -2099.27   505.53     1.17 S3)  ; 18, 39
  (-3368.36 -2282.75   505.53     1.17 S3)  ; 18, 40
  (-3395.23 -2394.94   505.53     1.17 S3)  ; 18, 41
  (-3440.31 -2587.80   505.53     1.17 S3)  ; 18, 42
  (-3443.82 -2701.16   505.53     1.17 S3)  ; 18, 43
  (-3450.83 -2820.36   505.53     1.17 S3)  ; 18, 44
  (-3506.43 -3127.73   505.53     1.17 S3)  ; 18, 45
  (-3536.80 -3285.50   505.53     1.17 S3)  ; 18, 46
  (-3570.13 -3512.19   505.53     1.17 S3)  ; 18, 47
  (-3601.67 -3708.53   505.53     1.17 S3)  ; 18, 48
  (-3610.50 -3803.23   505.53     1.17 S3)  ; 18, 49
  (-3588.30 -4088.39   505.53     1.17 S3)  ; 18, 50
  (-3566.72 -4287.04   505.53     1.17 S3)  ; 18, 51
  (-3515.32 -4462.34   505.53     1.17 S3)  ; 18, 52
  (-3428.40 -4670.39   505.53     1.17 S3)  ; 18, 53
  (-3336.11 -4853.87   505.53     1.17 S3)  ; 18, 54
  (-3219.90 -5074.75   505.53     1.17 S3)  ; 18, 55
  (-3167.32 -5200.96   505.53     1.17 S3)  ; 18, 56
  (-3090.22 -5363.41   505.53     1.17 S3)  ; 18, 57
  (-2927.37 -5566.72   505.53     1.17 S3)  ; 18, 58
  (-2838.58 -5652.03   505.53     1.17 S3)  ; 18, 59 Closure point
)  ;  End of contour

("Layer6"
  (Color Red)
  (Closed)
  (GUID "B895BF7928024C98983D08027D45291C")
  (MBFObjectType 5)
  (FillDensity 0)
  (Resolution 1.168658)
  (-2617.78 -5426.48   505.53     1.17 S3)  ; 19, 1
  (-2738.11 -5334.16   505.53     1.17 S3)  ; 19, 2
  (-2825.73 -5198.59   505.53     1.17 S3)  ; 19, 3
  (-2922.69 -4971.87   505.53     1.17 S3)  ; 19, 4
  (-3022.62 -4800.08   505.53     1.17 S3)  ; 19, 5
  (-3114.91 -4574.53   505.53     1.17 S3)  ; 19, 6
  (-3124.87 -4406.29   505.53     1.17 S3)  ; 19, 7
  (-3106.17 -4146.84   505.53     1.17 S3)  ; 19, 8
  (-3028.55 -3756.54   505.53     1.17 S3)  ; 19, 9
  (-2941.60 -3478.43   505.53     1.17 S3)  ; 19, 10
  (-2841.13 -3308.98   505.53     1.17 S3)  ; 19, 11
  (-2749.53 -3089.27   505.53     1.17 S3)  ; 19, 12
  (-2698.13 -2862.55   505.53     1.17 S3)  ; 19, 13
  (-2629.89 -2460.55   505.53     1.17 S3)  ; 19, 14
  (-2568.60 -2057.39   505.53     1.17 S3)  ; 19, 15
  (-2504.97 -1661.20   505.53     1.17 S3)  ; 19, 16
  (-2421.51 -1270.84   505.53     1.17 S3)  ; 19, 17
  (-2307.63  -872.36   505.53     1.17 S3)  ; 19, 18
  (-2099.20  -591.90   505.53     1.17 S3)  ; 19, 19
  (-1970.70  -452.82   505.53     1.17 S3)  ; 19, 20
  (-1800.76  -572.08   505.53     1.17 S3)  ; 19, 21
  (-1958.47  -863.07   505.53     1.17 S3)  ; 19, 22
  (-2074.78 -1083.95   505.53     1.17 S3)  ; 19, 23
  (-2181.09 -1288.46   505.53     1.17 S3)  ; 19, 24
  (-2254.15 -1433.39   505.53     1.17 S3)  ; 19, 25
  (-2345.27 -1719.71   505.53     1.17 S3)  ; 19, 26
  (-2411.34 -2112.34   505.53     1.17 S3)  ; 19, 27
  (-2410.85 -2527.25   505.53     1.17 S3)  ; 19, 28
  (-2446.57 -2963.18   505.53     1.17 S3)  ; 19, 29
  (-2552.36 -3312.60   505.53     1.17 S3)  ; 19, 30
  (-2623.63 -3443.49   505.53     1.17 S3)  ; 19, 31
  (-2775.02 -3716.94   505.53     1.17 S3)  ; 19, 32
  (-2846.29 -3901.59   505.53     1.17 S3)  ; 19, 33
  (-2885.47 -4199.58   505.53     1.17 S3)  ; 19, 34
  (-2895.99 -4362.02   505.53     1.17 S3)  ; 19, 35
  (-2873.26 -4618.01   505.53     1.17 S3)  ; 19, 36
  (-2793.81 -4822.52   505.53     1.17 S3)  ; 19, 37
  (-2709.14 -5022.41   505.53     1.17 S3)  ; 19, 38
  (-2573.62 -5211.74   505.53     1.17 S3)  ; 19, 39
  (-2487.87 -5293.58   505.53     1.17 S3)  ; 19, 40 Closure point
)  ;  End of contour

("Layer5"
  (Color Blue)
  (Closed)
  (GUID "188E72DE4ED34288A912623318ABF52E")
  (MBFObjectType 5)
  (FillDensity 0)
  (Resolution 1.168658)
  (-2621.05 -5423.30   505.53     1.17 S3)  ; 20, 1
  (-2713.34 -5523.80   505.53     1.17 S3)  ; 20, 2
  (-2924.79 -5314.62   505.53     1.17 S3)  ; 20, 3
  (-3095.36 -4961.68   505.53     1.17 S3)  ; 20, 4
  (-3135.08 -4824.95   505.53     1.17 S3)  ; 20, 5
  (-3201.14 -4652.01   505.53     1.17 S3)  ; 20, 6
  (-3266.56 -4533.98   505.53     1.17 S3)  ; 20, 7
  (-3301.61 -4368.03   505.53     1.17 S3)  ; 20, 8
  (-3322.08 -4050.20   505.53     1.17 S3)  ; 20, 9
  (-3332.59 -3936.84   505.53     1.17 S3)  ; 20, 10
  (-3279.48 -3717.17   505.53     1.17 S3)  ; 20, 11
  (-3202.38 -3455.39   505.53     1.17 S3)  ; 20, 12
  (-3092.04 -3201.77   505.53     1.17 S3)  ; 20, 13
  (-2992.74 -2976.22   505.53     1.17 S3)  ; 20, 14
  (-2930.33 -2710.99   505.53     1.17 S3)  ; 20, 15
  (-2870.75 -2484.27   505.53     1.17 S3)  ; 20, 16
  (-2806.00 -2106.80   505.53     1.17 S3)  ; 20, 17
  (-2800.78 -1701.25   505.53     1.17 S3)  ; 20, 18
  (-2772.21 -1374.05   505.53     1.17 S3)  ; 20, 19
  (-2698.61 -1232.64   505.53     1.17 S3)  ; 20, 20
  (-2570.71  -807.28   505.53     1.17 S3)  ; 20, 21
  (-2348.19  -476.54   505.53     1.17 S3)  ; 20, 22
  (-2186.97  -300.08   505.53     1.17 S3)  ; 20, 23
  (-1975.00  -453.17   505.53     1.17 S3)  ; 20, 24
  (-2128.04  -635.48   505.53     1.17 S3)  ; 20, 25
  (-2267.06  -813.11   505.53     1.17 S3)  ; 20, 26
  (-2306.27  -873.84   505.53     1.17 S3)  ; 20, 27
  (-2383.38 -1137.96   505.53     1.17 S3)  ; 20, 28
  (-2431.27 -1298.07   505.53     1.17 S3)  ; 20, 29
  (-2471.64 -1523.62   505.53     1.17 S3)  ; 20, 30
  (-2516.03 -1717.62   505.53     1.17 S3)  ; 20, 31
  (-2558.78 -1991.04   505.53     1.17 S3)  ; 20, 32
  (-2583.31 -2141.80   505.53     1.17 S3)  ; 20, 33
  (-2631.82 -2483.02   505.53     1.17 S3)  ; 20, 34
  (-2657.52 -2630.27   505.53     1.17 S3)  ; 20, 35
  (-2695.60 -2860.50   505.53     1.17 S3)  ; 20, 36
  (-2743.50 -3080.21   505.53     1.17 S3)  ; 20, 37
  (-2839.92 -3311.57   505.53     1.17 S3)  ; 20, 38
  (-2941.55 -3481.02   505.53     1.17 S3)  ; 20, 39
  (-3033.34 -3775.48   505.53     1.17 S3)  ; 20, 40
  (-3069.56 -3962.46   505.53     1.17 S3)  ; 20, 41
  (-3107.60 -4150.63   505.53     1.17 S3)  ; 20, 42
  (-3116.95 -4294.37   505.53     1.17 S3)  ; 20, 43
  (-3123.96 -4404.23   505.53     1.17 S3)  ; 20, 44
  (-3112.94 -4571.39   505.53     1.17 S3)  ; 20, 45
  (-3052.19 -4732.67   505.53     1.17 S3)  ; 20, 46
  (-3025.32 -4794.60   505.53     1.17 S3)  ; 20, 47
  (-2918.54 -4982.73   505.53     1.17 S3)  ; 20, 48
  (-2835.60 -5177.89   505.53     1.17 S3)  ; 20, 49
  (-2821.03 -5202.42   505.53     1.17 S3)  ; 20, 50
  (-2736.92 -5335.64   505.53     1.17 S3)  ; 20, 51 Closure point
)  ;  End of contour

("Layer4"
  (Color White)
  (Closed)
  (GUID "C4E650580E934F16AF6C119536335F22")
  (MBFObjectType 5)
  (FillDensity 0)
  (Resolution 1.168658)
  (-3099.07 -4952.32   505.53     1.17 S3)  ; 21, 1
  (-3134.12 -4821.43   505.53     1.17 S3)  ; 21, 2
  (-3156.32 -4773.52   505.53     1.17 S3)  ; 21, 3
  (-3200.25 -4650.76   505.53     1.17 S3)  ; 21, 4
  (-3268.00 -4531.56   505.53     1.17 S3)  ; 21, 5
  (-3303.05 -4367.95   505.53     1.17 S3)  ; 21, 6
  (-3308.39 -4265.13   505.53     1.17 S3)  ; 21, 7
  (-3321.24 -4072.30   505.53     1.17 S3)  ; 21, 8
  (-3331.76 -3937.91   505.53     1.17 S3)  ; 21, 9
  (-3279.85 -3725.18   505.53     1.17 S3)  ; 21, 10
  (-3233.12 -3552.22   505.53     1.17 S3)  ; 21, 11
  (-3202.28 -3456.34   505.53     1.17 S3)  ; 21, 12
  (-3120.50 -3267.02   505.53     1.17 S3)  ; 21, 13
  (-3057.42 -3123.28   505.53     1.17 S3)  ; 21, 14
  (-2993.77 -2973.68   505.53     1.17 S3)  ; 21, 15
  (-2941.20 -2755.15   505.53     1.17 S3)  ; 21, 16
  (-2909.65 -2630.10   505.53     1.17 S3)  ; 21, 17
  (-2867.10 -2468.80   505.53     1.17 S3)  ; 21, 18
  (-2825.04 -2221.04   505.53     1.17 S3)  ; 21, 19
  (-2804.69 -2103.04   505.53     1.17 S3)  ; 21, 20
  (-2803.52 -1834.25   505.53     1.17 S3)  ; 21, 21
  (-2800.72 -1713.90   505.53     1.17 S3)  ; 21, 22
  (-2782.02 -1479.00   505.53     1.17 S3)  ; 21, 23
  (-2772.68 -1379.67   505.53     1.17 S3)  ; 21, 24
  (-2695.05 -1225.41   505.53     1.17 S3)  ; 21, 25
  (-2620.28  -969.47   505.53     1.17 S3)  ; 21, 26
  (-2570.69  -807.03   505.53     1.17 S3)  ; 21, 27
  (-2411.80  -568.62   505.53     1.17 S3)  ; 21, 28
  (-2344.66  -469.34   505.53     1.17 S3)  ; 21, 29
  (-2186.95  -296.38   505.53     1.17 S3)  ; 21, 30
  (-2428.78  -128.09   505.53     1.17 S3)  ; 21, 31
  (-2584.80  -381.67   505.53     1.17 S3)  ; 21, 32
  (-2715.64  -621.25   505.53     1.17 S3)  ; 21, 33
  (-2774.73  -762.68   505.53     1.17 S3)  ; 21, 34
  (-2868.19  -967.20   505.53     1.17 S3)  ; 21, 35
  (-2907.91 -1070.04   505.53     1.17 S3)  ; 21, 36
  (-2978.61 -1244.20   505.53     1.17 S3)  ; 21, 37
  (-3044.04 -1507.15   505.53     1.17 S3)  ; 21, 38
  (-3043.55 -1808.69   505.53     1.17 S3)  ; 21, 39
  (-3000.33 -1915.03   505.53     1.17 S3)  ; 21, 40
  (-3043.08 -2235.29   505.53     1.17 S3)  ; 21, 41
  (-3050.09 -2315.92   505.53     1.17 S3)  ; 21, 42
  (-3133.67 -2473.64   505.53     1.17 S3)  ; 21, 43
  (-3187.40 -2716.72   505.53     1.17 S3)  ; 21, 44
  (-3263.96 -2993.65   505.53     1.17 S3)  ; 21, 45
  (-3314.19 -3154.92   505.53     1.17 S3)  ; 21, 46
  (-3370.90 -3330.17   505.53     1.17 S3)  ; 21, 47
  (-3423.47 -3567.41   505.53     1.17 S3)  ; 21, 48
  (-3458.00 -3776.56   505.53     1.17 S3)  ; 21, 49
  (-3463.84 -4012.63   505.53     1.17 S3)  ; 21, 50
  (-3430.64 -4161.09   505.53     1.17 S3)  ; 21, 51
  (-3399.10 -4380.80   505.53     1.17 S3)  ; 21, 52
  (-3373.40 -4531.56   505.53     1.17 S3)  ; 21, 53
  (-3333.13 -4622.73   505.53     1.17 S3)  ; 21, 54
  (-3242.01 -4774.65   505.53     1.17 S3)  ; 21, 55
  (-3202.29 -4840.10   505.53     1.17 S3)  ; 21, 56
  (-3113.50 -4941.77   505.53     1.17 S3)  ; 21, 57 Closure point
)  ;  End of contour

("section outline"
  (Color Cyan)
  (Closed)
  (GUID "36945B36FC784474A26EB8ED59D69F09")
  (MBFObjectType 5)
  (FillDensity 0)
  (Resolution 2.355648)
  (  102.54  1422.08   720.00     2.35 S4)  ; 22, 1
  (  255.60  1153.53   720.00     2.35 S4)  ; 22, 2
  (  363.91   835.52   720.00     2.35 S4)  ; 22, 3
  (  573.49  1235.98   720.00     2.35 S4)  ; 22, 4
  (  801.89  1339.63   720.00     2.35 S4)  ; 22, 5
  ( 1209.26  1235.98   720.00     2.35 S4)  ; 22, 6
  ( 1402.35  1228.92   720.00     2.35 S4)  ; 22, 7
  ( 1488.12  1158.24   720.00     2.35 S4)  ; 22, 8
  ( 1601.15  1151.17   720.00     2.35 S4)  ; 22, 9
  ( 1789.53  1257.18   720.00     2.35 S4)  ; 22, 10
  ( 2175.70  1214.78   720.00     2.35 S4)  ; 22, 11
  ( 2519.49  1064.02   720.00     2.35 S4)  ; 22, 12
  ( 2809.13   835.52   720.00     2.35 S4)  ; 22, 13
  ( 3066.82   746.00   720.00     2.35 S4)  ; 22, 14
  ( 3436.51   357.31   720.00     2.35 S4)  ; 22, 15
  ( 3688.47   -76.13   720.00     2.35 S4)  ; 22, 16
  ( 4049.83  -775.72   720.00     2.35 S4)  ; 22, 17
  ( 4176.98 -1143.20   720.00     2.35 S4)  ; 22, 18
  ( 4378.20 -1644.94   720.00     2.35 S4)  ; 22, 19
  ( 4467.68 -2113.72   720.00     2.35 S4)  ; 22, 20
  ( 4497.01 -2570.69   720.00     2.35 S4)  ; 22, 21
  ( 4440.50 -2740.29   720.00     2.35 S4)  ; 22, 22
  ( 4529.98 -2886.34   720.00     2.35 S4)  ; 22, 23
  ( 4566.37 -3430.54   720.00     2.35 S4)  ; 22, 24
  ( 4556.95 -3852.20   720.00     2.35 S4)  ; 22, 25
  ( 4503.79 -4337.45   720.00     2.35 S4)  ; 22, 26
  ( 4381.35 -4728.49   720.00     2.35 S4)  ; 22, 27
  ( 4172.78 -4938.14   720.00     2.35 S4)  ; 22, 28
  ( 4139.82 -5216.11   720.00     2.35 S4)  ; 22, 29
  ( 4057.40 -5277.36   720.00     2.35 S4)  ; 22, 30
  ( 3934.95 -5517.63   720.00     2.35 S4)  ; 22, 31
  ( 3846.47 -5635.37   720.00     2.35 S4)  ; 22, 32
  ( 3716.96 -5809.69   720.00     2.35 S4)  ; 22, 33
  ( 3519.17 -5894.49   720.00     2.35 S4)  ; 22, 34
  ( 3276.63 -5816.76   720.00     2.35 S4)  ; 22, 35
  ( 2963.45 -5687.20   720.00     2.35 S4)  ; 22, 36
  ( 2593.76 -5531.72   720.00     2.35 S4)  ; 22, 37
  ( 2368.70 -5451.60   720.00     2.35 S4)  ; 22, 38
  ( 2260.38 -5289.06   720.00     2.35 S4)  ; 22, 39
  ( 2187.38 -5126.52   720.00     2.35 S4)  ; 22, 40
  ( 2229.77 -4975.76   720.00     2.35 S4)  ; 22, 41
  ( 2048.46 -4898.02   720.00     2.35 S4)  ; 22, 42
  ( 1928.36 -5121.81   720.00     2.35 S4)  ; 22, 43
  ( 1947.20 -5270.21   720.00     2.35 S4)  ; 22, 44
  ( 1991.94 -5515.20   720.00     2.35 S4)  ; 22, 45
  ( 1975.46 -5715.43   720.00     2.35 S4)  ; 22, 46
  ( 2001.36 -5790.81   720.00     2.35 S4)  ; 22, 47
  ( 2067.29 -5724.85   720.00     2.35 S4)  ; 22, 48
  ( 2090.84 -5574.09   720.00     2.35 S4)  ; 22, 49
  ( 2218.00 -5529.33   720.00     2.35 S4)  ; 22, 50
  ( 2561.79 -5654.18   720.00     2.35 S4)  ; 22, 51
  ( 2910.29 -5800.23   720.00     2.35 S4)  ; 22, 52
  ( 3025.67 -5927.44   720.00     2.35 S4)  ; 22, 53
  ( 3101.02 -5901.53   720.00     2.35 S4)  ; 22, 54
  ( 3251.72 -6012.24   720.00     2.35 S4)  ; 22, 55
  ( 3376.52 -6139.45   720.00     2.35 S4)  ; 22, 56
  ( 3466.00 -6290.21   720.00     2.35 S4)  ; 22, 57
  ( 3431.73 -6516.33   720.00     2.35 S4)  ; 22, 58
  ( 3361.09 -6619.98   720.00     2.35 S4)  ; 22, 59
  ( 3099.71 -6660.03   720.00     2.35 S4)  ; 22, 60
  ( 3375.22 -6801.36   720.00     2.35 S4)  ; 22, 61
  ( 3405.83 -7006.31   720.00     2.35 S4)  ; 22, 62
  ( 3398.77 -7154.71   720.00     2.35 S4)  ; 22, 63
  ( 3402.21 -7409.10   720.00     2.35 S4)  ; 22, 64
  ( 3303.31 -7583.42   720.00     2.35 S4)  ; 22, 65
  ( 3244.44 -7623.46   720.00     2.35 S4)  ; 22, 66
  ( 3249.15 -7722.40   720.00     2.35 S4)  ; 22, 67
  ( 3187.93 -7906.14   720.00     2.35 S4)  ; 22, 68
  ( 2929.93 -8231.27   720.00     2.35 S4)  ; 22, 69
  ( 2564.95 -8459.77   720.00     2.35 S4)  ; 22, 70
  ( 2207.03 -8516.30   720.00     2.35 S4)  ; 22, 71
  ( 1915.04 -8546.92   720.00     2.35 S4)  ; 22, 72
  ( 1876.02 -8584.58   720.00     2.35 S4)  ; 22, 73
  ( 1612.29 -8780.10   720.00     2.35 S4)  ; 22, 74
  ( 1282.63 -8919.08   720.00     2.35 S4)  ; 22, 75
  ( 1094.25 -8935.57   720.00     2.35 S4)  ; 22, 76
  (  990.64 -8728.28   720.00     2.35 S4)  ; 22, 77
  ( 1014.19 -8414.97   720.00     2.35 S4)  ; 22, 78
  (  945.90 -8414.97   720.00     2.35 S4)  ; 22, 79
  (  884.68 -8855.48   720.00     2.35 S4)  ; 22, 80
  (  901.16 -9055.71   720.00     2.35 S4)  ; 22, 81
  (  559.73 -9225.32   720.00     2.35 S4)  ; 22, 82
  (  282.89 -9291.25   720.00     2.35 S4)  ; 22, 83
  ( -126.83 -9246.49   720.00     2.35 S4)  ; 22, 84
  ( -468.26 -9126.35   720.00     2.35 S4)  ; 22, 85
  ( -727.28 -8952.04   720.00     2.35 S4)  ; 22, 86
  ( -712.12 -8876.61   720.00     2.35 S4)  ; 22, 87
  ( -891.08 -8848.34   720.00     2.35 S4)  ; 22, 88
  (-1180.71 -8714.07   720.00     2.35 S4)  ; 22, 89
  (-1435.02 -8551.53   720.00     2.35 S4)  ; 22, 90
  (-1571.59 -8518.55   720.00     2.35 S4)  ; 22, 91
  (-1811.78 -8447.88   720.00     2.35 S4)  ; 22, 92
  (-2068.44 -8334.81   720.00     2.35 S4)  ; 22, 93
  (-2345.31 -8195.81   720.00     2.35 S4)  ; 22, 94
  (-2481.88 -8108.65   720.00     2.35 S4)  ; 22, 95
  (-2611.39 -7974.38   720.00     2.35 S4)  ; 22, 96
  (-2832.73 -7858.95   720.00     2.35 S4)  ; 22, 97
  (-2971.66 -7639.87   720.00     2.35 S4)  ; 22, 98
  (-3096.46 -7416.09   720.00     2.35 S4)  ; 22, 99
  (-3217.89 -7194.66   720.00     2.35 S4)  ; 22, 100
  (-3316.79 -6789.49   720.00     2.35 S4)  ; 22, 101
  (-3130.77 -6624.59   720.00     2.35 S4)  ; 22, 102
  (-3365.22 -6579.83   720.00     2.35 S4)  ; 22, 103
  (-3426.44 -6212.35   720.00     2.35 S4)  ; 22, 104
  (-3358.16 -5939.10   720.00     2.35 S4)  ; 22, 105
  (-3134.46 -5847.23   720.00     2.35 S4)  ; 22, 106
  (-3067.52 -5795.36   720.00     2.35 S4)  ; 22, 107
  (-2719.02 -5691.72   720.00     2.35 S4)  ; 22, 108
  (-2509.44 -5592.78   720.00     2.35 S4)  ; 22, 109
  (-2158.59 -5517.40   720.00     2.35 S4)  ; 22, 110
  (-2080.88 -5543.31   720.00     2.35 S4)  ; 22, 111
  (-1812.44 -5439.66   720.00     2.35 S4)  ; 22, 112
  (-1816.16 -5300.71   720.00     2.35 S4)  ; 22, 113
  (-1766.71 -5039.23   720.00     2.35 S4)  ; 22, 114
  (-1790.26 -4900.25   720.00     2.35 S4)  ; 22, 115
  (-1778.48 -4721.22   720.00     2.35 S4)  ; 22, 116
  (-1827.93 -4558.68   720.00     2.35 S4)  ; 22, 117
  (-1977.55 -4561.04   720.00     2.35 S4)  ; 22, 118
  (-1916.33 -4139.38   720.00     2.35 S4)  ; 22, 119
  (-2076.45 -4546.91   720.00     2.35 S4)  ; 22, 120
  (-2250.70 -4570.47   720.00     2.35 S4)  ; 22, 121
  (-1994.03 -4707.10   720.00     2.35 S4)  ; 22, 122
  (-1944.58 -4947.37   720.00     2.35 S4)  ; 22, 123
  (-2043.48 -5152.31   720.00     2.35 S4)  ; 22, 124
  (-2314.28 -5288.94   720.00     2.35 S4)  ; 22, 125
  (-2594.49 -5406.72   720.00     2.35 S4)  ; 22, 126
  (-2835.98 -5510.34   720.00     2.35 S4)  ; 22, 127
  (-2977.27 -5498.56   720.00     2.35 S4)  ; 22, 128
  (-3238.64 -5585.72   720.00     2.35 S4)  ; 22, 129
  (-3467.05 -5411.40   720.00     2.35 S4)  ; 22, 130
  (-3594.21 -5194.68   720.00     2.35 S4)  ; 22, 131
  (-3683.69 -5060.41   720.00     2.35 S4)  ; 22, 132
  (-3820.26 -4919.07   720.00     2.35 S4)  ; 22, 133
  (-3936.98 -4617.57   720.00     2.35 S4)  ; 22, 134
  (-4075.91 -4283.06   720.00     2.35 S4)  ; 22, 135
  (-4148.91 -4012.16   720.00     2.35 S4)  ; 22, 136
  (-4194.94 -3644.71   720.00     2.35 S4)  ; 22, 137
  (-4154.91 -3208.91   720.00     2.35 S4)  ; 22, 138
  (-4097.33 -2824.92   720.00     2.35 S4)  ; 22, 139
  (-4026.69 -2525.75   720.00     2.35 S4)  ; 22, 140
  (-3939.57 -2424.46   720.00     2.35 S4)  ; 22, 141
  (-3955.03 -2323.20   720.00     2.35 S4)  ; 22, 142
  (-3915.00 -1995.76   720.00     2.35 S4)  ; 22, 143
  (-3849.07 -1896.82   720.00     2.35 S4)  ; 22, 144
  (-3882.03 -1767.26   720.00     2.35 S4)  ; 22, 145
  (-3825.52 -1552.90   720.00     2.35 S4)  ; 22, 146
  (-3749.10 -1409.20   720.00     2.35 S4)  ; 22, 147
  (-3697.29 -1333.81   720.00     2.35 S4)  ; 22, 148
  (-3746.74 -1225.45   720.00     2.35 S4)  ; 22, 149
  (-3673.74  -876.82   720.00     2.35 S4)  ; 22, 150
  (-3558.36  -650.68   720.00     2.35 S4)  ; 22, 151
  (-3333.65  -240.81   720.00     2.35 S4)  ; 22, 152
  (-3025.18   197.34   720.00     2.35 S4)  ; 22, 153
  (-2812.22   520.03   720.00     2.35 S4)  ; 22, 154
  (-2574.39   694.35   720.00     2.35 S4)  ; 22, 155
  (-2487.27   819.20   720.00     2.35 S4)  ; 22, 156
  (-2190.57  1014.72   720.00     2.35 S4)  ; 22, 157
  (-1911.69  1177.25   720.00     2.35 S4)  ; 22, 158
  (-1593.80  1342.15   720.00     2.35 S4)  ; 22, 159
  (-1287.69  1483.48   720.00     2.35 S4)  ; 22, 160
  (-1087.53  1516.46   720.00     2.35 S4)  ; 22, 161
  ( -910.93  1492.91   720.00     2.35 S4)  ; 22, 162
  ( -931.04  1584.78   720.00     2.35 S4)  ; 22, 163
  (-1145.32  1693.14   720.00     2.35 S4)  ; 22, 164
  (-1086.45  2322.10   720.00     2.35 S4)  ; 22, 165
  (-1038.35  2830.93   720.00     2.35 S4)  ; 22, 166
  ( -944.16  3219.61   720.00     2.35 S4)  ; 22, 167
  ( -721.80  3603.58   720.00     2.35 S4)  ; 22, 168
  ( -319.14  3756.70   720.00     2.35 S4)  ; 22, 169
  (  286.02  3544.69   720.00     2.35 S4)  ; 22, 170
  (  454.24  3047.67   720.00     2.35 S4)  ; 22, 171
  (  348.28  2736.72   720.00     2.35 S4)  ; 22, 172
  (  271.65  1773.25   720.00     2.35 S4)  ; 22, 173
  (  110.18  1532.93   720.00     2.35 S4)  ; 22, 174
  (  -33.46  1492.89   720.00     2.35 S4)  ; 22, 175 Closure point
)  ;  End of contour

("3N"
  (Color White)
  (Closed)
  (GUID "8C8DA73FFDA64E6797664F7086A93AB8")
  (MBFObjectType 5)
  (FillDensity 0)
  (Resolution 2.355648)
  (-3059.31   168.06   720.00     2.35 S4)  ; 23, 1
  (-2044.42  -621.08   720.00     2.35 S4)  ; 23, 2
  (-2133.90  -891.98   720.00     2.35 S4)  ; 23, 3
  (-2417.77 -1565.70   720.00     2.35 S4)  ; 23, 4
  (-2573.18 -1770.65   720.00     2.35 S4)  ; 23, 5
  (-2824.10 -2354.89   720.00     2.35 S4)  ; 23, 6
  (-2932.42 -2776.55   720.00     2.35 S4)  ; 23, 7
  (-3282.20 -3339.59   720.00     2.35 S4)  ; 23, 8
  (-3399.94 -3690.58   720.00     2.35 S4)  ; 23, 9
  (-3424.85 -4098.12   720.00     2.35 S4)  ; 23, 10
  (-3328.31 -4503.29   720.00     2.35 S4)  ; 23, 11
  (-3103.55 -4953.22   720.00     2.35 S4)  ; 23, 12
  (-3489.72 -5384.30   720.00     2.35 S4)  ; 23, 13
  (-3700.57 -5075.70   720.00     2.35 S4)  ; 23, 14
  (-3846.57 -4943.78   720.00     2.35 S4)  ; 23, 15
  (-3985.50 -4557.46   720.00     2.35 S4)  ; 23, 16
  (-4125.73 -4215.92   720.00     2.35 S4)  ; 23, 17
  (-4196.37 -3808.39   720.00     2.35 S4)  ; 23, 18
  (-4211.83 -3535.13   720.00     2.35 S4)  ; 23, 19
  (-4141.19 -2955.64   720.00     2.35 S4)  ; 23, 20
  (-3991.80 -2470.43   720.00     2.35 S4)  ; 23, 21
  (-3949.41 -2022.85   720.00     2.35 S4)  ; 23, 22
  (-3743.49 -1123.03   720.00     2.35 S4)  ; 23, 23
  (-3570.55  -628.30   720.00     2.35 S4)  ; 23, 24
  (-3335.08  -194.86   720.00     2.35 S4)  ; 23, 25 Closure point
)  ;  End of contour

("Layer1"
  (Color White)
  (Closed)
  (GUID "3AAE23C0EC0F4980A3D27362C7B0D16D")
  (MBFObjectType 5)
  (FillDensity 0)
  (Resolution 1.168658)
  (-3408.33 -5295.52   719.09     1.17 S4)  ; 24, 1
  (-3532.16 -5100.36   719.09     1.17 S4)  ; 24, 2
  (-3663.00 -4929.73   719.09     1.17 S4)  ; 24, 3
  (-3738.39 -4675.01   719.09     1.17 S4)  ; 24, 4
  (-3844.70 -4465.82   719.09     1.17 S4)  ; 24, 5
  (-3931.77 -4284.63   719.09     1.17 S4)  ; 24, 6
  (-4013.55 -3965.59   719.09     1.17 S4)  ; 24, 7
  (-4050.44 -3681.59   719.09     1.17 S4)  ; 24, 8
  (-4053.94 -3458.38   719.09     1.17 S4)  ; 24, 9
  (-4020.74 -3100.76   719.09     1.17 S4)  ; 24, 10
  (-3977.52 -2917.28   719.09     1.17 S4)  ; 24, 11
  (-3904.52 -2611.08   719.09     1.17 S4)  ; 24, 12
  (-3833.26 -2389.04   719.09     1.17 S4)  ; 24, 13
  (-3786.02 -2045.49   719.09     1.17 S4)  ; 24, 14
  (-3754.48 -1872.53   719.09     1.17 S4)  ; 24, 15
  (-3651.15 -1507.95   719.09     1.17 S4)  ; 24, 16
  (-3613.76 -1351.35   719.09     1.17 S4)  ; 24, 17
  (-3564.19 -1019.47   719.09     1.17 S4)  ; 24, 18
  (-3496.43  -835.99   719.09     1.17 S4)  ; 24, 19
  (-3376.79  -522.77   719.09     1.17 S4)  ; 24, 20
  (-3251.79  -311.25   719.09     1.17 S4)  ; 24, 21
  (-3003.58   -17.94   719.09     1.17 S4)  ; 24, 22
  (-2954.52    90.75   719.09     1.17 S4)  ; 24, 23
  (-3055.59   163.18   719.09     1.17 S4)  ; 24, 24
  (-3161.90     5.41   719.09     1.17 S4)  ; 24, 25
  (-3265.87  -139.50   719.09     1.17 S4)  ; 24, 26
  (-3337.14  -265.71   719.09     1.17 S4)  ; 24, 27
  (-3382.70  -328.82   719.09     1.17 S4)  ; 24, 28
  (-3458.09  -472.52   719.09     1.17 S4)  ; 24, 29
  (-3565.57  -647.82   719.09     1.17 S4)  ; 24, 30
  (-3613.46  -762.35   719.09     1.17 S4)  ; 24, 31
  (-3659.68  -943.52   719.09     1.17 S4)  ; 24, 32
  (-3714.59 -1128.16   719.09     1.17 S4)  ; 24, 33
  (-3736.79 -1214.64   719.09     1.17 S4)  ; 24, 34
  (-3715.22 -1316.35   719.09     1.17 S4)  ; 24, 35
  (-3786.49 -1406.33   719.09     1.17 S4)  ; 24, 36
  (-3825.04 -1523.20   719.09     1.17 S4)  ; 24, 37
  (-3862.42 -1663.44   719.09     1.17 S4)  ; 24, 38
  (-3865.46 -1787.35   719.09     1.17 S4)  ; 24, 39
  (-3844.43 -1901.88   719.09     1.17 S4)  ; 24, 40
  (-3925.04 -2001.22   719.09     1.17 S4)  ; 24, 41
  (-3944.90 -2137.95   719.09     1.17 S4)  ; 24, 42
  (-3953.70 -2335.48   719.09     1.17 S4)  ; 24, 43
  (-3936.17 -2388.07   719.09     1.17 S4)  ; 24, 44
  (-3993.42 -2480.39   719.09     1.17 S4)  ; 24, 45
  (-4037.81 -2582.06   719.09     1.17 S4)  ; 24, 46
  (-4098.00 -2831.00   719.09     1.17 S4)  ; 24, 47
  (-4123.70 -2998.12   719.09     1.17 S4)  ; 24, 48
  (-4167.55 -3241.15   719.09     1.17 S4)  ; 24, 49
  (-4172.22 -3380.22   719.09     1.17 S4)  ; 24, 50
  (-4178.76 -3521.68   719.09     1.17 S4)  ; 24, 51
  (-4191.61 -3667.76   719.09     1.17 S4)  ; 24, 52
  (-4174.09 -3817.35   719.09     1.17 S4)  ; 24, 53
  (-4127.99 -4038.25   719.09     1.17 S4)  ; 24, 54
  (-4109.30 -4183.16   719.09     1.17 S4)  ; 24, 55
  (-4066.07 -4253.28   719.09     1.17 S4)  ; 24, 56
  (-3995.46 -4483.50   719.09     1.17 S4)  ; 24, 57
  (-3919.52 -4633.09   719.09     1.17 S4)  ; 24, 58
  (-3824.42 -4891.35   719.09     1.17 S4)  ; 24, 59
  (-3778.86 -4971.98   719.09     1.17 S4)  ; 24, 60
  (-3725.12 -5022.24   719.09     1.17 S4)  ; 24, 61
  (-3651.05 -5091.22   719.09     1.17 S4)  ; 24, 62
  (-3632.36 -5141.48   719.09     1.17 S4)  ; 24, 63
  (-3564.60 -5265.35   719.09     1.17 S4)  ; 24, 64
  (-3498.01 -5379.88   719.09     1.17 S4)  ; 24, 65
  (-3410.39 -5442.99   719.09     1.17 S4)  ; 24, 66
  (-3350.27 -5483.88   719.09     1.17 S4)  ; 24, 67
  (-3322.23 -5370.52   719.09     1.17 S4)  ; 24, 68 Closure point
)  ;  End of contour

("Layer2-3"
  (Color RGB (255, 255, 128))
  (Closed)
  (GUID "DD0DEDD89ECB4B929EEB7921FA50851A")
  (MBFObjectType 5)
  (FillDensity 0)
  (Resolution 1.168658)
  (-3319.90 -5369.35   719.09     1.17 S4)  ; 25, 1
  (-3257.98 -5229.11   719.09     1.17 S4)  ; 25, 2
  (-3451.91 -5029.27   719.09     1.17 S4)  ; 25, 3
  (-3574.02 -4718.41   719.09     1.17 S4)  ; 25, 4
  (-3628.93 -4584.01   719.09     1.17 S4)  ; 25, 5
  (-3769.81 -4271.94   719.09     1.17 S4)  ; 25, 6
  (-3822.38 -4117.68   719.09     1.17 S4)  ; 25, 7
  (-3883.77 -3973.93   719.09     1.17 S4)  ; 25, 8
  (-3917.65 -3719.16   719.09     1.17 S4)  ; 25, 9
  (-3885.61 -3499.47   719.09     1.17 S4)  ; 25, 10
  (-3849.39 -3276.25   719.09     1.17 S4)  ; 25, 11
  (-3762.40 -2863.74   719.09     1.17 S4)  ; 25, 12
  (-3614.65 -2458.25   719.09     1.17 S4)  ; 25, 13
  (-3560.41 -2177.80   719.09     1.17 S4)  ; 25, 14
  (-3537.05 -2001.33   719.09     1.17 S4)  ; 25, 15
  (-3439.59 -1729.08   719.09     1.17 S4)  ; 25, 16
  (-3363.65 -1592.34   719.09     1.17 S4)  ; 25, 17
  (-3387.69 -1345.79   719.09     1.17 S4)  ; 25, 18
  (-3325.77 -1148.28   719.09     1.17 S4)  ; 25, 19
  (-3229.46  -819.88   719.09     1.17 S4)  ; 25, 20
  (-3140.67  -632.90   719.09     1.17 S4)  ; 25, 21
  (-2991.79  -362.91   719.09     1.17 S4)  ; 25, 22
  (-2697.39  -118.66   719.09     1.17 S4)  ; 25, 23
  (-2952.70    90.52   719.09     1.17 S4)  ; 25, 24
  (-2997.09   -21.67   719.09     1.17 S4)  ; 25, 25
  (-3143.12  -189.96   719.09     1.17 S4)  ; 25, 26
  (-3249.43  -319.68   719.09     1.17 S4)  ; 25, 27
  (-3354.57  -476.28   719.09     1.17 S4)  ; 25, 28
  (-3404.29  -600.15   719.09     1.17 S4)  ; 25, 29
  (-3489.57  -811.68   719.09     1.17 S4)  ; 25, 30
  (-3529.29  -922.70   719.09     1.17 S4)  ; 25, 31
  (-3567.30 -1022.01   719.09     1.17 S4)  ; 25, 32
  (-3604.69 -1270.93   719.09     1.17 S4)  ; 25, 33
  (-3625.72 -1422.86   719.09     1.17 S4)  ; 25, 34
  (-3675.39 -1592.33   719.09     1.17 S4)  ; 25, 35
  (-3739.64 -1815.54   719.09     1.17 S4)  ; 25, 36
  (-3760.18 -1905.56   719.09     1.17 S4)  ; 25, 37
  (-3808.08 -2202.40   719.09     1.17 S4)  ; 25, 38
  (-3833.25 -2385.85   719.09     1.17 S4)  ; 25, 39
  (-3888.16 -2558.81   719.09     1.17 S4)  ; 25, 40
  (-3918.54 -2675.68   719.09     1.17 S4)  ; 25, 41
  (-3957.77 -2839.29   719.09     1.17 S4)  ; 25, 42
  (-4009.18 -3043.80   719.09     1.17 S4)  ; 25, 43
  (-4023.19 -3155.99   719.09     1.17 S4)  ; 25, 44
  (-4053.03 -3425.93   719.09     1.17 S4)  ; 25, 45
  (-4050.69 -3563.83   719.09     1.17 S4)  ; 25, 46
  (-4050.15 -3702.94   719.09     1.17 S4)  ; 25, 47
  (-4031.46 -3816.30   719.09     1.17 S4)  ; 25, 48
  (-4018.61 -3935.51   719.09     1.17 S4)  ; 25, 49
  (-3968.99 -4143.49   719.09     1.17 S4)  ; 25, 50
  (-3933.94 -4284.90   719.09     1.17 S4)  ; 25, 51
  (-3860.34 -4428.65   719.09     1.17 S4)  ; 25, 52
  (-3799.10 -4558.39   719.09     1.17 S4)  ; 25, 53
  (-3736.02 -4678.77   719.09     1.17 S4)  ; 25, 54
  (-3693.96 -4828.35   719.09     1.17 S4)  ; 25, 55
  (-3663.08 -4934.72   719.09     1.17 S4)  ; 25, 56
  (-3582.47 -5036.39   719.09     1.17 S4)  ; 25, 57
  (-3500.69 -5147.42   719.09     1.17 S4)  ; 25, 58
  (-3410.74 -5293.50   719.09     1.17 S4)  ; 25, 59 Closure point
)  ;  End of contour

("Layer6"
  (Color Red)
  (Closed)
  (GUID "85432A38A8E64D4F82063A25C290AD7C")
  (MBFObjectType 5)
  (FillDensity 0)
  (Resolution 1.168658)
  (-3203.47 -5059.74   719.09     1.17 S4)  ; 26, 1
  (-3336.65 -4875.09   719.09     1.17 S4)  ; 26, 2
  (-3444.80 -4593.43   719.09     1.17 S4)  ; 26, 3
  (-3514.89 -4416.96   719.09     1.17 S4)  ; 26, 4
  (-3644.03 -4028.98   719.09     1.17 S4)  ; 26, 5
  (-3616.68 -3769.53   719.09     1.17 S4)  ; 26, 6
  (-3533.74 -3541.64   719.09     1.17 S4)  ; 26, 7
  (-3481.85 -3267.04   719.09     1.17 S4)  ; 26, 8
  (-3387.22 -3055.51   719.09     1.17 S4)  ; 26, 9
  (-3245.39 -2728.25   719.09     1.17 S4)  ; 26, 10
  (-3149.13 -2450.11   719.09     1.17 S4)  ; 26, 11
  (-3095.39 -2135.75   719.09     1.17 S4)  ; 26, 12
  (-3044.62 -1914.90   719.09     1.17 S4)  ; 26, 13
  (-2953.49 -1725.57   719.09     1.17 S4)  ; 26, 14
  (-2851.31 -1450.94   719.09     1.17 S4)  ; 26, 15
  (-2792.90 -1283.82   719.09     1.17 S4)  ; 26, 16
  (-2646.32  -885.26   719.09     1.17 S4)  ; 26, 17
  (-2517.35  -591.94   719.09     1.17 S4)  ; 26, 18
  (-2356.13  -395.61   719.09     1.17 S4)  ; 26, 19
  (-2137.19  -547.50   719.09     1.17 S4)  ; 26, 20
  (-2306.59  -833.82   719.09     1.17 S4)  ; 26, 21
  (-2529.19 -1197.23   719.09     1.17 S4)  ; 26, 22
  (-2587.60 -1321.10   719.09     1.17 S4)  ; 26, 23
  (-2740.09 -1681.02   719.09     1.17 S4)  ; 26, 24
  (-2804.35 -1814.25   719.09     1.17 S4)  ; 26, 25
  (-2873.95 -2148.51   719.09     1.17 S4)  ; 26, 26
  (-2938.20 -2328.48   719.09     1.17 S4)  ; 26, 27
  (-3053.31 -2777.24   719.09     1.17 S4)  ; 26, 28
  (-3230.32 -3224.87   719.09     1.17 S4)  ; 26, 29
  (-3402.75 -3654.94   719.09     1.17 S4)  ; 26, 30
  (-3443.14 -4020.76   719.09     1.17 S4)  ; 26, 31
  (-3422.11 -4162.17   719.09     1.17 S4)  ; 26, 32
  (-3342.11 -4541.99   719.09     1.17 S4)  ; 26, 33
  (-3182.67 -4814.27   719.09     1.17 S4)  ; 26, 34
  (-3105.57 -4963.86   719.09     1.17 S4)  ; 26, 35
  (-3171.64 -5081.91   719.09     1.17 S4)  ; 26, 36 Closure point
)  ;  End of contour

("Layer2-3"
  (Color RGB (255, 255, 128))
  (Closed)
  (GUID "EFBF3916B12E4305864A758BA328EA7E")
  (MBFObjectType 5)
  (FillDensity 0)
  (Resolution 1.168658)
  (-3649.45 -4525.63   719.09     1.17 S4)  ; 27, 1
  (-3689.84 -4307.13   719.09     1.17 S4)  ; 27, 2
  (-3727.22 -4104.96   719.09     1.17 S4)  ; 27, 3
  (-3785.16 -3905.13   719.09     1.17 S4)  ; 27, 4
  (-3801.52 -3686.59   719.09     1.17 S4)  ; 27, 5
  (-3741.47 -3441.15   719.09     1.17 S4)  ; 27, 6
  (-3680.72 -3231.97   719.09     1.17 S4)  ; 27, 7
  (-3618.33 -2991.23   719.09     1.17 S4)  ; 27, 8
  (-3530.72 -2718.93   719.09     1.17 S4)  ; 27, 9
  (-3450.71 -2491.08   719.09     1.17 S4)  ; 27, 10
  (-3420.34 -2285.40   719.09     1.17 S4)  ; 27, 11
  (-3336.91 -1879.85   719.09     1.17 S4)  ; 27, 12
  (-3214.85 -1540.96   719.09     1.17 S4)  ; 27, 13
  (-3202.00 -1424.10   719.09     1.17 S4)  ; 27, 14
  (-3044.91  -978.81   719.09     1.17 S4)  ; 27, 15
  (-2978.93  -693.62   719.09     1.17 S4)  ; 27, 16
  (-2901.83  -549.88   719.09     1.17 S4)  ; 27, 17
  (-2758.83  -323.15   719.09     1.17 S4)  ; 27, 18
  (-2656.02  -147.85   719.09     1.17 S4)  ; 27, 19
  (-2692.94  -117.49   719.09     1.17 S4)  ; 27, 20
  (-3002.52  -374.59   719.09     1.17 S4)  ; 27, 21
  (-3121.68  -608.32   719.09     1.17 S4)  ; 27, 22
  (-3184.24  -726.41   719.09     1.17 S4)  ; 27, 23
  (-3229.80  -816.39   719.09     1.17 S4)  ; 27, 24
  (-3296.39 -1029.09   719.09     1.17 S4)  ; 27, 25
  (-3347.25 -1213.72   719.09     1.17 S4)  ; 27, 26
  (-3391.65 -1348.12   719.09     1.17 S4)  ; 27, 27
  (-3377.63 -1489.52   719.09     1.17 S4)  ; 27, 28
  (-3366.64 -1597.09   719.09     1.17 S4)  ; 27, 29
  (-3443.74 -1730.32   719.09     1.17 S4)  ; 27, 30
  (-3505.66 -1903.28   719.09     1.17 S4)  ; 27, 31
  (-3540.20 -2035.33   719.09     1.17 S4)  ; 27, 32
  (-3584.59 -2273.74   719.09     1.17 S4)  ; 27, 33
  (-3605.08 -2447.90   719.09     1.17 S4)  ; 27, 34
  (-3672.84 -2624.37   719.09     1.17 S4)  ; 27, 35
  (-3725.41 -2766.95   719.09     1.17 S4)  ; 27, 36
  (-3793.78 -3007.72   719.09     1.17 S4)  ; 27, 37
  (-3834.67 -3201.71   719.09     1.17 S4)  ; 27, 38
  (-3877.38 -3449.43   719.09     1.17 S4)  ; 27, 39
  (-3885.55 -3502.02   719.09     1.17 S4)  ; 27, 40
  (-3905.42 -3658.62   719.09     1.17 S4)  ; 27, 41
  (-3913.03 -3726.36   719.09     1.17 S4)  ; 27, 42
  (-3895.51 -3879.45   719.09     1.17 S4)  ; 27, 43
  (-3888.50 -3948.40   719.09     1.17 S4)  ; 27, 44
  (-3879.15 -3981.12   719.09     1.17 S4)  ; 27, 45
  (-3816.07 -4124.87   719.09     1.17 S4)  ; 27, 46
  (-3794.52 -4199.67   719.09     1.17 S4)  ; 27, 47
  (-3771.16 -4262.77   719.09     1.17 S4)  ; 27, 48
  (-3705.74 -4412.36   719.09     1.17 S4)  ; 27, 49 Closure point
)  ;  End of contour

("Layer5"
  (Color Blue)
  (Closed)
  (GUID "F92AE70598874D138DFF6A5C428616C5")
  (MBFObjectType 5)
  (FillDensity 0)
  (Resolution 1.168658)
  (-3650.13 -4527.45   719.09     1.17 S4)  ; 28, 1
  (-3667.65 -4421.10   719.09     1.17 S4)  ; 28, 2
  (-3681.67 -4349.81   719.09     1.17 S4)  ; 28, 3
  (-3694.52 -4278.52   719.09     1.17 S4)  ; 28, 4
  (-3709.71 -4201.39   719.09     1.17 S4)  ; 28, 5
  (-3721.39 -4130.10   719.09     1.17 S4)  ; 28, 6
  (-3733.08 -4083.35   719.09     1.17 S4)  ; 28, 7
  (-3769.29 -3961.81   719.09     1.17 S4)  ; 28, 8
  (-3786.82 -3903.38   719.09     1.17 S4)  ; 28, 9
  (-3793.26 -3799.36   719.09     1.17 S4)  ; 28, 10
  (-3801.44 -3688.34   719.09     1.17 S4)  ; 28, 11
  (-3773.40 -3571.47   719.09     1.17 S4)  ; 28, 12
  (-3751.20 -3481.49   719.09     1.17 S4)  ; 28, 13
  (-3708.60 -3329.55   719.09     1.17 S4)  ; 28, 14
  (-3675.88 -3212.68   719.09     1.17 S4)  ; 28, 15
  (-3639.67 -3075.95   719.09     1.17 S4)  ; 28, 16
  (-3609.95 -2959.11   719.09     1.17 S4)  ; 28, 17
  (-3530.51 -2724.21   719.09     1.17 S4)  ; 28, 18
  (-3488.45 -2607.34   719.09     1.17 S4)  ; 28, 19
  (-3444.73 -2472.98   719.09     1.17 S4)  ; 28, 20
  (-3415.52 -2270.80   719.09     1.17 S4)  ; 28, 21
  (-3389.82 -2142.25   719.09     1.17 S4)  ; 28, 22
  (-3336.78 -1880.49   719.09     1.17 S4)  ; 28, 23
  (-3270.19 -1702.86   719.09     1.17 S4)  ; 28, 24
  (-3212.41 -1534.59   719.09     1.17 S4)  ; 28, 25
  (-3199.56 -1417.72   719.09     1.17 S4)  ; 28, 26
  (-3135.30 -1237.75   719.09     1.17 S4)  ; 28, 27
  (-3038.96  -965.48   719.09     1.17 S4)  ; 28, 28
  (-2995.73  -782.00   719.09     1.17 S4)  ; 28, 29
  (-2970.72  -677.96   719.09     1.17 S4)  ; 28, 30
  (-2830.53  -427.87   719.09     1.17 S4)  ; 28, 31
  (-2742.91  -299.32   719.09     1.17 S4)  ; 28, 32
  (-2653.57  -148.52   719.09     1.17 S4)  ; 28, 33
  (-2348.65  -384.59   719.09     1.17 S4)  ; 28, 34
  (-2519.22  -597.28   719.09     1.17 S4)  ; 28, 35
  (-2597.49  -779.59   719.09     1.17 S4)  ; 28, 36
  (-2651.86  -901.11   719.09     1.17 S4)  ; 28, 37
  (-2753.50 -1183.93   719.09     1.17 S4)  ; 28, 38
  (-2860.43 -1462.11   719.09     1.17 S4)  ; 28, 39
  (-2929.36 -1674.81   719.09     1.17 S4)  ; 28, 40
  (-3043.34 -1910.84   719.09     1.17 S4)  ; 28, 41
  (-3098.25 -2138.73   719.09     1.17 S4)  ; 28, 42
  (-3152.66 -2455.48   719.09     1.17 S4)  ; 28, 43
  (-3215.74 -2645.97   719.09     1.17 S4)  ; 28, 44
  (-3309.88 -2883.21   719.09     1.17 S4)  ; 28, 45
  (-3379.97 -3056.17   719.09     1.17 S4)  ; 28, 46
  (-3456.56 -3204.59   719.09     1.17 S4)  ; 28, 47
  (-3488.10 -3272.37   719.09     1.17 S4)  ; 28, 48
  (-3503.29 -3377.55   719.09     1.17 S4)  ; 28, 49
  (-3526.65 -3515.46   719.09     1.17 S4)  ; 28, 50
  (-3537.83 -3552.87   719.09     1.17 S4)  ; 28, 51
  (-3617.28 -3776.08   719.09     1.17 S4)  ; 28, 52
  (-3634.80 -3926.84   719.09     1.17 S4)  ; 28, 53
  (-3641.26 -4037.90   719.09     1.17 S4)  ; 28, 54
  (-3573.50 -4241.24   719.09     1.17 S4)  ; 28, 55
  (-3531.45 -4361.61   719.09     1.17 S4)  ; 28, 56
  (-3485.39 -4497.14   719.09     1.17 S4)  ; 28, 57
  (-3407.12 -4689.97   719.09     1.17 S4)  ; 28, 58
  (-3355.72 -4823.19   719.09     1.17 S4)  ; 28, 59
  (-3334.12 -4881.61   719.09     1.17 S4)  ; 28, 60
  (-3198.61 -5063.92   719.09     1.17 S4)  ; 28, 61
  (-3169.40 -5081.45   719.09     1.17 S4)  ; 28, 62
  (-3264.03 -5234.54   719.09     1.17 S4)  ; 28, 63
  (-3451.64 -5026.55   719.09     1.17 S4)  ; 28, 64
  (-3529.91 -4825.54   719.09     1.17 S4)  ; 28, 65
  (-3630.99 -4571.97   719.09     1.17 S4)  ; 28, 66 Closure point
)  ;  End of contour

("section outline"
  (Color Cyan)
  (Closed)
  (GUID "9D3E9681650E468DA48FF0A3D15A2923")
  (MBFObjectType 5)
  (FillDensity 0)
  (Resolution 2.355648)
  (  355.38  1083.58   960.00     2.35 S5)  ; 29, 1
  (  607.33  1526.44   960.00     2.35 S5)  ; 29, 2
  ( 1287.85  1517.02   960.00     2.35 S5)  ; 29, 3
  ( 1739.96  1439.28   960.00     2.35 S5)  ; 29, 4
  ( 2127.13  1573.58   960.00     2.35 S5)  ; 29, 5
  ( 2685.20  1436.96   960.00     2.35 S5)  ; 29, 6
  ( 3245.62   982.32   960.00     2.35 S5)  ; 29, 7
  ( 3884.78   301.53   960.00     2.35 S5)  ; 29, 8
  ( 4132.03   -80.09   960.00     2.35 S5)  ; 29, 9
  ( 4575.74 -1067.11   960.00     2.35 S5)  ; 29, 10
  ( 4802.81 -1962.24   960.00     2.35 S5)  ; 29, 11
  ( 4876.85 -2942.14   960.00     2.35 S5)  ; 29, 12
  ( 4847.24 -3787.77   960.00     2.35 S5)  ; 29, 13
  ( 4596.30 -4355.50   960.00     2.35 S5)  ; 29, 14
  ( 4511.53 -4678.22   960.00     2.35 S5)  ; 29, 15
  ( 4324.17 -5210.57   960.00     2.35 S5)  ; 29, 16
  ( 3961.55 -5514.44   960.00     2.35 S5)  ; 29, 17
  ( 3682.34 -5427.33   960.00     2.35 S5)  ; 29, 18
  ( 3263.20 -5248.30   960.00     2.35 S5)  ; 29, 19
  ( 2818.15 -5000.96   960.00     2.35 S5)  ; 29, 20
  ( 2679.23 -4887.89   960.00     2.35 S5)  ; 29, 21
  ( 2595.48 -4727.71   960.00     2.35 S5)  ; 29, 22
  ( 2684.96 -4489.79   960.00     2.35 S5)  ; 29, 23
  ( 2750.89 -4381.43   960.00     2.35 S5)  ; 29, 24
  ( 2699.09 -4049.28   960.00     2.35 S5)  ; 29, 25
  ( 2674.25 -3879.68   960.00     2.35 S5)  ; 29, 26
  ( 2601.25 -4197.70   960.00     2.35 S5)  ; 29, 27
  ( 2622.45 -4423.84   960.00     2.35 S5)  ; 29, 28
  ( 2492.94 -4478.02   960.00     2.35 S5)  ; 29, 29
  ( 2370.49 -4626.42   960.00     2.35 S5)  ; 29, 30
  ( 2330.46 -4821.94   960.00     2.35 S5)  ; 29, 31
  ( 2390.32 -5036.35   960.00     2.35 S5)  ; 29, 32
  ( 2496.28 -5229.52   960.00     2.35 S5)  ; 29, 33
  ( 2590.47 -5363.79   960.00     2.35 S5)  ; 29, 34
  ( 2722.34 -5172.98   960.00     2.35 S5)  ; 29, 35
  ( 3040.23 -5297.83   960.00     2.35 S5)  ; 29, 36
  ( 3391.08 -5443.88   960.00     2.35 S5)  ; 29, 37
  ( 3607.72 -5615.84   960.00     2.35 S5)  ; 29, 38
  ( 3747.68 -5820.83   960.00     2.35 S5)  ; 29, 39
  ( 3601.69 -6336.72   960.00     2.35 S5)  ; 29, 40
  ( 3921.93 -6569.93   960.00     2.35 S5)  ; 29, 41
  ( 3786.38 -7149.38   960.00     2.35 S5)  ; 29, 42
  ( 3671.00 -7483.88   960.00     2.35 S5)  ; 29, 43
  ( 3281.17 -7988.00   960.00     2.35 S5)  ; 29, 44
  ( 2989.18 -8103.42   960.00     2.35 S5)  ; 29, 45
  ( 2718.39 -8094.00   960.00     2.35 S5)  ; 29, 46
  ( 2544.14 -8181.16   960.00     2.35 S5)  ; 29, 47
  ( 2365.18 -8331.92   960.00     2.35 S5)  ; 29, 48
  ( 2135.49 -8459.10   960.00     2.35 S5)  ; 29, 49
  ( 1815.25 -8558.03   960.00     2.35 S5)  ; 29, 50
  ( 1699.86 -8454.38   960.00     2.35 S5)  ; 29, 51
  ( 1695.15 -8086.90   960.00     2.35 S5)  ; 29, 52
  ( 1709.28 -7717.07   960.00     2.35 S5)  ; 29, 53
  ( 1535.03 -8101.04   960.00     2.35 S5)  ; 29, 54
  ( 1447.91 -8656.97   960.00     2.35 S5)  ; 29, 55
  ( 1271.30 -8906.67   960.00     2.35 S5)  ; 29, 56
  ( 1002.86 -9003.25   960.00     2.35 S5)  ; 29, 57
  (  747.29 -9038.63   960.00     2.35 S5)  ; 29, 58
  (  325.79 -9059.83   960.00     2.35 S5)  ; 29, 59
  (   26.74 -8927.91   960.00     2.35 S5)  ; 29, 60
  ( -284.08 -8704.12   960.00     2.35 S5)  ; 29, 61
  ( -348.98 -8605.15   960.00     2.35 S5)  ; 29, 62
  ( -527.94 -8543.91   960.00     2.35 S5)  ; 29, 63
  ( -765.77 -8454.39   960.00     2.35 S5)  ; 29, 64
  ( -975.34 -8294.21   960.00     2.35 S5)  ; 29, 65
  (-1015.37 -8207.05   960.00     2.35 S5)  ; 29, 66
  (-1177.84 -8256.52   960.00     2.35 S5)  ; 29, 67
  (-1434.51 -8192.92   960.00     2.35 S5)  ; 29, 68
  (-1662.92 -8138.73   960.00     2.35 S5)  ; 29, 69
  (-1911.45 -8060.95   960.00     2.35 S5)  ; 29, 70
  (-2102.18 -7884.28   960.00     2.35 S5)  ; 29, 71
  (-2104.54 -7811.25   960.00     2.35 S5)  ; 29, 72
  (-2309.40 -7787.70   960.00     2.35 S5)  ; 29, 73
  (-2500.13 -7629.87   960.00     2.35 S5)  ; 29, 74
  (-2707.35 -7333.06   960.00     2.35 S5)  ; 29, 75
  (-2751.09 -7125.79   960.00     2.35 S5)  ; 29, 76
  (-2904.14 -6664.09   960.00     2.35 S5)  ; 29, 77
  (-2824.08 -6574.57   960.00     2.35 S5)  ; 29, 78
  (-2994.94 -6555.74   960.00     2.35 S5)  ; 29, 79
  (-3077.36 -6270.71   960.00     2.35 S5)  ; 29, 80
  (-3039.68 -5992.74   960.00     2.35 S5)  ; 29, 81
  (-2856.01 -5856.12   960.00     2.35 S5)  ; 29, 82
  (-2669.99 -5724.20   960.00     2.35 S5)  ; 29, 83
  (-2358.12 -5613.47   960.00     2.35 S5)  ; 29, 84
  (-1997.85 -5413.24   960.00     2.35 S5)  ; 29, 85
  (-1712.93 -5326.08   960.00     2.35 S5)  ; 29, 86
  (-1416.23 -5121.14   960.00     2.35 S5)  ; 29, 87
  (-1370.41 -4951.58   960.00     2.35 S5)  ; 29, 88
  (-1368.05 -4584.10   960.00     2.35 S5)  ; 29, 89
  (-1415.15 -4468.67   960.00     2.35 S5)  ; 29, 90
  (-1575.27 -4489.88   960.00     2.35 S5)  ; 29, 91
  (-1645.91 -4461.61   960.00     2.35 S5)  ; 29, 92
  (-1798.97 -4565.26   960.00     2.35 S5)  ; 29, 93
  (-1502.27 -4617.08   960.00     2.35 S5)  ; 29, 94
  (-1502.27 -4852.65   960.00     2.35 S5)  ; 29, 95
  (-1650.62 -5125.90   960.00     2.35 S5)  ; 29, 96
  (-1768.36 -5260.17   960.00     2.35 S5)  ; 29, 97
  (-2008.54 -5392.09   960.00     2.35 S5)  ; 29, 98
  (-2201.63 -5479.25   960.00     2.35 S5)  ; 29, 99
  (-2371.17 -5538.14   960.00     2.35 S5)  ; 29, 100
  (-2491.26 -5507.52   960.00     2.35 S5)  ; 29, 101
  (-2616.06 -5630.01   960.00     2.35 S5)  ; 29, 102
  (-2771.47 -5641.79   960.00     2.35 S5)  ; 29, 103
  (-2859.93 -5597.03   960.00     2.35 S5)  ; 29, 104
  (-3041.24 -5458.05   960.00     2.35 S5)  ; 29, 105
  (-3290.84 -5109.41   960.00     2.35 S5)  ; 29, 106
  (-3436.84 -4968.07   960.00     2.35 S5)  ; 29, 107
  (-3542.80 -4763.13   960.00     2.35 S5)  ; 29, 108
  (-3727.77 -4322.58   960.00     2.35 S5)  ; 29, 109
  (-3810.19 -4157.69   960.00     2.35 S5)  ; 29, 110
  (-3864.35 -3813.76   960.00     2.35 S5)  ; 29, 111
  (-3898.67 -3514.62   960.00     2.35 S5)  ; 29, 112
  (-3901.02 -3173.05   960.00     2.35 S5)  ; 29, 113
  (-3849.22 -2895.09   960.00     2.35 S5)  ; 29, 114
  (-3763.38 -2445.16   960.00     2.35 S5)  ; 29, 115
  (-3718.64 -2016.43   960.00     2.35 S5)  ; 29, 116
  (-3661.03 -1571.17   960.00     2.35 S5)  ; 29, 117
  (-3597.46 -1210.76   960.00     2.35 S5)  ; 29, 118
  (-3466.94  -784.42   960.00     2.35 S5)  ; 29, 119
  (-3302.11  -419.29   960.00     2.35 S5)  ; 29, 120
  (-3110.31  -110.70   960.00     2.35 S5)  ; 29, 121
  (-2945.48   216.74   960.00     2.35 S5)  ; 29, 122
  (-2750.04   485.28   960.00     2.35 S5)  ; 29, 123
  (-2593.64   687.90   960.00     2.35 S5)  ; 29, 124
  (-2266.33   975.29   960.00     2.35 S5)  ; 29, 125
  (-1969.63  1182.58   960.00     2.35 S5)  ; 29, 126
  (-1720.03  1326.28   960.00     2.35 S5)  ; 29, 127
  (-1344.55  1517.12   960.00     2.35 S5)  ; 29, 128
  (-1132.62  1498.27   960.00     2.35 S5)  ; 29, 129
  ( -972.50  1590.14   960.00     2.35 S5)  ; 29, 130
  (-1299.81  1632.54   960.00     2.35 S5)  ; 29, 131
  (-1198.55  1983.54   960.00     2.35 S5)  ; 29, 132
  (-1184.42  2226.17   960.00     2.35 S5)  ; 29, 133
  (-1173.93  2523.02   960.00     2.35 S5)  ; 29, 134
  (-1176.28  2909.35   960.00     2.35 S5)  ; 29, 135
  (-1124.48  3156.69   960.00     2.35 S5)  ; 29, 136
  (-1052.81  3512.41   960.00     2.35 S5)  ; 29, 137
  ( -810.27  3851.63   960.00     2.35 S5)  ; 29, 138
  ( -534.77  4157.86   960.00     2.35 S5)  ; 29, 139
  ( -326.53  4209.73   960.00     2.35 S5)  ; 29, 140
  (  283.34  3733.89   960.00     2.35 S5)  ; 29, 141
  (  370.47  3444.15   960.00     2.35 S5)  ; 29, 142
  (  394.02  3260.41   960.00     2.35 S5)  ; 29, 143
  (  399.76  2581.98   960.00     2.35 S5)  ; 29, 144
  (  317.35  2318.15   960.00     2.35 S5)  ; 29, 145
  (  297.16  1656.17   960.00     2.35 S5)  ; 29, 146
  (   42.85  1488.92   960.00     2.35 S5)  ; 29, 147
  (  187.49  1408.82   960.00     2.35 S5)  ; 29, 148
  (  279.33  1192.10   960.00     2.35 S5)  ; 29, 149 Closure point
)  ;  End of contour

("3N"
  (Color White)
  (Closed)
  (GUID "E8603B5BCD46492AA241EBBAC048B86B")
  (MBFObjectType 5)
  (FillDensity 0)
  (Resolution 1.168658)
  (-2878.05   302.58   933.79     1.17 S5)  ; 30, 1
  (-2413.09   -86.58   933.79     1.17 S5)  ; 30, 2
  (-2106.47  -324.98   933.79     1.17 S5)  ; 30, 3
  (-2296.90  -598.45   933.79     1.17 S5)  ; 30, 4
  (-2547.52  -966.60   933.79     1.17 S5)  ; 30, 5
  (-2593.09 -1097.49   933.79     1.17 S5)  ; 30, 6
  (-2731.57 -1514.68   933.79     1.17 S5)  ; 30, 7
  (-2760.26 -1928.38   933.79     1.17 S5)  ; 30, 8
  (-2809.99 -2440.25   933.79     1.17 S5)  ; 30, 9
  (-2970.67 -2927.60   933.79     1.17 S5)  ; 30, 10
  (-3125.53 -3427.76   933.79     1.17 S5)  ; 30, 11
  (-3122.72 -3731.62   933.79     1.17 S5)  ; 30, 12
  (-3134.40 -3890.56   933.79     1.17 S5)  ; 30, 13
  (-3082.45 -4340.51   933.79     1.17 S5)  ; 30, 14
  (-2872.84 -4724.96   933.79     1.17 S5)  ; 30, 15
  (-2609.50 -4973.90   933.79     1.17 S5)  ; 30, 16
  (-2768.38 -5250.87   933.79     1.17 S5)  ; 30, 17
  (-2912.71 -5557.06   933.79     1.17 S5)  ; 30, 18
  (-3043.56 -5409.81   933.79     1.17 S5)  ; 30, 19
  (-3134.68 -5256.72   933.79     1.17 S5)  ; 30, 20
  (-3250.34 -5148.03   933.79     1.17 S5)  ; 30, 21
  (-3367.16 -5019.48   933.79     1.17 S5)  ; 30, 22
  (-3455.95 -4872.23   933.79     1.17 S5)  ; 30, 23
  (-3518.54 -4772.94   933.79     1.17 S5)  ; 30, 24
  (-3601.48 -4606.99   933.79     1.17 S5)  ; 30, 25
  (-3711.30 -4405.98   933.79     1.17 S5)  ; 30, 26
  (-3797.20 -4167.57   933.79     1.17 S5)  ; 30, 27
  (-3852.11 -3945.52   933.79     1.17 S5)  ; 30, 28
  (-3899.45 -3606.56   933.79     1.17 S5)  ; 30, 29
  (-3912.30 -3465.15   933.79     1.17 S5)  ; 30, 30
  (-3894.23 -3074.84   933.79     1.17 S5)  ; 30, 31
  (-3820.15 -2667.01   933.79     1.17 S5)  ; 30, 32
  (-3778.76 -2228.73   933.79     1.17 S5)  ; 30, 33
  (-3725.68 -1775.33   933.79     1.17 S5)  ; 30, 34
  (-3650.38 -1311.42   933.79     1.17 S5)  ; 30, 35
  (-3524.85  -877.80   933.79     1.17 S5)  ; 30, 36
  (-3335.10  -423.17   933.79     1.17 S5)  ; 30, 37
  (-3075.20     9.23   933.79     1.17 S5)  ; 30, 38 Closure point
)  ;  End of contour

("Layer1"
  (Color White)
  (Closed)
  (GUID "ADCE572C356644CB906D652C0624ADCD")
  (MBFObjectType 5)
  (FillDensity 0)
  (Resolution 1.168658)
  (-2917.23 -5549.59   959.17     1.17 S5)  ; 31, 1
  (-2833.12 -5605.68   959.17     1.17 S5)  ; 31, 2
  (-2798.07 -5518.03   959.17     1.17 S5)  ; 31, 3
  (-2928.92 -5375.46   959.17     1.17 S5)  ; 31, 4
  (-3078.45 -5169.77   959.17     1.17 S5)  ; 31, 5
  (-3220.48 -5010.84   959.17     1.17 S5)  ; 31, 6
  (-3360.67 -4745.55   959.17     1.17 S5)  ; 31, 7
  (-3558.75 -4434.71   959.17     1.17 S5)  ; 31, 8
  (-3623.01 -4287.46   959.17     1.17 S5)  ; 31, 9
  (-3692.55 -4075.95   959.17     1.17 S5)  ; 31, 10
  (-3741.61 -3841.05   959.17     1.17 S5)  ; 31, 11
  (-3760.91 -3657.59   959.17     1.17 S5)  ; 31, 12
  (-3765.59 -3418.02   959.17     1.17 S5)  ; 31, 13
  (-3776.73 -3143.34   959.17     1.17 S5)  ; 31, 14
  (-3752.20 -2944.67   959.17     1.17 S5)  ; 31, 15
  (-3674.55 -2637.32   959.17     1.17 S5)  ; 31, 16
  (-3633.66 -2442.15   959.17     1.17 S5)  ; 31, 17
  (-3654.18 -2273.89   959.17     1.17 S5)  ; 31, 18
  (-3605.11 -2009.77   959.17     1.17 S5)  ; 31, 19
  (-3573.01 -1705.92   959.17     1.17 S5)  ; 31, 20
  (-3542.64 -1522.44   959.17     1.17 S5)  ; 31, 21
  (-3482.57 -1225.63   959.17     1.17 S5)  ; 31, 22
  (-3432.34 -1040.99   959.17     1.17 S5)  ; 31, 23
  (-3361.76  -785.04   959.17     1.17 S5)  ; 31, 24
  (-3262.46  -578.18   959.17     1.17 S5)  ; 31, 25
  (-3159.15  -398.20   959.17     1.17 S5)  ; 31, 26
  (-3057.51  -151.61   959.17     1.17 S5)  ; 31, 27
  (-2886.39   118.39   959.17     1.17 S5)  ; 31, 28
  (-2815.13   239.93   959.17     1.17 S5)  ; 31, 29
  (-2877.74   310.05   959.17     1.17 S5)  ; 31, 30
  (-3026.10    71.64   959.17     1.17 S5)  ; 31, 31
  (-3090.36   -45.23   959.17     1.17 S5)  ; 31, 32
  (-3160.45  -139.89   959.17     1.17 S5)  ; 31, 33
  (-3228.88  -247.39   959.17     1.17 S5)  ; 31, 34
  (-3244.07  -318.68   959.17     1.17 S5)  ; 31, 35
  (-3282.62  -385.29   959.17     1.17 S5)  ; 31, 36
  (-3291.96  -447.23   959.17     1.17 S5)  ; 31, 37
  (-3307.15  -508.00   959.17     1.17 S5)  ; 31, 38
  (-3360.89  -559.42   959.17     1.17 S5)  ; 31, 39
  (-3435.12  -697.27   959.17     1.17 S5)  ; 31, 40
  (-3469.00  -791.94   959.17     1.17 S5)  ; 31, 41
  (-3512.22  -918.15   959.17     1.17 S5)  ; 31, 42
  (-3556.62 -1045.53   959.17     1.17 S5)  ; 31, 43
  (-3608.62 -1261.77   959.17     1.17 S5)  ; 31, 44
  (-3640.17 -1364.62   959.17     1.17 S5)  ; 31, 45
  (-3658.86 -1449.93   959.17     1.17 S5)  ; 31, 46
  (-3682.89 -1571.51   959.17     1.17 S5)  ; 31, 47
  (-3689.90 -1659.16   959.17     1.17 S5)  ; 31, 48
  (-3696.90 -1790.05   959.17     1.17 S5)  ; 31, 49
  (-3706.25 -1927.95   959.17     1.17 S5)  ; 31, 50
  (-3752.48 -2180.40   959.17     1.17 S5)  ; 31, 51
  (-3770.01 -2297.27   959.17     1.17 S5)  ; 31, 52
  (-3784.64 -2491.27   959.17     1.17 S5)  ; 31, 53
  (-3811.51 -2665.40   959.17     1.17 S5)  ; 31, 54
  (-3832.54 -2817.33   959.17     1.17 S5)  ; 31, 55
  (-3878.78 -3123.56   959.17     1.17 S5)  ; 31, 56
  (-3892.80 -3288.34   959.17     1.17 S5)  ; 31, 57
  (-3885.24 -3537.30   959.17     1.17 S5)  ; 31, 58
  (-3875.90 -3664.68   959.17     1.17 S5)  ; 31, 59
  (-3857.83 -3844.65   959.17     1.17 S5)  ; 31, 60
  (-3840.31 -3961.51   959.17     1.17 S5)  ; 31, 61
  (-3802.92 -4104.09   959.17     1.17 S5)  ; 31, 62
  (-3754.55 -4260.67   959.17     1.17 S5)  ; 31, 63
  (-3669.27 -4445.32   959.17     1.17 S5)  ; 31, 64
  (-3626.05 -4534.14   959.17     1.17 S5)  ; 31, 65
  (-3547.28 -4672.07   959.17     1.17 S5)  ; 31, 66
  (-3453.82 -4840.36   959.17     1.17 S5)  ; 31, 67
  (-3363.87 -4999.30   959.17     1.17 S5)  ; 31, 68
  (-3226.67 -5146.52   959.17     1.17 S5)  ; 31, 69
  (-3130.87 -5225.99   959.17     1.17 S5)  ; 31, 70
  (-3107.51 -5287.93   959.17     1.17 S5)  ; 31, 71
  (-3060.78 -5424.66   959.17     1.17 S5)  ; 31, 72
  (-2925.90 -5542.71   959.17     1.17 S5)  ; 31, 73 Closure point
)  ;  End of contour

("Layer2-3"
  (Color RGB (255, 255, 128))
  (Closed)
  (GUID "34DA037A08C941CAA16E7BE680B987A9")
  (MBFObjectType 5)
  (FillDensity 0)
  (Resolution 1.168658)
  (-2792.72 -5517.00   959.17     1.17 S5)  ; 32, 1
  (-2713.28 -5344.04   959.17     1.17 S5)  ; 32, 2
  (-2875.67 -5131.34   959.17     1.17 S5)  ; 32, 3
  (-2994.83 -4971.23   959.17     1.17 S5)  ; 32, 4
  (-3138.05 -4811.17   959.17     1.17 S5)  ; 32, 5
  (-3279.40 -4626.52   959.17     1.17 S5)  ; 32, 6
  (-3368.19 -4511.99   959.17     1.17 S5)  ; 32, 7
  (-3458.78 -4374.07   959.17     1.17 S5)  ; 32, 8
  (-3526.53 -4235.00   959.17     1.17 S5)  ; 32, 9
  (-3561.58 -4106.45   959.17     1.17 S5)  ; 32, 10
  (-3608.95 -3969.74   959.17     1.17 S5)  ; 32, 11
  (-3628.81 -3719.65   959.17     1.17 S5)  ; 32, 12
  (-3618.91 -3518.66   959.17     1.17 S5)  ; 32, 13
  (-3593.20 -3276.75   959.17     1.17 S5)  ; 32, 14
  (-3538.91 -2983.44   959.17     1.17 S5)  ; 32, 15
  (-3505.03 -2826.84   959.17     1.17 S5)  ; 32, 16
  (-3463.66 -2673.78   959.17     1.17 S5)  ; 32, 17
  (-3415.77 -2436.54   959.17     1.17 S5)  ; 32, 18
  (-3368.52 -2272.96   959.17     1.17 S5)  ; 32, 19
  (-3298.43 -2045.07   959.17     1.17 S5)  ; 32, 20
  (-3311.97 -1901.33   957.58     1.17 S5)  ; 32, 21
  (-3285.10 -1625.52   957.58     1.17 S5)  ; 32, 22
  (-3250.67 -1415.21   957.58     1.17 S5)  ; 32, 23
  (-3182.91 -1190.83   957.58     1.17 S5)  ; 32, 24
  (-3157.82 -1015.57   957.58     1.17 S5)  ; 32, 25
  (-3105.25  -780.67   957.58     1.17 S5)  ; 32, 26
  (-2990.26  -545.77   957.42     1.17 S5)  ; 32, 27
  (-2893.30  -352.94   957.42     1.17 S5)  ; 32, 28
  (-2801.63  -227.93   957.35     1.17 S5)  ; 32, 29
  (-2690.65   -61.98   957.35     1.17 S5)  ; 32, 30
  (-2604.20    68.91   957.35     1.17 S5)  ; 32, 31
  (-2805.76   246.56   957.35     1.17 S5)  ; 32, 32
  (-2984.50   -37.42   957.35     1.17 S5)  ; 32, 33
  (-3056.93  -154.29   957.35     1.17 S5)  ; 32, 34
  (-3141.04  -351.79   957.35     1.17 S5)  ; 32, 35
  (-3168.59  -423.06   957.35     1.17 S5)  ; 32, 36
  (-3284.25  -620.56   957.35     1.17 S5)  ; 32, 37
  (-3361.35  -783.01   957.35     1.17 S5)  ; 32, 38
  (-3425.11 -1030.73   957.35     1.17 S5)  ; 32, 39
  (-3478.84 -1210.70   957.35     1.17 S5)  ; 32, 40
  (-3537.93 -1496.99   957.35     1.17 S5)  ; 32, 41
  (-3565.97 -1686.32   957.35     1.17 S5)  ; 32, 42
  (-3595.83 -1925.85   957.35     1.17 S5)  ; 32, 43
  (-3615.69 -2031.03   957.35     1.17 S5)  ; 32, 44
  (-3633.21 -2160.75   957.35     1.17 S5)  ; 32, 45
  (-3656.02 -2283.48   957.35     1.17 S5)  ; 32, 46
  (-3630.32 -2442.42   957.35     1.17 S5)  ; 32, 47
  (-3668.87 -2599.02   957.35     1.17 S5)  ; 32, 48
  (-3718.59 -2826.86   957.35     1.17 S5)  ; 32, 49
  (-3754.80 -2951.91   957.35     1.17 S5)  ; 32, 50
  (-3769.99 -3089.81   957.35     1.17 S5)  ; 32, 51
  (-3776.46 -3168.07   957.35     1.17 S5)  ; 32, 52
  (-3771.79 -3348.05   957.35     1.17 S5)  ; 32, 53
  (-3764.78 -3538.54   957.35     1.17 S5)  ; 32, 54
  (-3758.41 -3670.63   957.35     1.17 S5)  ; 32, 55
  (-3742.06 -3830.74   957.35     1.17 S5)  ; 32, 56
  (-3714.02 -3982.66   957.35     1.17 S5)  ; 32, 57
  (-3691.26 -4073.83   957.35     1.17 S5)  ; 32, 58
  (-3650.37 -4210.56   957.35     1.17 S5)  ; 32, 59
  (-3623.50 -4290.03   957.35     1.17 S5)  ; 32, 60
  (-3569.76 -4410.40   957.35     1.17 S5)  ; 32, 61
  (-3540.05 -4467.64   957.35     1.17 S5)  ; 32, 62
  (-3458.27 -4592.68   957.35     1.17 S5)  ; 32, 63
  (-3377.66 -4718.90   957.35     1.17 S5)  ; 32, 64
  (-3325.09 -4810.05   957.35     1.17 S5)  ; 32, 65
  (-3220.58 -5011.08   957.35     1.17 S5)  ; 32, 66
  (-3129.46 -5113.92   957.35     1.17 S5)  ; 32, 67
  (-3059.36 -5189.89   957.35     1.17 S5)  ; 32, 68
  (-2935.02 -5364.00   957.35     1.17 S5)  ; 32, 69
  (-2838.05 -5473.86   957.35     1.17 S5)  ; 32, 70 Closure point
)  ;  End of contour

("Layer6"
  (Color Red)
  (Closed)
  (GUID "40C47E7C934D4150BABA99AFF0404E8A")
  (MBFObjectType 5)
  (FillDensity 0)
  (Resolution 1.168658)
  (-2624.27 -5230.78   957.35     1.17 S5)  ; 33, 1
  (-2524.96 -5036.78   957.35     1.17 S5)  ; 33, 2
  (-2702.54 -4879.01   957.35     1.17 S5)  ; 33, 3
  (-2849.74 -4724.75   957.35     1.17 S5)  ; 33, 4
  (-2968.41 -4545.97   957.35     1.17 S5)  ; 33, 5
  (-3058.37 -4304.06   957.35     1.17 S5)  ; 33, 6
  (-3102.25 -4122.93   957.35     1.17 S5)  ; 33, 7
  (-3112.76 -3855.31   957.35     1.17 S5)  ; 33, 8
  (-3058.51 -3595.83   957.35     1.17 S5)  ; 33, 9
  (-3029.31 -3390.15   957.35     1.17 S5)  ; 33, 10
  (-2965.67 -3191.50   957.35     1.17 S5)  ; 33, 11
  (-2881.55 -2974.13   957.35     1.17 S5)  ; 33, 12
  (-2786.42 -2687.85   957.35     1.17 S5)  ; 33, 13
  (-2743.20 -2518.40   957.35     1.17 S5)  ; 33, 14
  (-2652.70 -2092.98   957.35     1.17 S5)  ; 33, 15
  (-2629.96 -1607.98   957.35     1.17 S5)  ; 33, 16
  (-2615.43 -1154.53   957.35     1.17 S5)  ; 33, 17
  (-2472.43  -827.35   957.35     1.17 S5)  ; 33, 18
  (-2348.59  -645.04   957.35     1.17 S5)  ; 33, 19
  (-2124.92  -306.16   957.35     1.17 S5)  ; 33, 20
  (-2341.04  -143.72   957.35     1.17 S5)  ; 33, 21
  (-2381.44  -119.13   957.35     1.17 S5)  ; 33, 22
  (-2588.22  -514.14   957.35     1.17 S5)  ; 33, 23
  (-2718.60  -750.24   957.35     1.17 S5)  ; 33, 24
  (-2807.38  -960.60   957.35     1.17 S5)  ; 33, 25
  (-2875.78 -1132.37   957.35     1.17 S5)  ; 33, 26
  (-2972.74 -1367.27   957.35     1.17 S5)  ; 33, 27
  (-2972.25 -1620.87   957.35     1.17 S5)  ; 33, 28
  (-3009.64 -1826.56   957.35     1.17 S5)  ; 33, 29
  (-3004.48 -2211.06   957.35     1.17 S5)  ; 33, 30
  (-3064.70 -2542.97   957.35     1.17 S5)  ; 33, 31
  (-3113.77 -2680.87   957.35     1.17 S5)  ; 33, 32
  (-3189.19 -3047.83   957.35     1.17 S5)  ; 33, 33
  (-3226.57 -3193.91   957.35     1.17 S5)  ; 33, 34
  (-3289.14 -3476.69   957.35     1.17 S5)  ; 33, 35
  (-3300.82 -3705.75   957.35     1.17 S5)  ; 33, 36
  (-3272.31 -4100.78   957.35     1.17 S5)  ; 33, 37
  (-3209.83 -4405.79   957.35     1.17 S5)  ; 33, 38
  (-3126.89 -4584.60   957.35     1.17 S5)  ; 33, 39
  (-2917.24 -4856.87   957.35     1.17 S5)  ; 33, 40
  (-2709.29 -5063.72   957.35     1.17 S5)  ; 33, 41 Closure point
)  ;  End of contour

("Layer5"
  (Color Blue)
  (Closed)
  (GUID "A2E992A961614D33837BDF61974115FD")
  (MBFObjectType 5)
  (FillDensity 0)
  (Resolution 1.168658)
  (-2628.14 -5227.29   957.35     1.17 S5)  ; 34, 1
  (-2708.75 -5341.81   957.35     1.17 S5)  ; 34, 2
  (-2844.27 -5177.03   957.35     1.17 S5)  ; 34, 3
  (-2997.31 -4969.01   957.35     1.17 S5)  ; 34, 4
  (-3103.62 -4847.47   957.35     1.17 S5)  ; 34, 5
  (-3200.58 -4723.59   957.35     1.17 S5)  ; 34, 6
  (-3281.19 -4617.25   957.35     1.17 S5)  ; 34, 7
  (-3337.90 -4440.81   957.35     1.17 S5)  ; 34, 8
  (-3425.51 -4230.45   957.35     1.17 S5)  ; 34, 9
  (-3456.49 -4113.61   957.35     1.17 S5)  ; 34, 10
  (-3483.36 -3828.45   957.35     1.17 S5)  ; 34, 11
  (-3481.68 -3663.69   957.35     1.17 S5)  ; 34, 12
  (-3454.81 -3426.45   957.35     1.17 S5)  ; 34, 13
  (-3419.20 -3151.84   957.35     1.17 S5)  ; 34, 14
  (-3399.34 -2978.88   957.35     1.17 S5)  ; 34, 15
  (-3347.45 -2784.88   957.35     1.17 S5)  ; 34, 16
  (-3277.35 -2559.32   957.35     1.17 S5)  ; 34, 17
  (-3266.34 -2318.63   957.35     1.17 S5)  ; 34, 18
  (-3240.64 -2130.48   957.35     1.17 S5)  ; 34, 19
  (-3215.62 -1733.13   957.35     1.17 S5)  ; 34, 20
  (-3147.39 -1429.32   957.35     1.17 S5)  ; 34, 21
  (-3127.53 -1282.07   957.35     1.17 S5)  ; 34, 22
  (-3052.28  -883.56   957.35     1.17 S5)  ; 34, 23
  (-2930.25  -625.30   957.35     1.17 S5)  ; 34, 24
  (-2798.24  -417.28   957.35     1.17 S5)  ; 34, 25
  (-2678.59  -126.28   957.35     1.17 S5)  ; 34, 26
  (-2600.32    70.06   957.35     1.17 S5)  ; 34, 27
  (-2383.73  -111.12   957.35     1.17 S5)  ; 34, 28
  (-2498.21  -343.68   957.35     1.17 S5)  ; 34, 29
  (-2647.19  -621.81   957.35     1.17 S5)  ; 34, 30
  (-2716.11  -739.85   957.35     1.17 S5)  ; 34, 31
  (-2832.38 -1028.53   957.35     1.17 S5)  ; 34, 32
  (-2901.30 -1197.99   957.35     1.17 S5)  ; 34, 33
  (-2972.01 -1367.43   957.35     1.17 S5)  ; 34, 34
  (-2972.01 -1621.03   957.35     1.17 S5)  ; 34, 35
  (-3010.00 -1829.09   957.35     1.17 S5)  ; 34, 36
  (-3007.67 -2045.30   957.35     1.17 S5)  ; 34, 37
  (-3004.82 -2219.40   957.35     1.17 S5)  ; 34, 38
  (-3048.04 -2447.29   957.35     1.17 S5)  ; 34, 39
  (-3069.75 -2558.30   957.35     1.17 S5)  ; 34, 40
  (-3117.65 -2685.68   957.35     1.17 S5)  ; 34, 41
  (-3151.53 -2871.50   957.35     1.17 S5)  ; 34, 42
  (-3200.12 -3088.84   957.35     1.17 S5)  ; 34, 43
  (-3250.35 -3301.54   957.35     1.17 S5)  ; 34, 44
  (-3291.91 -3479.21   957.35     1.17 S5)  ; 34, 45
  (-3302.42 -3705.93   957.35     1.17 S5)  ; 34, 46
  (-3280.92 -3968.92   957.35     1.17 S5)  ; 34, 47
  (-3272.75 -4100.98   957.35     1.17 S5)  ; 34, 48
  (-3210.33 -4401.32   957.35     1.17 S5)  ; 34, 49
  (-3127.39 -4581.29   957.35     1.17 S5)  ; 34, 50
  (-2917.74 -4857.08   957.35     1.17 S5)  ; 34, 51
  (-2707.45 -5068.60   957.35     1.17 S5)  ; 34, 52 Closure point
)  ;  End of contour

("Layer4"
  (Color White)
  (Closed)
  (GUID "1C422D037B814F00BB5C3D09714C311C")
  (MBFObjectType 5)
  (FillDensity 0)
  (Resolution 1.168658)
  (-3281.73 -4618.64   957.35     1.17 S5)  ; 35, 1
  (-3339.66 -4436.36   957.35     1.17 S5)  ; 35, 2
  (-3400.41 -4290.28   957.35     1.17 S5)  ; 35, 3
  (-3422.61 -4236.52   957.35     1.17 S5)  ; 35, 4
  (-3457.10 -4114.93   957.35     1.17 S5)  ; 35, 5
  (-3468.78 -3973.52   957.35     1.17 S5)  ; 35, 6
  (-3481.63 -3854.32   957.35     1.17 S5)  ; 35, 7
  (-3481.15 -3657.94   957.35     1.17 S5)  ; 35, 8
  (-3462.46 -3501.34   957.35     1.17 S5)  ; 35, 9
  (-3446.10 -3365.77   957.35     1.17 S5)  ; 35, 10
  (-3424.52 -3200.99   957.35     1.17 S5)  ; 35, 11
  (-3408.17 -3063.09   957.35     1.17 S5)  ; 35, 12
  (-3397.65 -2977.78   957.35     1.17 S5)  ; 35, 13
  (-3342.24 -2776.76   957.35     1.17 S5)  ; 35, 14
  (-3276.82 -2559.39   957.35     1.17 S5)  ; 35, 15
  (-3265.84 -2309.28   957.35     1.17 S5)  ; 35, 16
  (-3237.80 -2119.96   957.35     1.17 S5)  ; 35, 17
  (-3215.06 -1731.98   957.35     1.17 S5)  ; 35, 18
  (-3143.29 -1404.75   957.35     1.17 S5)  ; 35, 19
  (-3129.27 -1278.53   957.35     1.17 S5)  ; 35, 20
  (-3052.82  -891.75   957.35     1.17 S5)  ; 35, 21
  (-2931.92  -625.32   957.35     1.17 S5)  ; 35, 22
  (-2801.08  -423.14   957.35     1.17 S5)  ; 35, 23
  (-2599.61    72.34   957.35     1.17 S5)  ; 35, 24
  (-2893.45  -355.40   957.35     1.17 S5)  ; 35, 25
  (-2985.24  -536.52   957.35     1.17 S5)  ; 35, 26
  (-3105.57  -773.75   957.35     1.17 S5)  ; 35, 27
  (-3163.46 -1046.07   957.35     1.17 S5)  ; 35, 28
  (-3184.49 -1189.82   957.35     1.17 S5)  ; 35, 29
  (-3251.71 -1425.84   957.35     1.17 S5)  ; 35, 30
  (-3285.59 -1619.84   957.35     1.17 S5)  ; 35, 31
  (-3310.75 -1894.51   957.35     1.17 S5)  ; 35, 32
  (-3302.58 -2049.94   957.35     1.17 S5)  ; 35, 33
  (-3389.67 -2344.48   957.35     1.17 S5)  ; 35, 34
  (-3414.20 -2443.81   957.35     1.17 S5)  ; 35, 35
  (-3469.73 -2692.70   957.35     1.17 S5)  ; 35, 36
  (-3517.63 -2887.86   957.35     1.17 S5)  ; 35, 37
  (-3581.41 -3219.77   957.35     1.17 S5)  ; 35, 38
  (-3601.27 -3322.61   957.35     1.17 S5)  ; 35, 39
  (-3621.78 -3559.81   957.35     1.17 S5)  ; 35, 40
  (-3629.96 -3703.56   957.35     1.17 S5)  ; 35, 41
  (-3606.09 -3987.56   957.35     1.17 S5)  ; 35, 42
  (-3560.53 -4109.10   957.35     1.17 S5)  ; 35, 43
  (-3522.67 -4243.47   957.35     1.17 S5)  ; 35, 44
  (-3459.58 -4379.03   957.35     1.17 S5)  ; 35, 45
  (-3381.31 -4491.22   957.35     1.17 S5)  ; 35, 46
  (-3360.89 -4522.83   957.35     1.17 S5)  ; 35, 47
  (-3281.45 -4620.99   957.35     1.17 S5)  ; 35, 48 Closure point
)  ;  End of contour

("section outline"
  (Color Cyan)
  (Closed)
  (GUID "D706EA1E2D9644E49E1C8C054E3CFE66")
  (MBFObjectType 5)
  (FillDensity 0)
  (Resolution 2.355648)
  (-2721.28  -387.18  1200.00     2.35 S6)  ; 36, 1
  (-2935.56  -811.19  1200.00     2.35 S6)  ; 36, 2
  (-2935.56 -1178.68  1200.00     2.35 S6)  ; 36, 3
  (-3187.52 -1517.89  1200.00     2.35 S6)  ; 36, 4
  (-3519.54 -1616.83  1200.00     2.35 S6)  ; 36, 5
  (-4009.32 -1680.43  1200.00     2.35 S6)  ; 36, 6
  (-4124.70 -1755.81  1200.00     2.35 S6)  ; 36, 7
  (-4248.45 -2243.41  1200.00     2.35 S6)  ; 36, 8
  (-4347.35 -2705.12  1200.00     2.35 S6)  ; 36, 9
  (-4353.41 -2983.06  1200.00     2.35 S6)  ; 36, 10
  (-4384.02 -3418.85  1200.00     2.35 S6)  ; 36, 11
  (-4308.67 -3685.04  1200.00     2.35 S6)  ; 36, 12
  (-4079.24 -4271.55  1200.00     2.35 S6)  ; 36, 13
  (-3954.44 -4412.88  1200.00     2.35 S6)  ; 36, 14
  (-3897.92 -4617.83  1200.00     2.35 S6)  ; 36, 15
  (-3854.46 -4799.17  1200.00     2.35 S6)  ; 36, 16
  (-3635.47 -5048.87  1200.00     2.35 S6)  ; 36, 17
  (-3480.06 -5103.05  1200.00     2.35 S6)  ; 36, 18
  (-3317.58 -5060.65  1200.00     2.35 S6)  ; 36, 19
  (-3178.66 -4975.85  1200.00     2.35 S6)  ; 36, 20
  (-3018.53 -4994.69  1200.00     2.35 S6)  ; 36, 21
  (-2743.03 -4898.11  1200.00     2.35 S6)  ; 36, 22
  (-2467.53 -4782.68  1200.00     2.35 S6)  ; 36, 23
  (-2318.10 -4700.24  1200.00     2.35 S6)  ; 36, 24
  (-2157.98 -4410.50  1200.00     2.35 S6)  ; 36, 25
  (-2200.36 -4219.69  1200.00     2.35 S6)  ; 36, 26
  (-2339.29 -4182.00  1200.00     2.35 S6)  ; 36, 27
  (-2181.52 -4087.77  1200.00     2.35 S6)  ; 36, 28
  (-2148.56 -3868.70  1200.00     2.35 S6)  ; 36, 29
  (-2133.42 -3741.48  1200.00     2.35 S6)  ; 36, 30
  (-2140.48 -4094.83  1200.00     2.35 S6)  ; 36, 31
  (-2006.26 -4080.70  1200.00     2.35 S6)  ; 36, 32
  (-1921.49 -4245.59  1200.00     2.35 S6)  ; 36, 33
  (-1872.04 -4370.44  1200.00     2.35 S6)  ; 36, 34
  (-1966.23 -4650.76  1200.00     2.35 S6)  ; 36, 35
  (-1958.08 -4961.73  1200.00     2.35 S6)  ; 36, 36
  (-2165.30 -4766.22  1200.00     2.35 S6)  ; 36, 37
  (-2516.15 -4876.93  1200.00     2.35 S6)  ; 36, 38
  (-2848.17 -5015.92  1200.00     2.35 S6)  ; 36, 39
  (-2914.10 -5044.18  1200.00     2.35 S6)  ; 36, 40
  (-2904.68 -5225.57  1200.00     2.35 S6)  ; 36, 41
  (-2996.52 -5074.81  1200.00     2.35 S6)  ; 36, 42
  (-3236.70 -5138.41  1200.00     2.35 S6)  ; 36, 43
  (-3367.51 -5225.55  1200.00     2.35 S6)  ; 36, 44
  (-3400.48 -5326.84  1200.00     2.35 S6)  ; 36, 45
  (-3468.77 -5308.00  1200.00     2.35 S6)  ; 36, 46
  (-3624.18 -5395.16  1200.00     2.35 S6)  ; 36, 47
  (-3680.69 -5644.85  1200.00     2.35 S6)  ; 36, 48
  (-3671.27 -5880.42  1200.00     2.35 S6)  ; 36, 49
  (-3598.28 -5977.00  1200.00     2.35 S6)  ; 36, 50
  (-3491.28 -5995.83  1200.00     2.35 S6)  ; 36, 51
  (-3613.73 -6144.24  1200.00     2.35 S6)  ; 36, 52
  (-3573.70 -6450.48  1200.00     2.35 S6)  ; 36, 53
  (-3517.19 -6825.02  1200.00     2.35 S6)  ; 36, 54
  (-3457.28 -6930.99  1200.00     2.35 S6)  ; 36, 55
  (-3115.84 -7220.74  1200.00     2.35 S6)  ; 36, 56
  (-2873.31 -7503.42  1200.00     2.35 S6)  ; 36, 57
  (-2621.35 -7651.82  1200.00     2.35 S6)  ; 36, 58
  (-1984.57 -7811.97  1200.00     2.35 S6)  ; 36, 59
  (-1767.94 -8042.83  1200.00     2.35 S6)  ; 36, 60
  (-1480.66 -8179.45  1200.00     2.35 S6)  ; 36, 61
  (-1240.48 -7986.29  1200.00     2.35 S6)  ; 36, 62
  (-1241.80 -8313.72  1200.00     2.35 S6)  ; 36, 63
  (-1102.87 -8530.44  1200.00     2.35 S6)  ; 36, 64
  ( -690.80 -8709.47  1200.00     2.35 S6)  ; 36, 65
  ( -146.85 -8758.94  1200.00     2.35 S6)  ; 36, 66
  (  228.55 -8678.90  1200.00     2.35 S6)  ; 36, 67
  (  518.19 -8457.47  1200.00     2.35 S6)  ; 36, 68
  (  683.02 -8221.90  1200.00     2.35 S6)  ; 36, 69
  (  706.56 -7941.58  1200.00     2.35 S6)  ; 36, 70
  (  825.39 -7743.71  1200.00     2.35 S6)  ; 36, 71
  (  686.46 -7505.79  1200.00     2.35 S6)  ; 36, 72
  (  992.57 -7121.82  1200.00     2.35 S6)  ; 36, 73
  ( 1410.44 -7416.25  1200.00     2.35 S6)  ; 36, 74
  ( 1198.51 -7804.93  1200.00     2.35 S6)  ; 36, 75
  ( 1259.74 -8040.49  1200.00     2.35 S6)  ; 36, 76
  ( 1637.51 -8153.56  1200.00     2.35 S6)  ; 36, 77
  ( 1941.27 -8009.87  1200.00     2.35 S6)  ; 36, 78
  ( 2068.42 -7877.95  1200.00     2.35 S6)  ; 36, 79
  ( 2176.74 -7929.77  1200.00     2.35 S6)  ; 36, 80
  ( 2376.89 -7903.86  1200.00     2.35 S6)  ; 36, 81
  ( 2600.59 -7710.70  1200.00     2.35 S6)  ; 36, 82
  ( 2825.35 -7482.19  1200.00     2.35 S6)  ; 36, 83
  ( 3025.50 -6945.10  1200.00     2.35 S6)  ; 36, 84
  ( 2666.28 -6648.28  1200.00     2.35 S6)  ; 36, 85
  ( 2696.89 -6059.37  1200.00     2.35 S6)  ; 36, 86
  ( 2707.37 -5724.89  1200.00     2.35 S6)  ; 36, 87
  ( 2599.05 -5388.03  1200.00     2.35 S6)  ; 36, 88
  ( 3152.42 -5640.08  1200.00     2.35 S6)  ; 36, 89
  ( 3493.85 -5498.75  1200.00     2.35 S6)  ; 36, 90
  ( 3665.75 -5166.60  1200.00     2.35 S6)  ; 36, 91
  ( 3779.78 -4893.33  1200.00     2.35 S6)  ; 36, 92
  ( 3951.67 -4704.88  1200.00     2.35 S6)  ; 36, 93
  ( 4067.06 -4313.84  1200.00     2.35 S6)  ; 36, 94
  ( 4284.69 -3729.69  1200.00     2.35 S6)  ; 36, 95
  ( 4305.88 -3656.66  1200.00     2.35 S6)  ; 36, 96
  ( 4357.68 -3315.09  1200.00     2.35 S6)  ; 36, 97
  ( 4363.46 -2462.34  1200.00     2.35 S6)  ; 36, 98
  ( 4319.81 -1729.78  1200.00     2.35 S6)  ; 36, 99
  ( 4319.81 -1494.22  1200.00     2.35 S6)  ; 36, 100
  ( 4127.76  -947.68  1200.00     2.35 S6)  ; 36, 101
  ( 3986.48  -502.46  1200.00     2.35 S6)  ; 36, 102
  ( 3707.34   105.27  1200.00     2.35 S6)  ; 36, 103
  ( 3434.19   503.37  1200.00     2.35 S6)  ; 36, 104
  ( 2752.38  1193.62  1200.00     2.35 S6)  ; 36, 105
  ( 2406.24  1525.76  1200.00     2.35 S6)  ; 36, 106
  ( 1627.84  1410.38  1200.00     2.35 S6)  ; 36, 107
  ( 1095.67  1528.17  1200.00     2.35 S6)  ; 36, 108
  (  597.55  1532.92  1200.00     2.35 S6)  ; 36, 109
  (  409.17  1212.55  1200.00     2.35 S6)  ; 36, 110
  (  322.05   852.14  1200.00     2.35 S6)  ; 36, 111
  (  310.27  1123.04  1200.00     2.35 S6)  ; 36, 112
  ( -351.41  1045.30  1200.00     2.35 S6)  ; 36, 113
  (-1134.47   868.64  1200.00     2.35 S6)  ; 36, 114
  (-1746.70   953.44  1200.00     2.35 S6)  ; 36, 115
  (-2004.67  1000.52  1200.00     2.35 S6)  ; 36, 116
  (-2190.69   713.13  1200.00     2.35 S6)  ; 36, 117
  (-2685.18   887.45  1200.00     2.35 S6)  ; 36, 118
  (-3193.81   310.32  1200.00     2.35 S6)  ; 36, 119
  (-2745.35   -66.59  1200.00     2.35 S6)  ; 36, 120
  (-2733.58  -297.45  1200.00     2.35 S6)  ; 36, 121 Closure point
)  ;  End of contour

("3N"
  (Color White)
  (Closed)
  (GUID "D279ACA892954B99B72F9B4D2CC65663")
  (MBFObjectType 5)
  (FillDensity 0)
  (Resolution 1.168658)
  (-3028.18   497.96  1200.00     1.17 S6)  ; 37, 1
  (-2314.38    25.83  1200.00     1.17 S6)  ; 37, 2
  (-2371.10   -89.87  1200.00     1.17 S6)  ; 37, 3
  (-2590.73  -365.67  1200.00     1.17 S6)  ; 37, 4
  (-2869.46  -782.88  1200.00     1.17 S6)  ; 37, 5
  (-2976.43 -1246.83  1200.00     1.17 S6)  ; 37, 6
  (-3174.55 -1615.00  1200.00     1.17 S6)  ; 37, 7
  (-3241.14 -1734.20  1200.00     1.17 S6)  ; 37, 8
  (-3460.28 -2122.17  1200.00     1.17 S6)  ; 37, 9
  (-3605.78 -2412.00  1200.00     1.17 S6)  ; 37, 10
  (-3680.55 -2591.97  1200.00     1.17 S6)  ; 37, 11
  (-3770.01 -2879.46  1200.00     1.17 S6)  ; 37, 12
  (-3803.89 -3066.45  1200.00     1.17 S6)  ; 37, 13
  (-3836.06 -3477.84  1200.00     1.17 S6)  ; 37, 14
  (-3786.49 -3868.20  1200.00     1.17 S6)  ; 37, 15
  (-3628.24 -4217.60  1200.00     1.17 S6)  ; 37, 16
  (-3472.86 -4381.21  1200.00     1.17 S6)  ; 37, 17
  (-3227.02 -4502.71  1200.00     1.17 S6)  ; 37, 18
  (-3514.41 -4915.25  1200.00     1.17 S6)  ; 37, 19
  (-3607.31 -5070.70  1200.00     1.17 S6)  ; 37, 20
  (-3749.84 -4932.80  1200.00     1.17 S6)  ; 37, 21
  (-3861.99 -4784.38  1200.00     1.17 S6)  ; 37, 22
  (-3932.08 -4519.10  1200.00     1.17 S6)  ; 37, 23
  (-3984.12 -4402.21  1200.00     1.17 S6)  ; 37, 24
  (-4119.64 -4239.76  1200.00     1.17 S6)  ; 37, 25
  (-4194.41 -4034.08  1200.00     1.17 S6)  ; 37, 26
  (-4324.70 -3688.15  1200.00     1.17 S6)  ; 37, 27
  (-4374.93 -3523.37  1200.00     1.17 S6)  ; 37, 28
  (-4393.14 -3274.45  1200.00     1.17 S6)  ; 37, 29
  (-4397.82 -3055.91  1200.00     1.17 S6)  ; 37, 30
  (-4371.55 -2728.65  1200.00     1.17 S6)  ; 37, 31
  (-4335.34 -2561.53  1200.00     1.17 S6)  ; 37, 32
  (-4269.43 -2206.30  1200.00     1.17 S6)  ; 37, 33
  (-4223.87 -2068.40  1200.00     1.17 S6)  ; 37, 34
  (-4154.43 -1794.91  1200.00     1.17 S6)  ; 37, 35
  (-4090.17 -1692.07  1200.00     1.17 S6)  ; 37, 36
  (-3746.19 -1583.39  1200.00     1.17 S6)  ; 37, 37
  (-3450.62 -1617.28  1200.00     1.17 S6)  ; 37, 38
  (-3200.15 -1489.89  1200.00     1.17 S6)  ; 37, 39
  (-2989.86 -1243.30  1200.00     1.17 S6)  ; 37, 40
  (-2943.79  -923.06  1200.00     1.17 S6)  ; 37, 41
  (-2985.85  -861.12  1200.00     1.17 S6)  ; 37, 42
  (-2745.86  -362.06  1200.00     1.17 S6)  ; 37, 43
  (-2765.21  -223.00  1200.00     1.17 S6)  ; 37, 44
  (-2761.71   -58.22  1200.00     1.17 S6)  ; 37, 45
  (-2962.65   121.75  1200.00     1.17 S6)  ; 37, 46
  (-3213.32   301.70  1200.00     1.17 S6)  ; 37, 47 Closure point
)  ;  End of contour

("Layer1"
  (Color White)
  (Closed)
  (GUID "67E047B6940F4F7784B1697526E33284")
  (MBFObjectType 5)
  (FillDensity 0)
  (Resolution 1.168658)
  (-3603.67 -5066.13  1213.79     1.17 S6)  ; 38, 1
  (-3547.60 -4977.31  1213.79     1.17 S6)  ; 38, 2
  (-3680.78 -4852.26  1213.79     1.17 S6)  ; 38, 3
  (-3767.23 -4745.91  1213.79     1.17 S6)  ; 38, 4
  (-3802.27 -4602.17  1213.79     1.17 S6)  ; 38, 5
  (-3851.99 -4463.10  1213.79     1.17 S6)  ; 38, 6
  (-3888.20 -4320.53  1213.79     1.17 S6)  ; 38, 7
  (-3955.96 -4224.70  1213.79     1.17 S6)  ; 38, 8
  (-4187.93 -3729.16  1213.79     1.17 S6)  ; 38, 9
  (-4273.90 -3495.44  1213.79     1.17 S6)  ; 38, 10
  (-4296.10 -3276.90  1213.79     1.17 S6)  ; 38, 11
  (-4281.53 -3045.48  1213.79     1.17 S6)  ; 38, 12
  (-4273.36 -2789.54  1213.79     1.17 S6)  ; 38, 13
  (-4233.13 -2573.37  1213.79     1.17 S6)  ; 38, 14
  (-4178.22 -2353.66  1213.79     1.17 S6)  ; 38, 15
  (-4122.84 -2102.41  1202.95     1.17 S6)  ; 38, 16
  (-4048.08 -1885.04  1202.95     1.17 S6)  ; 38, 17
  (-3926.05 -1670.04  1201.97     1.17 S6)  ; 38, 18
  (-3902.69 -1623.29  1201.97     1.17 S6)  ; 38, 19
  (-4019.51 -1644.33  1201.97     1.17 S6)  ; 38, 20
  (-4079.09 -1680.56  1201.97     1.17 S6)  ; 38, 21
  (-4146.85 -1747.17  1201.97     1.17 S6)  ; 38, 22
  (-4156.20 -1825.47  1201.97     1.17 S6)  ; 38, 23
  (-4213.44 -2017.13  1201.97     1.17 S6)  ; 38, 24
  (-4296.39 -2324.49  1201.97     1.17 S6)  ; 38, 25
  (-4326.23 -2457.70  1201.97     1.17 S6)  ; 38, 26
  (-4362.44 -2649.36  1201.97     1.17 S6)  ; 38, 27
  (-4374.12 -2767.39  1201.97     1.17 S6)  ; 38, 28
  (-4383.00 -2819.96  1201.97     1.17 S6)  ; 38, 29
  (-4393.51 -3004.61  1201.97     1.17 S6)  ; 38, 30
  (-4401.69 -3126.15  1201.97     1.17 S6)  ; 38, 31
  (-4392.34 -3220.81  1201.97     1.17 S6)  ; 38, 32
  (-4393.02 -3335.30  1201.97     1.17 S6)  ; 38, 33
  (-4376.67 -3498.91  1201.97     1.17 S6)  ; 38, 34
  (-4341.62 -3629.80  1201.97     1.17 S6)  ; 38, 35
  (-4294.32 -3775.86  1201.97     1.17 S6)  ; 38, 36
  (-4200.86 -4018.94  1201.97     1.17 S6)  ; 38, 37
  (-4126.75 -4217.65  1201.97     1.17 S6)  ; 38, 38
  (-4106.89 -4255.04  1201.97     1.17 S6)  ; 38, 39
  (-4012.27 -4368.40  1201.97     1.17 S6)  ; 38, 40
  (-3966.70 -4436.18  1201.97     1.17 S6)  ; 38, 41
  (-3896.06 -4647.70  1201.97     1.17 S6)  ; 38, 42
  (-3896.06 -4743.53  1201.97     1.17 S6)  ; 38, 43
  (-3843.49 -4820.66  1201.97     1.17 S6)  ; 38, 44
  (-3632.67 -5052.07  1201.97     1.17 S6)  ; 38, 45 Closure point
)  ;  End of contour

("Layer1"
  (Color White)
  (Closed)
  (GUID "D7C7729E3C8347DAB5C2CD60AEB40DDB")
  (MBFObjectType 5)
  (FillDensity 0)
  (Resolution 1.168658)
  (-2988.43   474.44  1201.97     1.17 S6)  ; 39, 1
  (-3149.64   278.10  1201.97     1.17 S6)  ; 39, 2
  (-3162.50   265.25  1202.05     1.17 S6)  ; 39, 3
  (-3220.91   313.16  1202.12     1.17 S6)  ; 39, 4
  (-3136.79   428.86  1202.27     1.17 S6)  ; 39, 5
  (-3050.34   515.34  1202.42     1.17 S6)  ; 39, 6 Closure point
)  ;  End of contour

("Layer2-3"
  (Color RGB (255, 255, 128))
  (Closed)
  (GUID "660231AC54AD4BB5AAE331ED8E9E8484")
  (MBFObjectType 5)
  (FillDensity 0)
  (Resolution 1.168658)
  (-2809.69   354.06  1202.58     1.17 S6)  ; 40, 1
  (-3009.46   160.07  1202.58     1.17 S6)  ; 40, 2
  (-3163.66   265.25  1202.58     1.17 S6)  ; 40, 3
  (-2989.60   474.44  1202.73     1.17 S6)  ; 40, 4 Closure point
)  ;  End of contour

("Layer4"
  (Color White)
  (Closed)
  (GUID "A31F02530E164E7F887F9199F29E893B")
  (MBFObjectType 5)
  (FillDensity 0)
  (Resolution 1.168658)
  (-2933.52    91.12  1202.65     1.17 S6)  ; 41, 1
  (-3015.30   160.07  1202.65     1.17 S6)  ; 41, 2
  (-2813.19   347.05  1202.65     1.17 S6)  ; 41, 3
  (-2736.09   302.64  1202.65     1.17 S6)  ; 41, 4 Closure point
)  ;  End of contour

("Layer5"
  (Color Blue)
  (Closed)
  (GUID "6FE881A4135E4F109292B505A92E31F6")
  (MBFObjectType 5)
  (FillDensity 0)
  (Resolution 1.168658)
  (-2733.75   306.15  1202.58     1.17 S6)  ; 42, 1
  (-2933.52    89.95  1202.58     1.17 S6)  ; 42, 2
  (-2713.89   -95.87  1202.20     1.17 S6)  ; 42, 3
  (-2517.09   149.55  1202.20     1.17 S6)  ; 42, 4 Closure point
)  ;  End of contour

("Layer6"
  (Color Red)
  (Closed)
  (GUID "0B587AE961C54B6FA8F341AF5855329E")
  (MBFObjectType 5)
  (FillDensity 0)
  (Resolution 1.168658)
  (-2517.13   151.86  1201.89     1.17 S6)  ; 43, 1
  (-2313.85    19.81  1201.74     1.17 S6)  ; 43, 2
  (-2380.44  -101.73  1201.74     1.17 S6)  ; 43, 3
  (-2564.53  -328.49  1201.74     1.17 S6)  ; 43, 4
  (-2639.30  -466.39  1201.74     1.17 S6)  ; 43, 5
  (-2736.27  -600.79  1201.74     1.17 S6)  ; 43, 6
  (-2873.60  -795.94  1201.74     1.17 S6)  ; 43, 7
  (-2923.84  -970.07  1201.82     1.17 S6)  ; 43, 8
  (-2984.10  -860.22  1202.05     1.17 S6)  ; 43, 9
  (-2839.24  -563.38  1202.20     1.17 S6)  ; 43, 10
  (-2754.64  -360.03  1202.27     1.17 S6)  ; 43, 11
  (-2759.31  -239.65  1202.27     1.17 S6)  ; 43, 12
  (-2775.67  -196.41  1202.35     1.17 S6)  ; 43, 13
  (-2754.64   -94.74  1202.50     1.17 S6)  ; 43, 14
  (-2713.26   -98.28  1202.58     1.17 S6)  ; 43, 15 Closure point
)  ;  End of contour

("Layer6"
  (Color Red)
  (Closed)
  (GUID "9D00294ACF62418D84987FE15D5A0BDB")
  (MBFObjectType 5)
  (FillDensity 0)
  (Resolution 1.168658)
  (-3441.69 -1617.19  1209.01     1.17 S6)  ; 44, 1
  (-3654.31 -2029.73  1209.01     1.17 S6)  ; 44, 2
  (-3788.10 -2409.59  1209.39     1.17 S6)  ; 44, 3
  (-3907.88 -2791.72  1210.23     1.17 S6)  ; 44, 4
  (-3949.41 -3121.33  1210.30     1.17 S6)  ; 44, 5
  (-3962.26 -3287.28  1210.30     1.17 S6)  ; 44, 6
  (-3941.89 -3605.15  1210.38     1.17 S6)  ; 44, 7
  (-3926.70 -3732.53  1210.38     1.17 S6)  ; 44, 8
  (-3805.82 -4064.47  1210.38     1.17 S6)  ; 44, 9
  (-3764.93 -4160.30  1210.45     1.17 S6)  ; 44, 10
  (-3585.71 -4488.67  1210.45     1.17 S6)  ; 44, 11
  (-3369.59 -4690.84  1210.45     1.17 S6)  ; 44, 12
  (-3274.42 -4751.64  1210.45     1.17 S6)  ; 44, 13
  (-3170.45 -4521.42  1210.53     1.17 S6)  ; 44, 14
  (-3480.04 -4377.67  1210.68     1.17 S6)  ; 44, 15
  (-3558.31 -4222.24  1210.76     1.17 S6)  ; 44, 16
  (-3704.95 -3937.12  1210.83     1.17 S6)  ; 44, 17
  (-3758.69 -3765.33  1210.83     1.17 S6)  ; 44, 18
  (-3769.83 -3552.68  1210.83     1.17 S6)  ; 44, 19
  (-3756.98 -3297.91  1210.83     1.17 S6)  ; 44, 20
  (-3706.22 -3052.45  1210.83     1.17 S6)  ; 44, 21
  (-3657.15 -2845.60  1210.83     1.17 S6)  ; 44, 22
  (-3579.00 -2574.40  1210.83     1.17 S6)  ; 44, 23
  (-3423.62 -2117.45  1210.83     1.17 S6)  ; 44, 24
  (-3254.93 -1710.78  1210.83     1.17 S6)  ; 44, 25
  (-2995.10 -1249.15  1210.83     1.17 S6)  ; 44, 26
  (-3200.16 -1472.39  1210.91     1.17 S6)  ; 44, 27
  (-3420.96 -1610.29  1211.06     1.17 S6)  ; 44, 28 Closure point
)  ;  End of contour

("Layer5"
  (Color Blue)
  (Closed)
  (GUID "7F8B54BA11404C19BB35B7567452B1BC")
  (MBFObjectType 5)
  (FillDensity 0)
  (Resolution 1.168658)
  (-3286.21 -4746.21  1210.91     1.17 S6)  ; 45, 1
  (-3426.40 -4845.54  1210.91     1.17 S6)  ; 45, 2
  (-3494.15 -4804.64  1210.98     1.17 S6)  ; 45, 3
  (-3623.83 -4609.48  1210.98     1.17 S6)  ; 45, 4
  (-3807.24 -4257.71  1211.06     1.17 S6)  ; 45, 5
  (-3911.89 -4039.13  1211.14     1.17 S6)  ; 45, 6
  (-3962.13 -3863.84  1211.14     1.17 S6)  ; 45, 7
  (-4083.15 -3538.98  1211.21     1.17 S6)  ; 45, 8
  (-4100.67 -3398.75  1211.21     1.17 S6)  ; 45, 9
  (-4073.31 -3191.88  1211.21     1.17 S6)  ; 45, 10
  (-4037.10 -3020.08  1211.21     1.17 S6)  ; 45, 11
  (-4023.70 -2847.11  1211.29     1.17 S6)  ; 45, 12
  (-3965.29 -2592.34  1211.29     1.17 S6)  ; 45, 13
  (-3908.68 -2274.50  1211.36     1.17 S6)  ; 45, 14
  (-3860.78 -2131.92  1211.36     1.17 S6)  ; 45, 15
  (-3718.89 -1840.88  1211.36     1.17 S6)  ; 45, 16
  (-3613.75 -1604.81  1211.36     1.17 S6)  ; 45, 17
  (-3439.18 -1612.95  1211.36     1.17 S6)  ; 45, 18
  (-3616.76 -1970.56  1211.36     1.17 S6)  ; 45, 19
  (-3669.33 -2066.39  1211.36     1.17 S6)  ; 45, 20
  (-3772.83 -2357.37  1211.36     1.17 S6)  ; 45, 21
  (-3809.04 -2478.91  1211.36     1.17 S6)  ; 45, 22
  (-3885.66 -2745.33  1211.36     1.17 S6)  ; 45, 23
  (-3909.02 -2801.42  1211.36     1.17 S6)  ; 45, 24
  (-3920.70 -2904.26  1211.36     1.17 S6)  ; 45, 25
  (-3962.21 -3299.28  1211.36     1.17 S6)  ; 45, 26
  (-3944.13 -3596.11  1211.36     1.17 S6)  ; 45, 27
  (-3932.45 -3716.48  1211.36     1.17 S6)  ; 45, 28
  (-3829.15 -4007.47  1211.36     1.17 S6)  ; 45, 29
  (-3782.42 -4120.83  1211.36     1.17 S6)  ; 45, 30
  (-3622.97 -4423.56  1211.36     1.17 S6)  ; 45, 31
  (-3578.58 -4494.84  1211.36     1.17 S6)  ; 45, 32
  (-3364.26 -4698.22  1211.36     1.17 S6)  ; 45, 33 Closure point
)  ;  End of contour

("Layer2-3"
  (Color RGB (255, 255, 128))
  (Closed)
  (GUID "BFA9ACB8FF2C412390CB36570E5474F4")
  (MBFObjectType 5)
  (FillDensity 0)
  (Resolution 1.168658)
  (-3547.68 -4971.69  1211.36     1.17 S6)  ; 46, 1
  (-3425.65 -4841.95  1211.36     1.17 S6)  ; 46, 2
  (-3496.92 -4802.22  1211.36     1.17 S6)  ; 46, 3
  (-3631.27 -4596.53  1211.36     1.17 S6)  ; 46, 4
  (-3735.89 -4387.38  1211.36     1.17 S6)  ; 46, 5
  (-3821.18 -4222.60  1211.36     1.17 S6)  ; 46, 6
  (-3916.45 -4029.74  1211.51     1.17 S6)  ; 46, 7
  (-3967.85 -3847.43  1211.59     1.17 S6)  ; 46, 8
  (-4026.97 -3690.80  1211.59     1.17 S6)  ; 46, 9
  (-4126.27 -3559.96  1211.89     1.17 S6)  ; 46, 10
  (-4156.64 -3430.24  1212.12     1.17 S6)  ; 46, 11
  (-4160.82 -3147.46  1212.27     1.17 S6)  ; 46, 12
  (-4140.96 -2952.30  1212.27     1.17 S6)  ; 46, 13
  (-4099.56 -2669.46  1212.27     1.17 S6)  ; 46, 14
  (-4068.02 -2522.21  1212.27     1.17 S6)  ; 46, 15
  (-3999.79 -2200.79  1212.27     1.17 S6)  ; 46, 16
  (-3933.20 -2029.00  1212.27     1.17 S6)  ; 46, 17
  (-3731.71 -1579.04  1212.27     1.17 S6)  ; 46, 18
  (-3905.22 -1617.64  1212.50     1.17 S6)  ; 46, 19
  (-4045.41 -1880.59  1212.88     1.17 S6)  ; 46, 20
  (-4093.31 -2029.01  1212.95     1.17 S6)  ; 46, 21
  (-4124.29 -2122.47  1212.95     1.17 S6)  ; 46, 22
  (-4160.51 -2275.56  1212.95     1.17 S6)  ; 46, 23
  (-4187.38 -2385.41  1212.95     1.17 S6)  ; 46, 24
  (-4209.58 -2477.74  1212.95     1.17 S6)  ; 46, 25
  (-4245.27 -2603.99  1212.95     1.17 S6)  ; 46, 26
  (-4261.62 -2734.88  1212.95     1.17 S6)  ; 46, 27
  (-4273.31 -2785.13  1212.95     1.17 S6)  ; 46, 28
  (-4275.64 -2847.07  1212.95     1.17 S6)  ; 46, 29
  (-4282.16 -3031.72  1212.95     1.17 S6)  ; 46, 30
  (-4296.18 -3243.25  1212.95     1.17 S6)  ; 46, 31
  (-4287.47 -3365.98  1212.95     1.17 S6)  ; 46, 32
  (-4273.46 -3500.38  1212.95     1.17 S6)  ; 46, 33
  (-4213.88 -3655.81  1212.95     1.17 S6)  ; 46, 34
  (-4186.48 -3737.58  1212.95     1.17 S6)  ; 46, 35
  (-4096.53 -3921.06  1212.95     1.17 S6)  ; 46, 36
  (-4035.78 -4048.44  1212.95     1.17 S6)  ; 46, 37
  (-3951.14 -4227.28  1212.95     1.17 S6)  ; 46, 38
  (-3886.88 -4320.77  1212.95     1.17 S6)  ; 46, 39
  (-3854.17 -4441.14  1212.95     1.17 S6)  ; 46, 40
  (-3796.41 -4619.98  1212.95     1.17 S6)  ; 46, 41
  (-3764.87 -4746.19  1212.95     1.17 S6)  ; 46, 42
  (-3685.43 -4847.87  1212.95     1.17 S6)  ; 46, 43 Closure point
)  ;  End of contour

("Layer4"
  (Color White)
  (Closed)
  (GUID "ED2B7BC4443A4477A19F22CEE1147172")
  (MBFObjectType 5)
  (FillDensity 0)
  (Resolution 1.168658)
  (-4061.13 -3648.20  1212.95     1.17 S6)  ; 47, 1
  (-4102.01 -3585.10  1212.95     1.17 S6)  ; 47, 2
  (-4124.21 -3564.07  1212.95     1.17 S6)  ; 47, 3
  (-4158.77 -3427.34  1212.95     1.17 S6)  ; 47, 4
  (-4158.77 -3128.16  1212.95     1.17 S6)  ; 47, 5
  (-4140.73 -2929.50  1212.95     1.17 S6)  ; 47, 6
  (-4117.36 -2784.59  1212.95     1.17 S6)  ; 47, 7
  (-4096.34 -2644.35  1212.95     1.17 S6)  ; 47, 8
  (-4049.12 -2432.85  1212.95     1.17 S6)  ; 47, 9
  (-4009.40 -2241.19  1212.95     1.17 S6)  ; 47, 10
  (-3998.34 -2182.74  1212.95     1.17 S6)  ; 47, 11
  (-3889.69 -1934.98  1212.95     1.17 S6)  ; 47, 12
  (-3813.76 -1759.69  1212.95     1.17 S6)  ; 47, 13
  (-3734.98 -1586.71  1212.95     1.17 S6)  ; 47, 14
  (-3616.99 -1599.57  1212.95     1.17 S6)  ; 47, 15
  (-3678.90 -1744.48  1212.95     1.17 S6)  ; 47, 16
  (-3759.51 -1915.10  1212.95     1.17 S6)  ; 47, 17
  (-3796.90 -1993.40  1212.95     1.17 S6)  ; 47, 18
  (-3856.48 -2126.63  1212.95     1.17 S6)  ; 47, 19
  (-3889.19 -2223.63  1212.95     1.17 S6)  ; 47, 20
  (-3907.34 -2268.08  1212.95     1.17 S6)  ; 47, 21
  (-3922.53 -2354.56  1212.95     1.17 S6)  ; 47, 22
  (-3950.57 -2508.83  1212.95     1.17 S6)  ; 47, 23
  (-3976.27 -2637.38  1212.95     1.17 S6)  ; 47, 24
  (-4001.45 -2747.23  1212.95     1.17 S6)  ; 47, 25
  (-4023.65 -2848.90  1212.95     1.17 S6)  ; 47, 26
  (-4037.67 -3001.99  1212.95     1.17 S6)  ; 47, 27
  (-4069.21 -3172.61  1212.95     1.17 S6)  ; 47, 28
  (-4102.59 -3407.51  1212.95     1.17 S6)  ; 47, 29
  (-4088.57 -3524.37  1212.95     1.17 S6)  ; 47, 30
  (-4054.69 -3590.99  1212.95     1.17 S6)  ; 47, 31
  (-4029.62 -3685.63  1212.95     1.17 S6)  ; 47, 32 Closure point
)  ;  End of contour

("section outline"
  (Color Cyan)
  (Closed)
  (GUID "EE4A4A4C8449487B819A6FD3FA30DE29")
  (MBFObjectType 5)
  (FillDensity 0)
  (Resolution 2.355648)
  (  429.08  1254.06  1440.00     2.35 S7)  ; 48, 1
  (  619.81  1612.12  1440.00     2.35 S7)  ; 48, 2
  ( 1022.47  1520.25  1440.00     2.35 S7)  ; 48, 3
  ( 1540.51  1494.33  1440.00     2.35 S7)  ; 48, 4
  ( 2083.14  1612.09  1440.00     2.35 S7)  ; 48, 5
  ( 2464.61  1602.67  1440.00     2.35 S7)  ; 48, 6
  ( 2897.88  1298.79  1440.00     2.35 S7)  ; 48, 7
  ( 3379.32   947.82  1440.00     2.35 S7)  ; 48, 8
  ( 3723.11   554.43  1440.00     2.35 S7)  ; 48, 9
  ( 3964.34   186.93  1440.00     2.35 S7)  ; 48, 10
  ( 4195.10  -260.64  1440.00     2.35 S7)  ; 48, 11
  ( 4476.37  -847.25  1440.00     2.35 S7)  ; 48, 12
  ( 4558.78 -1153.48  1440.00     2.35 S7)  ; 48, 13
  ( 4670.52 -1685.87  1440.00     2.35 S7)  ; 48, 14
  ( 4712.91 -2058.06  1440.00     2.35 S7)  ; 48, 15
  ( 4730.44 -2729.45  1440.00     2.35 S7)  ; 48, 16
  ( 4619.76 -2804.83  1440.00     2.35 S7)  ; 48, 17
  ( 4526.66 -3556.24  1440.00     2.35 S7)  ; 48, 18
  ( 4537.17 -4246.49  1440.00     2.35 S7)  ; 48, 19
  ( 4487.72 -4458.50  1440.00     2.35 S7)  ; 48, 20
  ( 4265.05 -4908.42  1440.00     2.35 S7)  ; 48, 21
  ( 4100.22 -5049.76  1440.00     2.35 S7)  ; 48, 22
  ( 3968.36 -5200.52  1440.00     2.35 S7)  ; 48, 23
  ( 3758.79 -5323.01  1440.00     2.35 S7)  ; 48, 24
  ( 3533.80 -5294.72  1440.00     2.35 S7)  ; 48, 25
  ( 3107.59 -5122.76  1440.00     2.35 S7)  ; 48, 26
  ( 2577.78 -4790.61  1440.00     2.35 S7)  ; 48, 27
  ( 2478.88 -4682.25  1440.00     2.35 S7)  ; 48, 28
  ( 2505.85 -4503.26  1440.00     2.35 S7)  ; 48, 29
  ( 2635.36 -4314.81  1440.00     2.35 S7)  ; 48, 30
  ( 2449.34 -4192.31  1440.00     2.35 S7)  ; 48, 31
  ( 2381.05 -4046.26  1440.00     2.35 S7)  ; 48, 32
  ( 2289.22 -4390.19  1440.00     2.35 S7)  ; 48, 33
  ( 2096.13 -4658.73  1440.00     2.35 S7)  ; 48, 34
  ( 2322.19 -4955.54  1440.00     2.35 S7)  ; 48, 35
  ( 2357.51 -5245.29  1440.00     2.35 S7)  ; 48, 36
  ( 2308.06 -5358.36  1440.00     2.35 S7)  ; 48, 37
  ( 2673.04 -5363.07  1440.00     2.35 S7)  ; 48, 38
  ( 2880.26 -5318.31  1440.00     2.35 S7)  ; 48, 39
  ( 3184.02 -5556.23  1440.00     2.35 S7)  ; 48, 40
  ( 3392.27 -5438.41  1440.00     2.35 S7)  ; 48, 41
  ( 3799.64 -5523.21  1440.00     2.35 S7)  ; 48, 42
  ( 4028.05 -5648.06  1440.00     2.35 S7)  ; 48, 43
  ( 4101.04 -5951.94  1440.00     2.35 S7)  ; 48, 44
  ( 3988.02 -6220.48  1440.00     2.35 S7)  ; 48, 45
  ( 3747.83 -6286.44  1440.00     2.35 S7)  ; 48, 46
  ( 3446.43 -6123.90  1440.00     2.35 S7)  ; 48, 47
  ( 3196.83 -6220.48  1440.00     2.35 S7)  ; 48, 48
  ( 3175.63 -6437.20  1440.00     2.35 S7)  ; 48, 49
  ( 3007.11 -6964.85  1440.00     2.35 S7)  ; 48, 50
  ( 2964.73 -7132.10  1440.00     2.35 S7)  ; 48, 51
  ( 3200.20 -6988.41  1440.00     2.35 S7)  ; 48, 52
  ( 3398.00 -7132.10  1440.00     2.35 S7)  ; 48, 53
  ( 3284.97 -7365.31  1440.00     2.35 S7)  ; 48, 54
  ( 3064.71 -7746.90  1440.00     2.35 S7)  ; 48, 55
  ( 2836.30 -7862.33  1440.00     2.35 S7)  ; 48, 56
  ( 2772.72 -7629.12  1440.00     2.35 S7)  ; 48, 57
  ( 2600.83 -7867.04  1440.00     2.35 S7)  ; 48, 58
  ( 2346.52 -7871.75  1440.00     2.35 S7)  ; 48, 59
  ( 2247.62 -7622.06  1440.00     2.35 S7)  ; 48, 60
  ( 2315.90 -7471.29  1440.00     2.35 S7)  ; 48, 61
  ( 2127.53 -7400.62  1440.00     2.35 S7)  ; 48, 62
  ( 2019.21 -7311.11  1440.00     2.35 S7)  ; 48, 63
  ( 1697.65 -6929.47  1440.00     2.35 S7)  ; 48, 64
  ( 1353.86 -7023.70  1440.00     2.35 S7)  ; 48, 65
  ( 1111.33 -6894.14  1440.00     2.35 S7)  ; 48, 66
  (  831.11 -7261.62  1440.00     2.35 S7)  ; 48, 67
  ( 1134.87 -7617.32  1440.00     2.35 S7)  ; 48, 68
  (  967.69 -7796.35  1440.00     2.35 S7)  ; 48, 69
  (  958.27 -8121.43  1440.00     2.35 S7)  ; 48, 70
  (  770.97 -8274.51  1440.00     2.35 S7)  ; 48, 71
  ( 1112.41 -8493.58  1440.00     2.35 S7)  ; 48, 72
  ( 1039.41 -8792.75  1440.00     2.35 S7)  ; 48, 73
  (  778.04 -8931.73  1440.00     2.35 S7)  ; 48, 74
  (  371.68 -8952.89  1440.00     2.35 S7)  ; 48, 75
  (  -56.88 -8865.73  1440.00     2.35 S7)  ; 48, 76
  ( -464.24 -8646.66  1440.00     2.35 S7)  ; 48, 77
  ( -555.08 -8479.44  1440.00     2.35 S7)  ; 48, 78
  ( -571.56 -8064.85  1440.00     2.35 S7)  ; 48, 79
  ( -743.46 -8265.08  1440.00     2.35 S7)  ; 48, 80
  (-1051.93 -8189.69  1440.00     2.35 S7)  ; 48, 81
  (-1329.79 -8003.60  1440.00     2.35 S7)  ; 48, 82
  (-1372.17 -7857.55  1440.00     2.35 S7)  ; 48, 83
  (-1519.50 -7914.13  1440.00     2.35 S7)  ; 48, 84
  (-1924.51 -7798.70  1440.00     2.35 S7)  ; 48, 85
  (-2214.14 -7664.43  1440.00     2.35 S7)  ; 48, 86
  (-2409.58 -7443.00  1440.00     2.35 S7)  ; 48, 87
  (-2456.68 -7242.77  1440.00     2.35 S7)  ; 48, 88
  (-2583.83 -7275.74  1440.00     2.35 S7)  ; 48, 89
  (-2751.02 -7110.85  1440.00     2.35 S7)  ; 48, 90
  (-2837.07 -6891.81  1440.00     2.35 S7)  ; 48, 91
  (-2935.97 -6540.82  1440.00     2.35 S7)  ; 48, 92
  (-2846.49 -6286.41  1440.00     2.35 S7)  ; 48, 93
  (-2906.67 -6211.01  1440.00     2.35 S7)  ; 48, 94
  (-2932.57 -5951.89  1440.00     2.35 S7)  ; 48, 95
  (-2965.54 -5706.90  1440.00     2.35 S7)  ; 48, 96
  (-2817.19 -5615.03  1440.00     2.35 S7)  ; 48, 97
  (-2692.39 -5612.67  1440.00     2.35 S7)  ; 48, 98
  (-2699.45 -5454.85  1440.00     2.35 S7)  ; 48, 99
  (-2535.97 -5365.37  1440.00     2.35 S7)  ; 48, 100
  (-2241.63 -5188.70  1440.00     2.35 S7)  ; 48, 101
  (-2043.83 -5085.05  1440.00     2.35 S7)  ; 48, 102
  (-1697.69 -4920.16  1440.00     2.35 S7)  ; 48, 103
  (-2331.11 -5151.01  1440.00     2.35 S7)  ; 48, 104
  (-2908.02 -5351.24  1440.00     2.35 S7)  ; 48, 105
  (-3188.23 -5299.42  1440.00     2.35 S7)  ; 48, 106
  (-3407.22 -4993.18  1440.00     2.35 S7)  ; 48, 107
  (-3482.57 -4639.83  1440.00     2.35 S7)  ; 48, 108
  (-3596.93 -4441.92  1440.00     2.35 S7)  ; 48, 109
  (-3717.02 -4345.33  1440.00     2.35 S7)  ; 48, 110
  (-3855.95 -3966.07  1440.00     2.35 S7)  ; 48, 111
  (-3924.24 -3706.95  1440.00     2.35 S7)  ; 48, 112
  (-3958.47 -3325.37  1440.00     2.35 S7)  ; 48, 113
  (-3930.21 -2851.89  1440.00     2.35 S7)  ; 48, 114
  (-3898.54 -2373.69  1440.00     2.35 S7)  ; 48, 115
  (-3842.02 -2043.90  1440.00     2.35 S7)  ; 48, 116
  (-3798.56 -1417.29  1440.00     2.35 S7)  ; 48, 117
  (-3732.63 -1016.83  1440.00     2.35 S7)  ; 48, 118
  (-3613.81  -769.45  1440.00     2.35 S7)  ; 48, 119
  (-3340.66  -135.78  1440.00     2.35 S7)  ; 48, 120
  (-3132.43   245.83  1440.00     2.35 S7)  ; 48, 121
  (-2802.77   815.89  1440.00     2.35 S7)  ; 48, 122
  (-2538.02  1157.48  1440.00     2.35 S7)  ; 48, 123
  (-2184.81  1423.67  1440.00     2.35 S7)  ; 48, 124
  (-1713.86  1661.59  1440.00     2.35 S7)  ; 48, 125
  (-1491.50  1694.59  1440.00     2.35 S7)  ; 48, 126
  (-1284.29  1951.36  1440.00     2.35 S7)  ; 48, 127
  (-1138.29  2493.15  1440.00     2.35 S7)  ; 48, 128
  (-1125.47  2848.81  1440.00     2.35 S7)  ; 48, 129
  (-1094.86  3383.55  1440.00     2.35 S7)  ; 48, 130
  ( -966.69  3800.46  1440.00     2.35 S7)  ; 48, 131
  ( -783.02  4281.01  1440.00     2.35 S7)  ; 48, 132
  ( -428.74  4351.68  1440.00     2.35 S7)  ; 48, 133
  (  -94.37  4375.24  1440.00     2.35 S7)  ; 48, 134
  (  242.36  4007.76  1440.00     2.35 S7)  ; 48, 135
  (  296.52  3600.23  1440.00     2.35 S7)  ; 48, 136
  (  284.74  3402.35  1440.00     2.35 S7)  ; 48, 137
  (  467.07  3103.14  1440.00     2.35 S7)  ; 48, 138
  (  431.75  2575.48  1440.00     2.35 S7)  ; 48, 139
  (  258.50  1875.88  1440.00     2.35 S7)  ; 48, 140
  (  213.76  1645.03  1440.00     2.35 S7)  ; 48, 141
  (  353.78  1369.40  1440.00     2.35 S7)  ; 48, 142 Closure point
)  ;  End of contour

("3N"
  (Color White)
  (Closed)
  (GUID "235F4F272C5D424DA84B8BFD13B9E0AD")
  (MBFObjectType 5)
  (FillDensity 0)
  (Resolution 2.355648)
  (-2938.06   578.03  1440.00     2.35 S7)  ; 49, 1
  (-1777.18  -147.51  1440.00     2.35 S7)  ; 49, 2
  (-1650.03  -288.85  1440.00     2.35 S7)  ; 49, 3
  (-2122.25 -1129.86  1440.00     2.35 S7)  ; 49, 4
  (-2465.04 -1843.65  1440.00     2.35 S7)  ; 49, 5
  (-2644.00 -2050.95  1440.00     2.35 S7)  ; 49, 6
  (-2984.38 -2807.15  1440.00     2.35 S7)  ; 49, 7
  (-3204.69 -3332.50  1440.00     2.35 S7)  ; 49, 8
  (-3277.69 -3695.27  1440.00     2.35 S7)  ; 49, 9
  (-3208.36 -4255.93  1440.00     2.35 S7)  ; 49, 10
  (-3015.27 -4602.21  1440.00     2.35 S7)  ; 49, 11
  (-2818.80 -4691.70  1440.00     2.35 S7)  ; 49, 12
  (-3106.08 -5323.02  1440.00     2.35 S7)  ; 49, 13
  (-3242.66 -5228.79  1440.00     2.35 S7)  ; 49, 14
  (-3442.81 -4986.16  1440.00     2.35 S7)  ; 49, 15
  (-3506.39 -4654.01  1440.00     2.35 S7)  ; 49, 16
  (-3659.44 -4416.09  1440.00     2.35 S7)  ; 49, 17
  (-3781.89 -4244.13  1440.00     2.35 S7)  ; 49, 18
  (-3932.59 -3749.44  1440.00     2.35 S7)  ; 49, 19
  (-3959.80 -3250.09  1440.00     2.35 S7)  ; 49, 20
  (-3938.61 -2804.87  1440.00     2.35 S7)  ; 49, 21
  (-3902.23 -2373.81  1440.00     2.35 S7)  ; 49, 22
  (-3866.91 -1864.99  1440.00     2.35 S7)  ; 49, 23
  (-3814.04 -1382.08  1440.00     2.35 S7)  ; 49, 24
  (-3736.34  -929.80  1440.00     2.35 S7)  ; 49, 25
  (-3349.07  -119.45  1440.00     2.35 S7)  ; 49, 26 Closure point
)  ;  End of contour

("Layer1"
  (Color White)
  (Closed)
  (GUID "563038686D084A80A8828E75632E93D8")
  (MBFObjectType 5)
  (FillDensity 0)
  (Resolution 1.168658)
  (-3107.26 -5322.10  1412.58     1.17 S7)  ; 50, 1
  (-3052.35 -5214.59  1412.58     1.17 S7)  ; 50, 2
  (-3222.92 -5049.80  1412.58     1.17 S7)  ; 50, 3
  (-3359.60 -4874.51  1412.58     1.17 S7)  ; 50, 4
  (-3404.61 -4686.32  1412.58     1.17 S7)  ; 50, 5
  (-3466.53 -4433.89  1412.58     1.17 S7)  ; 50, 6
  (-3612.08 -4232.86  1412.58     1.17 S7)  ; 50, 7
  (-3707.88 -4063.41  1412.58     1.17 S7)  ; 50, 8
  (-3771.61 -3889.24  1412.58     1.17 S7)  ; 50, 9
  (-3812.49 -3664.86  1412.58     1.17 S7)  ; 50, 10
  (-3823.63 -3407.77  1412.58     1.17 S7)  ; 50, 11
  (-3816.63 -3195.07  1412.58     1.17 S7)  ; 50, 12
  (-3813.82 -2879.54  1412.58     1.17 S7)  ; 50, 13
  (-3782.27 -2701.90  1412.58     1.17 S7)  ; 50, 14
  (-3739.70 -2378.15  1412.58     1.17 S7)  ; 50, 15
  (-3701.14 -2226.23  1412.58     1.17 S7)  ; 50, 16
  (-3720.51 -1928.27  1412.58     1.17 S7)  ; 50, 17
  (-3710.00 -1728.42  1412.58     1.17 S7)  ; 50, 18
  (-3697.77 -1451.50  1412.58     1.17 S7)  ; 50, 19
  (-3658.05 -1246.99  1412.58     1.17 S7)  ; 50, 20
  (-3600.31 -1068.17  1412.58     1.17 S7)  ; 50, 21
  (-3565.26  -836.77  1412.58     1.17 S7)  ; 50, 22
  (-3468.96  -615.90  1412.58     1.17 S7)  ; 50, 23
  (-3319.42  -355.29  1412.58     1.17 S7)  ; 50, 24
  (-3165.91   -51.42  1412.58     1.17 S7)  ; 50, 25
  (-3042.08   148.42  1412.58     1.17 S7)  ; 50, 26
  (-2915.38   389.17  1412.58     1.17 S7)  ; 50, 27
  (-2826.60   511.88  1412.58     1.17 S7)  ; 50, 28
  (-2937.58   578.49  1412.58     1.17 S7)  ; 50, 29
  (-3085.42   323.76  1412.58     1.17 S7)  ; 50, 30
  (-3185.89   144.95  1412.58     1.17 S7)  ; 50, 31
  (-3239.09    40.92  1412.58     1.17 S7)  ; 50, 32
  (-3326.71  -121.53  1412.58     1.17 S7)  ; 50, 33
  (-3393.30  -247.74  1412.58     1.17 S7)  ; 50, 34
  (-3472.19  -413.72  1412.58     1.17 S7)  ; 50, 35
  (-3545.79  -586.68  1412.58     1.17 S7)  ; 50, 36
  (-3587.85  -700.04  1412.58     1.17 S7)  ; 50, 37
  (-3642.26  -792.40  1412.58     1.17 S7)  ; 50, 38
  (-3712.35  -967.70  1412.58     1.17 S7)  ; 50, 39
  (-3753.24 -1102.09  1412.58     1.17 S7)  ; 50, 40
  (-3794.81 -1315.94  1412.58     1.17 S7)  ; 50, 41
  (-3820.51 -1506.43  1412.58     1.17 S7)  ; 50, 42
  (-3850.33 -1879.27  1412.58     1.17 S7)  ; 50, 43
  (-3855.69 -2130.53  1412.58     1.17 S7)  ; 50, 44
  (-3882.56 -2365.44  1412.58     1.17 S7)  ; 50, 45
  (-3894.90 -2468.31  1412.58     1.17 S7)  ; 50, 46
  (-3915.93 -2693.87  1412.58     1.17 S7)  ; 50, 47
  (-3928.78 -2811.90  1412.58     1.17 S7)  ; 50, 48
  (-3939.93 -2970.81  1412.58     1.17 S7)  ; 50, 49
  (-3944.61 -3158.96  1412.58     1.17 S7)  ; 50, 50
  (-3948.11 -3259.47  1412.58     1.17 S7)  ; 50, 51
  (-3937.04 -3466.33  1412.58     1.17 S7)  ; 50, 52
  (-3931.20 -3607.73  1412.58     1.17 S7)  ; 50, 53
  (-3918.35 -3728.10  1412.58     1.17 S7)  ; 50, 54
  (-3860.61 -3947.78  1412.58     1.17 S7)  ; 50, 55
  (-3805.70 -4114.90  1412.58     1.17 S7)  ; 50, 56
  (-3737.39 -4264.46  1412.58     1.17 S7)  ; 50, 57
  (-3671.97 -4388.34  1412.58     1.17 S7)  ; 50, 58
  (-3604.21 -4428.07  1412.58     1.17 S7)  ; 50, 59
  (-3528.28 -4571.82  1412.58     1.17 S7)  ; 50, 60
  (-3485.70 -4747.07  1412.58     1.17 S7)  ; 50, 61
  (-3444.81 -4906.01  1412.58     1.17 S7)  ; 50, 62
  (-3338.50 -5034.56  1412.58     1.17 S7)  ; 50, 63
  (-3253.84 -5136.25  1412.58     1.17 S7)  ; 50, 64
  (-3181.41 -5249.61  1412.58     1.17 S7)  ; 50, 65
  (-3107.81 -5305.70  1412.58     1.17 S7)  ; 50, 66 Closure point
)  ;  End of contour

("Layer2-3"
  (Color RGB (255, 255, 128))
  (Closed)
  (GUID "613C83E3A22B4F67852195D5FD80D92A")
  (MBFObjectType 5)
  (FillDensity 0)
  (Resolution 1.168658)
  (-3054.07 -5212.21  1412.58     1.17 S7)  ; 51, 1
  (-2975.80 -5035.74  1412.58     1.17 S7)  ; 51, 2
  (-3193.09 -4839.41  1412.58     1.17 S7)  ; 51, 3
  (-3302.90 -4645.41  1412.58     1.17 S7)  ; 51, 4
  (-3331.56 -4475.92  1412.58     1.17 S7)  ; 51, 5
  (-3430.86 -4248.03  1412.58     1.17 S7)  ; 51, 6
  (-3503.95 -4128.87  1412.58     1.17 S7)  ; 51, 7
  (-3589.23 -4019.02  1412.58     1.17 S7)  ; 51, 8
  (-3641.92 -3651.89  1412.58     1.17 S7)  ; 51, 9
  (-3633.80 -3336.51  1412.58     1.17 S7)  ; 51, 10
  (-3624.22 -3032.08  1412.58     1.17 S7)  ; 51, 11
  (-3564.94 -2688.84  1412.58     1.17 S7)  ; 51, 12
  (-3547.38 -2428.07  1412.58     1.17 S7)  ; 51, 13
  (-3549.67 -2333.88  1412.58     1.17 S7)  ; 51, 14
  (-3523.97 -2177.28  1412.58     1.17 S7)  ; 51, 15
  (-3475.55 -1846.54  1412.58     1.17 S7)  ; 51, 16
  (-3445.25 -1714.28  1412.58     1.17 S7)  ; 51, 17
  (-3379.28 -1361.53  1412.58     1.17 S7)  ; 51, 18
  (-3288.80  -862.56  1412.58     1.17 S7)  ; 51, 19
  (-3228.67  -675.59  1412.58     1.17 S7)  ; 51, 20
  (-3122.36  -446.53  1412.58     1.17 S7)  ; 51, 21
  (-2902.22   -46.89  1412.58     1.17 S7)  ; 51, 22
  (-2612.03   371.51  1412.58     1.17 S7)  ; 51, 23
  (-2827.68   515.27  1412.58     1.17 S7)  ; 51, 24
  (-2925.81   370.36  1412.58     1.17 S7)  ; 51, 25
  (-3120.91    19.76  1412.58     1.17 S7)  ; 51, 26
  (-3187.50   -98.27  1412.58     1.17 S7)  ; 51, 27
  (-3308.45  -332.00  1412.58     1.17 S7)  ; 51, 28
  (-3398.40  -493.28  1412.58     1.17 S7)  ; 51, 29
  (-3479.63  -633.51  1412.58     1.17 S7)  ; 51, 30
  (-3569.58  -836.86  1412.58     1.17 S7)  ; 51, 31
  (-3582.43  -979.43  1412.58     1.17 S7)  ; 51, 32
  (-3601.81 -1077.64  1412.58     1.17 S7)  ; 51, 33
  (-3659.06 -1256.45  1412.58     1.17 S7)  ; 51, 34
  (-3694.10 -1421.23  1412.58     1.17 S7)  ; 51, 35
  (-3701.73 -1471.53  1412.58     1.17 S7)  ; 51, 36
  (-3711.08 -1680.72  1412.58     1.17 S7)  ; 51, 37
  (-3716.92 -1846.66  1412.58     1.17 S7)  ; 51, 38
  (-3718.69 -1929.65  1412.58     1.17 S7)  ; 51, 39
  (-3708.17 -2116.63  1412.58     1.17 S7)  ; 51, 40
  (-3698.83 -2227.66  1412.58     1.17 S7)  ; 51, 41
  (-3742.75 -2385.44  1412.58     1.17 S7)  ; 51, 42
  (-3760.27 -2517.50  1412.58     1.17 S7)  ; 51, 43
  (-3777.79 -2696.30  1412.58     1.17 S7)  ; 51, 44
  (-3813.47 -2876.25  1412.58     1.17 S7)  ; 51, 45
  (-3814.64 -3018.82  1412.58     1.17 S7)  ; 51, 46
  (-3814.64 -3180.10  1412.58     1.17 S7)  ; 51, 47
  (-3823.50 -3404.46  1412.58     1.17 S7)  ; 51, 48
  (-3812.98 -3568.07  1412.58     1.17 S7)  ; 51, 49
  (-3813.62 -3666.24  1412.58     1.17 S7)  ; 51, 50
  (-3778.57 -3843.88  1412.58     1.17 S7)  ; 51, 51
  (-3766.89 -3901.14  1412.58     1.17 S7)  ; 51, 52
  (-3704.97 -4069.43  1412.58     1.17 S7)  ; 51, 53
  (-3635.53 -4192.18  1412.58     1.17 S7)  ; 51, 54
  (-3595.81 -4254.12  1412.58     1.17 S7)  ; 51, 55
  (-3505.85 -4374.49  1412.58     1.17 S7)  ; 51, 56
  (-3463.79 -4449.29  1412.58     1.17 S7)  ; 51, 57
  (-3413.02 -4637.43  1412.58     1.17 S7)  ; 51, 58
  (-3367.46 -4858.30  1412.58     1.17 S7)  ; 51, 59
  (-3208.07 -5065.13  1412.58     1.17 S7)  ; 51, 60
  (-3059.70 -5211.21  1412.58     1.17 S7)  ; 51, 61 Closure point
)  ;  End of contour

("Layer6"
  (Color Red)
  (Closed)
  (GUID "71AD5CAABA9E4CFF8740353D407AB4C3")
  (MBFObjectType 5)
  (FillDensity 0)
  (Resolution 1.168658)
  (-2781.66 -4640.90  1412.58     1.17 S7)  ; 52, 1
  (-2884.47 -4820.88  1412.58     1.17 S7)  ; 52, 2
  (-3105.27 -4611.69  1412.58     1.17 S7)  ; 52, 3
  (-3222.09 -4420.03  1412.58     1.17 S7)  ; 52, 4
  (-3325.53 -4174.65  1412.58     1.17 S7)  ; 52, 5
  (-3394.45 -3964.30  1412.58     1.17 S7)  ; 52, 6
  (-3438.35 -3758.59  1412.58     1.17 S7)  ; 52, 7
  (-3448.86 -3526.03  1412.58     1.17 S7)  ; 52, 8
  (-3412.14 -3271.31  1412.58     1.17 S7)  ; 52, 9
  (-3345.55 -3069.13  1412.58     1.17 S7)  ; 52, 10
  (-3257.43 -2772.33  1412.58     1.17 S7)  ; 52, 11
  (-3183.83 -2602.88  1412.58     1.17 S7)  ; 52, 12
  (-3030.31 -2193.84  1412.58     1.17 S7)  ; 52, 13
  (-3030.92 -1975.33  1412.58     1.17 S7)  ; 52, 14
  (-2978.35 -1763.81  1412.58     1.17 S7)  ; 52, 15
  (-2946.31 -1440.05  1412.58     1.17 S7)  ; 52, 16
  (-2924.11 -1317.35  1412.58     1.17 S7)  ; 52, 17
  (-2854.63  -921.20  1412.58     1.17 S7)  ; 52, 18
  (-2785.23  -598.62  1412.58     1.17 S7)  ; 52, 19
  (-2736.16  -470.07  1412.58     1.17 S7)  ; 52, 20
  (-2561.58   -92.60  1412.58     1.17 S7)  ; 52, 21
  (-2340.25   205.43  1412.58     1.17 S7)  ; 52, 22
  (-2132.31    67.53  1412.58     1.17 S7)  ; 52, 23
  (-2377.64  -186.07  1412.58     1.17 S7)  ; 52, 24
  (-2550.54  -488.75  1412.58     1.17 S7)  ; 52, 25
  (-2645.85  -737.70  1412.58     1.17 S7)  ; 52, 26
  (-2717.11  -945.72  1412.58     1.17 S7)  ; 52, 27
  (-2762.11 -1270.56  1412.58     1.17 S7)  ; 52, 28
  (-2800.67 -1459.88  1412.58     1.17 S7)  ; 52, 29
  (-2829.36 -1679.58  1412.58     1.17 S7)  ; 52, 30
  (-2886.60 -1907.47  1412.58     1.17 S7)  ; 52, 31
  (-2951.47 -2370.26  1412.58     1.17 S7)  ; 52, 32
  (-3047.92 -2792.16  1412.58     1.17 S7)  ; 52, 33
  (-3157.17 -3159.13  1412.58     1.17 S7)  ; 52, 34
  (-3209.74 -3315.73  1412.58     1.17 S7)  ; 52, 35
  (-3287.52 -3680.39  1412.58     1.17 S7)  ; 52, 36
  (-3282.85 -3831.15  1412.58     1.17 S7)  ; 52, 37
  (-3225.11 -4196.96  1412.58     1.17 S7)  ; 52, 38
  (-3152.68 -4353.56  1412.58     1.17 S7)  ; 52, 39
  (-2932.52 -4594.32  1412.58     1.17 S7)  ; 52, 40 Closure point
)  ;  End of contour

("Layer5"
  (Color Blue)
  (Closed)
  (GUID "0F0E139DD47A4A3A9950B2B1E3AA6D29")
  (MBFObjectType 5)
  (FillDensity 0)
  (Resolution 1.168658)
  (-2884.62 -4823.37  1412.58     1.17 S7)  ; 53, 1
  (-2974.11 -5030.23  1412.58     1.17 S7)  ; 53, 2
  (-3189.06 -4840.90  1412.58     1.17 S7)  ; 53, 3
  (-3302.38 -4641.06  1412.58     1.17 S7)  ; 53, 4
  (-3332.76 -4470.44  1412.58     1.17 S7)  ; 53, 5
  (-3385.33 -4330.20  1412.58     1.17 S7)  ; 53, 6
  (-3435.09 -4239.02  1412.58     1.17 S7)  ; 53, 7
  (-3522.71 -4108.13  1412.58     1.17 S7)  ; 53, 8
  (-3592.80 -4016.97  1412.58     1.17 S7)  ; 53, 9
  (-3607.99 -3905.95  1412.58     1.17 S7)  ; 53, 10
  (-3635.76 -3663.64  1412.58     1.17 S7)  ; 53, 11
  (-3633.34 -3454.48  1412.58     1.17 S7)  ; 53, 12
  (-3628.22 -3179.92  1412.58     1.17 S7)  ; 53, 13
  (-3621.26 -3047.67  1412.58     1.17 S7)  ; 53, 14
  (-3528.12 -2911.46  1412.58     1.17 S7)  ; 53, 15
  (-3466.20 -2709.28  1412.58     1.17 S7)  ; 53, 16
  (-3401.40 -2451.00  1412.58     1.17 S7)  ; 53, 17
  (-3355.84 -2285.05  1412.58     1.17 S7)  ; 53, 18
  (-3298.11 -1904.09  1412.58     1.17 S7)  ; 53, 19
  (-3263.67 -1507.90  1412.58     1.17 S7)  ; 53, 20
  (-3254.97 -1085.99  1412.58     1.17 S7)  ; 53, 21
  (-3225.25  -783.29  1412.58     1.17 S7)  ; 53, 22
  (-3219.40  -651.23  1412.58     1.17 S7)  ; 53, 23
  (-3113.71  -440.91  1412.58     1.17 S7)  ; 53, 24
  (-3003.90  -239.91  1412.58     1.17 S7)  ; 53, 25
  (-2893.54   -42.37  1412.58     1.17 S7)  ; 53, 26
  (-2746.34   187.86  1412.58     1.17 S7)  ; 53, 27
  (-2618.51   375.98  1412.58     1.17 S7)  ; 53, 28
  (-2341.64   205.36  1412.58     1.17 S7)  ; 53, 29
  (-2562.44   -92.65  1412.58     1.17 S7)  ; 53, 30
  (-2652.39  -293.66  1412.58     1.17 S7)  ; 53, 31
  (-2712.60  -416.38  1412.58     1.17 S7)  ; 53, 32
  (-2781.53  -588.17  1412.58     1.17 S7)  ; 53, 33
  (-2813.07  -726.08  1412.58     1.17 S7)  ; 53, 34
  (-2841.76  -867.48  1412.58     1.17 S7)  ; 53, 35
  (-2888.49 -1105.89  1412.58     1.17 S7)  ; 53, 36
  (-2937.02 -1396.87  1412.58     1.17 S7)  ; 53, 37
  (-2952.21 -1505.55  1412.58     1.17 S7)  ; 53, 38
  (-2975.02 -1758.00  1412.58     1.17 S7)  ; 53, 39
  (-3029.92 -1963.69  1412.58     1.17 S7)  ; 53, 40
  (-3030.62 -2198.57  1412.58     1.17 S7)  ; 53, 41
  (-3103.05 -2380.88  1412.58     1.17 S7)  ; 53, 42
  (-3253.26 -2759.52  1412.58     1.17 S7)  ; 53, 43
  (-3349.72 -3084.36  1412.58     1.17 S7)  ; 53, 44
  (-3389.44 -3203.56  1412.58     1.17 S7)  ; 53, 45
  (-3416.99 -3290.05  1412.58     1.17 S7)  ; 53, 46
  (-3438.02 -3445.49  1412.58     1.17 S7)  ; 53, 47
  (-3447.36 -3521.45  1412.58     1.17 S7)  ; 53, 48
  (-3445.03 -3632.47  1412.58     1.17 S7)  ; 53, 49
  (-3439.88 -3759.86  1412.58     1.17 S7)  ; 53, 50
  (-3355.77 -4070.72  1412.58     1.17 S7)  ; 53, 51
  (-3300.34 -4236.62  1412.58     1.17 S7)  ; 53, 52
  (-3218.57 -4423.61  1412.58     1.17 S7)  ; 53, 53
  (-3160.16 -4528.79  1412.58     1.17 S7)  ; 53, 54
  (-3100.07 -4619.93  1412.58     1.17 S7)  ; 53, 55
  (-2908.48 -4794.06  1412.58     1.17 S7)  ; 53, 56 Closure point
)  ;  End of contour

("Layer4"
  (Color White)
  (Closed)
  (GUID "8903F4A348EC4943B927ED74848CE8D2")
  (MBFObjectType 5)
  (FillDensity 0)
  (Resolution 1.168658)
  (-3620.16 -3032.02  1412.58     1.17 S7)  ; 54, 1
  (-3600.20 -3001.30  1412.58     1.17 S7)  ; 54, 2
  (-3576.24 -2969.25  1412.58     1.17 S7)  ; 54, 3
  (-3531.85 -2922.45  1412.58     1.17 S7)  ; 54, 4
  (-3474.60 -2743.65  1412.58     1.17 S7)  ; 54, 5
  (-3417.98 -2522.80  1412.58     1.17 S7)  ; 54, 6
  (-3358.40 -2297.25  1412.58     1.17 S7)  ; 54, 7
  (-3298.27 -1909.28  1412.58     1.17 S7)  ; 54, 8
  (-3262.70 -1521.28  1412.58     1.17 S7)  ; 54, 9
  (-3251.64 -1106.40  1412.58     1.17 S7)  ; 54, 10
  (-3217.27  -656.44  1412.58     1.17 S7)  ; 54, 11
  (-3288.01  -852.81  1412.58     1.17 S7)  ; 54, 12
  (-3330.07 -1085.37  1412.58     1.17 S7)  ; 54, 13
  (-3383.29 -1404.42  1412.58     1.17 S7)  ; 54, 14
  (-3416.00 -1604.26  1412.58     1.17 S7)  ; 54, 15
  (-3472.70 -1839.17  1412.58     1.17 S7)  ; 54, 16
  (-3499.57 -2065.89  1412.58     1.17 S7)  ; 54, 17
  (-3530.32 -2191.51  1412.58     1.17 S7)  ; 54, 18
  (-3550.03 -2454.97  1412.58     1.17 S7)  ; 54, 19
  (-3555.25 -2691.07  1412.58     1.17 S7)  ; 54, 20 Closure point
)  ;  End of contour

("section outline"
  (Color Cyan)
  (Closed)
  (GUID "7A63F2294EB54E0FB3954E97B89B3F1B")
  (MBFObjectType 5)
  (FillDensity 0)
  (Resolution 2.355648)
  (  157.25  1594.82  1680.00     2.35 S8)  ; 55, 1
  (  493.98  1406.37  1680.00     2.35 S8)  ; 55, 2
  (  705.90  1613.66  1680.00     2.35 S8)  ; 55, 3
  ( 1261.62  1663.13  1680.00     2.35 S8)  ; 55, 4
  (  694.13  1849.23  1680.00     2.35 S8)  ; 55, 5
  (  656.45  2280.31  1680.00     2.35 S8)  ; 55, 6
  (  577.39  2595.97  1680.00     2.35 S8)  ; 55, 7
  (  520.88  3180.17  1680.00     2.35 S8)  ; 55, 8
  (  493.70  3590.09  1680.00     2.35 S8)  ; 55, 9
  (  474.86  4101.27  1680.00     2.35 S8)  ; 55, 10
  (  577.11  4339.23  1680.00     2.35 S8)  ; 55, 11
  (  732.52  4899.88  1680.00     2.35 S8)  ; 55, 12
  (  856.00  4994.14  1680.00     2.35 S8)  ; 55, 13
  ( 1070.28  5055.38  1680.00     2.35 S8)  ; 55, 14
  ( 1284.56  4947.02  1680.00     2.35 S8)  ; 55, 15
  ( 1560.06  4537.14  1680.00     2.35 S8)  ; 55, 16
  ( 1769.63  4221.48  1680.00     2.35 S8)  ; 55, 17
  ( 1844.98  3957.65  1680.00     2.35 S8)  ; 55, 18
  ( 1944.95  3726.76  1680.00     2.35 S8)  ; 55, 19
  ( 1935.53  3387.54  1680.00     2.35 S8)  ; 55, 20
  ( 1942.60  3071.89  1680.00     2.35 S8)  ; 55, 21
  ( 2063.74  2664.38  1680.00     2.35 S8)  ; 55, 22
  ( 2237.99  2315.75  1680.00     2.35 S8)  ; 55, 23
  ( 2093.06  1967.07  1680.00     2.35 S8)  ; 55, 24
  ( 1925.87  1623.15  1680.00     2.35 S8)  ; 55, 25
  ( 2246.12  1785.69  1680.00     2.35 S8)  ; 55, 26
  ( 2587.55  1684.40  1680.00     2.35 S8)  ; 55, 27
  ( 3079.69  1387.59  1680.00     2.35 S8)  ; 55, 28
  ( 3589.37   984.80  1680.00     2.35 S8)  ; 55, 29
  ( 3954.36   541.93  1680.00     2.35 S8)  ; 55, 30
  ( 4268.53    54.29  1680.00     2.35 S8)  ; 55, 31
  ( 4379.20  -155.36  1680.00     2.35 S8)  ; 55, 32
  ( 4527.55  -308.48  1680.00     2.35 S8)  ; 55, 33
  ( 4766.38  -859.71  1680.00     2.35 S8)  ; 55, 34
  ( 4886.47 -1231.90  1680.00     2.35 S8)  ; 55, 35
  ( 4988.81 -1820.80  1680.00     2.35 S8)  ; 55, 36
  ( 4993.52 -2035.17  1680.00     2.35 S8)  ; 55, 37
  ( 5025.16 -2673.57  1680.00     2.35 S8)  ; 55, 38
  ( 4996.91 -2951.54  1680.00     2.35 S8)  ; 55, 39
  ( 4899.05 -3632.27  1680.00     2.35 S8)  ; 55, 40
  ( 4847.25 -3947.93  1680.00     2.35 S8)  ; 55, 41
  ( 4737.58 -4322.44  1680.00     2.35 S8)  ; 55, 42
  ( 4608.07 -4600.40  1680.00     2.35 S8)  ; 55, 43
  ( 4403.21 -4727.61  1680.00     2.35 S8)  ; 55, 44
  ( 4138.17 -4911.33  1680.00     2.35 S8)  ; 55, 45
  ( 3926.24 -4951.38  1680.00     2.35 S8)  ; 55, 46
  ( 3495.33 -4791.19  1680.00     2.35 S8)  ; 55, 47
  ( 3810.86 -4977.29  1680.00     2.35 S8)  ; 55, 48
  ( 4131.10 -4986.71  1680.00     2.35 S8)  ; 55, 49
  ( 4660.92 -5139.83  1680.00     2.35 S8)  ; 55, 50
  ( 4757.46 -5471.97  1680.00     2.35 S8)  ; 55, 51
  ( 4723.23 -5898.36  1680.00     2.35 S8)  ; 55, 52
  ( 4581.95 -6143.35  1680.00     2.35 S8)  ; 55, 53
  ( 4365.31 -6148.06  1680.00     2.35 S8)  ; 55, 54
  ( 4059.20 -5973.74  1680.00     2.35 S8)  ; 55, 55
  ( 3847.27 -5870.09  1680.00     2.35 S8)  ; 55, 56
  ( 3705.99 -6105.66  1680.00     2.35 S8)  ; 55, 57
  ( 3057.09 -6402.47  1680.00     2.35 S8)  ; 55, 58
  ( 2657.85 -6562.67  1680.00     2.35 S8)  ; 55, 59
  ( 2540.11 -6706.37  1680.00     2.35 S8)  ; 55, 60
  ( 2648.43 -7182.21  1680.00     2.35 S8)  ; 55, 61
  ( 2550.55 -8206.90  1680.00     2.35 S8)  ; 55, 62
  ( 2054.71 -8447.17  1680.00     2.35 S8)  ; 55, 63
  ( 1647.34 -8272.85  1680.00     2.35 S8)  ; 55, 64
  ( 1480.15 -7844.12  1680.00     2.35 S8)  ; 55, 65
  ( 1506.05 -7370.64  1680.00     2.35 S8)  ; 55, 66
  ( 1747.24 -7219.83  1680.00     2.35 S8)  ; 55, 67
  ( 1346.93 -6663.90  1680.00     2.35 S8)  ; 55, 68
  ( 1313.96 -6381.22  1680.00     2.35 S8)  ; 55, 69
  ( 1286.80 -6253.98  1680.00     2.35 S8)  ; 55, 70
  ( 1437.50 -5926.55  1680.00     2.35 S8)  ; 55, 71
  ( 1140.80 -5935.97  1680.00     2.35 S8)  ; 55, 72
  ( 1006.58 -5806.41  1680.00     2.35 S8)  ; 55, 73
  (  773.47 -5992.51  1680.00     2.35 S8)  ; 55, 74
  (  432.03 -5994.86  1680.00     2.35 S8)  ; 55, 75
  (  559.18 -6305.81  1680.00     2.35 S8)  ; 55, 76
  (  573.31 -6555.51  1680.00     2.35 S8)  ; 55, 77
  (  132.98 -6661.51  1680.00     2.35 S8)  ; 55, 78
  (  297.81 -7179.75  1680.00     2.35 S8)  ; 55, 79
  (  546.10 -7686.25  1680.00     2.35 S8)  ; 55, 80
  (  510.78 -8013.69  1680.00     2.35 S8)  ; 55, 81
  (  -15.61 -8157.38  1680.00     2.35 S8)  ; 55, 82
  ( -404.14 -8004.27  1680.00     2.35 S8)  ; 55, 83
  ( -472.42 -7881.77  1680.00     2.35 S8)  ; 55, 84
  ( -722.03 -8020.76  1680.00     2.35 S8)  ; 55, 85
  ( -928.16 -7914.79  1680.00     2.35 S8)  ; 55, 86
  (-1142.44 -7933.63  1680.00     2.35 S8)  ; 55, 87
  (-1585.13 -7801.71  1680.00     2.35 S8)  ; 55, 88
  (-2001.92 -7443.66  1680.00     2.35 S8)  ; 55, 89
  (-2116.23 -7255.24  1680.00     2.35 S8)  ; 55, 90
  (-2309.32 -7033.81  1680.00     2.35 S8)  ; 55, 91
  (-2389.38 -6659.26  1680.00     2.35 S8)  ; 55, 92
  (-2388.35 -6451.99  1680.00     2.35 S8)  ; 55, 93
  (-2496.67 -6119.85  1680.00     2.35 S8)  ; 55, 94
  (-2390.70 -5693.47  1680.00     2.35 S8)  ; 55, 95
  (-2170.66 -5483.84  1680.00     2.35 S8)  ; 55, 96
  (-1951.67 -5472.06  1680.00     2.35 S8)  ; 55, 97
  (-1683.23 -5594.55  1680.00     2.35 S8)  ; 55, 98
  (-1925.77 -5295.39  1680.00     2.35 S8)  ; 55, 99
  (-1779.77 -5144.62  1680.00     2.35 S8)  ; 55, 100
  (-1464.24 -4993.86  1680.00     2.35 S8)  ; 55, 101
  (-1209.93 -4845.46  1680.00     2.35 S8)  ; 55, 102
  ( -949.83 -4527.48  1680.00     2.35 S8)  ; 55, 103
  (-1399.58 -4861.98  1680.00     2.35 S8)  ; 55, 104
  (-1717.47 -5064.56  1680.00     2.35 S8)  ; 55, 105
  (-2051.84 -5201.19  1680.00     2.35 S8)  ; 55, 106
  (-2341.47 -5238.88  1680.00     2.35 S8)  ; 55, 107
  (-2598.14 -5045.72  1680.00     2.35 S8)  ; 55, 108
  (-2813.68 -4836.04  1680.00     2.35 S8)  ; 55, 109
  (-2931.42 -4541.58  1680.00     2.35 S8)  ; 55, 110
  (-3063.28 -4353.13  1680.00     2.35 S8)  ; 55, 111
  (-3246.95 -4197.66  1680.00     2.35 S8)  ; 55, 112
  (-3408.42 -3874.97  1680.00     2.35 S8)  ; 55, 113
  (-3552.06 -3370.86  1680.00     2.35 S8)  ; 55, 114
  (-3586.37 -2951.58  1680.00     2.35 S8)  ; 55, 115
  (-3593.43 -2593.53  1680.00     2.35 S8)  ; 55, 116
  (-3589.99 -1809.06  1680.00     2.35 S8)  ; 55, 117
  (-3513.60 -1163.64  1680.00     2.35 S8)  ; 55, 118
  (-3381.73  -800.87  1680.00     2.35 S8)  ; 55, 119
  (-3333.55  -633.64  1680.00     2.35 S8)  ; 55, 120
  (-3208.75  -294.43  1680.00     2.35 S8)  ; 55, 121
  (-3006.25    65.99  1680.00     2.35 S8)  ; 55, 122
  (-2722.68   464.12  1680.00     2.35 S8)  ; 55, 123
  (-2421.27   928.18  1680.00     2.35 S8)  ; 55, 124
  (-2092.94  1258.00  1680.00     2.35 S8)  ; 55, 125
  (-1652.61  1543.03  1680.00     2.35 S8)  ; 55, 126
  (-1299.40  1733.84  1680.00     2.35 S8)  ; 55, 127
  (-1067.58  1630.16  1680.00     2.35 S8)  ; 55, 128
  ( -577.80  1500.60  1680.00     2.35 S8)  ; 55, 129
  (-1105.26  1773.86  1680.00     2.35 S8)  ; 55, 130
  (-1197.09  1985.86  1680.00     2.35 S8)  ; 55, 131
  (-1084.07  2610.11  1680.00     2.35 S8)  ; 55, 132
  (-1031.24  3114.22  1680.00     2.35 S8)  ; 55, 133
  (-1021.82  3597.13  1680.00     2.35 S8)  ; 55, 134
  (-1056.07  3802.05  1680.00     2.35 S8)  ; 55, 135
  ( -792.34  4343.85  1680.00     2.35 S8)  ; 55, 136
  ( -296.85  4402.70  1680.00     2.35 S8)  ; 55, 137
  (  129.35  4211.89  1680.00     2.35 S8)  ; 55, 138
  (  364.82  3877.39  1680.00     2.35 S8)  ; 55, 139
  (  357.76  3512.27  1680.00     2.35 S8)  ; 55, 140
  (  424.69  2836.24  1680.00     2.35 S8)  ; 55, 141
  (  431.75  2565.34  1680.00     2.35 S8)  ; 55, 142
  (  439.82  1938.71  1680.00     2.35 S8)  ; 55, 143
  (  385.66  1717.28  1680.00     2.35 S8)  ; 55, 144 Closure point
)  ;  End of contour

("3N"
  (Color White)
  (Closed)
  (GUID "059F41D8DB64411E94CD5A4DEE787868")
  (MBFObjectType 5)
  (FillDensity 0)
  (Resolution 2.355648)
  (-2707.58   444.60  1680.00     2.35 S8)  ; 56, 1
  (-1765.69  -233.83  1680.00     2.35 S8)  ; 56, 2
  (-2075.47 -1030.00  1680.00     2.35 S8)  ; 56, 3
  (-2439.43 -1873.31  1680.00     2.35 S8)  ; 56, 4
  (-2659.69 -2617.67  1680.00     2.35 S8)  ; 56, 5
  (-2816.41 -3472.79  1680.00     2.35 S8)  ; 56, 6
  (-2758.83 -4009.88  1680.00     2.35 S8)  ; 56, 7
  (-2497.46 -4403.27  1680.00     2.35 S8)  ; 56, 8
  (-2112.63 -4669.48  1680.00     2.35 S8)  ; 56, 9
  (-2333.97 -5241.90  1680.00     2.35 S8)  ; 56, 10
  (-2820.38 -4829.65  1680.00     2.35 S8)  ; 56, 11
  (-3018.17 -4455.10  1680.00     2.35 S8)  ; 56, 12
  (-3247.91 -4160.63  1680.00     2.35 S8)  ; 56, 13
  (-3412.74 -3875.60  1680.00     2.35 S8)  ; 56, 14
  (-3518.71 -3524.61  1680.00     2.35 S8)  ; 56, 15
  (-3588.29 -3138.26  1680.00     2.35 S8)  ; 56, 16
  (-3614.19 -2589.40  1680.00     2.35 S8)  ; 56, 17
  (-3591.96 -1783.76  1680.00     2.35 S8)  ; 56, 18
  (-3529.72 -1143.05  1680.00     2.35 S8)  ; 56, 19
  (-3393.15  -784.99  1680.00     2.35 S8)  ; 56, 20
  (-3213.19  -247.90  1680.00     2.35 S8)  ; 56, 21
  (-2980.07   166.69  1680.00     2.35 S8)  ; 56, 22 Closure point
)  ;  End of contour

("Layer1"
  (Color White)
  (Closed)
  (GUID "61A516CE4FEF4EBCB5E574DB9BE0D9DE")
  (MBFObjectType 5)
  (FillDensity 0)
  (Resolution 1.168658)
  (-2338.70 -5226.44  1663.03     1.17 S8)  ; 57, 1
  (-2260.42 -5062.83  1663.03     1.17 S8)  ; 57, 2
  (-2440.33 -4975.18  1663.03     1.17 S8)  ; 57, 3
  (-2554.34 -4894.54  1667.43     1.17 S8)  ; 57, 4
  (-2765.79 -4639.77  1667.43     1.17 S8)  ; 57, 5
  (-2848.74 -4527.58  1667.43     1.17 S8)  ; 57, 6
  (-2987.27 -4226.06  1667.43     1.17 S8)  ; 57, 7
  (-3137.98 -4043.75  1667.43     1.17 S8)  ; 57, 8
  (-3239.09 -3907.04  1667.43     1.17 S8)  ; 57, 9
  (-3336.05 -3645.26  1667.43     1.17 S8)  ; 57, 10
  (-3404.48 -3378.82  1667.43     1.17 S8)  ; 57, 11
  (-3447.70 -3168.46  1667.43     1.17 S8)  ; 57, 12
  (-3476.36 -2878.65  1667.43     1.17 S8)  ; 57, 13
  (-3463.51 -2682.31  1667.43     1.17 S8)  ; 57, 14
  (-3447.76 -2359.72  1667.43     1.17 S8)  ; 57, 15
  (-3461.78 -2196.11  1667.43     1.17 S8)  ; 57, 16
  (-3474.10 -1912.09  1667.43     1.17 S8)  ; 57, 17
  (-3463.59 -1711.08  1667.43     1.17 S8)  ; 57, 18
  (-3449.03 -1432.93  1667.43     1.17 S8)  ; 57, 19
  (-3401.14 -1196.86  1667.43     1.17 S8)  ; 57, 20
  (-3350.42  -972.49  1667.43     1.17 S8)  ; 57, 21
  (-3261.63  -742.27  1667.43     1.17 S8)  ; 57, 22
  (-3112.79  -376.48  1667.43     1.17 S8)  ; 57, 23
  (-3045.03  -215.21  1667.43     1.17 S8)  ; 57, 24
  (-2879.83    45.44  1667.43     1.17 S8)  ; 57, 25
  (-2753.66   242.94  1667.43     1.17 S8)  ; 57, 26
  (-2625.81   380.83  1667.43     1.17 S8)  ; 57, 27
  (-2734.46   467.31  1667.43     1.17 S8)  ; 57, 28
  (-2891.00   219.55  1667.43     1.17 S8)  ; 57, 29
  (-2978.62   101.52  1667.43     1.17 S8)  ; 57, 30
  (-3056.90   -39.89  1667.43     1.17 S8)  ; 57, 31
  (-3124.65  -161.43  1667.43     1.17 S8)  ; 57, 32
  (-3216.44  -314.57  1667.43     1.17 S8)  ; 57, 33
  (-3280.70  -455.97  1667.43     1.17 S8)  ; 57, 34
  (-3323.92  -591.54  1667.43     1.17 S8)  ; 57, 35
  (-3394.71  -785.57  1667.43     1.17 S8)  ; 57, 36
  (-3456.63  -949.18  1667.43     1.17 S8)  ; 57, 37
  (-3498.69 -1063.71  1667.43     1.17 S8)  ; 57, 38
  (-3527.36 -1201.57  1667.43     1.17 S8)  ; 57, 39
  (-3556.56 -1380.38  1667.43     1.17 S8)  ; 57, 40
  (-3563.57 -1505.43  1667.43     1.17 S8)  ; 57, 41
  (-3588.75 -1736.87  1667.43     1.17 S8)  ; 57, 42
  (-3595.76 -1868.93  1667.43     1.17 S8)  ; 57, 43
  (-3592.26 -2009.16  1667.43     1.17 S8)  ; 57, 44
  (-3602.27 -2266.28  1667.43     1.17 S8)  ; 57, 45
  (-3598.76 -2348.08  1667.43     1.17 S8)  ; 57, 46
  (-3603.43 -2546.76  1667.43     1.17 S8)  ; 57, 47
  (-3599.45 -2854.13  1667.43     1.17 S8)  ; 57, 48
  (-3593.61 -2980.35  1667.43     1.17 S8)  ; 57, 49
  (-3577.86 -3198.91  1667.43     1.17 S8)  ; 57, 50
  (-3549.83 -3355.51  1667.43     1.17 S8)  ; 57, 51
  (-3482.76 -3610.24  1667.43     1.17 S8)  ; 57, 52
  (-3445.38 -3744.64  1667.43     1.17 S8)  ; 57, 53
  (-3352.56 -3952.69  1667.43     1.17 S8)  ; 57, 54
  (-3292.98 -4106.96  1667.43     1.17 S8)  ; 57, 55
  (-3229.90 -4198.11  1667.43     1.17 S8)  ; 57, 56
  (-3144.07 -4276.37  1667.43     1.17 S8)  ; 57, 57
  (-3075.14 -4302.08  1667.43     1.17 S8)  ; 57, 58
  (-2926.78 -4580.22  1667.43     1.17 S8)  ; 57, 59
  (-2851.48 -4736.87  1667.43     1.17 S8)  ; 57, 60
  (-2744.01 -4872.44  1667.43     1.17 S8)  ; 57, 61
  (-2677.42 -4953.08  1667.43     1.17 S8)  ; 57, 62
  (-2555.35 -5013.84  1667.43     1.17 S8)  ; 57, 63
  (-2479.42 -5135.38  1667.43     1.17 S8)  ; 57, 64
  (-2349.74 -5210.18  1667.43     1.17 S8)  ; 57, 65 Closure point
)  ;  End of contour

("Layer2-3"
  (Color RGB (255, 255, 128))
  (Closed)
  (GUID "82ABC9AE6FD54AE6802B93D3F55A171A")
  (MBFObjectType 5)
  (FillDensity 0)
  (Resolution 1.168658)
  (-2271.47 -5061.76  1667.43     1.17 S8)  ; 58, 1
  (-2208.39 -4888.80  1667.43     1.17 S8)  ; 58, 2
  (-2487.60 -4698.31  1667.43     1.17 S8)  ; 58, 3
  (-2665.17 -4528.85  1667.43     1.17 S8)  ; 58, 4
  (-2779.14 -4316.18  1667.43     1.17 S8)  ; 58, 5
  (-2915.82 -4101.14  1667.43     1.17 S8)  ; 58, 6
  (-3052.04 -3913.02  1667.43     1.17 S8)  ; 58, 7
  (-3153.67 -3689.81  1667.43     1.17 S8)  ; 58, 8
  (-3208.99 -3480.38  1667.43     1.17 S8)  ; 58, 9
  (-3252.23 -3260.72  1667.43     1.17 S8)  ; 58, 10
  (-3267.10 -3125.31  1667.43     1.17 S8)  ; 58, 11
  (-3270.61 -2874.05  1667.43     1.17 S8)  ; 58, 12
  (-3259.54 -2718.64  1667.43     1.17 S8)  ; 58, 13
  (-3228.00 -2451.02  1667.43     1.17 S8)  ; 58, 14
  (-3214.60 -2033.76  1667.43     1.17 S8)  ; 58, 15
  (-3221.06 -1880.68  1667.43     1.17 S8)  ; 58, 16
  (-3212.88 -1644.61  1667.43     1.17 S8)  ; 58, 17
  (-3153.94 -1387.47  1667.43     1.17 S8)  ; 58, 18
  (-3107.21 -1212.17  1667.43     1.17 S8)  ; 58, 19
  (-2951.28  -784.44  1667.43     1.17 S8)  ; 58, 20
  (-2807.06  -356.74  1667.43     1.17 S8)  ; 58, 21
  (-2647.67   -82.14  1667.43     1.17 S8)  ; 58, 22
  (-2473.60   125.88  1667.43     1.17 S8)  ; 58, 23
  (-2406.46   224.09  1667.43     1.17 S8)  ; 58, 24
  (-2620.25   384.20  1667.43     1.17 S8)  ; 58, 25
  (-2754.60   229.94  1667.43     1.17 S8)  ; 58, 26
  (-2874.93    60.48  1667.43     1.17 S8)  ; 58, 27
  (-3016.29  -159.23  1667.43     1.17 S8)  ; 58, 28
  (-3060.68  -245.71  1667.43     1.17 S8)  ; 58, 29
  (-3191.00  -561.21  1667.43     1.17 S8)  ; 58, 30
  (-3258.75  -750.53  1667.43     1.17 S8)  ; 58, 31
  (-3340.03  -953.92  1667.43     1.17 S8)  ; 58, 32
  (-3377.41 -1087.15  1667.43     1.17 S8)  ; 58, 33
  (-3415.96 -1241.41  1667.43     1.17 S8)  ; 58, 34
  (-3455.17 -1466.92  1667.43     1.17 S8)  ; 58, 35
  (-3462.18 -1658.58  1667.43     1.17 S8)  ; 58, 36
  (-3478.01 -1939.05  1667.43     1.17 S8)  ; 58, 37
  (-3462.82 -2122.53  1667.43     1.17 S8)  ; 58, 38
  (-3450.67 -2375.00  1667.43     1.17 S8)  ; 58, 39
  (-3454.17 -2552.64  1667.43     1.17 S8)  ; 58, 40
  (-3474.68 -2886.91  1667.43     1.17 S8)  ; 58, 41
  (-3450.15 -3058.70  1667.43     1.17 S8)  ; 58, 42
  (-3420.45 -3316.95  1667.43     1.17 S8)  ; 58, 43
  (-3365.54 -3530.81  1667.43     1.17 S8)  ; 58, 44
  (-3328.84 -3664.00  1667.43     1.17 S8)  ; 58, 45
  (-3233.04 -3914.09  1667.43     1.17 S8)  ; 58, 46
  (-3100.54 -4103.40  1667.43     1.17 S8)  ; 58, 47
  (-2984.88 -4235.45  1667.43     1.17 S8)  ; 58, 48
  (-2907.78 -4392.05  1667.43     1.17 S8)  ; 58, 49
  (-2841.83 -4534.65  1667.43     1.17 S8)  ; 58, 50
  (-2621.03 -4818.63  1667.43     1.17 S8)  ; 58, 51
  (-2551.63 -4900.48  1667.43     1.17 S8)  ; 58, 52
  (-2439.47 -4978.78  1667.43     1.17 S8)  ; 58, 53 Closure point
)  ;  End of contour

("Layer6"
  (Color Red)
  (Closed)
  (GUID "8B85E8C1AF2B40F7A8C2A1D32EC84F5A")
  (MBFObjectType 5)
  (FillDensity 0)
  (Resolution 1.168658)
  (-2163.77 -4753.23  1667.43     1.17 S8)  ; 59, 1
  (-2395.08 -4615.33  1667.43     1.17 S8)  ; 59, 2
  (-2564.48 -4478.59  1667.43     1.17 S8)  ; 59, 3
  (-2641.58 -4371.08  1667.43     1.17 S8)  ; 59, 4
  (-2813.95 -4025.15  1667.43     1.17 S8)  ; 59, 5
  (-2886.38 -3911.79  1667.43     1.17 S8)  ; 59, 6
  (-2995.67 -3630.13  1667.43     1.17 S8)  ; 59, 7
  (-3041.23 -3451.32  1667.43     1.17 S8)  ; 59, 8
  (-3053.60 -3251.43  1667.43     1.17 S8)  ; 59, 9
  (-3050.10 -3000.17  1667.43     1.17 S8)  ; 59, 10
  (-3011.00 -2736.06  1667.43     1.17 S8)  ; 59, 11
  (-2992.31 -2560.76  1667.43     1.17 S8)  ; 59, 12
  (-2893.62 -2171.61  1667.43     1.17 S8)  ; 59, 13
  (-2757.64 -1769.55  1667.43     1.17 S8)  ; 59, 14
  (-2706.92 -1374.57  1667.43     1.17 S8)  ; 59, 15
  (-2601.21  -973.72  1667.43     1.17 S8)  ; 59, 16
  (-2516.54  -563.57  1667.43     1.17 S8)  ; 59, 17
  (-2438.95  -306.47  1667.43     1.17 S8)  ; 59, 18
  (-2319.79  -127.66  1667.43     1.17 S8)  ; 59, 19
  (-2194.25    87.36  1667.43     1.17 S8)  ; 59, 20
  (-2006.16   -70.41  1667.43     1.17 S8)  ; 59, 21
  (-2238.64  -367.25  1667.43     1.17 S8)  ; 59, 22
  (-2341.45  -576.44  1667.43     1.17 S8)  ; 59, 23
  (-2433.24  -998.36  1667.43     1.17 S8)  ; 59, 24
  (-2501.68 -1441.29  1667.43     1.17 S8)  ; 59, 25
  (-2536.20 -1922.76  1667.43     1.17 S8)  ; 59, 26
  (-2647.80 -2432.31  1667.43     1.17 S8)  ; 59, 27
  (-2755.90 -2917.27  1667.43     1.17 S8)  ; 59, 28
  (-2802.08 -3353.18  1667.43     1.17 S8)  ; 59, 29
  (-2767.67 -3860.37  1667.43     1.17 S8)  ; 59, 30
  (-2556.87 -4274.08  1667.43     1.17 S8)  ; 59, 31
  (-2094.90 -4581.43  1667.43     1.17 S8)  ; 59, 32 Closure point
)  ;  End of contour

("Layer5"
  (Color Blue)
  (Closed)
  (GUID "25FE6D84B0314AB3BC5D4446F1B2256B")
  (MBFObjectType 5)
  (FillDensity 0)
  (Resolution 1.168658)
  (-2156.24 -4763.79  1667.43     1.17 S8)  ; 60, 1
  (-2202.97 -4888.84  1667.43     1.17 S8)  ; 60, 2
  (-2367.69 -4774.31  1667.43     1.17 S8)  ; 60, 3
  (-2471.67 -4708.86  1667.43     1.17 S8)  ; 60, 4
  (-2560.45 -4623.55  1667.43     1.17 S8)  ; 60, 5
  (-2657.42 -4526.55  1667.43     1.17 S8)  ; 60, 6
  (-2715.83 -4422.54  1667.43     1.17 S8)  ; 60, 7
  (-2761.39 -4345.41  1667.43     1.17 S8)  ; 60, 8
  (-2828.61 -4226.17  1667.43     1.17 S8)  ; 60, 9
  (-2908.05 -4122.16  1667.43     1.17 S8)  ; 60, 10
  (-2976.98 -4021.66  1667.43     1.17 S8)  ; 60, 11
  (-3050.58 -3912.97  1667.43     1.17 S8)  ; 60, 12
  (-3136.50 -3731.83  1667.43     1.17 S8)  ; 60, 13
  (-3208.16 -3483.72  1667.43     1.17 S8)  ; 60, 14
  (-3260.37 -3248.76  1667.43     1.17 S8)  ; 60, 15
  (-3261.45 -3099.41  1667.43     1.17 S8)  ; 60, 16
  (-3255.21 -2845.79  1667.43     1.17 S8)  ; 60, 17
  (-3238.87 -2597.69  1667.43     1.17 S8)  ; 60, 18
  (-3192.55 -2386.47  1667.43     1.17 S8)  ; 60, 19
  (-3151.31 -2204.33  1667.43     1.17 S8)  ; 60, 20
  (-3104.02 -1874.81  1667.43     1.17 S8)  ; 60, 21
  (-3114.54 -1777.81  1667.43     1.17 S8)  ; 60, 22
  (-3026.43 -1374.59  1667.43     1.17 S8)  ; 60, 23
  (-2927.82  -919.97  1667.43     1.17 S8)  ; 60, 24
  (-2837.40  -460.69  1667.43     1.17 S8)  ; 60, 25
  (-2800.64  -336.80  1667.43     1.17 S8)  ; 60, 26
  (-2693.16  -159.16  1667.43     1.17 S8)  ; 60, 27
  (-2647.60   -79.69  1667.43     1.17 S8)  ; 60, 28
  (-2478.82   122.50  1667.43     1.17 S8)  ; 60, 29
  (-2406.39   226.52  1667.43     1.17 S8)  ; 60, 30
  (-2197.28    79.26  1667.43     1.17 S8)  ; 60, 31
  (-2437.94  -314.57  1667.43     1.17 S8)  ; 60, 32
  (-2503.36  -513.25  1667.43     1.17 S8)  ; 60, 33
  (-2523.88  -588.07  1667.43     1.17 S8)  ; 60, 34
  (-2589.30  -896.59  1667.43     1.17 S8)  ; 60, 35
  (-2663.52 -1216.79  1667.43     1.17 S8)  ; 60, 36
  (-2706.74 -1383.90  1667.43     1.17 S8)  ; 60, 37
  (-2744.80 -1662.01  1667.43     1.17 S8)  ; 60, 38
  (-2761.16 -1789.40  1667.43     1.17 S8)  ; 60, 39
  (-2880.98 -2141.14  1667.43     1.17 S8)  ; 60, 40
  (-2896.17 -2176.20  1667.43     1.17 S8)  ; 60, 41
  (-2990.28 -2552.48  1667.43     1.17 S8)  ; 60, 42
  (-3039.99 -2967.35  1667.43     1.17 S8)  ; 60, 43
  (-3063.99 -3284.08  1667.43     1.17 S8)  ; 60, 44
  (-3041.79 -3386.92  1667.43     1.17 S8)  ; 60, 45
  (-3041.25 -3475.69  1667.43     1.17 S8)  ; 60, 46
  (-2994.52 -3625.28  1667.43     1.17 S8)  ; 60, 47
  (-2929.10 -3790.06  1667.43     1.17 S8)  ; 60, 48
  (-2879.49 -3925.64  1667.43     1.17 S8)  ; 60, 49
  (-2776.68 -4097.43  1667.43     1.17 S8)  ; 60, 50
  (-2684.39 -4289.09  1667.43     1.17 S8)  ; 60, 51
  (-2630.11 -4389.58  1667.43     1.17 S8)  ; 60, 52
  (-2560.02 -4478.40  1667.43     1.17 S8)  ; 60, 53
  (-2422.17 -4591.76  1667.43     1.17 S8)  ; 60, 54
  (-2208.38 -4723.81  1667.43     1.17 S8)  ; 60, 55 Closure point
)  ;  End of contour

("Layer4"
  (Color White)
  (Closed)
  (GUID "9A1D71C69D1641DB8EA48E1FB850C872")
  (MBFObjectType 5)
  (FillDensity 0)
  (Resolution 1.168658)
  (-3218.19 -2256.64  1667.43     1.17 S8)  ; 61, 1
  (-3210.64 -2001.91  1667.43     1.17 S8)  ; 61, 2
  (-3221.16 -1853.49  1667.43     1.17 S8)  ; 61, 3
  (-3214.81 -1639.61  1667.43     1.17 S8)  ; 61, 4
  (-3151.73 -1395.36  1667.43     1.17 S8)  ; 61, 5
  (-3092.84 -1167.48  1667.43     1.17 S8)  ; 61, 6
  (-3011.06  -947.78  1667.43     1.17 S8)  ; 61, 7
  (-2837.65  -467.45  1667.43     1.17 S8)  ; 61, 8
  (-2900.24  -784.18  1667.43     1.17 S8)  ; 61, 9
  (-2928.28  -946.62  1667.43     1.17 S8)  ; 61, 10
  (-3010.70 -1297.17  1667.43     1.17 S8)  ; 61, 11
  (-3044.58 -1449.10  1667.43     1.17 S8)  ; 61, 12
  (-3118.82 -1785.65  1667.43     1.17 S8)  ; 61, 13
  (-3103.63 -1867.45  1667.43     1.17 S8)  ; 61, 14
  (-3147.55 -2167.82  1667.43     1.17 S8)  ; 61, 15
  (-3151.05 -2223.91  1667.43     1.17 S8)  ; 61, 16
  (-3213.50 -2437.23  1667.43     1.17 S8)  ; 61, 17 Closure point
)  ;  End of contour

("section outline"
  (Color Cyan)
  (Closed)
  (GUID "639FAE8F26E042228911ACE4067DEEF3")
  (MBFObjectType 5)
  (FillDensity 0)
  (Resolution 2.355648)
  (  594.20  1563.03  1920.00     2.35 S9)  ; 62, 1
  (  688.39  1636.06  1920.00     2.35 S9)  ; 62, 2
  (  970.96  1647.84  1920.00     2.35 S9)  ; 62, 3
  (  728.42  1928.16  1920.00     2.35 S9)  ; 62, 4
  (  671.91  2385.16  1920.00     2.35 S9)  ; 62, 5
  (  597.60  2700.77  1920.00     2.35 S9)  ; 62, 6
  (  616.44  3365.06  1920.00     2.35 S9)  ; 62, 7
  (  593.91  3958.63  1920.00     2.35 S9)  ; 62, 8
  (  838.80  4337.89  1920.00     2.35 S9)  ; 62, 9
  ( 1016.46  4662.99  1920.00     2.35 S9)  ; 62, 10
  ( 1207.19  4898.55  1920.00     2.35 S9)  ; 62, 11
  ( 1456.79  4721.88  1920.00     2.35 S9)  ; 62, 12
  ( 1824.13  4304.93  1920.00     2.35 S9)  ; 62, 13
  ( 1984.25  3923.32  1920.00     2.35 S9)  ; 62, 14
  ( 2083.15  3614.73  1920.00     2.35 S9)  ; 62, 15
  ( 2032.35  3200.12  1920.00     2.35 S9)  ; 62, 16
  ( 2039.41  2766.68  1920.00     2.35 S9)  ; 62, 17
  ( 2240.60  2340.34  1920.00     2.35 S9)  ; 62, 18
  ( 2282.99  2168.38  1920.00     2.35 S9)  ; 62, 19
  ( 2226.48  1850.36  1920.00     2.35 S9)  ; 62, 20
  ( 2034.46  1419.33  1920.00     2.35 S9)  ; 62, 21
  ( 2404.16  1789.16  1920.00     2.35 S9)  ; 62, 22
  ( 2722.05  1687.87  1920.00     2.35 S9)  ; 62, 23
  ( 3181.22  1388.70  1920.00     2.35 S9)  ; 62, 24
  ( 3492.04  1155.49  1920.00     2.35 S9)  ; 62, 25
  ( 3815.65   816.30  1920.00     2.35 S9)  ; 62, 26
  ( 4114.70   415.84  1920.00     2.35 S9)  ; 62, 27
  ( 4291.31   135.52  1920.00     2.35 S9)  ; 62, 28
  ( 4541.95  -349.75  1920.00     2.35 S9)  ; 62, 29
  ( 4664.40  -665.41  1920.00     2.35 S9)  ; 62, 30
  ( 4832.64 -1379.15  1920.00     2.35 S9)  ; 62, 31
  ( 4863.25 -1631.20  1920.00     2.35 S9)  ; 62, 32
  ( 4885.45 -2434.47  1920.00     2.35 S9)  ; 62, 33
  ( 4759.30 -2907.97  1920.00     2.35 S9)  ; 62, 34
  ( 4672.17 -3247.19  1920.00     2.35 S9)  ; 62, 35
  ( 4440.13 -3960.95  1920.00     2.35 S9)  ; 62, 36
  ( 4284.72 -4326.08  1920.00     2.35 S9)  ; 62, 37
  ( 4111.50 -4790.15  1920.00     2.35 S9)  ; 62, 38
  ( 3996.12 -4853.75  1920.00     2.35 S9)  ; 62, 39
  ( 4424.68 -4853.75  1920.00     2.35 S9)  ; 62, 40
  ( 4561.26 -5150.57  1920.00     2.35 S9)  ; 62, 41
  ( 4562.25 -5920.89  1920.00     2.35 S9)  ; 62, 42
  ( 4285.40 -6335.48  1920.00     2.35 S9)  ; 62, 43
  ( 3991.05 -6231.83  1920.00     2.35 S9)  ; 62, 44
  ( 3637.84 -5876.13  1920.00     2.35 S9)  ; 62, 45
  ( 3473.01 -6210.63  1920.00     2.35 S9)  ; 62, 46
  ( 3230.48 -6048.09  1920.00     2.35 S9)  ; 62, 47
  ( 3172.68 -5878.48  1920.00     2.35 S9)  ; 62, 48
  ( 3193.88 -5652.34  1920.00     2.35 S9)  ; 62, 49
  ( 2939.57 -5343.75  1920.00     2.35 S9)  ; 62, 50
  ( 2899.54 -5364.95  1920.00     2.35 S9)  ; 62, 51
  ( 3059.66 -5876.13  1920.00     2.35 S9)  ; 62, 52
  ( 2927.79 -6090.49  1920.00     2.35 S9)  ; 62, 53
  ( 2810.06 -6262.45  1920.00     2.35 S9)  ; 62, 54
  ( 2591.07 -6281.30  1920.00     2.35 S9)  ; 62, 55
  ( 2513.36 -6585.18  1920.00     2.35 S9)  ; 62, 56
  ( 2485.10 -6724.16  1920.00     2.35 S9)  ; 62, 57
  ( 2755.90 -6952.66  1920.00     2.35 S9)  ; 62, 58
  ( 2775.79 -7409.68  1920.00     2.35 S9)  ; 62, 59
  ( 2582.70 -7920.86  1920.00     2.35 S9)  ; 62, 60
  ( 2207.00 -8340.19  1920.00     2.35 S9)  ; 62, 61
  ( 1820.82 -8556.91  1920.00     2.35 S9)  ; 62, 62
  ( 1451.13 -8538.07  1920.00     2.35 S9)  ; 62, 63
  ( 1187.40 -8384.95  1920.00     2.35 S9)  ; 62, 64
  ( 1042.46 -8177.69  1920.00     2.35 S9)  ; 62, 65
  (  945.92 -7781.94  1920.00     2.35 S9)  ; 62, 66
  (  891.76 -7463.93  1920.00     2.35 S9)  ; 62, 67
  (  723.21 -7423.84  1920.00     2.35 S9)  ; 62, 68
  (  344.10 -7711.23  1920.00     2.35 S9)  ; 62, 69
  (   -4.40 -7626.43  1920.00     2.35 S9)  ; 62, 70
  ( -183.36 -7291.93  1920.00     2.35 S9)  ; 62, 71
  (  876.27 -6926.80  1920.00     2.35 S9)  ; 62, 72
  (  994.01 -6674.75  1920.00     2.35 S9)  ; 62, 73
  (  917.35 -6142.41  1920.00     2.35 S9)  ; 62, 74
  (  973.86 -5836.18  1920.00     2.35 S9)  ; 62, 75
  (  762.93 -5699.56  1920.00     2.35 S9)  ; 62, 76
  (  539.23 -5843.26  1920.00     2.35 S9)  ; 62, 77
  (  454.46 -5864.46  1920.00     2.35 S9)  ; 62, 78
  (  562.78 -6231.94  1920.00     2.35 S9)  ; 62, 79
  (  591.03 -6663.02  1920.00     2.35 S9)  ; 62, 80
  (  290.65 -6936.25  1920.00     2.35 S9)  ; 62, 81
  (  -46.08 -7023.40  1920.00     2.35 S9)  ; 62, 82
  ( -347.48 -6806.68  1920.00     2.35 S9)  ; 62, 83
  ( -434.61 -6396.80  1920.00     2.35 S9)  ; 62, 84
  ( -750.14 -6361.47  1920.00     2.35 S9)  ; 62, 85
  (-1045.84 -6283.75  1920.00     2.35 S9)  ; 62, 86
  (-1132.97 -6059.97  1920.00     2.35 S9)  ; 62, 87
  (-1170.64 -6615.90  1920.00     2.35 S9)  ; 62, 88
  ( -871.59 -6976.31  1920.00     2.35 S9)  ; 62, 89
  ( -786.82 -7296.68  1920.00     2.35 S9)  ; 62, 90
  ( -934.10 -7647.68  1920.00     2.35 S9)  ; 62, 91
  (-1306.14 -7581.72  1920.00     2.35 S9)  ; 62, 92
  (-1631.09 -7532.25  1920.00     2.35 S9)  ; 62, 93
  (-1993.72 -7365.00  1920.00     2.35 S9)  ; 62, 94
  (-2271.58 -7124.73  1920.00     2.35 S9)  ; 62, 95
  (-2454.22 -6863.21  1920.00     2.35 S9)  ; 62, 96
  (-2557.82 -6394.44  1920.00     2.35 S9)  ; 62, 97
  (-2541.34 -6264.88  1920.00     2.35 S9)  ; 62, 98
  (-2290.75 -6128.26  1920.00     2.35 S9)  ; 62, 99
  (-2114.14 -6036.39  1920.00     2.35 S9)  ; 62, 100
  (-2125.92 -5833.81  1920.00     2.35 S9)  ; 62, 101
  (-2297.81 -5855.01  1920.00     2.35 S9)  ; 62, 102
  (-2396.71 -5409.79  1920.00     2.35 S9)  ; 62, 103
  (-2522.80 -5240.18  1920.00     2.35 S9)  ; 62, 104
  (-2635.83 -5155.38  1920.00     2.35 S9)  ; 62, 105
  (-2518.09 -4997.55  1920.00     2.35 S9)  ; 62, 106
  (-2101.31 -4941.02  1920.00     2.35 S9)  ; 62, 107
  (-1908.22 -5006.97  1920.00     2.35 S9)  ; 62, 108
  (-1795.19 -4865.64  1920.00     2.35 S9)  ; 62, 109
  (-1583.27 -4877.41  1920.00     2.35 S9)  ; 62, 110
  (-1559.72 -4917.46  1920.00     2.35 S9)  ; 62, 111
  (-1218.28 -4938.66  1920.00     2.35 S9)  ; 62, 112
  (-1199.45 -4780.83  1920.00     2.35 S9)  ; 62, 113
  (-1234.77 -4554.69  1920.00     2.35 S9)  ; 62, 114
  (-1066.56 -4302.63  1920.00     2.35 S9)  ; 62, 115
  (-1469.22 -4319.12  1920.00     2.35 S9)  ; 62, 116
  (-1871.88 -4688.96  1920.00     2.35 S9)  ; 62, 117
  (-2262.76 -4853.86  1920.00     2.35 S9)  ; 62, 118
  (-2665.42 -4971.64  1920.00     2.35 S9)  ; 62, 119
  (-2793.86 -4985.72  1920.00     2.35 S9)  ; 62, 120
  (-3107.04 -4851.45  1920.00     2.35 S9)  ; 62, 121
  (-3384.89 -4566.42  1920.00     2.35 S9)  ; 62, 122
  (-3575.63 -4187.16  1920.00     2.35 S9)  ; 62, 123
  (-3612.22 -3791.44  1920.00     2.35 S9)  ; 62, 124
  (-3779.41 -3414.54  1920.00     2.35 S9)  ; 62, 125
  (-3778.35 -2917.45  1920.00     2.35 S9)  ; 62, 126
  (-3771.28 -2542.90  1920.00     2.35 S9)  ; 62, 127
  (-3753.76 -2194.25  1920.00     2.35 S9)  ; 62, 128
  (-3732.57 -1610.05  1920.00     2.35 S9)  ; 62, 129
  (-3653.84 -1162.52  1920.00     2.35 S9)  ; 62, 130
  (-3533.75  -693.74  1920.00     2.35 S9)  ; 62, 131
  (-3325.53  -159.06  1920.00     2.35 S9)  ; 62, 132
  (-3130.09   231.98  1920.00     2.35 S9)  ; 62, 133
  (-2848.83   674.87  1920.00     2.35 S9)  ; 62, 134
  (-2465.01  1082.40  1920.00     2.35 S9)  ; 62, 135
  (-2124.87  1416.91  1920.00     2.35 S9)  ; 62, 136
  (-1587.99  1760.84  1920.00     2.35 S9)  ; 62, 137
  (-1305.42  1937.51  1920.00     2.35 S9)  ; 62, 138
  (-1073.58  2149.52  1920.00     2.35 S9)  ; 62, 139
  ( -974.69  2552.33  1920.00     2.35 S9)  ; 62, 140
  ( -887.56  2842.08  1920.00     2.35 S9)  ; 62, 141
  ( -879.48  3075.32  1920.00     2.35 S9)  ; 62, 142
  ( -764.10  3414.53  1920.00     2.35 S9)  ; 62, 143
  ( -785.29  3680.72  1920.00     2.35 S9)  ; 62, 144
  ( -699.48  4173.04  1920.00     2.35 S9)  ; 62, 145
  ( -553.48  4354.43  1920.00     2.35 S9)  ; 62, 146
  ( -459.29  4592.35  1920.00     2.35 S9)  ; 62, 147
  ( -281.64  4658.27  1920.00     2.35 S9)  ; 62, 148
  (  -24.98  4615.87  1920.00     2.35 S9)  ; 62, 149
  (  212.85  4149.45  1920.00     2.35 S9)  ; 62, 150
  (  450.68  3859.70  1920.00     2.35 S9)  ; 62, 151
  (  476.58  3673.61  1920.00     2.35 S9)  ; 62, 152
  (  574.20  3110.61  1920.00     2.35 S9)  ; 62, 153
  (  555.36  2752.55  1920.00     2.35 S9)  ; 62, 154
  (  483.36  1956.30  1920.00     2.35 S9)  ; 62, 155
  (  413.71  1751.37  1920.00     2.35 S9)  ; 62, 156
  (  253.59  1661.85  1920.00     2.35 S9)  ; 62, 157
  (  411.36  1551.14  1920.00     2.35 S9)  ; 62, 158
  (  489.06  1327.35  1920.00     2.35 S9)  ; 62, 159
  (  573.83  1513.45  1920.00     2.35 S9)  ; 62, 160 Closure point
)  ;  End of contour

("3N"
  (Color White)
  (Closed)
  (GUID "23642DB7ABAB4AB9923BC11A86AEDFA1")
  (MBFObjectType 5)
  (FillDensity 0)
  (Resolution 2.355648)
  (-2947.85   525.67  1920.00     2.35 S9)  ; 63, 1
  (-2029.51     0.36  1920.00     2.35 S9)  ; 63, 2
  (-1903.65  -197.56  1920.00     2.35 S9)  ; 63, 3
  (-2190.92  -864.21  1920.00     2.35 S9)  ; 63, 4
  (-2561.89 -1648.62  1920.00     2.35 S9)  ; 63, 5
  (-2713.90 -2237.50  1920.00     2.35 S9)  ; 63, 6
  (-2864.61 -2637.96  1920.00     2.35 S9)  ; 63, 7
  (-3063.70 -3252.81  1920.00     2.35 S9)  ; 63, 8
  (-3131.99 -3570.83  1920.00     2.35 S9)  ; 63, 9
  (-3039.11 -4056.05  1920.00     2.35 S9)  ; 63, 10
  (-2758.90 -4341.09  1920.00     2.35 S9)  ; 63, 11
  (-2906.20 -4927.65  1920.00     2.35 S9)  ; 63, 12
  (-3108.70 -4831.06  1920.00     2.35 S9)  ; 63, 13
  (-3388.91 -4600.21  1920.00     2.35 S9)  ; 63, 14
  (-3572.58 -4235.08  1920.00     2.35 S9)  ; 63, 15
  (-3619.68 -3836.98  1920.00     2.35 S9)  ; 63, 16
  (-3697.38 -3568.44  1920.00     2.35 S9)  ; 63, 17
  (-3769.34 -3424.69  1920.00     2.35 S9)  ; 63, 18
  (-3802.31 -2941.79  1920.00     2.35 S9)  ; 63, 19
  (-3792.89 -2635.55  1920.00     2.35 S9)  ; 63, 20
  (-3761.24 -2058.46  1920.00     2.35 S9)  ; 63, 21
  (-3749.46 -1653.28  1920.00     2.35 S9)  ; 63, 22
  (-3680.16 -1250.47  1920.00     2.35 S9)  ; 63, 23
  (-3578.91  -800.54  1920.00     2.35 S9)  ; 63, 24
  (-3380.05  -173.99  1920.00     2.35 S9)  ; 63, 25
  (-3217.57   139.31  1920.00     2.35 S9)  ; 63, 26 Closure point
)  ;  End of contour

("Layer1"
  (Color White)
  (Closed)
  (GUID "639957531E424829B5E42679B63F9380")
  (MBFObjectType 5)
  (FillDensity 0)
  (Resolution 1.168658)
  (-2893.68 -4847.94  1907.29     1.17 S9)  ; 64, 1
  (-3068.92 -4734.58  1907.29     1.17 S9)  ; 64, 2
  (-3233.64 -4574.47  1907.29     1.17 S9)  ; 64, 3
  (-3353.48 -4331.39  1907.29     1.17 S9)  ; 64, 4
  (-3446.94 -4102.33  1907.29     1.17 S9)  ; 64, 5
  (-3490.85 -3914.22  1907.29     1.17 S9)  ; 64, 6
  (-3518.88 -3625.56  1907.29     1.17 S9)  ; 64, 7
  (-3575.60 -3445.60  1907.29     1.17 S9)  ; 64, 8
  (-3616.48 -3156.94  1907.29     1.17 S9)  ; 64, 9
  (-3625.30 -2806.38  1907.21     1.17 S9)  ; 64, 10
  (-3604.27 -2628.74  1907.21     1.17 S9)  ; 64, 11
  (-3596.74 -2370.50  1907.14     1.17 S9)  ; 64, 12
  (-3578.05 -2126.25  1907.14     1.17 S9)  ; 64, 13
  (-3596.24 -1825.93  1907.14     1.17 S9)  ; 64, 14
  (-3598.58 -1610.89  1907.14     1.17 S9)  ; 64, 15
  (-3578.19 -1358.44  1907.52     1.17 S9)  ; 64, 16
  (-3515.11 -1124.71  1907.59     1.17 S9)  ; 64, 17
  (-3454.97  -826.67  1907.36     1.17 S9)  ; 64, 18
  (-3407.07  -631.50  1907.36     1.17 S9)  ; 64, 19
  (-3316.60  -428.13  1907.97     1.17 S9)  ; 64, 20
  (-3192.76  -169.85  1907.97     1.17 S9)  ; 64, 21
  (-3048.56   143.33  1908.05     1.17 S9)  ; 64, 22
  (-2935.24   296.42  1908.05     1.17 S9)  ; 64, 23
  (-2814.42   460.04  1907.90     1.17 S9)  ; 64, 24
  (-2945.27   531.33  1907.90     1.17 S9)  ; 64, 25
  (-3145.04   219.30  1907.90     1.17 S9)  ; 64, 26
  (-3223.31    67.37  1907.90     1.17 S9)  ; 64, 27
  (-3279.38   -47.16  1907.90     1.17 S9)  ; 64, 28
  (-3341.30  -152.34  1907.90     1.17 S9)  ; 64, 29
  (-3358.28  -209.64  1907.97     1.17 S9)  ; 64, 30
  (-3464.59  -465.57  1908.05     1.17 S9)  ; 64, 31
  (-3493.79  -563.74  1908.05     1.17 S9)  ; 64, 32
  (-3538.81  -686.48  1908.05     1.17 S9)  ; 64, 33
  (-3584.37  -818.54  1908.05     1.17 S9)  ; 64, 34
  (-3608.91  -959.95  1908.05     1.17 S9)  ; 64, 35
  (-3659.75 -1187.86  1908.05     1.17 S9)  ; 64, 36
  (-3690.13 -1332.77  1908.05     1.17 S9)  ; 64, 37
  (-3723.53 -1605.07  1908.05     1.17 S9)  ; 64, 38
  (-3727.04 -1744.14  1908.05     1.17 S9)  ; 64, 39
  (-3738.23 -1937.00  1908.05     1.17 S9)  ; 64, 40
  (-3745.24 -2150.87  1908.05     1.17 S9)  ; 64, 41
  (-3772.79 -2425.51  1908.05     1.17 S9)  ; 64, 42
  (-3765.78 -2563.41  1908.05     1.17 S9)  ; 64, 43
  (-3775.77 -3015.64  1908.05     1.17 S9)  ; 64, 44
  (-3762.40 -3289.14  1908.05     1.17 S9)  ; 64, 45
  (-3747.21 -3467.94  1908.05     1.17 S9)  ; 64, 46
  (-3677.73 -3571.98  1908.05     1.17 S9)  ; 64, 47
  (-3588.94 -3753.13  1908.05     1.17 S9)  ; 64, 48
  (-3593.61 -3861.81  1908.05     1.17 S9)  ; 64, 49
  (-3591.88 -4093.17  1908.05     1.17 S9)  ; 64, 50
  (-3526.46 -4249.77  1908.05     1.17 S9)  ; 64, 51
  (-3362.40 -4502.20  1908.05     1.17 S9)  ; 64, 52
  (-3260.76 -4643.61  1908.05     1.17 S9)  ; 64, 53
  (-3122.40 -4781.47  1908.05     1.17 S9)  ; 64, 54
  (-3039.45 -4858.61  1908.05     1.17 S9)  ; 64, 55
  (-2909.78 -4922.88  1908.05     1.17 S9)  ; 64, 56 Closure point
)  ;  End of contour

("Layer2-3"
  (Color RGB (255, 255, 128))
  (Closed)
  (GUID "7D3831EC58A3436D94AE4C9DA4829B13")
  (MBFObjectType 5)
  (FillDensity 0)
  (Resolution 1.168658)
  (-2889.92 -4838.74  1915.85     1.17 S9)  ; 65, 1
  (-2854.87 -4709.02  1915.77     1.17 S9)  ; 65, 2
  (-3073.33 -4519.70  1915.77     1.17 S9)  ; 65, 3
  (-3235.72 -4242.72  1915.77     1.17 S9)  ; 65, 4
  (-3318.20 -4046.44  1915.77     1.17 S9)  ; 65, 5
  (-3359.09 -3836.08  1915.77     1.17 S9)  ; 65, 6
  (-3381.92 -3617.53  1915.77     1.17 S9)  ; 65, 7
  (-3418.13 -3451.58  1915.77     1.17 S9)  ; 65, 8
  (-3453.87 -3190.96  1915.77     1.17 S9)  ; 65, 9
  (-3459.60 -3027.48  1915.77     1.17 S9)  ; 65, 10
  (-3459.23 -2736.34  1915.77     1.17 S9)  ; 65, 11
  (-3431.20 -2564.55  1915.77     1.17 S9)  ; 65, 12
  (-3393.27 -2293.44  1915.77     1.17 S9)  ; 65, 13
  (-3366.40 -2116.98  1915.77     1.17 S9)  ; 65, 14
  (-3389.22 -1866.88  1915.77     1.17 S9)  ; 65, 15
  (-3404.40 -1686.91  1915.77     1.17 S9)  ; 65, 16
  (-3399.18 -1497.55  1915.77     1.17 S9)  ; 65, 17
  (-3371.14 -1252.13  1915.77     1.17 S9)  ; 65, 18
  (-3323.92 -1024.28  1915.77     1.17 S9)  ; 65, 19
  (-3265.51  -812.76  1915.77     1.17 S9)  ; 65, 20
  (-3172.66  -624.62  1915.77     1.17 S9)  ; 65, 21
  (-2993.92  -346.48  1915.77     1.17 S9)  ; 65, 22
  (-2791.35    45.03  1915.77     1.17 S9)  ; 65, 23
  (-2589.91   319.66  1915.77     1.17 S9)  ; 65, 24
  (-2822.39   458.73  1915.77     1.17 S9)  ; 65, 25
  (-3042.65   150.20  1915.77     1.17 S9)  ; 65, 26
  (-3122.09   -30.94  1915.77     1.17 S9)  ; 65, 27
  (-3268.75  -338.33  1915.77     1.17 S9)  ; 65, 28
  (-3362.21  -527.65  1915.77     1.17 S9)  ; 65, 29
  (-3410.72  -644.54  1915.77     1.17 S9)  ; 65, 30
  (-3474.97  -914.50  1915.77     1.17 S9)  ; 65, 31
  (-3537.54 -1226.50  1915.77     1.17 S9)  ; 65, 32
  (-3580.76 -1349.21  1915.77     1.17 S9)  ; 65, 33
  (-3598.94 -1629.65  1915.77     1.17 S9)  ; 65, 34
  (-3595.44 -1785.08  1915.77     1.17 S9)  ; 65, 35
  (-3585.61 -2010.62  1915.77     1.17 S9)  ; 65, 36
  (-3578.60 -2123.98  1915.77     1.17 S9)  ; 65, 37
  (-3589.11 -2223.32  1915.77     1.17 S9)  ; 65, 38
  (-3601.40 -2492.06  1915.77     1.17 S9)  ; 65, 39
  (-3601.40 -2618.28  1915.77     1.17 S9)  ; 65, 40
  (-3626.55 -2816.94  1915.77     1.17 S9)  ; 65, 41
  (-3619.54 -2994.58  1915.77     1.17 S9)  ; 65, 42
  (-3615.55 -3175.72  1915.77     1.17 S9)  ; 65, 43
  (-3582.84 -3388.41  1915.77     1.17 S9)  ; 65, 44
  (-3574.17 -3454.99  1915.77     1.17 S9)  ; 65, 45
  (-3518.10 -3636.13  1915.77     1.17 S9)  ; 65, 46
  (-3499.41 -3818.44  1915.77     1.17 S9)  ; 65, 47
  (-3489.51 -3917.81  1915.77     1.17 S9)  ; 65, 48
  (-3450.95 -4082.59  1915.77     1.17 S9)  ; 65, 49
  (-3400.72 -4211.14  1915.77     1.17 S9)  ; 65, 50
  (-3347.68 -4339.73  1915.77     1.17 S9)  ; 65, 51
  (-3253.05 -4530.22  1915.77     1.17 S9)  ; 65, 52
  (-3230.86 -4585.14  1915.77     1.17 S9)  ; 65, 53
  (-3059.79 -4737.10  1915.77     1.17 S9)  ; 65, 54 Closure point
)  ;  End of contour

("Layer6"
  (Color Red)
  (Closed)
  (GUID "DA7482EEC8854EDCA472BAC7F2ECE7CC")
  (MBFObjectType 5)
  (FillDensity 0)
  (Resolution 1.168658)
  (-2799.27 -4501.03  1915.77     1.17 S9)  ; 66, 1
  (-2909.09 -4432.08  1915.77     1.17 S9)  ; 66, 2
  (-3093.67 -4177.31  1915.77     1.17 S9)  ; 66, 3
  (-3160.91 -4024.18  1915.77     1.17 S9)  ; 66, 4
  (-3228.67 -3725.00  1915.77     1.17 S9)  ; 66, 5
  (-3255.02 -3463.19  1915.77     1.17 S9)  ; 66, 6
  (-3244.51 -3269.20  1915.77     1.17 S9)  ; 66, 7
  (-3253.30 -3042.45  1915.77     1.17 S9)  ; 66, 8
  (-3200.73 -2836.77  1915.77     1.17 S9)  ; 66, 9
  (-3131.33 -2640.44  1915.77     1.17 S9)  ; 66, 10
  (-3039.03 -2369.31  1915.77     1.17 S9)  ; 66, 11
  (-2982.48 -2143.72  1915.77     1.17 S9)  ; 66, 12
  (-3002.34 -1950.89  1915.77     1.17 S9)  ; 66, 13
  (-2960.96 -1562.88  1915.77     1.17 S9)  ; 66, 14
  (-2939.42 -1166.70  1915.77     1.17 S9)  ; 66, 15
  (-2938.95  -917.75  1915.77     1.17 S9)  ; 66, 16
  (-2865.35  -735.44  1915.77     1.17 S9)  ; 66, 17
  (-2736.35  -438.63  1915.77     1.17 S9)  ; 66, 18
  (-2611.34  -231.78  1915.77     1.17 S9)  ; 66, 19
  (-2448.47    91.95  1915.77     1.17 S9)  ; 66, 20
  (-2384.21   206.47  1915.77     1.17 S9)  ; 66, 21
  (-2171.03    80.21  1915.77     1.17 S9)  ; 66, 22
  (-2368.46  -217.80  1915.77     1.17 S9)  ; 66, 23
  (-2535.01  -505.26  1915.77     1.17 S9)  ; 66, 24
  (-2635.48  -682.90  1915.77     1.17 S9)  ; 66, 25
  (-2737.76  -957.51  1915.77     1.17 S9)  ; 66, 26
  (-2776.31 -1156.18  1915.77     1.17 S9)  ; 66, 27
  (-2813.14 -1530.14  1915.77     1.17 S9)  ; 66, 28
  (-2789.29 -1730.01  1915.77     1.17 S9)  ; 66, 29
  (-2799.80 -1985.95  1915.77     1.17 S9)  ; 66, 30
  (-2829.63 -2348.26  1915.77     1.17 S9)  ; 66, 31
  (-2854.16 -2465.12  1915.77     1.17 S9)  ; 66, 32
  (-2972.81 -2854.24  1915.77     1.17 S9)  ; 66, 33
  (-3093.75 -3218.89  1915.77     1.17 S9)  ; 66, 34
  (-3105.43 -3339.27  1915.77     1.17 S9)  ; 66, 35
  (-3117.80 -3644.29  1915.77     1.17 S9)  ; 66, 36
  (-3079.25 -3846.47  1915.77     1.17 S9)  ; 66, 37
  (-3013.33 -4090.72  1915.77     1.17 S9)  ; 66, 38
  (-2785.52 -4320.95  1915.77     1.17 S9)  ; 66, 39 Closure point
)  ;  End of contour

("Layer5"
  (Color Blue)
  (Closed)
  (GUID "EC30C3FA7E0D43509E429A0B3EFC5EEB")
  (MBFObjectType 5)
  (FillDensity 0)
  (Resolution 1.168658)
  (-2799.07 -4496.27  1915.77     1.17 S9)  ; 67, 1
  (-2853.98 -4710.14  1915.77     1.17 S9)  ; 67, 2
  (-3077.75 -4512.67  1915.77     1.17 S9)  ; 67, 3
  (-3210.93 -4276.60  1915.77     1.17 S9)  ; 67, 4
  (-3238.49 -4228.66  1915.77     1.17 S9)  ; 67, 5
  (-3320.27 -4035.83  1915.77     1.17 S9)  ; 67, 6
  (-3358.82 -3828.98  1915.77     1.17 S9)  ; 67, 7
  (-3378.21 -3626.80  1915.77     1.17 S9)  ; 67, 8
  (-3424.94 -3418.77  1915.77     1.17 S9)  ; 67, 9
  (-3447.82 -3220.10  1915.77     1.17 S9)  ; 67, 10
  (-3464.01 -3048.18  1915.77     1.17 S9)  ; 67, 11
  (-3457.29 -2711.41  1915.77     1.17 S9)  ; 67, 12
  (-3427.14 -2503.16  1915.77     1.17 S9)  ; 67, 13
  (-3373.81 -2231.98  1915.77     1.17 S9)  ; 67, 14
  (-3364.56 -2104.95  1915.77     1.17 S9)  ; 67, 15
  (-3252.27 -1904.27  1915.77     1.17 S9)  ; 67, 16
  (-3251.11 -1735.98  1915.77     1.17 S9)  ; 67, 17
  (-3256.39 -1342.14  1915.77     1.17 S9)  ; 67, 18
  (-3228.98 -1003.26  1915.77     1.17 S9)  ; 67, 19
  (-3207.95  -858.35  1915.77     1.17 S9)  ; 67, 20
  (-3077.78  -522.97  1915.77     1.17 S9)  ; 67, 21
  (-3039.23  -420.13  1915.77     1.17 S9)  ; 67, 22
  (-2847.16   -73.08  1915.77     1.17 S9)  ; 67, 23
  (-2788.75    51.96  1915.77     1.17 S9)  ; 67, 24
  (-2588.48   319.55  1915.77     1.17 S9)  ; 67, 25
  (-2380.54   196.84  1915.77     1.17 S9)  ; 67, 26
  (-2551.10  -109.35  1915.77     1.17 S9)  ; 67, 27
  (-2638.72  -284.65  1915.77     1.17 S9)  ; 67, 28
  (-2726.33  -431.90  1915.77     1.17 S9)  ; 67, 29
  (-2809.97  -596.65  1915.77     1.17 S9)  ; 67, 30
  (-2897.58  -824.54  1915.77     1.17 S9)  ; 67, 31
  (-2940.28  -927.41  1915.77     1.17 S9)  ; 67, 32
  (-2939.11 -1197.38  1915.77     1.17 S9)  ; 67, 33
  (-2958.41 -1514.08  1915.77     1.17 S9)  ; 67, 34
  (-2973.60 -1684.70  1915.77     1.17 S9)  ; 67, 35
  (-3004.59 -1946.45  1915.77     1.17 S9)  ; 67, 36
  (-2983.57 -2134.61  1915.77     1.17 S9)  ; 67, 37
  (-3036.79 -2371.81  1915.77     1.17 S9)  ; 67, 38
  (-3106.89 -2556.46  1915.77     1.17 S9)  ; 67, 39
  (-3193.97 -2807.73  1915.77     1.17 S9)  ; 67, 40
  (-3247.71 -3043.80  1915.77     1.17 S9)  ; 67, 41
  (-3248.32 -3272.83  1915.77     1.17 S9)  ; 67, 42
  (-3257.67 -3438.78  1915.77     1.17 S9)  ; 67, 43
  (-3233.79 -3722.76  1915.77     1.17 S9)  ; 67, 44
  (-3190.56 -3891.04  1915.77     1.17 S9)  ; 67, 45
  (-3160.85 -4032.48  1915.77     1.17 S9)  ; 67, 46
  (-3091.92 -4173.89  1915.77     1.17 S9)  ; 67, 47
  (-2965.75 -4346.85  1915.77     1.17 S9)  ; 67, 48
  (-2901.00 -4440.37  1915.77     1.17 S9)  ; 67, 49 Closure point
)  ;  End of contour

("Layer4"
  (Color White)
  (Closed)
  (GUID "439C703B4A8347DC87B7176B3D915432")
  (MBFObjectType 5)
  (FillDensity 0)
  (Resolution 1.168658)
  (-3251.11 -1893.02  1915.55     1.17 S9)  ; 68, 1
  (-3252.89 -1587.95  1915.55     1.17 S9)  ; 68, 2
  (-3254.06 -1403.31  1915.55     1.17 S9)  ; 68, 3
  (-3254.72 -1323.80  1915.55     1.17 S9)  ; 68, 4
  (-3232.52 -1036.31  1915.55     1.17 S9)  ; 68, 5
  (-3215.00  -910.10  1915.55     1.17 S9)  ; 68, 6
  (-3208.61  -853.98  1915.55     1.17 S9)  ; 68, 7
  (-3103.47  -591.03  1915.55     1.17 S9)  ; 68, 8
  (-3040.38  -420.41  1915.55     1.17 S9)  ; 68, 9
  (-3164.85  -608.53  1915.55     1.17 S9)  ; 68, 10
  (-3267.66  -809.54  1915.55     1.17 S9)  ; 68, 11
  (-3326.73 -1037.46  1915.55     1.17 S9)  ; 68, 12
  (-3373.46 -1245.48  1915.55     1.17 S9)  ; 68, 13
  (-3395.15 -1476.87  1915.55     1.17 S9)  ; 68, 14
  (-3406.83 -1659.18  1915.55     1.17 S9)  ; 68, 15
  (-3374.81 -2016.78  1915.55     1.17 S9)  ; 68, 16
  (-3364.30 -2114.95  1915.55     1.17 S9)  ; 68, 17 Closure point
)  ;  End of contour

("3rd ventricle"
  (Color RGB (255, 128, 255))
  (Closed)
  (GUID "A4F09F5978C64EB69C4F2A3776392DB8")
  (MBFObjectType 5)
  (FillDensity 0)
  (Resolution 2.355648)
  (  283.37  -688.29  1920.00     2.35 S9)  ; 69, 1
  (  392.71  -544.59  1920.00     2.35 S9)  ; 69, 2
  (  545.77  -544.59  1920.00     2.35 S9)  ; 69, 3
  (  679.99  -617.62  1920.00     2.35 S9)  ; 69, 4
  (  710.60  -761.31  1920.00     2.35 S9)  ; 69, 5
  (  628.18  -855.54  1920.00     2.35 S9)  ; 69, 6
  (  435.10  -872.03  1920.00     2.35 S9)  ; 69, 7
  (  310.30  -799.00  1920.00     2.35 S9)  ; 69, 8
  (  286.75  -709.49  1920.00     2.35 S9)  ; 69, 9 Closure point
)  ;  End of contour

(Dot
  (Color Cyan)
  (Name "Marker 1")
  (-1468.27  -527.97   -15.38     0.47 S1)  ; 1
  (-1452.41  -541.98   -15.45     0.47 S1)  ; 2
  (-1319.88  -530.30   -15.53     0.47 S1)  ; 3
  (-1290.94  -635.39   -13.79     0.47 S1)  ; 4
  (-1586.80  -772.70    -9.47     0.47 S1)  ; 5
  (-2278.93  -569.53   -14.39     0.47 S1)  ; 6
  (-2145.93  -586.82   -19.69     0.47 S1)  ; 7
  (-2119.80  -645.20   -20.60     0.47 S1)  ; 8
  (-2131.47  -728.80   -17.65     0.47 S1)  ; 9
  (-1898.14  -696.11   -19.09     0.47 S1)  ; 10
  (-1943.87  -654.54   -19.62     0.47 S1)  ; 11
  (-1916.34  -731.60   -17.95     0.47 S1)  ; 12
  (-1985.40  -798.39   -14.24     0.47 S1)  ; 13
  (-1982.60  -804.46   -14.09     0.47 S1)  ; 14
  (-1985.87  -788.58   -15.60     0.47 S1)  ; 15
  (-2309.73  -569.53   -19.09     0.47 S1)  ; 16
  (-2369.46  -551.32   -18.86     0.47 S1)  ; 17
  (-2427.79  -577.47   -13.64     0.47 S1)  ; 18
  (-1998.47  -727.40   -14.47     0.47 S1)  ; 19
  (-2811.46  -793.72   -18.94     0.47 S1)  ; 20
  (-2754.53  -794.66   -18.86     0.47 S1)  ; 21
  (-2783.46  -795.59   -16.59     0.47 S1)  ; 22
  (-2905.44  -832.74   -10.38     0.47 S1)  ; 23
  (-2595.87  -829.94    -9.54     0.47 S1)  ; 24
  (-2089.47  -823.87   -18.03     0.47 S1)  ; 25
  (-1975.14  -876.65   -18.86     0.47 S1)  ; 26
  (-1758.99  -826.21   -16.66     0.47 S1)  ; 27
  (-1773.93  -819.20   -16.66     0.47 S1)  ; 28
  (-1760.39  -833.68   -16.66     0.47 S1)  ; 29
  (-1433.74  -916.35   -17.50     0.47 S1)  ; 30
  (-1520.54  -943.90   -15.83     0.47 S1)  ; 31
  (-1541.07  -903.27   -15.83     0.47 S1)  ; 32
  (-1577.00  -829.01   -17.57     0.47 S1)  ; 33
  (-1581.67  -823.40   -15.15     0.47 S1)  ; 34
  (-1579.80  -828.07   -19.16     0.47 S1)  ; 35
  (-1583.07  -835.08   -14.39     0.47 S1)  ; 36
  (-1595.20  -800.98   -18.48     0.47 S1)  ; 37
  (-1274.89  -915.41   -13.10     0.47 S1)  ; 38
  (-1263.23  -932.69   -13.10     0.47 S1)  ; 39
  (-1180.63 -1030.31   -16.29     0.47 S1)  ; 40
  (-1185.30 -1051.79   -16.13     0.47 S1)  ; 41
  (-1210.50 -1217.39   -12.50     0.47 S1)  ; 42
  (-1069.10 -1391.60   -11.44     0.47 S1)  ; 43
  (-1128.37 -1462.13    -9.70     0.47 S1)  ; 44
  (-1395.76 -1407.48   -11.51     0.47 S1)  ; 45
  (-1731.46 -1377.59   -19.01     0.47 S1)  ; 46
  (-1601.73 -1223.46   -15.15     0.47 S1)  ; 47
  (-1441.67 -1400.01   -17.73     0.47 S1)  ; 48
  (-1426.27 -1390.67   -17.73     0.47 S1)  ; 49
  (-1781.86 -1155.74   -18.79     0.47 S1)  ; 50
  (-1800.53 -1132.38   -16.21     0.47 S1)  ; 51
  (-1777.66 -1052.98   -20.91     0.47 S1)  ; 52
  (-1837.86 -1187.03   -15.60     0.47 S1)  ; 53
  (-1861.19 -1123.98   -16.06     0.47 S1)  ; 54
  (-1684.80 -1412.15    -9.32     0.47 S1)  ; 55
  (-2085.27 -1307.53    -6.44     0.47 S1)  ; 56
  (-2070.80 -1304.26   -10.30     0.47 S1)  ; 57
  (-2388.12 -1155.27   -19.77     0.47 S1)  ; 58
  (-2303.19 -1273.90   -15.45     0.47 S1)  ; 59
  (-2419.86 -1327.61   -13.26     0.47 S1)  ; 60
  (-2596.34 -1332.28   -22.57     0.47 S1)  ; 61
  (-2594.94 -1336.49   -22.12     0.47 S1)  ; 62
  (-2597.74 -1343.96   -21.44     0.47 S1)  ; 63
  (-2603.80 -1351.90   -20.07     0.47 S1)  ; 64
  (-2594.94 -1356.57   -21.82     0.47 S1)  ; 65
  (-2657.00 -1329.48   -18.10     0.47 S1)  ; 66
  (-2544.54 -1150.60   -20.23     0.47 S1)  ; 67
  (-2475.47 -1137.52   -22.12     0.47 S1)  ; 68
  (-2567.87 -1232.80   -16.06     0.47 S1)  ; 69
  (-2544.07 -1226.26   -17.88     0.47 S1)  ; 70
  (-2523.07 -1225.33   -18.71     0.47 S1)  ; 71
  (-2375.61 -1221.59   -20.00     0.47 S1)  ; 72
  (-2435.34 -1402.81   -23.18     0.47 S1)  ; 73
  (-2452.61 -1445.31   -20.60     0.47 S1)  ; 74
  (-2443.74 -1453.25   -23.33     0.47 S1)  ; 75
  (-2472.67 -1423.83   -21.66     0.47 S1)  ; 76
  (-2501.14 -1424.29   -20.98     0.47 S1)  ; 77
  (-2482.47 -1371.05   -24.09     0.47 S1)  ; 78
  (-2482.47 -1393.47   -22.04     0.47 S1)  ; 79
  (-2500.21 -1383.66   -21.97     0.47 S1)  ; 80
  (-2518.40 -1380.39   -24.39     0.47 S1)  ; 81
  (-2536.60 -1390.20   -14.47     0.47 S1)  ; 82
  (-2551.07 -1407.95   -12.73     0.47 S1)  ; 83
  (-2542.20 -1445.78   -13.33     0.47 S1)  ; 84
  (-2748.46 -1244.01   -18.26     0.47 S1)  ; 85
  (-2760.60 -1099.22   -10.98     0.47 S1)  ; 86
  (-3044.97 -1403.28   -20.76     0.47 S1)  ; 87
  (-3013.71 -1401.88   -18.33     0.47 S1)  ; 88
  (-2901.24 -1338.36   -22.04     0.47 S1)  ; 89
  (-2872.31 -1355.64   -16.36     0.47 S1)  ; 90
  (-3077.17 -1516.93   -20.60     0.47 S1)  ; 91
  (-2953.51 -1544.95   -18.56     0.47 S1)  ; 92
  (-2923.18 -1578.58   -14.92     0.47 S1)  ; 93
  (-2992.71 -1562.23   -19.54     0.47 S1)  ; 94
  (-2890.51 -1605.67   -17.95     0.47 S1)  ; 95
  (-3162.10 -1759.80   -21.29     0.47 S1)  ; 96
  (-3143.43 -1784.08   -11.44     0.47 S1)  ; 97
  (-2845.99 -1528.61   -18.33     0.47 S1)  ; 98
  (-2459.14 -1516.46   -17.27     0.47 S1)  ; 99
  (-2575.80 -1746.25   -20.83     0.47 S1)  ; 100
  (-2575.80 -1649.57   -11.97     0.47 S1)  ; 101
  (-2496.94 -1654.24   -19.62     0.47 S1)  ; 102
  (-1852.88 -1582.32    -9.77     0.47 S1)  ; 103
  (-1899.07 -1576.24    -8.41     0.47 S1)  ; 104
  (-2177.20 -1515.53   -13.26     0.47 S1)  ; 105
  (-2323.26 -1714.49   -13.03     0.47 S1)  ; 106
  (-2343.33 -1672.93   -12.73     0.47 S1)  ; 107
  (-1897.12 -1825.44   -11.67     0.47 S1)  ; 108
  (-1986.80 -1868.41   -16.74     0.47 S1)  ; 109
  (-1989.60 -1873.55   -16.51     0.47 S1)  ; 110
  (-2010.14 -1864.68   -14.09     0.47 S1)  ; 111
  (-1954.61 -1795.55   -15.60     0.47 S1)  ; 112
  (-2245.33 -1964.16   -13.94     0.47 S1)  ; 113
  (-2238.33 -1964.63   -15.07     0.47 S1)  ; 114
  (-2252.33 -1962.29   -13.86     0.47 S1)  ; 115
  (-2240.20 -1954.82   -13.48     0.47 S1)  ; 116
  (-2273.80 -1941.74   -15.91     0.47 S1)  ; 117
  (-2280.33 -1957.62    -8.94     0.47 S1)  ; 118
  (-2312.06 -1944.54   -16.29     0.47 S1)  ; 119
  (-2688.27 -2008.06   -16.89     0.47 S1)  ; 120
  (-2686.40 -2013.67   -16.89     0.47 S1)  ; 121
  (-2655.13 -2002.92   -16.82     0.47 S1)  ; 122
  (-2948.84 -1973.50   -17.50     0.47 S1)  ; 123
  (-3005.31 -2113.62   -15.30     0.47 S1)  ; 124
  (-3000.17 -2132.09   -11.51     0.47 S1)  ; 125
  (-2988.51 -2138.63   -11.36     0.47 S1)  ; 126
  (-3043.57 -2314.71   -13.33     0.47 S1)  ; 127
  (-3136.43 -2399.24   -25.07     0.47 S1)  ; 128
  (-3066.90 -2392.24   -25.38     0.47 S1)  ; 129
  (-3091.17 -2425.87   -24.16     0.47 S1)  ; 130
  (-2639.27 -2245.12   -19.24     0.47 S1)  ; 131
  (-2702.26 -2249.32   -17.12     0.47 S1)  ; 132
  (-2715.80 -2239.98   -19.85     0.47 S1)  ; 133
  (-2772.73 -2228.77   -18.94     0.47 S1)  ; 134
  (-2539.40 -2179.73   -20.38     0.47 S1)  ; 135
  (-2551.54 -2175.06   -18.33     0.47 S1)  ; 136
  (-2544.54 -2159.65   -18.18     0.47 S1)  ; 137
  (-2512.34 -2169.45   -19.77     0.47 S1)  ; 138
  (-2590.74 -2171.79   -16.89     0.47 S1)  ; 139
  (-2360.21 -2264.73   -18.10     0.47 S1)  ; 140
  (-2373.28 -2274.07   -16.66     0.47 S1)  ; 141
  (-2340.61 -2262.86   -18.56     0.47 S1)  ; 142
  (-2372.81 -2315.17   -15.38     0.47 S1)  ; 143
  (-2383.08 -2320.78   -17.80     0.47 S1)  ; 144
  (-2658.87 -2361.88   -15.76     0.47 S1)  ; 145
  (-2722.80 -2343.67   -18.41     0.47 S1)  ; 146
  (-2697.13 -2283.88   -16.13     0.47 S1)  ; 147
  (-2710.20 -2261.46   -20.07     0.47 S1)  ; 148
  (-2717.20 -2273.61   -17.65     0.47 S1)  ; 149
  (-2717.20 -2283.42   -21.21     0.47 S1)  ; 150
  (-2742.40 -2262.40   -20.53     0.47 S1)  ; 151
  (-2770.86 -2254.92    -7.57     0.47 S1)  ; 152
  (-2212.66 -2175.53    -7.50     0.47 S1)  ; 153
  (-2090.87 -2166.65    -8.86     0.47 S1)  ; 154
  (-2079.67 -2747.46    -4.32     0.47 S1)  ; 155
  (-2901.52 -2675.53   -14.17     0.47 S1)  ; 156
  (-2697.13 -2773.15   -14.17     0.47 S1)  ; 157
  (-2514.67 -2788.09   -16.97     0.47 S1)  ; 158
  (-3180.30 -2655.92   -18.63     0.47 S1)  ; 159
  (-3199.90 -2667.59   -19.47     0.47 S1)  ; 160
  (-3191.50 -2673.66   -16.44     0.47 S1)  ; 161
  (-3231.17 -2665.26   -19.62     0.47 S1)  ; 162
  (-3218.57 -2603.61   -16.59     0.47 S1)  ; 163
  (-3215.30 -2566.24   -11.44     0.47 S1)  ; 164
  (-3019.77 -2631.16   -19.09     0.47 S1)  ; 165
  (-2993.17 -2633.03    -8.26     0.47 S1)  ; 166
  (-3077.64 -2773.61   -18.18     0.47 S1)  ; 167
  (-3071.10 -2775.95   -14.47     0.47 S1)  ; 168
  (-3225.10 -2764.74   -18.94     0.47 S1)  ; 169
  (-3223.23 -2704.96   -17.50     0.47 S1)  ; 170
  (-3208.77 -2708.23   -19.85     0.47 S1)  ; 171
  (-3233.03 -2686.27   -12.04     0.47 S1)  ; 172
  (-3325.43 -2719.90    -1.97     0.47 S1)  ; 173
  (-3011.84 -2768.94   -12.88     0.47 S1)  ; 174
  (-3248.43 -2930.70   -22.35     0.47 S1)  ; 175
  (-3253.10 -2918.09   -12.04     0.47 S1)  ; 176
  (-3252.63 -2904.55   -10.30     0.47 S1)  ; 177
  (-3268.96 -3040.93   -21.89     0.47 S1)  ; 178
  (-3239.56 -3025.05   -16.21     0.47 S1)  ; 179
  (-2759.20 -2896.61   -17.04     0.47 S1)  ; 180
  (-2607.07 -3093.24   -16.89     0.47 S1)  ; 181
  (-2605.67 -3100.24   -14.70     0.47 S1)  ; 182
  (-2584.20 -3117.06   -10.60     0.47 S1)  ; 183
  (-2544.54 -3125.46   -11.97     0.47 S1)  ; 184
  (-2454.94 -2978.34   -13.18     0.47 S1)  ; 185
  (-2125.40 -2820.01   -16.13     0.47 S1)  ; 186
  (-2096.93 -2798.53   -15.68     0.47 S1)  ; 187
  (-2092.27 -2796.66   -15.60     0.47 S1)  ; 188
  (-2300.86 -3296.66     0.98     0.47 S1)  ; 189
  (-2257.93 -3149.54   -16.29     0.47 S1)  ; 190
  (-2213.13 -3150.01   -16.44     0.47 S1)  ; 191
  (-2784.40 -3087.89   -19.01     0.47 S1)  ; 192
  (-2790.46 -3091.16   -16.51     0.47 S1)  ; 193
  (-2520.74 -3207.92   -15.83     0.47 S1)  ; 194
  (-2361.14 -3202.32   -14.70     0.47 S1)  ; 195
  (-2594.94 -3383.07   -12.95     0.47 S1)  ; 196
  (-2901.71 -3367.66   -15.76     0.47 S1)  ; 197
  (-3367.89 -3355.98    -8.26     0.47 S1)  ; 198
  (-3365.09 -3352.71   -16.06     0.47 S1)  ; 199
  (-3358.56 -3342.44   -21.89     0.47 S1)  ; 200
  (-3346.89 -3322.82   -24.85     0.47 S1)  ; 201
  (-3327.30 -3300.40   -12.12     0.47 S1)  ; 202
  (-3099.57 -3354.11    -7.20     0.47 S1)  ; 203
  (-3183.57 -3605.65   -17.27     0.47 S1)  ; 204
  (-3457.49 -3752.30   -12.27     0.47 S1)  ; 205
  (-3437.89 -3694.39   -12.27     0.47 S1)  ; 206
  (-3446.76 -3632.27   -10.38     0.47 S1)  ; 207
  (-3443.96 -3619.66    -9.62     0.47 S1)  ; 208
  (-3415.03 -3438.91    -9.70     0.47 S1)  ; 209
  (-2927.38 -3601.44   -15.30     0.47 S1)  ; 210
  (-2653.27 -3607.51   -14.85     0.47 S1)  ; 211
  (-2733.06 -3599.11   -14.77     0.47 S1)  ; 212
  (-2944.46 -3707.00   -12.50     0.47 S1)  ; 213
  (-2612.20 -3606.11   -14.77     0.47 S1)  ; 214
  (-2573.00 -3623.39   -12.50     0.47 S1)  ; 215
  (-2522.60 -3695.32   -17.57     0.47 S1)  ; 216
  (-2426.47 -3508.50   -13.94     0.47 S1)  ; 217
  (-2002.20 -3634.14    -9.47     0.47 S1)  ; 218
  (-1931.74 -3595.84    -9.47     0.47 S1)  ; 219
  (-2079.67 -3434.70    -9.47     0.47 S1)  ; 220
  (-2347.53 -4086.50   -14.92     0.47 S1)  ; 221
  (-2346.59 -4093.51   -14.77     0.47 S1)  ; 222
  (-2465.21 -3788.52   -13.64     0.47 S1)  ; 223
  (-2610.80 -4062.22    -9.39     0.47 S1)  ; 224
  (-2613.13 -4067.82   -11.36     0.47 S1)  ; 225
  (-2593.54 -4013.64    -8.64     0.47 S1)  ; 226
  (-2620.60 -4086.04   -13.79     0.47 S1)  ; 227
  (-2619.20 -4093.98   -15.15     0.47 S1)  ; 228
  (-2624.80 -4098.18   -16.74     0.47 S1)  ; 229
  (-2625.73 -4105.19   -17.50     0.47 S1)  ; 230
  (-2544.07 -4044.00   -19.01     0.47 S1)  ; 231
  (-2570.20 -4037.93   -18.94     0.47 S1)  ; 232
  (-2852.06 -3966.94   -18.86     0.47 S1)  ; 233
  (-2859.99 -3943.12   -14.09     0.47 S1)  ; 234
  (-3153.23 -3887.07   -13.10     0.47 S1)  ; 235
  (-3156.97 -3889.41   -14.47     0.47 S1)  ; 236
  (-3482.69 -3894.54    -4.62     0.47 S1)  ; 237
  (-3473.82 -4029.99   -14.77     0.47 S1)  ; 238
  (-3466.36 -4033.73   -15.53     0.47 S1)  ; 239
  (-3253.56 -3711.93   -17.12     0.47 S1)  ; 240
  (-3042.64 -3748.82   -17.88     0.47 S1)  ; 241
  (-3212.03 -4013.64   -16.21     0.47 S1)  ; 242
  (-3287.16 -3983.75   -15.68     0.47 S1)  ; 243
  (-3354.36 -4015.98   -16.13     0.47 S1)  ; 244
  (-3419.69 -4258.54    -9.24     0.47 S1)  ; 245
  (-3437.42 -4242.19   -10.38     0.47 S1)  ; 246
  (-3410.36 -4246.86   -11.21     0.47 S1)  ; 247
  (-3443.49 -4224.44   -11.21     0.47 S1)  ; 248
  (-3454.69 -4202.02   -11.74     0.47 S1)  ; 249
  (-3467.76 -4218.84   -11.82     0.47 S1)  ; 250
  (-3363.23 -4233.32    -6.29     0.47 S1)  ; 251
  (-3397.76 -4429.01    -8.48     0.47 S1)  ; 252
  (-3421.09 -4430.88    -9.77     0.47 S1)  ; 253
  (-3432.29 -4429.01    -6.59     0.47 S1)  ; 254
  (-3411.29 -4408.46    -8.41     0.47 S1)  ; 255
  (-3416.89 -4397.72    -9.70     0.47 S1)  ; 256
  (-3406.16 -4375.77    -6.44     0.47 S1)  ; 257
  (-3407.56 -4339.81   -10.45     0.47 S1)  ; 258
  (-3402.89 -4337.47    -9.47     0.47 S1)  ; 259
  (-3394.49 -4334.20    -9.47     0.47 S1)  ; 260
  (-3410.36 -4334.20    -9.47     0.47 S1)  ; 261
  (-3421.09 -4354.75   -13.71     0.47 S1)  ; 262
  (-3150.90 -4132.90   -15.45     0.47 S1)  ; 263
  (-3175.17 -4109.55    -8.79     0.47 S1)  ; 264
  (-3200.37 -4064.71   -16.74     0.47 S1)  ; 265
  (-3055.70 -4138.50   -13.03     0.47 S1)  ; 266
  (-3304.90 -4201.09   -17.50     0.47 S1)  ; 267
  (-3231.63 -4301.04   -17.73     0.47 S1)  ; 268
  (-2888.64 -4159.52   -16.21     0.47 S1)  ; 269
  (-2945.11 -4150.18   -15.07     0.47 S1)  ; 270
  (-2866.71 -4160.46    -5.83     0.47 S1)  ; 271
  (-2840.86 -4167.93   -12.42     0.47 S1)  ; 272
  (-2839.93 -4179.14   -12.04     0.47 S1)  ; 273
  (-2833.39 -4174.93   -12.04     0.47 S1)  ; 274
  (-2824.53 -4183.81   -12.04     0.47 S1)  ; 275
  (-2840.39 -4195.48   -11.97     0.47 S1)  ; 276
  (-2823.59 -4194.08   -15.07     0.47 S1)  ; 277
  (-2830.59 -4190.81   -14.85     0.47 S1)  ; 278
  (-2822.66 -4188.48   -14.47     0.47 S1)  ; 279
  (-2777.40 -4183.34   -13.48     0.47 S1)  ; 280
  (-2783.00 -4152.98   -14.70     0.47 S1)  ; 281
  (-2793.73 -4141.77   -14.70     0.47 S1)  ; 282
  (-2817.99 -4137.10   -11.06     0.47 S1)  ; 283
  (-2697.13 -4160.92   -16.21     0.47 S1)  ; 284
  (-2676.60 -4166.06   -12.50     0.47 S1)  ; 285
  (-2792.80 -4206.69   -13.10     0.47 S1)  ; 286
  (-2806.79 -4209.96   -11.29     0.47 S1)  ; 287
  (-2819.39 -4209.96   -12.57     0.47 S1)  ; 288
  (-2753.60 -4384.18    -9.01     0.47 S1)  ; 289
  (-2757.80 -4368.76    -8.11     0.47 S1)  ; 290
  (-2761.53 -4347.75    -7.95     0.47 S1)  ; 291
  (-2751.73 -4393.05   -12.73     0.47 S1)  ; 292
  (-2857.19 -4441.62   -10.15     0.47 S1)  ; 293
  (-2865.59 -4440.69   -10.15     0.47 S1)  ; 294
  (-2847.86 -4439.75   -10.15     0.47 S1)  ; 295
  (-2851.13 -4392.58   -10.60     0.47 S1)  ; 296
  (-2909.92 -4440.69    -4.39     0.47 S1)  ; 297
  (-2595.40 -4511.01   -13.86     0.47 S1)  ; 298
  (-2721.40 -4531.09   -10.83     0.47 S1)  ; 299
  (-2719.53 -4526.89   -11.36     0.47 S1)  ; 300
  (-2714.86 -4522.21    -6.51     0.47 S1)  ; 301
  (-2711.60 -4516.14    -5.98     0.47 S1)  ; 302
  (-2701.80 -4503.07    -2.42     0.47 S1)  ; 303
  (-2695.27 -4496.99     2.05     0.47 S1)  ; 304
  (-2911.79 -4457.76    -8.26     0.47 S1)  ; 305
  (-2918.79 -4468.50    -5.08     0.47 S1)  ; 306
  (-2929.52 -4468.04    -8.26     0.47 S1)  ; 307
  (-2879.59 -4459.16   -10.98     0.47 S1)  ; 308
  (-2899.19 -4457.29   -11.21     0.47 S1)  ; 309
  (-2931.39 -4464.77    -6.36     0.47 S1)  ; 310
  (-2936.99 -4470.37   -11.21     0.47 S1)  ; 311
  (-2936.99 -4457.29   -12.12     0.47 S1)  ; 312
  (-2947.26 -4456.83   -11.44     0.47 S1)  ; 313
  (-2962.19 -4455.89   -12.95     0.47 S1)  ; 314
  (-2970.12 -4457.29   -15.53     0.47 S1)  ; 315
  (-2853.46 -4475.51   -14.09     0.47 S1)  ; 316
  (-2823.13 -4480.65   -13.03     0.47 S1)  ; 317
  (-2817.53 -4481.58   -12.65     0.47 S1)  ; 318
  (-2795.60 -4504.47    -8.26     0.47 S1)  ; 319
  (-2802.13 -4482.05   -15.23     0.47 S1)  ; 320
  (-2793.26 -4513.81    -6.59     0.47 S1)  ; 321
  (-2790.93 -4519.41    -6.21     0.47 S1)  ; 322
  (-2787.20 -4533.89    -5.91     0.47 S1)  ; 323
  (-2786.26 -4541.83    -5.91     0.47 S1)  ; 324
  (-2779.26 -4556.31    -5.61     0.47 S1)  ; 325
  (-2768.53 -4597.88   -11.14     0.47 S1)  ; 326
  (-2765.26 -4608.62   -12.04     0.47 S1)  ; 327
  (-2763.86 -4648.32   -12.42     0.47 S1)  ; 328
  (-2927.66 -4663.73    -8.71     0.47 S1)  ; 329
  (-2944.46 -4614.23    -8.71     0.47 S1)  ; 330
  (-2745.66 -4722.11    -9.47     0.47 S1)  ; 331
  (-2745.20 -4726.32    -8.64     0.47 S1)  ; 332
  (-2740.06 -4724.92    -8.64     0.47 S1)  ; 333
  (-2741.00 -4730.05    -8.64     0.47 S1)  ; 334
  (-2737.26 -4750.60    -6.14     0.47 S1)  ; 335
  (-2717.20 -4752.01    -5.68     0.47 S1)  ; 336
  (-2736.80 -4758.54    -5.68     0.47 S1)  ; 337
  (-2734.00 -4765.08    -3.94     0.47 S1)  ; 338
  (-2733.53 -4770.69    -3.11     0.47 S1)  ; 339
  (-2737.26 -4775.83    -2.42     0.47 S1)  ; 340
  (-3260.10 -4474.11    -8.48     0.47 S1)  ; 341
  (-3016.97 -4460.56   -11.97     0.47 S1)  ; 342
  (-2888.18 -4663.73    -8.79     0.47 S1)  ; 343
  (-2876.51 -4655.79    -8.79     0.47 S1)  ; 344
  (-3128.97 -4575.46   -12.88     0.47 S1)  ; 345
  (-3134.10 -4589.00   -10.83     0.47 S1)  ; 346
  (-3140.17 -4593.21   -10.38     0.47 S1)  ; 347
  (-3142.50 -4598.81   -10.00     0.47 S1)  ; 348
  (-3162.57 -4609.55    -9.39     0.47 S1)  ; 349
  (-3166.77 -4612.36    -9.17     0.47 S1)  ; 350
  (-3109.84 -4562.85     0.30     0.47 S1)  ; 351
  (-2903.11 -4868.09    -5.83     0.47 S1)  ; 352
  (-2907.31 -4865.76    -5.83     0.47 S1)  ; 353
  (-2913.84 -4871.83    -5.83     0.47 S1)  ; 354
  (-2921.31 -4869.96    -2.58     0.47 S1)  ; 355
  (-2925.98 -4872.76    -7.20     0.47 S1)  ; 356
  (-2948.37 -4892.38    -6.89     0.47 S1)  ; 357
  (-2949.77 -4897.99    -5.53     0.47 S1)  ; 358
  (-2947.44 -4903.59    -5.53     0.47 S1)  ; 359
  (-2967.04 -4909.19    -6.82     0.47 S1)  ; 360
  (-2970.77 -4900.32    -6.51     0.47 S1)  ; 361
  (-2956.77 -4929.28   -11.82     0.47 S1)  ; 362
  (-2860.18 -4863.42   -10.60     0.47 S1)  ; 363
  (-3023.51 -4833.06    -8.18     0.47 S1)  ; 364
  (-3030.97 -4831.20    -7.35     0.47 S1)  ; 365
  (-3044.50 -4839.14    -7.12     0.47 S1)  ; 366
  (-3051.04 -4844.27    -6.97     0.47 S1)  ; 367
  (-3072.50 -4859.69    -5.30     0.47 S1)  ; 368
  (-3065.50 -4777.95    -9.47     0.47 S1)  ; 369
  (-3070.64 -4777.95    -9.47     0.47 S1)  ; 370
  (-3086.50 -4775.15    -9.39     0.47 S1)  ; 371
  (-3078.57 -4754.60   -10.38     0.47 S1)  ; 372
  (-3094.90 -4775.15    -2.65     0.47 S1)  ; 373
  (-3216.70 -5006.81    -3.03     0.47 S1)  ; 374
  (-3210.17 -4982.06    -2.95     0.47 S1)  ; 375
  (-3079.04 -5098.35    -0.53     0.47 S1)  ; 376
  (-2592.14 -4951.23   -11.51     0.47 S1)  ; 377
  (-2620.13 -4927.41    -8.11     0.47 S1)  ; 378
  (-2685.00 -4953.10    -7.73     0.47 S1)  ; 379
  (-2655.60 -4804.57   -10.15     0.47 S1)  ; 380
  (-2806.79 -4813.45    -9.39     0.47 S1)  ; 381
  (-2867.46 -4883.51    -7.27     0.47 S1)  ; 382
  (-2859.06 -4878.84   -10.53     0.47 S1)  ; 383
  (-2847.86 -4879.77   -11.97     0.47 S1)  ; 384
  (-2841.33 -4873.70   -12.35     0.47 S1)  ; 385
  (-2837.59 -4870.43    -0.53     0.47 S1)  ; 386
  (-2834.33 -4868.56    -0.30     0.47 S1)  ; 387
  (-2794.20 -4856.42    -0.23     0.47 S1)  ; 388
  (-2809.13 -4860.15     0.00     0.47 S1)  ; 389
  (-2791.86 -4862.49     0.00     0.47 S1)  ; 390
  (-2848.33 -5039.97    -7.12     0.47 S1)  ; 391
  (-2908.52 -5059.12    -4.24     0.47 S1)  ; 392
  (-2820.79 -5039.97    -6.44     0.47 S1)  ; 393
  (-2815.66 -5056.78    -1.29     0.47 S1)  ; 394
  (-2586.54 -4963.84    -2.65     0.47 S1)  ; 395
  (-2571.14 -4974.58     0.08     0.47 S1)  ; 396
  (-1677.33 -5435.36    -7.80     0.47 S1)  ; 397
  (-2344.73 -5333.07   -12.50     0.47 S1)  ; 398
  (-2317.66 -5110.29   -13.26     0.47 S1)  ; 399
  (-2312.06 -5133.17   -13.26     0.47 S1)  ; 400
  (-2279.86 -5134.57    -7.50     0.47 S1)  ; 401
  (-2541.27 -5248.07   -11.06     0.47 S1)  ; 402
  (-2569.27 -5408.27    -8.94     0.47 S1)  ; 403
  (-2607.53 -5404.53    -8.26     0.47 S1)  ; 404
  (-2609.87 -5381.18   -11.06     0.47 S1)  ; 405
  (-2678.00 -5400.79   -12.50     0.47 S1)  ; 406
  (-2687.80 -5367.63   -12.57     0.47 S1)  ; 407
  (-2607.07 -5284.96   -15.15     0.47 S1)  ; 408
  (-2668.20 -5211.64   -16.51     0.47 S1)  ; 409
  (-2675.67 -5221.91    -9.54     0.47 S1)  ; 410
  (-2678.93 -5228.45    -7.80     0.47 S1)  ; 411
  (-2684.07 -5236.39    -6.59     0.47 S1)  ; 412
  (-2689.67 -5240.59    -4.77     0.47 S1)  ; 413
  (-2662.60 -5205.10    -4.24     0.47 S1)  ; 414
  (-2839.46 -5302.71    -7.57     0.47 S1)  ; 415
  (-2817.99 -5233.59    -7.12     0.47 S1)  ; 416
  (-2801.66 -5202.30    -8.86     0.47 S1)  ; 417
  (-2796.53 -5191.09    -9.47     0.47 S1)  ; 418
  (-2777.40 -5169.13   -10.07     0.47 S1)  ; 419
  (-2713.00 -5104.68    -8.41     0.47 S1)  ; 420
  (-2680.80 -5131.30    -8.48     0.47 S1)  ; 421
  (-2952.39 -5191.55    -5.61     0.47 S1)  ; 422
  (-2974.79 -5194.36   -10.45     0.47 S1)  ; 423
  (-2937.46 -5378.84    -8.94     0.47 S1)  ; 424
  (-3037.97 -5378.38    -8.48     0.47 S1)  ; 425
  (-3037.50 -5364.36    -8.71     0.47 S1)  ; 426
  (-3048.70 -5364.36    -3.56     0.47 S1)  ; 427
  (-2960.51 -5405.93    -9.17     0.47 S1)  ; 428
  (-2972.17 -5413.40    -6.89     0.47 S1)  ; 429
  (-3158.37 -5129.90    -8.11     0.47 S1)  ; 430
  (-3177.50 -5114.02    -8.11     0.47 S1)  ; 431
  (-3167.70 -5087.87    -8.11     0.47 S1)  ; 432
  (-3233.96 -5084.13    -7.35     0.47 S1)  ; 433
  (-3238.63 -5070.59    -6.67     0.47 S1)  ; 434
  (-3248.43 -5078.53    -6.36     0.47 S1)  ; 435
  (-2940.91 -5538.27    -8.33     0.47 S1)  ; 436
  (-2519.34 -5578.43    -7.35     0.47 S1)  ; 437
  (-2452.61 -5586.84    -7.80     0.47 S1)  ; 438
  (-2125.87 -5638.22     4.24     0.47 S1)  ; 439
  (-1875.74 -5669.98   -12.65     0.47 S1)  ; 440
  (-1823.01 -5705.94   -11.74     0.47 S1)  ; 441
  (-1976.54 -5559.28    -8.94     0.47 S1)  ; 442
  (-1984.01 -5558.82    -7.35     0.47 S1)  ; 443
  (-1990.54 -5555.55    -6.14     0.47 S1)  ; 444
  (-1654.00 -5486.89    -6.36     0.47 S1)  ; 445
  (-1782.33 -5506.97    -7.80     0.47 S1)  ; 446
  (-1832.26 -5489.23    -5.83     0.47 S1)  ; 447
  (-1874.72 -5485.02    -6.67     0.47 S1)  ; 448
  (-1716.06 -5535.46    -9.17     0.47 S1)  ; 449
  (-1710.00 -5532.66    -8.26     0.47 S1)  ; 450
  (-1836.46 -5565.36    -6.74     0.47 S1)  ; 451
  (-1850.46 -5567.22    -6.74     0.47 S1)  ; 452
  (-1472.00 -5653.63    -8.26     0.47 S1)  ; 453
  (-1486.47 -5654.56    -7.20     0.47 S1)  ; 454
  (-1502.34 -5677.45    -6.14     0.47 S1)  ; 455
  (-1505.60 -5696.60    -6.14     0.47 S1)  ; 456
  (-1517.74 -5714.35    -6.14     0.47 S1)  ; 457
  (-2389.61 -6004.44    -5.91     0.47 S1)  ; 458
  (-2712.63  -383.79   244.62     0.47 S2)  ; 459
  (-2057.27  -426.76   234.77     0.47 S2)  ; 460
  (-1882.28  -647.00   242.12     0.47 S2)  ; 461
  (-2369.46  -750.22   250.83     0.47 S2)  ; 462
  (-2373.19  -756.76   247.88     0.47 S2)  ; 463
  (-2357.33  -761.43   250.30     0.47 S2)  ; 464
  (-2323.26  -766.57   246.14     0.47 S2)  ; 465
  (-2310.66  -766.10   245.53     0.47 S2)  ; 466
  (-2028.80  -572.27   238.26     0.47 S2)  ; 467
  (-2034.87  -568.54   238.18     0.47 S2)  ; 468
  (-2046.54  -579.74   241.59     0.47 S2)  ; 469
  (-2541.37  -759.56   236.21     0.47 S2)  ; 470
  (-2547.44  -764.23   237.58     0.47 S2)  ; 471
  (-2553.04  -764.70   238.94     0.47 S2)  ; 472
  (-2561.90  -764.70   244.01     0.47 S2)  ; 473
  (-2586.64  -739.94   245.45     0.47 S2)  ; 474
  (-2588.97  -745.55   246.51     0.47 S2)  ; 475
  (-2642.63  -701.18   241.06     0.47 S2)  ; 476
  (-2873.16  -575.07   241.44     0.47 S2)  ; 477
  (-2879.69  -571.80   240.98     0.47 S2)  ; 478
  (-2836.76  -540.98   239.77     0.47 S2)  ; 479
  (-2624.90  -602.16   247.88     0.47 S2)  ; 480
  (-2623.50  -606.83   247.88     0.47 S2)  ; 481
  (-2903.49  -750.69   238.86     0.47 S2)  ; 482
  (-2757.43  -439.63   238.86     0.47 S2)  ; 483
  (-2770.96  -437.76   238.86     0.47 S2)  ; 484
  (-2773.76  -422.35   238.86     0.47 S2)  ; 485
  (-2769.56  -437.29   232.96     0.47 S2)  ; 486
  (-2765.83  -417.21   233.03     0.47 S2)  ; 487
  (-2721.50  -374.24   237.12     0.47 S2)  ; 488
  (-2595.97  -523.70   237.95     0.47 S2)  ; 489
  (-2974.97 -1030.14   236.21     0.47 S2)  ; 490
  (-2792.43  -879.75   234.62     0.47 S2)  ; 491
  (-2825.10 -1005.86   234.85     0.47 S2)  ; 492
  (-2655.70  -904.97   235.00     0.47 S2)  ; 493
  (-2602.04  -949.34   240.00     0.47 S2)  ; 494
  (-2666.43  -805.49   237.35     0.47 S2)  ; 495
  (-2521.31  -918.98   244.39     0.47 S2)  ; 496
  (-2503.11  -867.14   244.39     0.47 S2)  ; 497
  (-2555.84  -872.75   245.68     0.47 S2)  ; 498
  (-2960.89  -876.95   234.24     0.47 S2)  ; 499
  (-2927.76  -869.48   233.86     0.47 S2)  ; 500
  (-2984.22  -875.08   232.88     0.47 S2)  ; 501
  (-2028.34 -1043.22   245.91     0.47 S2)  ; 502
  (-1983.07 -1060.97   245.68     0.47 S2)  ; 503
  (-1923.34 -1066.11   238.11     0.47 S2)  ; 504
  (-2121.67  -940.47   243.71     0.47 S2)  ; 505
  (-2090.87  -971.30   247.73     0.47 S2)  ; 506
  (-2090.87  -966.62   248.48     0.47 S2)  ; 507
  (-2360.59  -880.22   241.59     0.47 S2)  ; 508
  (-2315.79  -831.65   241.59     0.47 S2)  ; 509
  (-1833.19  -991.85   241.36     0.47 S2)  ; 510
  (-1914.39 -1100.67   242.12     0.47 S2)  ; 511
  (-1103.73 -1096.00   248.26     0.47 S2)  ; 512
  (-1100.47 -1112.35   248.33     0.47 S2)  ; 513
  (-1379.52 -1124.49   242.20     0.47 S2)  ; 514
  (-1670.33 -1319.51   241.59     0.47 S2)  ; 515
  (-1927.92 -1370.42   253.48     0.47 S2)  ; 516
  (-1933.52 -1346.60   252.88     0.47 S2)  ; 517
  (-2025.54 -1241.98   246.82     0.47 S2)  ; 518
  (-1980.74 -1113.07   244.77     0.47 S2)  ; 519
  (-2448.32 -1343.33   238.49     0.47 S2)  ; 520
  (-2003.14 -1389.57   237.88     0.47 S2)  ; 521
  (-2841.89 -1439.54   250.38     0.47 S2)  ; 522
  (-2586.64 -1132.22   235.38     0.47 S2)  ; 523
  (-3157.90 -1187.80   232.58     0.47 S2)  ; 524
  (-3163.50 -1196.21   232.58     0.47 S2)  ; 525
  (-3122.90 -1160.71   232.58     0.47 S2)  ; 526
  (-3079.04 -1167.72   232.58     0.47 S2)  ; 527
  (-3051.04 -1163.05   232.58     0.47 S2)  ; 528
  (-2961.91 -1180.79   232.80     0.47 S2)  ; 529
  (-3086.04 -1398.44   234.47     0.47 S2)  ; 530
  (-2948.38 -1409.18   232.65     0.47 S2)  ; 531
  (-3106.57 -1756.00   238.71     0.47 S2)  ; 532
  (-2993.64 -1791.49   235.15     0.47 S2)  ; 533
  (-2809.23 -1644.84   231.67     0.47 S2)  ; 534
  (-2417.24 -1654.18   233.41     0.47 S2)  ; 535
  (-2476.51 -1576.18   233.26     0.47 S2)  ; 536
  (-2689.30 -1465.49   239.32     0.47 S2)  ; 537
  (-2728.50 -1758.33   234.32     0.47 S2)  ; 538
  (-2733.17 -1748.99   234.32     0.47 S2)  ; 539
  (-1967.67 -1413.18   238.56     0.47 S2)  ; 540
  (-2110.00 -1699.48   240.91     0.47 S2)  ; 541
  (-2124.93 -1765.80   240.68     0.47 S2)  ; 542
  (-2131.00 -1769.07   241.06     0.47 S2)  ; 543
  (-2135.67 -1776.08   241.21     0.47 S2)  ; 544
  (-2054.47 -1776.08   239.55     0.47 S2)  ; 545
  (-2318.13 -1547.22   240.83     0.47 S2)  ; 546
  (-2425.46 -1678.47   246.59     0.47 S2)  ; 547
  (-2432.92 -1669.12   241.97     0.47 S2)  ; 548
  (-2338.66 -1558.90   242.95     0.47 S2)  ; 549
  (-2332.13 -1763.47   238.94     0.47 S2)  ; 550
  (-2320.93 -1754.60   238.11     0.47 S2)  ; 551
  (-2302.26 -1713.49   243.11     0.47 S2)  ; 552
  (-2321.86 -1716.30   242.20     0.47 S2)  ; 553
  (-2314.86 -1708.36   243.94     0.47 S2)  ; 554
  ( -973.07 -1775.61   246.67     0.47 S2)  ; 555
  ( -860.14 -1570.58   246.67     0.47 S2)  ; 556
  (-2024.60 -1991.18   247.73     0.47 S2)  ; 557
  (-2328.86 -1874.89   244.01     0.47 S2)  ; 558
  (-1940.14 -2126.16   238.86     0.47 S2)  ; 559
  (-2555.84 -1948.21   242.88     0.47 S2)  ; 560
  (-3068.30 -1827.25   242.12     0.47 S2)  ; 561
  (-3036.11 -1826.78   242.12     0.47 S2)  ; 562
  (-3172.83 -2358.45   242.05     0.47 S2)  ; 563
  (-2874.09 -2190.77   248.41     0.47 S2)  ; 564
  (-2683.23 -2103.90   247.50     0.47 S2)  ; 565
  (-2680.90 -2100.16   247.65     0.47 S2)  ; 566
  (-2667.37 -2428.04   239.47     0.47 S2)  ; 567
  (-2465.31 -2045.52   238.79     0.47 S2)  ; 568
  (-2483.04 -2108.10   238.11     0.47 S2)  ; 569
  (-2314.86 -2404.68   250.00     0.47 S2)  ; 570
  (-2222.00 -2373.86   252.65     0.47 S2)  ; 571
  (-2471.66 -2573.08   238.56     0.47 S2)  ; 572
  (-2973.02 -2469.86   238.79     0.47 S2)  ; 573
  (-2981.89 -2785.13   249.92     0.47 S2)  ; 574
  (-2956.22 -2775.32   239.09     0.47 S2)  ; 575
  (-2939.42 -2769.71   239.39     0.47 S2)  ; 576
  (-2906.29 -2775.78   242.27     0.47 S2)  ; 577
  (-2848.43 -2770.18   241.51     0.47 S2)  ; 578
  (-2864.29 -2784.66   248.56     0.47 S2)  ; 579
  (-3215.77 -2968.47   236.06     0.47 S2)  ; 580
  (-3228.37 -2957.73   236.06     0.47 S2)  ; 581
  (-2768.16 -2848.90   252.04     0.47 S2)  ; 582
  (-2736.90 -2863.38   251.59     0.47 S2)  ; 583
  (-2805.03 -2837.69   249.70     0.47 S2)  ; 584
  (-2789.16 -2847.50   252.35     0.47 S2)  ; 585
  (-2880.63 -3050.20   254.32     0.47 S2)  ; 586
  (-2742.03 -3026.38   252.88     0.47 S2)  ; 587
  (-2623.50 -3116.99   253.48     0.47 S2)  ; 588
  (-2534.37 -3021.71   253.48     0.47 S2)  ; 589
  (-2523.64 -2971.27   257.65     0.47 S2)  ; 590
  (-2520.84 -2993.22   245.68     0.47 S2)  ; 591
  (-2511.51 -2994.16   242.95     0.47 S2)  ; 592
  (-2504.51 -2985.75   242.95     0.47 S2)  ; 593
  (-2508.24 -2979.21   242.88     0.47 S2)  ; 594
  (-2509.64 -2965.67   242.88     0.47 S2)  ; 595
  (-2478.37 -2976.88   240.30     0.47 S2)  ; 596
  (-2647.77 -2837.23   251.89     0.47 S2)  ; 597
  (-2664.57 -2827.42   251.89     0.47 S2)  ; 598
  (-2670.17 -2826.95   251.89     0.47 S2)  ; 599
  (-2335.39 -2942.31   254.17     0.47 S2)  ; 600
  (-2418.46 -3393.75   255.30     0.47 S2)  ; 601
  (-2414.72 -3351.25   255.23     0.47 S2)  ; 602
  (-2759.30 -3292.40   251.06     0.47 S2)  ; 603
  (-3037.51 -3331.63   245.53     0.47 S2)  ; 604
  (-3032.37 -3354.51   245.53     0.47 S2)  ; 605
  (-3064.57 -3343.77   245.53     0.47 S2)  ; 606
  (-3171.43 -3410.09   244.54     0.47 S2)  ; 607
  (-3172.37 -3417.10   244.54     0.47 S2)  ; 608
  (-3156.97 -3434.85   242.73     0.47 S2)  ; 609
  (-3089.30 -3451.20   251.29     0.47 S2)  ; 610
  (-3327.76 -3348.91   247.50     0.47 S2)  ; 611
  (-3338.03 -3449.33   249.47     0.47 S2)  ; 612
  (-3457.03 -3751.67   249.09     0.47 S2)  ; 613
  (-3467.76 -3601.28   244.24     0.47 S2)  ; 614
  (-3116.37 -3588.20   251.51     0.47 S2)  ; 615
  (-3308.63 -3537.29   250.07     0.47 S2)  ; 616
  (-2851.69 -3564.38   252.88     0.47 S2)  ; 617
  (-2802.23 -3559.71   251.44     0.47 S2)  ; 618
  (-2676.23 -3649.85   251.36     0.47 S2)  ; 619
  (-2431.71 -3521.41   246.36     0.47 S2)  ; 620
  (-2578.24 -3859.35   251.59     0.47 S2)  ; 621
  (-2563.77 -3823.85   250.30     0.47 S2)  ; 622
  (-2960.89 -3911.19   243.03     0.47 S2)  ; 623
  (-2970.69 -3888.31   243.03     0.47 S2)  ; 624
  (-2989.36 -3920.07   243.71     0.47 S2)  ; 625
  (-2645.43 -4048.04   242.35     0.47 S2)  ; 626
  (-3110.77 -3957.43   246.44     0.47 S2)  ; 627
  (-3394.96 -4099.42   243.64     0.47 S2)  ; 628
  (-3300.70 -4073.73   251.14     0.47 S2)  ; 629
  (-3265.23 -4048.97   250.68     0.47 S2)  ; 630
  (-3257.30 -4042.44   251.51     0.47 S2)  ; 631
  (-3252.63 -4039.63   251.67     0.47 S2)  ; 632
  (-3269.43 -4040.57   251.82     0.47 S2)  ; 633
  (-3248.43 -4045.24   255.91     0.47 S2)  ; 634
  (-3458.43 -4076.53   243.33     0.47 S2)  ; 635
  (-3403.83 -3805.64   249.54     0.47 S2)  ; 636
  (-3455.16 -4260.81   247.50     0.47 S2)  ; 637
  (-3472.89 -4141.24   239.55     0.47 S2)  ; 638
  (-3477.56 -4141.71   244.92     0.47 S2)  ; 639
  (-3486.42 -4144.98   246.51     0.47 S2)  ; 640
  (-3478.02 -4153.39   249.54     0.47 S2)  ; 641
  (-3483.62 -4155.72   249.77     0.47 S2)  ; 642
  (-3472.89 -4173.94   250.60     0.47 S2)  ; 643
  (-3482.22 -4180.47   252.20     0.47 S2)  ; 644
  (-3456.56 -4172.53   243.48     0.47 S2)  ; 645
  (-3467.29 -4246.33   247.73     0.47 S2)  ; 646
  (-3482.22 -4236.05   246.67     0.47 S2)  ; 647
  (-3503.22 -4214.10   246.59     0.47 S2)  ; 648
  (-3443.03 -4314.52   249.62     0.47 S2)  ; 649
  (-3439.29 -4307.05   250.15     0.47 S2)  ; 650
  (-3436.96 -4278.56   254.85     0.47 S2)  ; 651
  (-3430.89 -4272.48   251.59     0.47 S2)  ; 652
  (-3385.16 -4293.97   251.21     0.47 S2)  ; 653
  (-3449.56 -4329.47   246.97     0.47 S2)  ; 654
  (-3452.83 -4384.58   249.92     0.47 S2)  ; 655
  (-3443.03 -4388.31   250.00     0.47 S2)  ; 656
  (-3455.16 -4354.22   246.89     0.47 S2)  ; 657
  (-3438.83 -4393.92   248.33     0.47 S2)  ; 658
  (-3438.36 -4404.19   248.26     0.47 S2)  ; 659
  (-3424.83 -4384.58   249.70     0.47 S2)  ; 660
  (-3424.36 -4390.18   249.70     0.47 S2)  ; 661
  (-3415.03 -4394.39   249.85     0.47 S2)  ; 662
  (-3408.49 -4397.19   249.92     0.47 S2)  ; 663
  (-3415.96 -4368.23   249.92     0.47 S2)  ; 664
  (-3403.36 -4401.86   243.86     0.47 S2)  ; 665
  (-3412.69 -4409.33   243.71     0.47 S2)  ; 666
  (-3393.09 -4411.67   243.71     0.47 S2)  ; 667
  (-3383.76 -4402.79   243.71     0.47 S2)  ; 668
  (-3369.76 -4404.19   243.71     0.47 S2)  ; 669
  (-3385.63 -4386.45   244.62     0.47 S2)  ; 670
  (-3408.96 -4439.22   246.51     0.47 S2)  ; 671
  (-3401.03 -4440.16   246.51     0.47 S2)  ; 672
  (-3395.43 -4441.56   246.51     0.47 S2)  ; 673
  (-3371.63 -4415.40   245.00     0.47 S2)  ; 674
  (-3364.63 -4406.06   245.00     0.47 S2)  ; 675
  (-3358.56 -4406.53   241.36     0.47 S2)  ; 676
  (-3365.09 -4414.00   245.68     0.47 S2)  ; 677
  (-3347.83 -4402.79   245.53     0.47 S2)  ; 678
  (-3375.83 -4425.68   245.08     0.47 S2)  ; 679
  (-3283.43 -4402.79   244.39     0.47 S2)  ; 680
  (-3270.36 -4380.37   244.77     0.47 S2)  ; 681
  (-3284.83 -4379.44   245.00     0.47 S2)  ; 682
  (-3259.17 -4370.57   246.97     0.47 S2)  ; 683
  (-3255.90 -4377.57   243.48     0.47 S2)  ; 684
  (-3254.97 -4372.43   243.48     0.47 S2)  ; 685
  (-3252.63 -4369.17   245.91     0.47 S2)  ; 686
  (-3246.57 -4372.43   245.76     0.47 S2)  ; 687
  (-3245.63 -4378.04   245.61     0.47 S2)  ; 688
  (-3247.03 -4362.16   245.38     0.47 S2)  ; 689
  (-3294.63 -4254.74   249.85     0.47 S2)  ; 690
  (-3226.03 -4440.16   244.92     0.47 S2)  ; 691
  (-3221.83 -4444.36   245.08     0.47 S2)  ; 692
  (-3212.03 -4443.89   245.23     0.47 S2)  ; 693
  (-3207.37 -4446.23   245.23     0.47 S2)  ; 694
  (-3209.70 -4439.22   245.61     0.47 S2)  ; 695
  (-2947.91 -4420.54   238.56     0.47 S2)  ; 696
  (-2935.78 -4425.21   238.56     0.47 S2)  ; 697
  (-2941.38 -4429.42   238.56     0.47 S2)  ; 698
  (-2672.50 -4339.27   250.68     0.47 S2)  ; 699
  (-2671.57 -4329.93   250.68     0.47 S2)  ; 700
  (-2683.70 -4344.88   241.21     0.47 S2)  ; 701
  (-2689.77 -4349.55   241.74     0.47 S2)  ; 702
  (-2670.63 -4364.03   243.26     0.47 S2)  ; 703
  (-2673.43 -4315.92   255.30     0.47 S2)  ; 704
  (-2661.77 -4313.59   256.44     0.47 S2)  ; 705
  (-2636.10 -4307.98   254.17     0.47 S2)  ; 706
  (-2649.17 -4290.70   241.74     0.47 S2)  ; 707
  (-2650.10 -4755.68   249.01     0.47 S2)  ; 708
  (-2653.83 -4764.08   249.17     0.47 S2)  ; 709
  (-2628.64 -4488.99   248.33     0.47 S2)  ; 710
  (-2623.97 -4490.39   251.36     0.47 S2)  ; 711
  (-2633.30 -4493.19   247.88     0.47 S2)  ; 712
  (-2638.90 -4500.20   247.80     0.47 S2)  ; 713
  (-2655.23 -4507.20   254.39     0.47 S2)  ; 714
  (-2663.17 -4506.74   255.91     0.47 S2)  ; 715
  (-2705.63 -4511.41   256.13     0.47 S2)  ; 716
  (-2701.90 -4574.93   255.53     0.47 S2)  ; 717
  (-2680.90 -4546.90   254.32     0.47 S2)  ; 718
  (-2628.64 -4509.07   256.29     0.47 S2)  ; 719
  (-2705.63 -4511.41   255.07     0.47 S2)  ; 720
  (-2717.30 -4514.68   256.97     0.47 S2)  ; 721
  (-2734.56 -4521.22   256.36     0.47 S2)  ; 722
  (-2724.30 -4527.29   254.92     0.47 S2)  ; 723
  (-2734.10 -4526.35   252.50     0.47 S2)  ; 724
  (-2771.90 -4524.95   252.42     0.47 S2)  ; 725
  (-2815.76 -4505.34   252.65     0.47 S2)  ; 726
  (-2872.69 -4733.26   252.27     0.47 S2)  ; 727
  (-2860.56 -4741.20   253.26     0.47 S2)  ; 728
  (-2992.16 -4742.13   252.80     0.47 S2)  ; 729
  (-2992.16 -4748.67   252.65     0.47 S2)  ; 730
  (-2994.96 -4752.88   253.94     0.47 S2)  ; 731
  (-2994.96 -4765.49   258.10     0.47 S2)  ; 732
  (-2992.16 -4719.25   244.92     0.47 S2)  ; 733
  (-2882.03 -4545.50   245.53     0.47 S2)  ; 734
  (-2879.23 -4555.31   246.14     0.47 S2)  ; 735
  (-2882.49 -4568.86   247.57     0.47 S2)  ; 736
  (-2885.29 -4617.43   247.50     0.47 S2)  ; 737
  (-2882.03 -4625.37   245.68     0.47 S2)  ; 738
  (-2876.89 -4641.72   245.00     0.47 S2)  ; 739
  (-2874.09 -4653.39   243.48     0.47 S2)  ; 740
  (-2869.89 -4606.69   248.48     0.47 S2)  ; 741
  (-2851.69 -4607.62   247.27     0.47 S2)  ; 742
  (-2847.96 -4604.35   247.27     0.47 S2)  ; 743
  (-2811.56 -4627.24   244.24     0.47 S2)  ; 744
  (-2820.90 -4640.31   248.33     0.47 S2)  ; 745
  (-2865.69 -4667.87   251.82     0.47 S2)  ; 746
  (-2784.50 -4635.64   254.39     0.47 S2)  ; 747
  (-2601.57 -4762.68   243.48     0.47 S2)  ; 748
  (-2498.91 -4680.48   250.91     0.47 S2)  ; 749
  (-2700.97 -4693.56   249.85     0.47 S2)  ; 750
  (-2728.50 -4668.34   249.92     0.47 S2)  ; 751
  (-2758.83 -4681.42   251.74     0.47 S2)  ; 752
  (-2750.90 -4675.81   251.82     0.47 S2)  ; 753
  (-2750.90 -4668.81   251.89     0.47 S2)  ; 754
  (-2761.63 -4693.09   255.60     0.47 S2)  ; 755
  (-2747.63 -4780.43   251.67     0.47 S2)  ; 756
  (-2756.96 -4773.43   251.97     0.47 S2)  ; 757
  (-2765.83 -4770.62   252.27     0.47 S2)  ; 758
  (-2765.83 -4778.10   252.42     0.47 S2)  ; 759
  (-2797.10 -4772.02   253.41     0.47 S2)  ; 760
  (-2805.03 -4766.89   251.89     0.47 S2)  ; 761
  (-2807.83 -4751.01   253.63     0.47 S2)  ; 762
  (-2801.76 -4746.80   253.71     0.47 S2)  ; 763
  (-2800.36 -4741.67   252.12     0.47 S2)  ; 764
  (-2731.77 -4748.67   257.73     0.47 S2)  ; 765
  (-3218.57 -4453.96   248.79     0.47 S2)  ; 766
  (-3216.70 -4460.03   248.79     0.47 S2)  ; 767
  (-3224.17 -4466.57   248.79     0.47 S2)  ; 768
  (-3384.69 -4455.36   242.58     0.47 S2)  ; 769
  (-3390.29 -4455.83   242.58     0.47 S2)  ; 770
  (-3393.09 -4459.10   242.65     0.47 S2)  ; 771
  (-3392.16 -4467.50   246.06     0.47 S2)  ; 772
  (-3400.09 -4478.25   243.03     0.47 S2)  ; 773
  (-3421.09 -4492.73   250.30     0.47 S2)  ; 774
  (-3418.76 -4497.86   250.23     0.47 S2)  ; 775
  (-3408.49 -4503.93   243.11     0.47 S2)  ; 776
  (-3414.09 -4525.42   242.65     0.47 S2)  ; 777
  (-3398.69 -4531.49   245.76     0.47 S2)  ; 778
  (-3397.29 -4538.50   245.38     0.47 S2)  ; 779
  (-3399.63 -4540.37   245.38     0.47 S2)  ; 780
  (-3391.69 -4540.83   245.61     0.47 S2)  ; 781
  (-3415.96 -4545.50   240.23     0.47 S2)  ; 782
  (-3408.49 -4557.18   243.79     0.47 S2)  ; 783
  (-3409.89 -4575.86   242.58     0.47 S2)  ; 784
  (-3408.49 -4682.35   244.54     0.47 S2)  ; 785
  (-3324.96 -4456.29   241.06     0.47 S2)  ; 786
  (-3359.03 -4447.89   241.14     0.47 S2)  ; 787
  (-3106.10 -4529.16   246.89     0.47 S2)  ; 788
  (-3103.77 -4523.55   243.41     0.47 S2)  ; 789
  (-3082.30 -4518.88   240.61     0.47 S2)  ; 790
  (-3071.57 -4525.89   244.32     0.47 S2)  ; 791
  (-3066.44 -4525.42   245.30     0.47 S2)  ; 792
  (-3041.24 -4596.88   252.50     0.47 S2)  ; 793
  (-2993.17 -4664.60   251.06     0.47 S2)  ; 794
  (-3009.97 -4663.20   250.83     0.47 S2)  ; 795
  (-3338.96 -4717.38   253.26     0.47 S2)  ; 796
  (-3330.10 -4714.58   252.88     0.47 S2)  ; 797
  (-3311.90 -4720.18   248.03     0.47 S2)  ; 798
  (-3388.43 -4594.54   249.24     0.47 S2)  ; 799
  (-3395.43 -4579.60   249.24     0.47 S2)  ; 800
  (-3403.36 -4568.86   249.24     0.47 S2)  ; 801
  (-3133.64 -4663.67   243.86     0.47 S2)  ; 802
  (-3028.64 -4666.00   243.41     0.47 S2)  ; 803
  (-3331.03 -4747.90   241.14     0.47 S2)  ; 804
  (-3345.96 -4738.09   241.14     0.47 S2)  ; 805
  (-3113.57 -4939.39   242.65     0.47 S2)  ; 806
  (-3097.24 -4928.18   243.03     0.47 S2)  ; 807
  (-3089.30 -4918.84   244.92     0.47 S2)  ; 808
  (-3028.64 -4913.70   251.97     0.47 S2)  ; 809
  (-3007.64 -4901.56   248.71     0.47 S2)  ; 810
  (-2986.64 -4890.35   247.12     0.47 S2)  ; 811
  (-2967.04 -4920.24   250.23     0.47 S2)  ; 812
  (-2960.51 -4925.38   247.80     0.47 S2)  ; 813
  (-2969.84 -4923.98   247.80     0.47 S2)  ; 814
  (-2985.71 -4879.14   245.98     0.47 S2)  ; 815
  (-2982.91 -4871.67   246.29     0.47 S2)  ; 816
  (-2988.97 -4857.19   245.53     0.47 S2)  ; 817
  (-2982.91 -4848.31   245.53     0.47 S2)  ; 818
  (-3003.44 -4859.05   242.65     0.47 S2)  ; 819
  (-2985.71 -4842.71   244.09     0.47 S2)  ; 820
  (-2985.71 -4835.70   245.45     0.47 S2)  ; 821
  (-2981.04 -4826.36   244.39     0.47 S2)  ; 822
  (-2979.64 -4816.09   244.85     0.47 S2)  ; 823
  (-2992.24 -4812.82   245.45     0.47 S2)  ; 824
  (-2977.77 -4811.42   245.61     0.47 S2)  ; 825
  (-2981.97 -4805.81   245.68     0.47 S2)  ; 826
  (-2984.31 -4800.21   245.68     0.47 S2)  ; 827
  (-2993.64 -4786.19   245.76     0.47 S2)  ; 828
  (-3132.70 -4853.45   245.15     0.47 S2)  ; 829
  (-3165.83 -4876.34   245.15     0.47 S2)  ; 830
  (-2942.31 -4804.88   245.15     0.47 S2)  ; 831
  (-2939.04 -4803.01   244.85     0.47 S2)  ; 832
  (-2932.04 -4811.88   244.70     0.47 S2)  ; 833
  (-2938.58 -4828.23   244.77     0.47 S2)  ; 834
  (-2927.38 -4815.62   244.85     0.47 S2)  ; 835
  (-2920.38 -4820.29   244.92     0.47 S2)  ; 836
  (-2914.31 -4820.76   244.92     0.47 S2)  ; 837
  (-2900.31 -4822.62   245.00     0.47 S2)  ; 838
  (-2897.04 -4823.56   245.00     0.47 S2)  ; 839
  (-2892.38 -4828.70   245.00     0.47 S2)  ; 840
  (-2929.24 -4853.45   246.67     0.47 S2)  ; 841
  (-2910.11 -4852.05   244.32     0.47 S2)  ; 842
  (-2931.58 -4832.43   248.18     0.47 S2)  ; 843
  (-2924.11 -4835.23   248.18     0.47 S2)  ; 844
  (-2916.18 -4833.37   248.18     0.47 S2)  ; 845
  (-2911.04 -4832.90   248.18     0.47 S2)  ; 846
  (-2898.44 -4843.17   248.18     0.47 S2)  ; 847
  (-2915.71 -4884.28   246.14     0.47 S2)  ; 848
  (-3247.97 -5044.48   243.79     0.47 S2)  ; 849
  (-2761.16 -4785.26   247.27     0.47 S2)  ; 850
  (-2760.70 -4790.40   247.27     0.47 S2)  ; 851
  (-2763.96 -4801.14   247.27     0.47 S2)  ; 852
  (-2763.96 -4810.48   247.73     0.47 S2)  ; 853
  (-2771.43 -4796.47   247.65     0.47 S2)  ; 854
  (-2769.10 -4814.22   246.74     0.47 S2)  ; 855
  (-2773.76 -4817.02   247.04     0.47 S2)  ; 856
  (-2771.43 -4822.62   247.42     0.47 S2)  ; 857
  (-2771.90 -4828.70   247.42     0.47 S2)  ; 858
  (-2781.23 -4813.75   247.42     0.47 S2)  ; 859
  (-2786.36 -4812.82   247.42     0.47 S2)  ; 860
  (-2791.50 -4812.82   247.42     0.47 S2)  ; 861
  (-2798.50 -4816.09   247.50     0.47 S2)  ; 862
  (-2805.03 -4816.55   247.50     0.47 S2)  ; 863
  (-2809.23 -4820.29   247.73     0.47 S2)  ; 864
  (-2818.56 -4821.22   247.80     0.47 S2)  ; 865
  (-2827.90 -4824.49   247.88     0.47 S2)  ; 866
  (-2830.70 -4822.62   247.88     0.47 S2)  ; 867
  (-2834.90 -4821.69   247.88     0.47 S2)  ; 868
  (-2838.63 -4820.29   247.88     0.47 S2)  ; 869
  (-2852.16 -4822.62   247.88     0.47 S2)  ; 870
  (-2862.43 -4821.69   249.09     0.47 S2)  ; 871
  (-2833.03 -4886.14   247.42     0.47 S2)  ; 872
  (-2893.23 -4841.77   248.64     0.47 S2)  ; 873
  (-2891.83 -4852.05   248.64     0.47 S2)  ; 874
  (-2877.83 -4859.52   247.50     0.47 S2)  ; 875
  (-2886.23 -4855.32   247.57     0.47 S2)  ; 876
  (-2874.09 -4861.39   244.24     0.47 S2)  ; 877
  (-2864.29 -4868.86   244.32     0.47 S2)  ; 878
  (-2777.03 -4966.94   248.18     0.47 S2)  ; 879
  (-2818.10 -4876.34   244.70     0.47 S2)  ; 880
  (-2810.63 -4880.07   247.12     0.47 S2)  ; 881
  (-2805.03 -4873.53   247.42     0.47 S2)  ; 882
  (-2798.03 -4869.80   247.50     0.47 S2)  ; 883
  (-2794.30 -4867.46   247.50     0.47 S2)  ; 884
  (-2804.56 -4869.80   247.50     0.47 S2)  ; 885
  (-2784.03 -4864.19   247.57     0.47 S2)  ; 886
  (-2775.16 -4858.12   251.74     0.47 S2)  ; 887
  (-2796.16 -4846.44   252.12     0.47 S2)  ; 888
  (-2798.50 -4849.25   252.50     0.47 S2)  ; 889
  (-2806.43 -4852.98   251.14     0.47 S2)  ; 890
  (-2811.10 -4855.32   250.00     0.47 S2)  ; 891
  (-2780.30 -4834.30   254.85     0.47 S2)  ; 892
  (-2783.10 -4836.64   254.54     0.47 S2)  ; 893
  (-2797.10 -4834.30   254.54     0.47 S2)  ; 894
  (-2768.16 -4824.03   252.12     0.47 S2)  ; 895
  (-2769.10 -4837.10   252.12     0.47 S2)  ; 896
  (-2764.43 -4838.97   252.12     0.47 S2)  ; 897
  (-2761.63 -4844.58   251.97     0.47 S2)  ; 898
  (-2758.36 -4847.85   245.38     0.47 S2)  ; 899
  (-2760.23 -4852.52   244.92     0.47 S2)  ; 900
  (-2745.76 -4852.05   244.32     0.47 S2)  ; 901
  (-2753.23 -4852.52   244.17     0.47 S2)  ; 902
  (-2723.37 -4845.51   244.01     0.47 S2)  ; 903
  (-2728.50 -4841.31   246.74     0.47 S2)  ; 904
  (-2729.90 -4832.43   250.83     0.47 S2)  ; 905
  (-2623.97 -5001.97   251.51     0.47 S2)  ; 906
  (-2625.37 -5008.51   249.17     0.47 S2)  ; 907
  (-2624.90 -5016.92   245.68     0.47 S2)  ; 908
  (-2630.04 -5019.72   244.39     0.47 S2)  ; 909
  (-2632.83 -5026.73   242.88     0.47 S2)  ; 910
  (-2637.97 -5031.87   242.50     0.47 S2)  ; 911
  (-2559.10 -4972.55   239.85     0.47 S2)  ; 912
  (-2460.17 -4917.44   253.56     0.47 S2)  ; 913
  (-2857.76 -5055.22   252.88     0.47 S2)  ; 914
  (-2855.43 -5064.09   256.13     0.47 S2)  ; 915
  (-2849.83 -5076.70   253.10     0.47 S2)  ; 916
  (-2835.36 -5106.13   248.03     0.47 S2)  ; 917
  (-2838.16 -5089.31   247.88     0.47 S2)  ; 918
  (-2841.43 -5084.18   247.57     0.47 S2)  ; 919
  (-2812.96 -5045.41   245.53     0.47 S2)  ; 920
  (-2815.76 -5050.08   245.45     0.47 S2)  ; 921
  (-2816.23 -5036.54   245.45     0.47 S2)  ; 922
  (-2980.02 -5065.03   252.50     0.47 S2)  ; 923
  (-2989.36 -5055.69   252.50     0.47 S2)  ; 924
  (-2931.02 -5106.13   252.50     0.47 S2)  ; 925
  (-2859.16 -5131.61   246.89     0.47 S2)  ; 926
  (-2848.89 -5136.28   245.98     0.47 S2)  ; 927
  (-2864.29 -5125.53   245.68     0.47 S2)  ; 928
  (-2910.03 -5164.30   251.74     0.47 S2)  ; 929
  (-2899.76 -5168.50   249.32     0.47 S2)  ; 930
  (-2897.43 -5182.05   247.35     0.47 S2)  ; 931
  (-3025.37 -5447.59   236.06     0.47 S2)  ; 932
  (-2739.70 -5766.59   245.76     0.47 S2)  ; 933
  (-2588.04 -5630.21   249.47     0.47 S2)  ; 934
  (-2408.66 -5563.42   259.09     0.47 S2)  ; 935
  (-2153.40 -5991.50   250.83     0.47 S2)  ; 936
  (-2798.03 -5745.36   261.36     0.47 S2)  ; 937
  (-2893.82  -295.60   494.77     0.47 S3)  ; 938
  (-2343.09  -255.90   494.47     0.47 S3)  ; 939
  (-2423.35  -284.39   499.16     0.47 S3)  ; 940
  (-2712.68  -633.07   497.42     0.47 S3)  ; 941
  (-2221.76  -540.12   507.04     0.47 S3)  ; 942
  (-2395.82  -678.37   503.71     0.47 S3)  ; 943
  (-2560.08  -648.95   506.82     0.47 S3)  ; 944
  (-2563.35  -649.41   506.89     0.47 S3)  ; 945
  (-2616.08  -588.23   506.29     0.47 S3)  ; 946
  (-2623.55  -591.50   506.29     0.47 S3)  ; 947
  (-2546.08  -440.17   503.71     0.47 S3)  ; 948
  (-2560.08  -447.18   503.71     0.47 S3)  ; 949
  (-2487.28  -328.08   506.66     0.47 S3)  ; 950
  (-2822.89  -511.63   506.89     0.47 S3)  ; 951
  (-3147.21  -722.28   505.98     0.47 S3)  ; 952
  (-2727.23  -689.11   506.59     0.47 S3)  ; 953
  (-2740.76  -685.85   506.74     0.47 S3)  ; 954
  (-2743.09  -667.16   503.41     0.47 S3)  ; 955
  (-2743.09  -658.29   506.44     0.47 S3)  ; 956
  (-2739.83  -651.28   505.91     0.47 S3)  ; 957
  (-2753.36  -686.78   503.03     0.47 S3)  ; 958
  (-2725.83  -657.82   505.00     0.47 S3)  ; 959
  (-2722.09  -669.03   505.15     0.47 S3)  ; 960
  (-2730.96  -657.35   506.29     0.47 S3)  ; 961
  (-2731.43  -668.56   506.36     0.47 S3)  ; 962
  (-2741.23  -673.23   506.44     0.47 S3)  ; 963
  (-2751.03  -670.43   506.51     0.47 S3)  ; 964
  (-2753.83  -658.76   506.51     0.47 S3)  ; 965
  (-2616.16 -1060.11   503.86     0.47 S3)  ; 966
  (-2307.62  -749.06   499.70     0.47 S3)  ; 967
  (-2301.56  -760.26   496.82     0.47 S3)  ; 968
  (-2272.16  -790.16   495.98     0.47 S3)  ; 969
  (-2275.89  -785.95   499.39     0.47 S3)  ; 970
  (-2282.89  -786.42   496.13     0.47 S3)  ; 971
  (-2274.49  -773.81   503.26     0.47 S3)  ; 972
  (-2275.89  -769.14   499.54     0.47 S3)  ; 973
  (-2488.22  -958.30   500.15     0.47 S3)  ; 974
  (-2490.55  -968.10   501.06     0.47 S3)  ; 975
  (-2495.68  -970.44   501.21     0.47 S3)  ; 976
  (-2508.28  -989.12   501.29     0.47 S3)  ; 977
  (-2669.28  -975.58   503.86     0.47 S3)  ; 978
  (-2480.75  -991.46   500.53     0.47 S3)  ; 979
  (-2377.62 -1010.14   500.76     0.47 S3)  ; 980
  (-2491.48  -999.86   501.06     0.47 S3)  ; 981
  (-2486.82  -994.26   501.29     0.47 S3)  ; 982
  (-2490.08  -987.25   501.36     0.47 S3)  ; 983
  (-1949.05  -761.20   501.51     0.47 S3)  ; 984
  (-1981.72  -719.63   501.97     0.47 S3)  ; 985
  (-2089.98  -986.79   511.51     0.47 S3)  ; 986
  (-2092.31 -1007.80   513.86     0.47 S3)  ; 987
  (-2130.58 -1221.51   503.79     0.47 S3)  ; 988
  (-2265.16 -1131.83   501.82     0.47 S3)  ; 989
  (-2334.22 -1109.41   500.53     0.47 S3)  ; 990
  (-3389.96 -1487.99   488.11     0.47 S3)  ; 991
  (-3089.81 -1648.65   500.98     0.47 S3)  ; 992
  (-2390.69 -1700.96   506.36     0.47 S3)  ; 993
  (-2406.55 -1683.68   506.36     0.47 S3)  ; 994
  (-2414.02 -1685.08   506.36     0.47 S3)  ; 995
  (-2403.75 -1701.43   506.36     0.47 S3)  ; 996
  (-2414.49 -1715.44   506.36     0.47 S3)  ; 997
  (-2314.16 -1702.36   506.36     0.47 S3)  ; 998
  (-2626.81 -1698.63   496.06     0.47 S3)  ; 999
  (-2619.81 -1703.30   496.21     0.47 S3)  ; 1000
  (-2155.96 -1467.43   497.50     0.47 S3)  ; 1001
  (-3417.95 -1952.03   499.09     0.47 S3)  ; 1002
  (-3375.49 -1897.38   499.09     0.47 S3)  ; 1003
  (-3388.56 -1907.66   495.60     0.47 S3)  ; 1004
  (-3486.55 -2074.09   500.83     0.47 S3)  ; 1005
  (-2512.02 -2150.22   501.66     0.47 S3)  ; 1006
  (-2547.48 -2309.02   504.39     0.47 S3)  ; 1007
  (-2795.82 -2553.08   495.15     0.47 S3)  ; 1008
  (-2799.09 -2540.00   495.30     0.47 S3)  ; 1009
  (-2899.42 -2520.38   495.68     0.47 S3)  ; 1010
  (-3179.88 -2424.17   499.85     0.47 S3)  ; 1011
  (-2957.29 -2628.27   506.66     0.47 S3)  ; 1012
  (-3247.16 -2920.91   510.75     0.47 S3)  ; 1013
  (-2916.69 -2880.74   515.98     0.47 S3)  ; 1014
  (-2442.02 -2808.35   515.38     0.47 S3)  ; 1015
  (-2373.89 -2870.00   501.89     0.47 S3)  ; 1016
  (-3613.95 -3305.55   497.27     0.47 S3)  ; 1017
  (-3652.68 -3330.31   502.42     0.47 S3)  ; 1018
  (-3644.28 -3334.51   496.36     0.47 S3)  ; 1019
  (-3549.08 -3065.02   500.98     0.47 S3)  ; 1020
  (-3605.08 -3049.61   496.89     0.47 S3)  ; 1021
  (-3575.22 -3084.17   500.00     0.47 S3)  ; 1022
  (-3601.82 -3412.20   504.92     0.47 S3)  ; 1023
  (-3604.62 -3411.26   505.07     0.47 S3)  ; 1024
  (-3604.62 -3420.61   505.07     0.47 S3)  ; 1025
  (-2782.76 -3651.33   506.89     0.47 S3)  ; 1026
  (-2748.69 -3604.16   502.50     0.47 S3)  ; 1027
  (-2768.76 -3592.95   502.57     0.47 S3)  ; 1028
  (-2883.56 -3735.19   509.85     0.47 S3)  ; 1029
  (-2884.49 -3727.72   509.85     0.47 S3)  ; 1030
  (-2881.22 -4048.59   502.42     0.47 S3)  ; 1031
  (-3690.95 -4015.43   509.69     0.47 S3)  ; 1032
  (-3684.88 -4017.76   507.88     0.47 S3)  ; 1033
  (-3682.55 -4023.36   508.10     0.47 S3)  ; 1034
  (-3685.35 -4027.10   508.33     0.47 S3)  ; 1035
  (-3673.21 -3999.08   509.16     0.47 S3)  ; 1036
  (-3672.75 -4003.28   510.07     0.47 S3)  ; 1037
  (-3689.55 -4029.90   505.53     0.47 S3)  ; 1038
  (-3695.61 -4035.04   504.47     0.47 S3)  ; 1039
  (-3698.88 -4039.24   503.71     0.47 S3)  ; 1040
  (-3710.54 -4043.92   503.79     0.47 S3)  ; 1041
  (-3718.01 -4043.45   503.63     0.47 S3)  ; 1042
  (-3658.75 -4045.78   512.95     0.47 S3)  ; 1043
  (-3693.75 -4061.45   504.69     0.47 S3)  ; 1044
  (-3695.61 -4066.13   502.57     0.47 S3)  ; 1045
  (-3698.41 -4059.59   501.97     0.47 S3)  ; 1046
  (-3692.35 -4069.86   511.21     0.47 S3)  ; 1047
  (-3692.35 -4079.20   511.89     0.47 S3)  ; 1048
  (-3686.28 -4075.93   504.24     0.47 S3)  ; 1049
  (-3676.48 -4075.00   504.54     0.47 S3)  ; 1050
  (-3691.41 -4091.81   502.95     0.47 S3)  ; 1051
  (-3695.61 -4099.75   501.21     0.47 S3)  ; 1052
  (-3690.95 -4102.56   502.19     0.47 S3)  ; 1053
  (-3690.95 -4109.09   501.74     0.47 S3)  ; 1054
  (-3688.15 -4114.23   500.00     0.47 S3)  ; 1055
  (-3685.35 -4123.57   499.70     0.47 S3)  ; 1056
  (-3689.55 -4135.72   499.54     0.47 S3)  ; 1057
  (-3696.08 -4142.26   498.41     0.47 S3)  ; 1058
  (-3691.41 -4151.60   498.71     0.47 S3)  ; 1059
  (-3694.68 -4158.14   498.79     0.47 S3)  ; 1060
  (-3686.28 -4173.55   497.35     0.47 S3)  ; 1061
  (-3675.08 -4160.94   494.01     0.47 S3)  ; 1062
  (-3673.21 -4175.88   504.39     0.47 S3)  ; 1063
  (-3676.01 -4181.96   506.59     0.47 S3)  ; 1064
  (-3661.08 -4183.82   508.56     0.47 S3)  ; 1065
  (-3666.21 -4189.90   505.68     0.47 S3)  ; 1066
  (-3669.95 -4198.77   508.25     0.47 S3)  ; 1067
  (-3682.55 -4187.56   507.50     0.47 S3)  ; 1068
  (-3688.15 -4189.90   504.01     0.47 S3)  ; 1069
  (-3694.68 -4178.69   504.47     0.47 S3)  ; 1070
  (-3699.81 -4174.48   506.97     0.47 S3)  ; 1071
  (-3695.61 -4187.56   507.50     0.47 S3)  ; 1072
  (-3689.55 -4195.97   504.62     0.47 S3)  ; 1073
  (-3685.35 -4211.85   509.77     0.47 S3)  ; 1074
  (-3682.08 -4221.19   502.35     0.47 S3)  ; 1075
  (-3677.88 -4220.25   502.65     0.47 S3)  ; 1076
  (-3671.35 -4207.64   505.98     0.47 S3)  ; 1077
  (-3668.55 -4211.38   507.50     0.47 S3)  ; 1078
  (-3664.35 -4216.52   507.95     0.47 S3)  ; 1079
  (-3659.21 -4220.72   508.33     0.47 S3)  ; 1080
  (-3652.68 -4224.92   509.54     0.47 S3)  ; 1081
  (-3660.61 -4227.26   509.77     0.47 S3)  ; 1082
  (-3655.48 -4230.06   509.92     0.47 S3)  ; 1083
  (-3650.35 -4230.06   508.33     0.47 S3)  ; 1084
  (-3648.48 -4236.13   508.79     0.47 S3)  ; 1085
  (-3641.95 -4240.80   503.56     0.47 S3)  ; 1086
  (-3641.01 -4201.10   505.45     0.47 S3)  ; 1087
  (-3637.28 -4198.77   503.94     0.47 S3)  ; 1088
  (-3639.15 -4202.51   504.16     0.47 S3)  ; 1089
  (-3633.55 -4198.30   504.54     0.47 S3)  ; 1090
  (-3626.55 -4196.43   503.33     0.47 S3)  ; 1091
  (-3632.15 -4195.03   511.59     0.47 S3)  ; 1092
  (-3624.68 -4191.76   511.97     0.47 S3)  ; 1093
  (-3618.15 -4190.83   511.97     0.47 S3)  ; 1094
  (-3613.95 -4188.96   512.19     0.47 S3)  ; 1095
  (-3401.62 -4155.33   501.74     0.47 S3)  ; 1096
  (-3400.69 -4160.00   503.48     0.47 S3)  ; 1097
  (-3392.29 -4142.72   502.80     0.47 S3)  ; 1098
  (-3405.36 -4159.07   504.47     0.47 S3)  ; 1099
  (-3403.02 -4163.74   500.38     0.47 S3)  ; 1100
  (-3445.95 -4132.45   504.77     0.47 S3)  ; 1101
  (-3452.49 -4135.25   502.73     0.47 S3)  ; 1102
  (-3465.55 -4139.45   503.33     0.47 S3)  ; 1103
  (-3473.49 -4138.99   506.82     0.47 S3)  ; 1104
  (-3487.95 -4145.52   501.82     0.47 S3)  ; 1105
  (-3641.01 -4268.36   512.04     0.47 S3)  ; 1106
  (-3669.95 -4242.21   509.77     0.47 S3)  ; 1107
  (-3663.88 -4239.87   510.30     0.47 S3)  ; 1108
  (-3674.15 -4245.94   510.30     0.47 S3)  ; 1109
  (-3672.75 -4254.82   510.15     0.47 S3)  ; 1110
  (-3674.15 -4263.69   509.09     0.47 S3)  ; 1111
  (-3654.55 -4305.72   509.09     0.47 S3)  ; 1112
  (-3653.61 -4323.01   506.21     0.47 S3)  ; 1113
  (-3660.15 -4326.27   507.12     0.47 S3)  ; 1114
  (-3657.81 -4335.62   510.22     0.47 S3)  ; 1115
  (-3644.28 -4290.31   506.13     0.47 S3)  ; 1116
  (-3650.81 -4297.32   506.44     0.47 S3)  ; 1117
  (-3462.29 -4268.83   506.74     0.47 S3)  ; 1118
  (-3464.62 -4272.10   504.39     0.47 S3)  ; 1119
  (-3453.89 -4269.76   515.30     0.47 S3)  ; 1120
  (-3472.09 -4274.90   517.12     0.47 S3)  ; 1121
  (-3439.42 -4277.70   503.41     0.47 S3)  ; 1122
  (-3435.22 -4276.77   501.44     0.47 S3)  ; 1123
  (-3417.95 -4321.14   501.13     0.47 S3)  ; 1124
  (-3417.49 -4332.81   511.28     0.47 S3)  ; 1125
  (-3411.89 -4334.21   511.36     0.47 S3)  ; 1126
  (-3449.69 -4324.87   514.31     0.47 S3)  ; 1127
  (-3456.69 -4327.68   508.18     0.47 S3)  ; 1128
  (-3459.02 -4329.54   514.54     0.47 S3)  ; 1129
  (-3461.82 -4332.35   515.60     0.47 S3)  ; 1130
  (-3465.55 -4336.08   504.16     0.47 S3)  ; 1131
  (-3471.62 -4337.48   505.76     0.47 S3)  ; 1132
  (-3329.29 -4245.01   507.72     0.47 S3)  ; 1133
  (-3318.09 -4238.94   500.07     0.47 S3)  ; 1134
  (-3335.36 -4246.41   511.89     0.47 S3)  ; 1135
  (-3344.22 -4252.01   512.80     0.47 S3)  ; 1136
  (-3238.29 -4208.58   505.38     0.47 S3)  ; 1137
  (-3240.16 -4203.91   503.94     0.47 S3)  ; 1138
  (-3248.09 -4204.37   506.51     0.47 S3)  ; 1139
  (-3257.89 -4205.77   507.65     0.47 S3)  ; 1140
  (-3231.76 -4188.03   502.73     0.47 S3)  ; 1141
  (-3206.56 -4193.16   502.95     0.47 S3)  ; 1142
  (-3179.03 -4223.52   508.56     0.47 S3)  ; 1143
  (-3183.70 -4230.06   508.71     0.47 S3)  ; 1144
  (-3183.70 -4256.68   508.56     0.47 S3)  ; 1145
  (-3149.63 -4174.02   506.36     0.47 S3)  ; 1146
  (-3148.70 -4183.82   511.28     0.47 S3)  ; 1147
  (-3148.23 -4193.16   511.74     0.47 S3)  ; 1148
  (-3187.43 -4285.64   505.45     0.47 S3)  ; 1149
  (-3192.10 -4292.18   507.72     0.47 S3)  ; 1150
  (-3212.16 -4276.77   504.85     0.47 S3)  ; 1151
  (-3221.03 -4328.61   510.07     0.47 S3)  ; 1152
  (-3156.63 -4156.73   510.30     0.47 S3)  ; 1153
  (-3157.10 -4147.86   512.50     0.47 S3)  ; 1154
  (-3177.63 -4127.78   500.30     0.47 S3)  ; 1155
  (-3176.70 -4119.37   500.07     0.47 S3)  ; 1156
  (-3196.30 -4105.82   507.88     0.47 S3)  ; 1157
  (-3170.16 -4091.81   502.80     0.47 S3)  ; 1158
  (-3170.63 -4087.14   502.65     0.47 S3)  ; 1159
  (-3167.83 -4079.67   502.19     0.47 S3)  ; 1160
  (-3166.43 -4072.66   500.38     0.47 S3)  ; 1161
  (-3167.83 -4060.52   503.56     0.47 S3)  ; 1162
  (-3167.83 -4057.72   503.48     0.47 S3)  ; 1163
  (-3286.83 -4058.65   505.07     0.47 S3)  ; 1164
  (-3284.96 -4065.66   505.38     0.47 S3)  ; 1165
  (-3266.76 -4098.35   510.07     0.47 S3)  ; 1166
  (-3254.16 -4057.72   504.16     0.47 S3)  ; 1167
  (-3255.09 -4064.26   501.82     0.47 S3)  ; 1168
  (-3259.76 -4064.72   501.97     0.47 S3)  ; 1169
  (-3263.49 -4058.65   506.21     0.47 S3)  ; 1170
  (-3261.63 -4049.31   506.97     0.47 S3)  ; 1171
  (-3243.89 -4103.02   507.35     0.47 S3)  ; 1172
  (-3234.56 -4090.41   507.42     0.47 S3)  ; 1173
  (-3227.56 -4107.69   503.41     0.47 S3)  ; 1174
  (-3232.69 -4117.97   507.95     0.47 S3)  ; 1175
  (-3234.56 -4122.17   508.25     0.47 S3)  ; 1176
  (-3245.29 -4134.78   512.88     0.47 S3)  ; 1177
  (-3218.23 -4108.16   510.15     0.47 S3)  ; 1178
  (-3268.16 -4256.68   503.33     0.47 S3)  ; 1179
  (-3277.49 -4268.83   503.33     0.47 S3)  ; 1180
  (-3286.83 -4264.16   500.60     0.47 S3)  ; 1181
  (-3296.63 -4270.23   504.09     0.47 S3)  ; 1182
  (-3309.23 -4267.43   504.32     0.47 S3)  ; 1183
  (-3312.96 -4259.02   501.74     0.47 S3)  ; 1184
  (-3344.22 -4269.29   502.88     0.47 S3)  ; 1185
  (-3349.36 -4272.10   503.71     0.47 S3)  ; 1186
  (-3356.36 -4263.69   501.06     0.47 S3)  ; 1187
  (-3371.29 -4321.14   502.04     0.47 S3)  ; 1188
  (-3370.82 -4324.87   505.15     0.47 S3)  ; 1189
  (-3380.62 -4332.35   512.19     0.47 S3)  ; 1190
  (-3386.69 -4305.72   509.69     0.47 S3)  ; 1191
  (-3365.69 -4302.46   511.51     0.47 S3)  ; 1192
  (-3362.89 -4293.58   511.74     0.47 S3)  ; 1193
  (-3359.62 -4285.17   511.82     0.47 S3)  ; 1194
  (-3345.16 -4263.22   506.29     0.47 S3)  ; 1195
  (-3418.89 -4034.37   508.33     0.47 S3)  ; 1196
  (-3115.01 -4202.04   506.36     0.47 S3)  ; 1197
  (-3072.55 -4206.24   509.54     0.47 S3)  ; 1198
  (-3063.68 -4206.71   509.62     0.47 S3)  ; 1199
  (-3058.08 -4206.24   508.48     0.47 S3)  ; 1200
  (-3052.95 -4199.24   506.74     0.47 S3)  ; 1201
  (-3041.28 -4205.31   506.89     0.47 S3)  ; 1202
  (-2990.42 -4186.16   508.63     0.47 S3)  ; 1203
  (-2905.49 -4194.57   509.54     0.47 S3)  ; 1204
  (-2893.35 -4157.20   510.00     0.47 S3)  ; 1205
  (-2917.62 -4154.40   506.97     0.47 S3)  ; 1206
  (-2907.82 -4238.47   516.51     0.47 S3)  ; 1207
  (-2908.29 -4234.27   516.51     0.47 S3)  ; 1208
  (-2891.96 -4181.02   508.79     0.47 S3)  ; 1209
  (-3028.68 -4304.32   511.74     0.47 S3)  ; 1210
  (-3016.55 -4280.04   511.82     0.47 S3)  ; 1211
  (-3020.75 -4293.58   511.82     0.47 S3)  ; 1212
  (-3005.82 -4260.89   511.82     0.47 S3)  ; 1213
  (-3022.62 -4338.42   513.33     0.47 S3)  ; 1214
  (-3043.15 -4317.40   512.19     0.47 S3)  ; 1215
  (-3041.28 -4332.81   514.31     0.47 S3)  ; 1216
  (-3038.02 -4349.63   512.04     0.47 S3)  ; 1217
  (-3024.95 -4323.94   519.69     0.47 S3)  ; 1218
  (-2895.69 -4572.20   507.04     0.47 S3)  ; 1219
  (-2903.62 -4570.34   508.41     0.47 S3)  ; 1220
  (-2916.69 -4592.29   508.86     0.47 S3)  ; 1221
  (-2913.42 -4597.42   508.86     0.47 S3)  ; 1222
  (-2911.55 -4601.63   509.62     0.47 S3)  ; 1223
  (-2908.75 -4603.50   509.47     0.47 S3)  ; 1224
  (-2905.02 -4613.30   502.95     0.47 S3)  ; 1225
  (-2939.09 -4573.60   511.97     0.47 S3)  ; 1226
  (-2923.69 -4570.34   514.31     0.47 S3)  ; 1227
  (-2950.75 -4582.48   513.56     0.47 S3)  ; 1228
  (-2961.02 -4596.02   511.59     0.47 S3)  ; 1229
  (-2966.15 -4598.83   511.59     0.47 S3)  ; 1230
  (-2966.62 -4604.43   513.78     0.47 S3)  ; 1231
  (-2975.49 -4610.04   511.06     0.47 S3)  ; 1232
  (-2979.22 -4614.71   506.59     0.47 S3)  ; 1233
  (-2983.89 -4615.17   506.59     0.47 S3)  ; 1234
  (-2984.82 -4620.78   506.66     0.47 S3)  ; 1235
  (-2993.22 -4619.38   506.82     0.47 S3)  ; 1236
  (-3004.88 -4617.51   512.12     0.47 S3)  ; 1237
  (-3012.82 -4619.84   515.83     0.47 S3)  ; 1238
  (-3014.22 -4624.51   516.81     0.47 S3)  ; 1239
  (-3061.82 -4625.92   510.83     0.47 S3)  ; 1240
  (-3069.75 -4617.98   509.77     0.47 S3)  ; 1241
  (-3080.48 -4613.30   510.98     0.47 S3)  ; 1242
  (-3094.48 -4624.98   510.53     0.47 S3)  ; 1243
  (-3046.88 -4599.76   508.18     0.47 S3)  ; 1244
  (-3048.28 -4589.95   508.18     0.47 S3)  ; 1245
  (-3026.35 -4565.66   509.54     0.47 S3)  ; 1246
  (-3031.95 -4558.66   509.54     0.47 S3)  ; 1247
  (-3023.55 -4558.19   509.54     0.47 S3)  ; 1248
  (-3026.35 -4549.78   509.54     0.47 S3)  ; 1249
  (-3008.62 -4568.00   507.35     0.47 S3)  ; 1250
  (-3035.22 -4547.92   510.91     0.47 S3)  ; 1251
  (-3035.68 -4539.98   510.22     0.47 S3)  ; 1252
  (-3048.75 -4552.12   509.69     0.47 S3)  ; 1253
  (-3057.15 -4544.65   510.45     0.47 S3)  ; 1254
  (-3051.55 -4527.37   510.45     0.47 S3)  ; 1255
  (-3037.55 -4530.17   510.68     0.47 S3)  ; 1256
  (-3038.02 -4523.63   510.68     0.47 S3)  ; 1257
  (-3043.15 -4519.43   509.54     0.47 S3)  ; 1258
  (-3045.02 -4516.16   510.75     0.47 S3)  ; 1259
  (-3035.68 -4512.89   510.45     0.47 S3)  ; 1260
  (-3026.82 -4510.55   510.07     0.47 S3)  ; 1261
  (-3003.48 -4504.01   510.53     0.47 S3)  ; 1262
  (-3050.15 -4500.74   505.22     0.47 S3)  ; 1263
  (-3049.22 -4497.94   505.30     0.47 S3)  ; 1264
  (-3061.35 -4497.01   505.45     0.47 S3)  ; 1265
  (-3121.55 -4485.80   505.76     0.47 S3)  ; 1266
  (-3115.95 -4478.79   505.76     0.47 S3)  ; 1267
  (-3102.88 -4473.65   505.76     0.47 S3)  ; 1268
  (-3095.41 -4472.25   505.76     0.47 S3)  ; 1269
  (-3090.28 -4454.51   505.76     0.47 S3)  ; 1270
  (-3084.22 -4441.43   505.76     0.47 S3)  ; 1271
  (-3087.02 -4409.67   506.74     0.47 S3)  ; 1272
  (-3089.81 -4408.73   506.97     0.47 S3)  ; 1273
  (-3115.48 -4388.65   508.79     0.47 S3)  ; 1274
  (-3148.15 -4383.98   507.19     0.47 S3)  ; 1275
  (-3151.41 -4371.84   510.30     0.47 S3)  ; 1276
  (-3166.81 -4370.90   507.12     0.47 S3)  ; 1277
  (-3172.88 -4367.63   507.42     0.47 S3)  ; 1278
  (-3176.61 -4371.84   507.27     0.47 S3)  ; 1279
  (-3048.75 -4446.57   499.92     0.47 S3)  ; 1280
  (-3019.35 -4462.91   507.19     0.47 S3)  ; 1281
  (-2866.76 -4465.71   508.10     0.47 S3)  ; 1282
  (-2864.42 -4469.45   508.56     0.47 S3)  ; 1283
  (-2853.69 -4480.19   508.48     0.47 S3)  ; 1284
  (-2714.16 -4712.32   513.33     0.47 S3)  ; 1285
  (-2787.43 -4413.87   498.94     0.47 S3)  ; 1286
  (-2763.63 -4405.46   499.09     0.47 S3)  ; 1287
  (-3155.61 -4694.10   511.44     0.47 S3)  ; 1288
  (-3175.21 -4703.45   511.44     0.47 S3)  ; 1289
  (-3198.08 -4707.65   511.44     0.47 S3)  ; 1290
  (-3217.21 -4686.63   511.13     0.47 S3)  ; 1291
  (-3217.68 -4692.24   511.13     0.47 S3)  ; 1292
  (-3223.74 -4695.97   511.13     0.47 S3)  ; 1293
  (-3234.01 -4694.57   511.13     0.47 S3)  ; 1294
  (-3239.61 -4672.15   511.13     0.47 S3)  ; 1295
  (-3232.61 -4710.92   511.21     0.47 S3)  ; 1296
  (-3359.16 -4435.82   504.09     0.47 S3)  ; 1297
  (-3375.02 -4430.69   504.24     0.47 S3)  ; 1298
  (-3374.09 -4421.34   504.24     0.47 S3)  ; 1299
  (-3371.29 -4420.41   504.24     0.47 S3)  ; 1300
  (-3373.16 -4411.54   505.15     0.47 S3)  ; 1301
  (-3372.22 -4406.87   505.15     0.47 S3)  ; 1302
  (-3371.29 -4395.19   503.56     0.47 S3)  ; 1303
  (-3388.56 -4400.33   508.33     0.47 S3)  ; 1304
  (-3393.69 -4409.67   508.33     0.47 S3)  ; 1305
  (-3396.96 -4425.55   508.41     0.47 S3)  ; 1306
  (-3399.76 -4445.16   508.48     0.47 S3)  ; 1307
  (-3396.96 -4455.91   508.48     0.47 S3)  ; 1308
  (-3376.89 -4455.44   508.63     0.47 S3)  ; 1309
  (-3371.76 -4456.37   507.19     0.47 S3)  ; 1310
  (-3328.82 -4447.97   506.21     0.47 S3)  ; 1311
  (-3316.22 -4445.16   506.66     0.47 S3)  ; 1312
  (-3312.49 -4442.83   506.66     0.47 S3)  ; 1313
  (-3309.23 -4434.42   506.74     0.47 S3)  ; 1314
  (-3310.63 -4461.98   511.82     0.47 S3)  ; 1315
  (-3285.43 -4442.83   505.76     0.47 S3)  ; 1316
  (-3271.89 -4440.49   508.48     0.47 S3)  ; 1317
  (-3410.49 -4453.57   505.68     0.47 S3)  ; 1318
  (-3422.62 -4456.84   507.95     0.47 S3)  ; 1319
  (-3592.48 -4428.35   506.44     0.47 S3)  ; 1320
  (-3589.22 -4424.15   505.22     0.47 S3)  ; 1321
  (-3577.08 -4420.88   512.35     0.47 S3)  ; 1322
  (-3563.08 -4420.41   506.82     0.47 S3)  ; 1323
  (-3536.02 -4421.34   507.04     0.47 S3)  ; 1324
  (-3627.01 -4443.76   507.57     0.47 S3)  ; 1325
  (-3625.61 -4415.74   507.57     0.47 S3)  ; 1326
  (-3637.75 -4400.33   503.26     0.47 S3)  ; 1327
  (-3624.21 -4390.52   502.19     0.47 S3)  ; 1328
  (-3611.15 -4403.13   500.91     0.47 S3)  ; 1329
  (-3646.15 -4393.32   507.04     0.47 S3)  ; 1330
  (-3642.88 -4384.91   504.92     0.47 S3)  ; 1331
  (-3531.82 -4575.94   506.97     0.47 S3)  ; 1332
  (-3448.75 -4635.26   503.26     0.47 S3)  ; 1333
  (-3452.49 -4674.02   503.41     0.47 S3)  ; 1334
  (-3331.16 -4672.62   504.85     0.47 S3)  ; 1335
  (-3319.96 -4683.36   505.07     0.47 S3)  ; 1336
  (-3315.76 -4689.90   505.68     0.47 S3)  ; 1337
  (-3312.02 -4695.97   506.51     0.47 S3)  ; 1338
  (-3321.36 -4675.89   506.89     0.47 S3)  ; 1339
  (-3313.43 -4642.73   508.41     0.47 S3)  ; 1340
  (-3318.09 -4627.78   508.63     0.47 S3)  ; 1341
  (-3345.16 -4634.32   508.79     0.47 S3)  ; 1342
  (-3361.96 -4613.77   507.50     0.47 S3)  ; 1343
  (-3364.29 -4605.36   510.98     0.47 S3)  ; 1344
  (-3374.56 -4603.96   510.98     0.47 S3)  ; 1345
  (-3291.03 -4633.85   505.76     0.47 S3)  ; 1346
  (-3323.69 -4618.44   510.68     0.47 S3)  ; 1347
  (-3292.43 -4617.04   512.95     0.47 S3)  ; 1348
  (-3261.63 -4702.51   503.56     0.47 S3)  ; 1349
  (-3260.23 -4689.90   503.63     0.47 S3)  ; 1350
  (-3262.56 -4684.76   503.71     0.47 S3)  ; 1351
  (-3277.03 -4673.55   503.79     0.47 S3)  ; 1352
  (-3277.96 -4659.54   500.53     0.47 S3)  ; 1353
  (-3248.56 -4706.25   508.94     0.47 S3)  ; 1354
  (-3235.03 -4704.38   509.39     0.47 S3)  ; 1355
  (-3354.96 -4934.80   507.95     0.47 S3)  ; 1356
  (-3347.49 -4957.22   507.95     0.47 S3)  ; 1357
  (-3465.09 -4830.18   508.10     0.47 S3)  ; 1358
  (-3473.95 -4770.86   509.32     0.47 S3)  ; 1359
  (-3465.09 -4766.19   510.60     0.47 S3)  ; 1360
  (-3452.49 -4773.20   510.75     0.47 S3)  ; 1361
  (-3475.35 -4766.66   510.38     0.47 S3)  ; 1362
  (-3454.82 -4687.26   517.88     0.47 S3)  ; 1363
  (-3447.82 -4683.52   518.10     0.47 S3)  ; 1364
  (-3196.30 -4895.56   514.01     0.47 S3)  ; 1365
  (-3193.96 -4889.03   514.24     0.47 S3)  ; 1366
  (-3255.56 -4730.23   514.62     0.47 S3)  ; 1367
  (-3244.36 -4734.43   514.69     0.47 S3)  ; 1368
  (-3241.09 -4741.90   514.69     0.47 S3)  ; 1369
  (-3274.23 -4729.76   514.77     0.47 S3)  ; 1370
  (-3277.03 -4728.83   514.77     0.47 S3)  ; 1371
  (-3254.63 -4741.90   514.92     0.47 S3)  ; 1372
  (-3247.63 -4743.77   514.92     0.47 S3)  ; 1373
  (-3230.83 -4760.59   516.89     0.47 S3)  ; 1374
  (-3222.89 -4762.45   514.47     0.47 S3)  ; 1375
  (-3201.43 -4763.85   516.59     0.47 S3)  ; 1376
  (-3193.96 -4772.26   516.66     0.47 S3)  ; 1377
  (-3191.63 -4767.12   514.31     0.47 S3)  ; 1378
  (-3192.56 -4761.99   516.59     0.47 S3)  ; 1379
  (-3190.70 -4753.11   515.53     0.47 S3)  ; 1380
  (-3193.50 -4777.87   504.32     0.47 S3)  ; 1381
  (-3189.30 -4782.54   504.54     0.47 S3)  ; 1382
  (-3174.83 -4776.93   504.69     0.47 S3)  ; 1383
  (-3147.30 -4787.67   504.24     0.47 S3)  ; 1384
  (-3141.23 -4779.27   505.83     0.47 S3)  ; 1385
  (-3155.23 -4773.66   505.83     0.47 S3)  ; 1386
  (-3133.30 -4776.93   502.80     0.47 S3)  ; 1387
  (-3127.23 -4785.34   510.15     0.47 S3)  ; 1388
  (-3146.83 -4780.20   510.30     0.47 S3)  ; 1389
  (-3155.23 -4781.60   510.38     0.47 S3)  ; 1390
  (-3174.36 -4809.16   510.38     0.47 S3)  ; 1391
  (-3169.23 -4814.76   510.38     0.47 S3)  ; 1392
  (-3158.03 -4818.50   510.38     0.47 S3)  ; 1393
  (-3177.63 -4799.82   509.09     0.47 S3)  ; 1394
  (-3181.36 -4787.67   510.30     0.47 S3)  ; 1395
  (-3149.63 -4822.24   505.22     0.47 S3)  ; 1396
  (-3155.23 -4826.44   510.22     0.47 S3)  ; 1397
  (-3231.29 -4801.22   510.75     0.47 S3)  ; 1398
  (-3237.36 -4804.02   510.83     0.47 S3)  ; 1399
  (-3249.96 -4801.69   510.98     0.47 S3)  ; 1400
  (-3224.76 -4797.95   518.41     0.47 S3)  ; 1401
  (-3207.50 -4824.10   513.25     0.47 S3)  ; 1402
  (-3182.30 -4832.98   511.66     0.47 S3)  ; 1403
  (-3143.10 -4815.70   512.95     0.47 S3)  ; 1404
  (-3119.76 -4819.90   512.95     0.47 S3)  ; 1405
  (-3131.90 -4810.09   512.95     0.47 S3)  ; 1406
  (-3168.30 -4840.92   509.24     0.47 S3)  ; 1407
  (-3186.03 -4894.63   508.25     0.47 S3)  ; 1408
  (-3176.23 -4889.03   509.39     0.47 S3)  ; 1409
  (-3165.03 -4891.36   509.77     0.47 S3)  ; 1410
  (-3164.56 -4872.21   507.88     0.47 S3)  ; 1411
  (-3164.10 -4867.54   508.63     0.47 S3)  ; 1412
  (-3151.96 -4848.86   509.32     0.47 S3)  ; 1413
  (-3146.36 -4840.92   509.54     0.47 S3)  ; 1414
  (-3093.08 -4865.67   509.69     0.47 S3)  ; 1415
  (-3095.88 -4858.67   509.77     0.47 S3)  ; 1416
  (-3101.48 -4867.54   509.85     0.47 S3)  ; 1417
  (-3108.95 -4831.11   511.21     0.47 S3)  ; 1418
  (-3105.21 -4836.25   511.28     0.47 S3)  ; 1419
  (-3043.15 -4807.29   510.00     0.47 S3)  ; 1420
  (-3048.28 -4799.35   511.28     0.47 S3)  ; 1421
  (-3073.48 -4784.41   511.59     0.47 S3)  ; 1422
  (-3085.62 -4779.73   511.82     0.47 S3)  ; 1423
  (-3088.42 -4774.13   511.89     0.47 S3)  ; 1424
  (-3094.95 -4775.53   510.91     0.47 S3)  ; 1425
  (-3100.08 -4769.46   512.42     0.47 S3)  ; 1426
  (-3112.21 -4776.00   514.24     0.47 S3)  ; 1427
  (-3083.28 -4770.86   511.97     0.47 S3)  ; 1428
  (-3076.75 -4771.79   512.42     0.47 S3)  ; 1429
  (-3108.01 -4724.62   512.80     0.47 S3)  ; 1430
  (-3148.61 -4719.95   514.69     0.47 S3)  ; 1431
  (-3150.48 -4710.61   514.77     0.47 S3)  ; 1432
  (-3107.55 -4707.34   510.60     0.47 S3)  ; 1433
  (-3054.35 -4703.60   514.77     0.47 S3)  ; 1434
  (-3044.08 -4707.81   513.03     0.47 S3)  ; 1435
  (-3033.82 -4709.68   512.88     0.47 S3)  ; 1436
  (-3022.15 -4716.68   511.66     0.47 S3)  ; 1437
  (-3028.22 -4737.23   512.19     0.47 S3)  ; 1438
  (-3035.68 -4745.17   511.36     0.47 S3)  ; 1439
  (-3049.22 -4758.72   511.36     0.47 S3)  ; 1440
  (-3042.22 -4754.51   511.51     0.47 S3)  ; 1441
  (-3050.62 -4753.58   511.51     0.47 S3)  ; 1442
  (-3065.08 -4754.98   510.68     0.47 S3)  ; 1443
  (-3056.22 -4765.26   512.19     0.47 S3)  ; 1444
  (-3027.75 -4821.77   512.35     0.47 S3)  ; 1445
  (-3023.08 -4823.64   513.33     0.47 S3)  ; 1446
  (-3013.75 -4832.98   515.00     0.47 S3)  ; 1447
  (-2841.09 -5017.00   514.39     0.47 S3)  ; 1448
  (-2853.22 -5007.66   514.47     0.47 S3)  ; 1449
  (-2865.82 -4993.65   514.54     0.47 S3)  ; 1450
  (-3108.48 -4860.54   504.47     0.47 S3)  ; 1451
  (-3116.88 -4856.80   504.54     0.47 S3)  ; 1452
  (-3125.75 -4853.06   504.54     0.47 S3)  ; 1453
  (-3100.08 -4845.59   505.60     0.47 S3)  ; 1454
  (-2871.42 -4713.88   515.22     0.47 S3)  ; 1455
  (-2863.96 -4722.29   512.04     0.47 S3)  ; 1456
  (-2853.69 -4732.56   508.48     0.47 S3)  ; 1457
  (-2841.56 -4736.30   506.51     0.47 S3)  ; 1458
  (-2899.89 -4925.46   512.27     0.47 S3)  ; 1459
  (-2964.75 -5150.83   507.80     0.47 S3)  ; 1460
  (-2978.29 -5141.03   517.27     0.47 S3)  ; 1461
  (-2978.75 -5091.52   513.86     0.47 S3)  ; 1462
  (-3185.95 -4978.96   510.30     0.47 S3)  ; 1463
  (-3191.08 -4975.22   512.65     0.47 S3)  ; 1464
  (-3190.61 -4986.43   516.13     0.47 S3)  ; 1465
  (-3186.41 -4967.75   515.30     0.47 S3)  ; 1466
  (-3192.48 -4959.81   513.10     0.47 S3)  ; 1467
  (-3213.48 -5258.26   510.15     0.47 S3)  ; 1468
  (-3222.34 -5249.85   510.53     0.47 S3)  ; 1469
  (-3226.54 -5243.78   510.53     0.47 S3)  ; 1470
  (-3298.03 -5042.48   505.68     0.47 S3)  ; 1471
  (-3301.29 -5071.43   506.89     0.47 S3)  ; 1472
  (-3299.89 -5075.17   507.57     0.47 S3)  ; 1473
  (-3367.09 -4984.09   504.92     0.47 S3)  ; 1474
  (-3375.49 -4964.48   506.36     0.47 S3)  ; 1475
  (-3390.89 -4954.67   506.97     0.47 S3)  ; 1476
  (-3391.36 -4963.08   509.62     0.47 S3)  ; 1477
  (-3337.22 -4981.76   506.74     0.47 S3)  ; 1478
  (-3333.02 -4981.29   507.95     0.47 S3)  ; 1479
  (-3202.83 -5240.04   504.92     0.47 S3)  ; 1480
  (-3296.63 -5104.60   509.16     0.47 S3)  ; 1481
  (-3317.62 -5017.26   510.00     0.47 S3)  ; 1482
  (-3322.29 -5007.91   509.47     0.47 S3)  ; 1483
  (-3332.09 -5000.44   509.62     0.47 S3)  ; 1484
  (-3356.36 -5000.91   507.12     0.47 S3)  ; 1485
  (-3109.88 -5475.70   501.29     0.47 S3)  ; 1486
  (-2838.76 -5562.10   507.42     0.47 S3)  ; 1487
  (-2905.95 -5546.69   508.71     0.47 S3)  ; 1488
  (-2745.43 -5661.58   503.71     0.47 S3)  ; 1489
  (-3193.93   -89.24   716.67     0.47 S4)  ; 1490
  (-3079.60   -47.67   716.82     0.47 S4)  ; 1491
  (-3049.73   -68.69   717.05     0.47 S4)  ; 1492
  (-3066.06    34.53   720.08     0.47 S4)  ; 1493
  (-3291.92  -188.72   723.56     0.47 S4)  ; 1494
  (-3289.59  -196.19   722.58     0.47 S4)  ; 1495
  (-3062.33  -230.76   729.24     0.47 S4)  ; 1496
  (-2701.06  -255.51   721.21     0.47 S4)  ; 1497
  (-2512.45  -480.89   724.17     0.47 S4)  ; 1498
  (-2454.58  -500.04   726.21     0.47 S4)  ; 1499
  (-2420.52  -593.92   721.67     0.47 S4)  ; 1500
  (-3048.25  -505.64   718.26     0.47 S4)  ; 1501
  (-3081.38  -494.90   722.12     0.47 S4)  ; 1502
  (-3098.18  -431.85   723.26     0.47 S4)  ; 1503
  (-3598.98  -847.32   727.27     0.47 S4)  ; 1504
  (-3277.46  -918.31   722.73     0.47 S4)  ; 1505
  (-3235.46  -737.56   716.52     0.47 S4)  ; 1506
  (-3185.53  -751.57   715.38     0.47 S4)  ; 1507
  (-3191.59  -739.89   717.88     0.47 S4)  ; 1508
  (-3173.86  -729.15   717.42     0.47 S4)  ; 1509
  (-3178.06  -736.16   716.44     0.47 S4)  ; 1510
  (-3190.19  -713.74   720.08     0.47 S4)  ; 1511
  (-3351.19  -719.34   714.02     0.47 S4)  ; 1512
  (-3362.39  -707.67   714.32     0.47 S4)  ; 1513
  (-3262.52  -656.29   720.38     0.47 S4)  ; 1514
  (-2778.99  -802.95   720.00     0.47 S4)  ; 1515
  (-2796.72  -789.40   719.92     0.47 S4)  ; 1516
  (-2808.39  -834.71   720.45     0.47 S4)  ; 1517
  (-2796.72  -862.26   717.58     0.47 S4)  ; 1518
  (-2886.32  -775.39   722.42     0.47 S4)  ; 1519
  (-2905.92  -746.90   720.38     0.47 S4)  ; 1520
  (-2631.06  -617.99   725.68     0.47 S4)  ; 1521
  (-2646.93  -608.65   721.74     0.47 S4)  ; 1522
  (-2633.86  -595.57   722.35     0.47 S4)  ; 1523
  (-2586.26  -661.43   721.29     0.47 S4)  ; 1524
  (-2612.86  -643.68   720.68     0.47 S4)  ; 1525
  (-2554.06  -652.09   722.88     0.47 S4)  ; 1526
  (-2666.06  -858.06   723.71     0.47 S4)  ; 1527
  (-2619.39  -842.18   721.36     0.47 S4)  ; 1528
  (-2565.73  -843.11   728.26     0.47 S4)  ; 1529
  (-2546.13  -814.16   722.88     0.47 S4)  ; 1530
  (-2525.60  -857.59   726.82     0.47 S4)  ; 1531
  (-3098.18  -871.60   736.29     0.47 S4)  ; 1532
  (-3126.64  -865.07   732.42     0.47 S4)  ; 1533
  (-2013.13  -762.78   724.92     0.47 S4)  ; 1534
  (-1926.15  -835.64   726.82     0.47 S4)  ; 1535
  (-1928.48  -843.11   726.74     0.47 S4)  ; 1536
  (-1933.15  -844.98   726.82     0.47 S4)  ; 1537
  (-1921.95  -863.66   731.67     0.47 S4)  ; 1538
  (-1914.02  -855.26   725.30     0.47 S4)  ; 1539
  (-1912.62  -867.40   727.80     0.47 S4)  ; 1540
  (-1927.08  -848.72   725.98     0.47 S4)  ; 1541
  (-1903.75  -858.99   729.62     0.47 S4)  ; 1542
  (-1918.68  -859.93   729.09     0.47 S4)  ; 1543
  (-1924.75  -849.19   726.67     0.47 S4)  ; 1544
  (-1857.55  -882.35   731.67     0.47 S4)  ; 1545
  (-1787.55  -929.52   727.35     0.47 S4)  ; 1546
  (-1783.35  -929.99   727.42     0.47 S4)  ; 1547
  (-1575.23  -888.42   724.32     0.47 S4)  ; 1548
  (-1562.63  -900.09   724.54     0.47 S4)  ; 1549
  (-2065.21 -1064.76   736.89     0.47 S4)  ; 1550
  (-2594.58  -964.34   730.15     0.47 S4)  ; 1551
  (-2848.05 -1082.50   736.06     0.47 S4)  ; 1552
  (-3370.32  -979.28   720.98     0.47 S4)  ; 1553
  (-3345.59  -969.48   720.76     0.47 S4)  ; 1554
  (-3480.92  -962.47   721.06     0.47 S4)  ; 1555
  (-3491.65  -936.32   716.44     0.47 S4)  ; 1556
  (-3419.32 -1162.84   724.92     0.47 S4)  ; 1557
  (-3385.25 -1145.56   725.00     0.47 S4)  ; 1558
  (-3645.64 -1161.90   718.79     0.47 S4)  ; 1559
  (-3781.16 -1580.18   717.12     0.47 S4)  ; 1560
  (-3787.69 -1554.49   722.80     0.47 S4)  ; 1561
  (-3658.90 -1591.38   718.79     0.47 S4)  ; 1562
  (-3655.16 -1584.38   721.21     0.47 S4)  ; 1563
  (-3604.30 -1493.30   730.38     0.47 S4)  ; 1564
  (-3226.13 -1272.85   718.11     0.47 S4)  ; 1565
  (-3219.59 -1290.13   730.45     0.47 S4)  ; 1566
  (-3313.86 -1246.70   730.45     0.47 S4)  ; 1567
  (-2945.58 -1475.56   720.61     0.47 S4)  ; 1568
  (-2351.92 -1389.15   726.97     0.47 S4)  ; 1569
  (-2368.25 -1409.23   733.18     0.47 S4)  ; 1570
  (-2391.58 -1391.95   724.17     0.47 S4)  ; 1571
  (-2286.59 -1557.76   732.12     0.47 S4)  ; 1572
  (-2231.99 -1819.93   724.32     0.47 S4)  ; 1573
  (-2247.86 -1805.45   726.36     0.47 S4)  ; 1574
  (-2274.46 -1836.28   725.08     0.47 S4)  ; 1575
  (-2248.32 -1804.05   720.91     0.47 S4)  ; 1576
  (-2347.25 -1756.88   728.56     0.47 S4)  ; 1577
  (-2099.46 -1878.78   727.73     0.47 S4)  ; 1578
  (-3159.86 -1910.54   719.09     0.47 S4)  ; 1579
  (-3230.79 -1908.67   717.73     0.47 S4)  ; 1580
  (-3095.46 -1922.68   721.14     0.47 S4)  ; 1581
  (-3283.52 -1911.94   722.88     0.47 S4)  ; 1582
  (-3406.72 -1914.28   721.67     0.47 S4)  ; 1583
  (-3444.98 -1876.45   724.09     0.47 S4)  ; 1584
  (-3640.98 -1600.88   725.68     0.47 S4)  ; 1585
  (-3744.29 -1727.92   717.20     0.47 S4)  ; 1586
  (-3700.89 -1854.03   721.74     0.47 S4)  ; 1587
  (-3611.30 -2013.08   720.15     0.47 S4)  ; 1588
  (-3599.63 -2016.82   721.21     0.47 S4)  ; 1589
  (-3679.89 -1991.13   721.74     0.47 S4)  ; 1590
  (-3704.16 -2002.34   724.92     0.47 S4)  ; 1591
  (-3713.49 -2001.88   726.51     0.47 S4)  ; 1592
  (-3573.96 -2042.51   725.91     0.47 S4)  ; 1593
  (-3577.70 -2036.90   725.15     0.47 S4)  ; 1594
  (-3573.03 -2031.30   724.92     0.47 S4)  ; 1595
  (-3577.23 -2068.66   721.67     0.47 S4)  ; 1596
  (-3572.10 -2074.27   721.74     0.47 S4)  ; 1597
  (-3311.99 -2054.65   718.94     0.47 S4)  ; 1598
  (-3135.13 -2080.81   731.36     0.47 S4)  ; 1599
  (-3163.13 -2101.82   726.29     0.47 S4)  ; 1600
  (-3016.51 -2213.92   732.65     0.47 S4)  ; 1601
  (-2922.25 -2198.51   732.50     0.47 S4)  ; 1602
  (-2734.66 -2030.83   730.07     0.47 S4)  ; 1603
  (-2545.11 -1955.64   726.51     0.47 S4)  ; 1604
  (-2918.05 -2273.96   721.82     0.47 S4)  ; 1605
  (-2939.52 -2299.65   724.70     0.47 S4)  ; 1606
  (-2876.99 -2498.15   727.04     0.47 S4)  ; 1607
  (-2882.59 -2503.75   731.82     0.47 S4)  ; 1608
  (-2893.32 -2497.68   737.35     0.47 S4)  ; 1609
  (-3451.05 -2585.95   735.91     0.47 S4)  ; 1610
  (-3801.22 -2379.98   724.54     0.47 S4)  ; 1611
  (-3894.55 -2194.56   729.01     0.47 S4)  ; 1612
  (-3851.62 -2635.25   722.05     0.47 S4)  ; 1613
  (-4049.02 -2869.25   725.38     0.47 S4)  ; 1614
  (-4056.02 -2862.71   723.94     0.47 S4)  ; 1615
  (-4068.15 -2871.11   725.38     0.47 S4)  ; 1616
  (-4079.81 -2866.91   724.32     0.47 S4)  ; 1617
  (-4085.88 -2890.26   724.70     0.47 S4)  ; 1618
  (-4087.75 -2896.33   725.45     0.47 S4)  ; 1619
  (-4099.88 -2912.68   722.73     0.47 S4)  ; 1620
  (-4091.48 -2916.89   724.39     0.47 S4)  ; 1621
  (-4088.68 -2910.81   723.64     0.47 S4)  ; 1622
  (-4073.28 -2911.28   724.32     0.47 S4)  ; 1623
  (-4070.48 -2904.74   724.85     0.47 S4)  ; 1624
  (-4076.08 -2904.74   724.09     0.47 S4)  ; 1625
  (-4077.95 -2907.08   723.26     0.47 S4)  ; 1626
  (-4072.81 -2897.74   721.06     0.47 S4)  ; 1627
  (-4065.35 -2890.26   718.86     0.47 S4)  ; 1628
  (-4050.42 -2886.99   722.27     0.47 S4)  ; 1629
  (-4051.35 -2875.78   723.33     0.47 S4)  ; 1630
  (-3881.02 -2919.69   723.11     0.47 S4)  ; 1631
  (-3212.13 -2615.63   724.70     0.47 S4)  ; 1632
  (-3073.53 -2755.28   725.91     0.47 S4)  ; 1633
  (-3124.86 -2683.36   723.48     0.47 S4)  ; 1634
  (-3168.26 -2671.68   722.50     0.47 S4)  ; 1635
  (-3319.46 -2620.30   723.86     0.47 S4)  ; 1636
  (-3246.19 -2901.01   723.94     0.47 S4)  ; 1637
  (-3239.19 -2901.47   725.76     0.47 S4)  ; 1638
  (-3242.92 -2911.75   725.98     0.47 S4)  ; 1639
  (-3204.19 -2884.66   725.98     0.47 S4)  ; 1640
  (-3219.59 -2820.20   730.68     0.47 S4)  ; 1641
  (-3209.79 -2805.26   731.14     0.47 S4)  ; 1642
  (-3191.59 -2789.38   728.48     0.47 S4)  ; 1643
  (-3183.66 -2780.97   731.44     0.47 S4)  ; 1644
  (-3193.93 -2802.46   725.38     0.47 S4)  ; 1645
  (-3185.99 -2804.32   725.76     0.47 S4)  ; 1646
  (-3202.79 -2797.79   723.33     0.47 S4)  ; 1647
  (-3224.73 -2830.48   726.82     0.47 S4)  ; 1648
  (-3100.13 -2661.87   732.80     0.47 S4)  ; 1649
  (-3075.40 -2682.89   728.41     0.47 S4)  ; 1650
  (-2957.25 -2830.95   730.91     0.47 S4)  ; 1651
  (-3082.78 -2649.26   729.01     0.47 S4)  ; 1652
  (-3442.18 -3203.35   729.92     0.47 S4)  ; 1653
  (-3434.72 -3191.67   728.26     0.47 S4)  ; 1654
  (-3447.78 -3194.01   730.91     0.47 S4)  ; 1655
  (-3457.58 -3195.87   732.42     0.47 S4)  ; 1656
  (-3509.85 -3198.68   733.03     0.47 S4)  ; 1657
  (-3524.32 -3192.14   730.30     0.47 S4)  ; 1658
  (-3507.98 -3190.27   734.70     0.47 S4)  ; 1659
  (-3488.85 -3188.87   730.53     0.47 S4)  ; 1660
  (-3472.98 -3190.27   730.45     0.47 S4)  ; 1661
  (-3504.25 -3213.62   732.73     0.47 S4)  ; 1662
  (-3519.18 -3201.48   731.59     0.47 S4)  ; 1663
  (-3528.52 -3199.14   733.03     0.47 S4)  ; 1664
  (-3557.91 -3186.53   730.76     0.47 S4)  ; 1665
  (-3551.85 -3176.26   727.27     0.47 S4)  ; 1666
  (-3563.05 -3172.52   729.77     0.47 S4)  ; 1667
  (-3560.25 -3172.05   730.00     0.47 S4)  ; 1668
  (-3569.58 -3161.78   731.14     0.47 S4)  ; 1669
  (-3587.78 -3166.92   731.14     0.47 S4)  ; 1670
  (-3581.25 -3159.91   731.14     0.47 S4)  ; 1671
  (-3586.38 -3151.04   732.04     0.47 S4)  ; 1672
  (-3628.85 -3153.37   732.80     0.47 S4)  ; 1673
  (-3642.38 -3153.37   732.80     0.47 S4)  ; 1674
  (-3652.64 -3150.57   732.80     0.47 S4)  ; 1675
  (-3522.45 -3186.53   732.73     0.47 S4)  ; 1676
  (-3489.78 -3223.90   727.27     0.47 S4)  ; 1677
  (-3480.45 -3239.78   727.65     0.47 S4)  ; 1678
  (-3447.78 -3215.02   728.03     0.47 S4)  ; 1679
  (-3441.25 -3102.93   729.01     0.47 S4)  ; 1680
  (-3438.45 -3100.13   728.03     0.47 S4)  ; 1681
  (-3424.45 -3083.78   730.45     0.47 S4)  ; 1682
  (-3470.65 -3073.97   728.33     0.47 S4)  ; 1683
  (-3474.85 -3080.51   730.30     0.47 S4)  ; 1684
  (-3470.65 -3067.90   736.66     0.47 S4)  ; 1685
  (-3441.25 -3116.94   735.45     0.47 S4)  ; 1686
  (-3448.25 -3140.29   730.83     0.47 S4)  ; 1687
  (-3455.25 -3153.37   731.97     0.47 S4)  ; 1688
  (-3453.38 -3173.92   731.89     0.47 S4)  ; 1689
  (-3394.12 -3140.76   731.82     0.47 S4)  ; 1690
  (-3381.52 -3148.70   732.12     0.47 S4)  ; 1691
  (-3260.19 -3197.74   731.74     0.47 S4)  ; 1692
  (-3259.72 -3188.40   733.94     0.47 S4)  ; 1693
  (-3342.79 -3121.15   731.82     0.47 S4)  ; 1694
  (-3303.59 -3082.38   730.38     0.47 S4)  ; 1695
  (-3301.26 -3089.85   730.38     0.47 S4)  ; 1696
  (-3308.26 -3101.06   731.21     0.47 S4)  ; 1697
  (-3834.36 -3047.35   725.30     0.47 S4)  ; 1698
  (-3720.96 -3166.45   731.97     0.47 S4)  ; 1699
  (-3726.56 -3163.65   732.12     0.47 S4)  ; 1700
  (-3727.96 -3172.05   733.41     0.47 S4)  ; 1701
  (-3887.09 -3253.32   735.83     0.47 S4)  ; 1702
  (-3905.75 -3251.92   730.15     0.47 S4)  ; 1703
  (-3919.75 -3246.32   725.38     0.47 S4)  ; 1704
  (-3930.49 -3242.58   728.41     0.47 S4)  ; 1705
  (-3938.89 -3238.84   730.00     0.47 S4)  ; 1706
  (-3953.35 -3241.18   728.71     0.47 S4)  ; 1707
  (-4007.95 -3240.71   727.20     0.47 S4)  ; 1708
  (-4145.61 -3194.01   734.17     0.47 S4)  ; 1709
  (-4087.75 -2960.48   731.51     0.47 S4)  ; 1710
  (-4102.21 -2941.33   728.41     0.47 S4)  ; 1711
  (-4093.35 -2937.59   733.56     0.47 S4)  ; 1712
  (-4044.82 -2976.36   724.77     0.47 S4)  ; 1713
  (-4046.68 -2980.56   733.26     0.47 S4)  ; 1714
  (-4046.68 -2984.30   737.73     0.47 S4)  ; 1715
  (-4069.08 -2999.24   719.85     0.47 S4)  ; 1716
  (-4073.28 -3017.93   721.06     0.47 S4)  ; 1717
  (-4019.62 -2924.05   720.30     0.47 S4)  ; 1718
  (-4152.15 -3299.82   728.48     0.47 S4)  ; 1719
  (-4145.61 -3292.35   728.48     0.47 S4)  ; 1720
  (-4142.81 -3287.21   728.48     0.47 S4)  ; 1721
  (-4147.95 -3269.46   728.48     0.47 S4)  ; 1722
  (-4138.15 -3261.99   727.80     0.47 S4)  ; 1723
  (-4135.81 -3232.10   723.94     0.47 S4)  ; 1724
  (-4115.75 -3330.64   723.79     0.47 S4)  ; 1725
  (-4137.21 -3344.19   724.54     0.47 S4)  ; 1726
  (-4140.01 -3368.01   724.01     0.47 S4)  ; 1727
  (-4139.55 -3375.01   724.77     0.47 S4)  ; 1728
  (-4109.68 -3370.81   724.39     0.47 S4)  ; 1729
  (-4104.55 -3363.81   725.08     0.47 S4)  ; 1730
  (-4105.01 -3354.46   719.70     0.47 S4)  ; 1731
  (-4091.48 -3357.27   722.35     0.47 S4)  ; 1732
  (-4084.48 -3366.61   725.23     0.47 S4)  ; 1733
  (-4077.48 -3365.67   725.91     0.47 S4)  ; 1734
  (-4105.95 -3387.16   727.50     0.47 S4)  ; 1735
  (-4109.68 -3395.10   726.89     0.47 S4)  ; 1736
  (-4123.68 -3389.49   723.94     0.47 S4)  ; 1737
  (-4134.41 -3393.23   727.58     0.47 S4)  ; 1738
  (-4145.61 -3372.21   725.61     0.47 S4)  ; 1739
  (-4147.01 -3363.34   725.30     0.47 S4)  ; 1740
  (-4150.28 -3384.36   724.77     0.47 S4)  ; 1741
  (-4156.35 -3382.95   724.77     0.47 S4)  ; 1742
  (-4161.01 -3399.30   724.09     0.47 S4)  ; 1743
  (-4154.48 -3393.70   728.64     0.47 S4)  ; 1744
  (-4151.68 -3395.10   728.64     0.47 S4)  ; 1745
  (-4150.28 -3399.77   728.71     0.47 S4)  ; 1746
  (-4153.54 -3406.31   727.88     0.47 S4)  ; 1747
  (-4135.35 -3402.57   727.88     0.47 S4)  ; 1748
  (-4138.61 -3409.11   724.77     0.47 S4)  ; 1749
  (-4137.21 -3413.78   727.80     0.47 S4)  ; 1750
  (-4147.48 -3410.98   725.30     0.47 S4)  ; 1751
  (-4126.48 -3403.51   723.86     0.47 S4)  ; 1752
  (-4133.95 -3418.92   728.33     0.47 S4)  ; 1753
  (-4130.68 -3413.31   728.41     0.47 S4)  ; 1754
  (-4141.41 -3416.58   728.48     0.47 S4)  ; 1755
  (-4126.01 -3412.85   729.62     0.47 S4)  ; 1756
  (-4119.48 -3396.50   729.70     0.47 S4)  ; 1757
  (-4159.61 -3417.98   725.53     0.47 S4)  ; 1758
  (-4160.54 -3459.55   730.68     0.47 S4)  ; 1759
  (-4168.48 -3455.35   730.00     0.47 S4)  ; 1760
  (-4126.01 -3468.89   730.83     0.47 S4)  ; 1761
  (-4123.21 -3461.42   730.91     0.47 S4)  ; 1762
  (-4140.01 -3481.50   733.48     0.47 S4)  ; 1763
  (-4130.68 -3495.98   730.38     0.47 S4)  ; 1764
  (-4148.88 -3474.03   730.98     0.47 S4)  ; 1765
  (-4142.81 -3488.04   732.95     0.47 S4)  ; 1766
  (-4145.61 -3570.24   732.35     0.47 S4)  ; 1767
  (-4151.68 -3579.58   731.59     0.47 S4)  ; 1768
  (-4148.88 -3556.23   731.59     0.47 S4)  ; 1769
  (-4133.95 -3535.68   731.21     0.47 S4)  ; 1770
  (-4148.88 -3509.06   724.70     0.47 S4)  ; 1771
  (-4136.75 -3520.74   726.29     0.47 S4)  ; 1772
  (-4123.68 -3482.90   723.26     0.47 S4)  ; 1773
  (-4109.68 -3478.70   723.18     0.47 S4)  ; 1774
  (-4098.95 -3483.84   724.92     0.47 S4)  ; 1775
  (-4109.68 -3505.79   722.42     0.47 S4)  ; 1776
  (-4001.42 -3517.47   726.97     0.47 S4)  ; 1777
  (-3984.62 -3517.00   724.01     0.47 S4)  ; 1778
  (-3973.88 -3517.47   727.73     0.47 S4)  ; 1779
  (-3979.48 -3516.53   728.64     0.47 S4)  ; 1780
  (-3998.15 -3519.33   729.62     0.47 S4)  ; 1781
  (-3966.42 -3513.73   729.77     0.47 S4)  ; 1782
  (-3960.82 -3514.66   730.07     0.47 S4)  ; 1783
  (-3945.89 -3509.99   730.60     0.47 S4)  ; 1784
  (-3933.29 -3504.86   730.98     0.47 S4)  ; 1785
  (-3917.42 -3505.32   731.14     0.47 S4)  ; 1786
  (-3908.55 -3506.26   731.29     0.47 S4)  ; 1787
  (-3901.55 -3501.59   731.67     0.47 S4)  ; 1788
  (-3890.82 -3506.72   724.62     0.47 S4)  ; 1789
  (-3882.42 -3505.32   724.62     0.47 S4)  ; 1790
  (-3868.89 -3503.45   728.48     0.47 S4)  ; 1791
  (-3853.02 -3502.52   728.48     0.47 S4)  ; 1792
  (-3849.76 -3510.93   729.54     0.47 S4)  ; 1793
  (-3830.62 -3506.26   729.70     0.47 S4)  ; 1794
  (-3814.76 -3509.06   731.36     0.47 S4)  ; 1795
  (-3824.56 -3519.80   731.36     0.47 S4)  ; 1796
  (-3814.76 -3500.19   731.51     0.47 S4)  ; 1797
  (-3813.82 -3504.39   731.74     0.47 S4)  ; 1798
  (-3811.96 -3493.65   731.89     0.47 S4)  ; 1799
  (-3800.29 -3509.99   728.71     0.47 S4)  ; 1800
  (-3794.22 -3509.99   731.51     0.47 S4)  ; 1801
  (-3786.29 -3499.25   731.74     0.47 S4)  ; 1802
  (-3781.16 -3511.39   728.64     0.47 S4)  ; 1803
  (-3797.02 -3502.52   733.26     0.47 S4)  ; 1804
  (-3780.22 -3506.26   733.10     0.47 S4)  ; 1805
  (-3764.82 -3510.93   733.10     0.47 S4)  ; 1806
  (-3774.16 -3521.20   731.74     0.47 S4)  ; 1807
  (-3757.36 -3519.80   731.14     0.47 S4)  ; 1808
  (-3750.83 -3532.41   727.50     0.47 S4)  ; 1809
  (-3772.29 -3524.94   732.65     0.47 S4)  ; 1810
  (-3750.36 -3519.33   732.95     0.47 S4)  ; 1811
  (-3742.43 -3514.20   731.14     0.47 S4)  ; 1812
  (-3743.36 -3408.64   730.38     0.47 S4)  ; 1813
  (-3761.09 -3412.85   730.38     0.47 S4)  ; 1814
  (-3737.29 -3339.05   724.85     0.47 S4)  ; 1815
  (-3737.76 -3328.31   724.85     0.47 S4)  ; 1816
  (-3721.43 -3345.12   724.92     0.47 S4)  ; 1817
  (-3805.89 -3304.96   725.15     0.47 S4)  ; 1818
  (-3809.16 -3311.96   725.91     0.47 S4)  ; 1819
  (-3810.09 -3334.38   728.18     0.47 S4)  ; 1820
  (-3853.49 -3318.03   725.61     0.47 S4)  ; 1821
  (-3597.76 -3326.91   733.56     0.47 S4)  ; 1822
  (-3590.30 -3336.25   734.24     0.47 S4)  ; 1823
  (-3591.23 -3352.13   734.24     0.47 S4)  ; 1824
  (-3589.36 -3362.87   734.24     0.47 S4)  ; 1825
  (-3592.16 -3384.82   734.24     0.47 S4)  ; 1826
  (-3577.23 -3402.57   735.76     0.47 S4)  ; 1827
  (-3588.43 -3401.64   734.32     0.47 S4)  ; 1828
  (-3641.63 -3495.98   734.77     0.47 S4)  ; 1829
  (-3638.83 -3493.18   734.85     0.47 S4)  ; 1830
  (-3569.30 -3455.82   735.00     0.47 S4)  ; 1831
  (-3576.76 -3461.42   735.00     0.47 S4)  ; 1832
  (-3537.38 -3365.67   733.10     0.47 S4)  ; 1833
  (-3549.51 -3374.08   733.26     0.47 S4)  ; 1834
  (-3511.72 -3347.93   733.03     0.47 S4)  ; 1835
  (-3508.92 -3342.79   733.48     0.47 S4)  ; 1836
  (-3500.98 -3330.18   728.64     0.47 S4)  ; 1837
  (-3494.45 -3322.70   728.86     0.47 S4)  ; 1838
  (-3535.51 -3318.03   729.01     0.47 S4)  ; 1839
  (-3480.92 -3319.90   731.06     0.47 S4)  ; 1840
  (-3471.58 -3315.70   731.67     0.47 S4)  ; 1841
  (-3465.05 -3308.69   731.67     0.47 S4)  ; 1842
  (-3454.32 -3310.56   732.65     0.47 S4)  ; 1843
  (-3439.85 -3305.89   730.60     0.47 S4)  ; 1844
  (-3419.32 -3306.82   733.41     0.47 S4)  ; 1845
  (-3400.19 -3298.88   733.71     0.47 S4)  ; 1846
  (-3386.65 -3300.75   734.09     0.47 S4)  ; 1847
  (-3387.59 -3290.94   734.54     0.47 S4)  ; 1848
  (-3373.12 -3308.23   730.91     0.47 S4)  ; 1849
  (-3356.79 -3293.75   733.33     0.47 S4)  ; 1850
  (-3360.52 -3299.35   732.80     0.47 S4)  ; 1851
  (-3363.32 -3307.76   730.76     0.47 S4)  ; 1852
  (-3363.32 -3313.36   730.91     0.47 S4)  ; 1853
  (-3366.59 -3325.51   724.54     0.47 S4)  ; 1854
  (-3372.65 -3335.31   729.62     0.47 S4)  ; 1855
  (-3338.12 -3331.11   729.39     0.47 S4)  ; 1856
  (-3335.79 -3325.04   729.62     0.47 S4)  ; 1857
  (-3299.39 -3301.69   732.80     0.47 S4)  ; 1858
  (-3364.72 -3359.13   727.27     0.47 S4)  ; 1859
  (-3494.45 -3410.98   725.00     0.47 S4)  ; 1860
  (-3497.72 -3417.52   725.00     0.47 S4)  ; 1861
  (-3515.92 -3412.38   724.70     0.47 S4)  ; 1862
  (-3494.92 -3555.56   724.62     0.47 S4)  ; 1863
  (-3493.05 -3549.95   732.50     0.47 S4)  ; 1864
  (-3476.25 -3540.61   732.73     0.47 S4)  ; 1865
  (-3550.45 -3640.56   729.24     0.47 S4)  ; 1866
  (-3543.45 -3633.09   729.39     0.47 S4)  ; 1867
  (-3524.78 -3612.07   726.06     0.47 S4)  ; 1868
  (-3559.78 -3741.91   726.82     0.47 S4)  ; 1869
  (-3565.38 -3745.65   727.20     0.47 S4)  ; 1870
  (-3566.31 -3747.05   728.41     0.47 S4)  ; 1871
  (-3570.51 -3752.19   729.47     0.47 S4)  ; 1872
  (-3573.78 -3745.65   728.79     0.47 S4)  ; 1873
  (-3578.91 -3732.57   729.17     0.47 S4)  ; 1874
  (-3580.78 -3719.49   730.91     0.47 S4)  ; 1875
  (-3586.85 -3709.22   731.29     0.47 S4)  ; 1876
  (-3595.71 -3693.80   726.67     0.47 S4)  ; 1877
  (-3615.31 -3694.27   727.80     0.47 S4)  ; 1878
  (-3615.31 -3702.68   732.04     0.47 S4)  ; 1879
  (-3571.91 -3763.86   728.94     0.47 S4)  ; 1880
  (-3554.65 -3758.72   728.86     0.47 S4)  ; 1881
  (-3571.45 -3771.34   731.67     0.47 S4)  ; 1882
  (-3576.58 -3781.61   728.71     0.47 S4)  ; 1883
  (-3578.91 -3785.35   732.35     0.47 S4)  ; 1884
  (-3580.31 -3785.81   734.01     0.47 S4)  ; 1885
  (-3579.38 -3793.75   735.60     0.47 S4)  ; 1886
  (-3584.98 -3800.29   735.83     0.47 S4)  ; 1887
  (-3465.98 -3753.59   730.98     0.47 S4)  ; 1888
  (-3465.98 -3740.51   730.98     0.47 S4)  ; 1889
  (-3474.38 -3744.25   732.42     0.47 S4)  ; 1890
  (-3480.92 -3723.23   729.24     0.47 S4)  ; 1891
  (-3464.58 -3756.39   728.94     0.47 S4)  ; 1892
  (-3443.58 -3911.45   732.27     0.47 S4)  ; 1893
  (-3437.52 -3885.30   731.97     0.47 S4)  ; 1894
  (-3451.98 -3879.23   732.20     0.47 S4)  ; 1895
  (-3435.65 -3875.49   732.50     0.47 S4)  ; 1896
  (-3433.78 -3861.01   733.03     0.47 S4)  ; 1897
  (-3432.85 -3843.73   729.24     0.47 S4)  ; 1898
  (-3598.98 -3807.77   734.24     0.47 S4)  ; 1899
  (-3610.65 -3847.93   733.33     0.47 S4)  ; 1900
  (-3614.85 -3840.46   733.33     0.47 S4)  ; 1901
  (-3618.58 -3838.59   731.89     0.47 S4)  ; 1902
  (-3623.25 -3836.72   734.01     0.47 S4)  ; 1903
  (-3636.31 -3797.49   739.01     0.47 S4)  ; 1904
  (-3646.58 -3798.89   734.92     0.47 S4)  ; 1905
  (-3649.84 -3790.48   734.92     0.47 S4)  ; 1906
  (-3618.11 -3795.16   730.45     0.47 S4)  ; 1907
  (-3654.51 -3822.71   727.95     0.47 S4)  ; 1908
  (-3672.71 -3823.65   730.68     0.47 S4)  ; 1909
  (-3670.84 -3812.44   732.27     0.47 S4)  ; 1910
  (-3666.64 -3802.16   731.97     0.47 S4)  ; 1911
  (-3685.31 -3776.01   730.07     0.47 S4)  ; 1912
  (-3639.58 -3876.89   734.85     0.47 S4)  ; 1913
  (-3544.85 -3873.62   733.64     0.47 S4)  ; 1914
  (-3547.65 -3879.23   734.62     0.47 S4)  ; 1915
  (-3551.38 -3883.43   735.38     0.47 S4)  ; 1916
  (-3553.71 -3887.17   735.45     0.47 S4)  ; 1917
  (-3554.65 -3892.77   735.83     0.47 S4)  ; 1918
  (-3557.91 -3904.91   735.45     0.47 S4)  ; 1919
  (-3561.18 -3909.58   734.09     0.47 S4)  ; 1920
  (-3566.31 -3915.19   729.62     0.47 S4)  ; 1921
  (-3679.24 -3896.04   728.71     0.47 S4)  ; 1922
  (-3634.45 -3892.30   728.64     0.47 S4)  ; 1923
  (-3692.49 -3825.98   732.35     0.47 S4)  ; 1924
  (-3716.29 -3821.31   732.73     0.47 S4)  ; 1925
  (-3681.76 -3900.71   730.76     0.47 S4)  ; 1926
  (-3706.96 -3908.18   728.33     0.47 S4)  ; 1927
  (-3712.56 -3910.98   728.71     0.47 S4)  ; 1928
  (-3724.69 -3914.25   730.07     0.47 S4)  ; 1929
  (-3732.63 -3917.52   730.23     0.47 S4)  ; 1930
  (-3737.76 -3774.60   726.29     0.47 S4)  ; 1931
  (-3743.36 -3772.74   726.67     0.47 S4)  ; 1932
  (-3746.63 -3776.47   727.35     0.47 S4)  ; 1933
  (-3754.09 -3770.40   728.71     0.47 S4)  ; 1934
  (-3752.69 -3774.60   727.88     0.47 S4)  ; 1935
  (-3766.69 -3752.19   729.62     0.47 S4)  ; 1936
  (-3775.09 -3741.44   729.70     0.47 S4)  ; 1937
  (-3690.16 -3690.53   729.70     0.47 S4)  ; 1938
  (-3745.23 -3596.19   727.80     0.47 S4)  ; 1939
  (-3739.16 -3548.55   726.67     0.47 S4)  ; 1940
  (-3804.49 -3610.67   728.11     0.47 S4)  ; 1941
  (-3794.22 -3624.68   729.92     0.47 S4)  ; 1942
  (-3924.89 -3612.54   727.65     0.47 S4)  ; 1943
  (-3860.49 -3657.84   728.71     0.47 S4)  ; 1944
  (-3869.82 -3655.97   728.79     0.47 S4)  ; 1945
  (-3892.22 -3679.33   727.80     0.47 S4)  ; 1946
  (-3898.29 -3674.65   727.95     0.47 S4)  ; 1947
  (-3909.49 -3669.98   730.23     0.47 S4)  ; 1948
  (-3937.02 -3641.49   728.33     0.47 S4)  ; 1949
  (-3945.89 -3658.31   730.98     0.47 S4)  ; 1950
  (-3982.28 -3662.98   727.50     0.47 S4)  ; 1951
  (-3986.02 -3656.44   728.86     0.47 S4)  ; 1952
  (-3984.62 -3646.16   736.59     0.47 S4)  ; 1953
  (-3978.55 -3670.45   725.00     0.47 S4)  ; 1954
  (-3974.82 -3674.19   725.00     0.47 S4)  ; 1955
  (-3973.42 -3680.26   725.00     0.47 S4)  ; 1956
  (-3958.95 -3696.61   724.47     0.47 S4)  ; 1957
  (-3951.02 -3688.67   725.38     0.47 S4)  ; 1958
  (-3967.82 -3689.60   727.35     0.47 S4)  ; 1959
  (-3856.76 -3749.38   728.86     0.47 S4)  ; 1960
  (-3862.35 -3757.79   728.86     0.47 S4)  ; 1961
  (-3786.29 -3736.77   728.86     0.47 S4)  ; 1962
  (-3799.36 -3734.91   728.86     0.47 S4)  ; 1963
  (-3823.16 -3729.77   731.21     0.47 S4)  ; 1964
  (-3836.69 -3723.23   731.14     0.47 S4)  ; 1965
  (-3852.09 -3721.83   731.14     0.47 S4)  ; 1966
  (-3860.02 -3754.99   727.88     0.47 S4)  ; 1967
  (-3867.49 -3757.79   728.71     0.47 S4)  ; 1968
  (-3872.62 -3764.33   729.54     0.47 S4)  ; 1969
  (-3877.75 -3766.66   729.39     0.47 S4)  ; 1970
  (-3882.89 -3773.20   729.39     0.47 S4)  ; 1971
  (-3849.76 -3788.15   726.06     0.47 S4)  ; 1972
  (-3844.16 -3788.62   726.06     0.47 S4)  ; 1973
  (-3839.96 -3786.75   726.14     0.47 S4)  ; 1974
  (-3834.82 -3793.29   727.65     0.47 S4)  ; 1975
  (-3832.96 -3789.55   727.73     0.47 S4)  ; 1976
  (-3831.56 -3786.75   726.74     0.47 S4)  ; 1977
  (-3823.16 -3790.48   726.82     0.47 S4)  ; 1978
  (-3825.96 -3790.48   729.01     0.47 S4)  ; 1979
  (-3825.96 -3785.81   728.86     0.47 S4)  ; 1980
  (-3820.36 -3786.28   728.56     0.47 S4)  ; 1981
  (-3808.22 -3785.35   729.47     0.47 S4)  ; 1982
  (-3798.42 -3788.62   730.45     0.47 S4)  ; 1983
  (-3787.22 -3795.62   731.14     0.47 S4)  ; 1984
  (-3787.22 -3801.69   732.04     0.47 S4)  ; 1985
  (-3785.82 -3805.90   724.92     0.47 S4)  ; 1986
  (-3787.69 -3811.50   722.88     0.47 S4)  ; 1987
  (-3792.36 -3824.11   721.44     0.47 S4)  ; 1988
  (-3796.56 -3824.11   723.56     0.47 S4)  ; 1989
  (-3795.16 -3828.78   725.45     0.47 S4)  ; 1990
  (-3799.82 -3832.99   725.45     0.47 S4)  ; 1991
  (-3726.09 -3843.73   723.71     0.47 S4)  ; 1992
  (-3896.42 -3905.85   727.04     0.47 S4)  ; 1993
  (-3896.89 -3911.45   726.82     0.47 S4)  ; 1994
  (-3879.15 -3914.72   725.76     0.47 S4)  ; 1995
  (-3907.15 -3894.64   726.82     0.47 S4)  ; 1996
  (-3909.49 -3888.10   726.29     0.47 S4)  ; 1997
  (-3864.69 -3889.03   725.15     0.47 S4)  ; 1998
  (-3875.42 -3880.63   726.44     0.47 S4)  ; 1999
  (-3902.02 -3851.20   726.14     0.47 S4)  ; 2000
  (-3910.89 -3844.20   726.14     0.47 S4)  ; 2001
  (-3921.15 -3845.60   725.83     0.47 S4)  ; 2002
  (-3902.95 -3837.19   724.54     0.47 S4)  ; 2003
  (-3913.69 -3801.23   728.41     0.47 S4)  ; 2004
  (-3967.35 -3791.42   726.29     0.47 S4)  ; 2005
  (-3971.55 -3790.48   726.44     0.47 S4)  ; 2006
  (-3972.95 -3786.28   726.44     0.47 S4)  ; 2007
  (-3979.48 -3787.22   725.08     0.47 S4)  ; 2008
  (-3978.08 -3783.95   726.21     0.47 S4)  ; 2009
  (-3983.22 -3791.89   727.04     0.47 S4)  ; 2010
  (-3984.15 -3783.48   727.04     0.47 S4)  ; 2011
  (-3986.95 -3778.34   727.04     0.47 S4)  ; 2012
  (-3991.62 -3776.47   725.61     0.47 S4)  ; 2013
  (-3995.82 -3771.80   725.91     0.47 S4)  ; 2014
  (-3979.02 -3717.62   721.21     0.47 S4)  ; 2015
  (-3984.15 -3720.89   722.50     0.47 S4)  ; 2016
  (-3990.68 -3719.96   724.24     0.47 S4)  ; 2017
  (-3993.02 -3723.23   724.32     0.47 S4)  ; 2018
  (-3993.02 -3727.90   727.35     0.47 S4)  ; 2019
  (-3995.35 -3732.10   728.18     0.47 S4)  ; 2020
  (-3998.62 -3736.77   728.71     0.47 S4)  ; 2021
  (-4006.55 -3738.17   729.17     0.47 S4)  ; 2022
  (-4012.15 -3744.25   724.70     0.47 S4)  ; 2023
  (-4019.15 -3749.85   725.76     0.47 S4)  ; 2024
  (-4023.35 -3755.46   725.76     0.47 S4)  ; 2025
  (-4040.62 -3769.93   724.17     0.47 S4)  ; 2026
  (-4044.82 -3771.80   726.89     0.47 S4)  ; 2027
  (-4053.22 -3773.20   726.74     0.47 S4)  ; 2028
  (-4056.02 -3776.01   726.67     0.47 S4)  ; 2029
  (-4056.02 -3783.48   730.15     0.47 S4)  ; 2030
  (-4072.81 -3788.15   730.98     0.47 S4)  ; 2031
  (-4081.21 -3793.29   730.53     0.47 S4)  ; 2032
  (-4083.55 -3792.35   729.70     0.47 S4)  ; 2033
  (-4092.88 -3801.23   729.62     0.47 S4)  ; 2034
  (-4059.28 -3803.09   726.89     0.47 S4)  ; 2035
  (-4062.55 -3806.36   729.92     0.47 S4)  ; 2036
  (-4074.21 -3809.17   730.45     0.47 S4)  ; 2037
  (-4085.41 -3814.30   730.68     0.47 S4)  ; 2038
  (-4089.15 -3812.44   730.68     0.47 S4)  ; 2039
  (-4094.28 -3812.90   730.68     0.47 S4)  ; 2040
  (-4100.35 -3812.44   730.83     0.47 S4)  ; 2041
  (-4095.21 -3804.03   729.39     0.47 S4)  ; 2042
  (-4099.88 -3804.50   731.44     0.47 S4)  ; 2043
  (-4094.28 -3793.29   729.09     0.47 S4)  ; 2044
  (-4098.95 -3787.22   729.24     0.47 S4)  ; 2045
  (-4094.28 -3776.94   730.38     0.47 S4)  ; 2046
  (-4095.21 -3767.13   729.24     0.47 S4)  ; 2047
  (-4099.88 -3759.19   728.94     0.47 S4)  ; 2048
  (-4103.61 -3754.05   727.12     0.47 S4)  ; 2049
  (-4075.61 -3766.20   721.97     0.47 S4)  ; 2050
  (-4069.08 -3765.73   721.97     0.47 S4)  ; 2051
  (-4078.88 -3748.92   722.05     0.47 S4)  ; 2052
  (-4076.55 -3745.65   722.27     0.47 S4)  ; 2053
  (-4087.28 -3739.58   722.27     0.47 S4)  ; 2054
  (-4094.28 -3745.18   721.36     0.47 S4)  ; 2055
  (-4082.61 -3706.41   725.45     0.47 S4)  ; 2056
  (-4071.88 -3707.35   730.15     0.47 S4)  ; 2057
  (-4109.68 -3700.34   722.20     0.47 S4)  ; 2058
  (-4114.35 -3728.83   724.24     0.47 S4)  ; 2059
  (-4109.68 -3736.31   723.94     0.47 S4)  ; 2060
  (-4105.01 -3806.83   726.59     0.47 S4)  ; 2061
  (-4109.68 -3814.77   724.09     0.47 S4)  ; 2062
  (-4113.41 -3818.97   726.74     0.47 S4)  ; 2063
  (-4114.81 -3824.11   726.89     0.47 S4)  ; 2064
  (-4121.81 -3828.78   727.12     0.47 S4)  ; 2065
  (-4121.81 -3829.72   727.20     0.47 S4)  ; 2066
  (-4125.08 -3832.52   727.20     0.47 S4)  ; 2067
  (-4126.95 -3836.26   727.95     0.47 S4)  ; 2068
  (-4124.61 -3842.79   721.52     0.47 S4)  ; 2069
  (-4117.15 -3855.87   722.42     0.47 S4)  ; 2070
  (-4100.35 -3856.34   722.50     0.47 S4)  ; 2071
  (-4129.75 -3861.01   721.97     0.47 S4)  ; 2072
  (-4130.68 -3868.02   727.95     0.47 S4)  ; 2073
  (-4123.68 -3881.56   729.17     0.47 S4)  ; 2074
  (-4101.28 -3886.70   730.15     0.47 S4)  ; 2075
  (-4097.55 -3885.76   729.92     0.47 S4)  ; 2076
  (-4100.35 -3876.42   729.70     0.47 S4)  ; 2077
  (-3959.42 -3838.12   729.62     0.47 S4)  ; 2078
  (-3967.35 -3820.38   730.07     0.47 S4)  ; 2079
  (-4137.21 -3751.25   726.29     0.47 S4)  ; 2080
  (-4151.68 -3734.44   726.06     0.47 S4)  ; 2081
  (-4112.01 -3745.65   730.83     0.47 S4)  ; 2082
  (-4126.01 -3771.34   727.73     0.47 S4)  ; 2083
  (-4123.68 -3786.75   729.77     0.47 S4)  ; 2084
  (-4125.08 -3794.69   729.77     0.47 S4)  ; 2085
  (-4147.01 -3802.16   729.77     0.47 S4)  ; 2086
  (-4154.94 -3804.96   729.77     0.47 S4)  ; 2087
  (-4147.95 -3813.84   729.92     0.47 S4)  ; 2088
  (-4140.01 -3739.11   730.91     0.47 S4)  ; 2089
  (-4151.68 -3746.11   730.91     0.47 S4)  ; 2090
  (-4138.15 -3726.03   732.20     0.47 S4)  ; 2091
  (-4086.35 -3720.43   725.15     0.47 S4)  ; 2092
  (-4093.81 -3725.56   725.23     0.47 S4)  ; 2093
  (-4141.41 -3713.89   724.70     0.47 S4)  ; 2094
  (-4141.88 -3693.34   724.70     0.47 S4)  ; 2095
  (-4150.28 -3699.41   724.85     0.47 S4)  ; 2096
  (-4154.94 -3685.86   724.85     0.47 S4)  ; 2097
  (-4159.61 -3674.19   723.71     0.47 S4)  ; 2098
  (-4157.75 -3665.31   724.85     0.47 S4)  ; 2099
  (-4167.08 -3662.51   726.44     0.47 S4)  ; 2100
  (-4172.68 -3662.04   721.67     0.47 S4)  ; 2101
  (-4168.48 -3635.89   723.48     0.47 S4)  ; 2102
  (-4175.48 -3628.42   723.71     0.47 S4)  ; 2103
  (-4145.61 -3653.17   729.01     0.47 S4)  ; 2104
  (-4153.54 -3661.11   728.94     0.47 S4)  ; 2105
  (-4156.35 -3650.37   728.86     0.47 S4)  ; 2106
  (-4136.75 -3662.51   728.64     0.47 S4)  ; 2107
  (-4127.88 -3660.18   727.12     0.47 S4)  ; 2108
  (-4120.88 -3657.37   726.36     0.47 S4)  ; 2109
  (-4116.21 -3669.52   726.29     0.47 S4)  ; 2110
  (-4110.15 -3662.51   726.21     0.47 S4)  ; 2111
  (-4103.61 -3663.45   726.21     0.47 S4)  ; 2112
  (-4141.88 -3638.22   726.51     0.47 S4)  ; 2113
  (-4129.28 -3627.95   726.44     0.47 S4)  ; 2114
  (-4154.94 -3632.15   726.06     0.47 S4)  ; 2115
  (-4161.01 -3620.01   724.47     0.47 S4)  ; 2116
  (-4141.88 -3605.53   724.17     0.47 S4)  ; 2117
  (-4140.48 -3585.91   725.38     0.47 S4)  ; 2118
  (-4135.81 -3583.58   725.38     0.47 S4)  ; 2119
  (-4124.61 -3598.52   718.56     0.47 S4)  ; 2120
  (-4128.35 -3617.67   718.56     0.47 S4)  ; 2121
  (-4131.15 -3592.45   718.56     0.47 S4)  ; 2122
  (-4111.55 -3548.08   725.08     0.47 S4)  ; 2123
  (-4105.48 -3545.28   725.08     0.47 S4)  ; 2124
  (-3889.42 -3917.31   732.20     0.47 S4)  ; 2125
  (-3887.55 -3912.64   732.20     0.47 S4)  ; 2126
  (-3894.55 -3921.52   734.17     0.47 S4)  ; 2127
  (-3888.49 -3927.59   734.24     0.47 S4)  ; 2128
  (-3889.89 -3930.39   734.17     0.47 S4)  ; 2129
  (-3887.55 -3935.06   734.54     0.47 S4)  ; 2130
  (-3885.69 -3938.33   735.30     0.47 S4)  ; 2131
  (-3886.15 -3945.80   724.47     0.47 S4)  ; 2132
  (-3886.15 -3952.34   728.33     0.47 S4)  ; 2133
  (-3882.89 -3961.68   729.01     0.47 S4)  ; 2134
  (-3863.29 -3963.09   729.17     0.47 S4)  ; 2135
  (-3862.82 -4010.73   728.33     0.47 S4)  ; 2136
  (-3860.02 -4021.47   728.33     0.47 S4)  ; 2137
  (-3856.76 -4030.34   728.41     0.47 S4)  ; 2138
  (-3853.96 -4041.55   730.60     0.47 S4)  ; 2139
  (-3800.29 -4040.62   729.47     0.47 S4)  ; 2140
  (-3772.76 -4026.14   730.76     0.47 S4)  ; 2141
  (-3632.76 -4137.30   730.30     0.47 S4)  ; 2142
  (-3663.56 -4108.81   730.60     0.47 S4)  ; 2143
  (-3674.29 -4102.74   731.29     0.47 S4)  ; 2144
  (-3686.89 -4102.74   731.44     0.47 S4)  ; 2145
  (-3870.29 -4090.59   732.88     0.47 S4)  ; 2146
  (-3934.69 -4050.43   733.26     0.47 S4)  ; 2147
  (-4076.08 -3921.05   734.32     0.47 S4)  ; 2148
  (-4072.81 -3931.33   734.32     0.47 S4)  ; 2149
  (-4072.35 -3940.67   734.32     0.47 S4)  ; 2150
  (-4065.81 -3953.74   735.38     0.47 S4)  ; 2151
  (-4070.48 -3984.10   735.15     0.47 S4)  ; 2152
  (-4063.01 -3994.85   734.62     0.47 S4)  ; 2153
  (-4058.35 -4002.32   734.09     0.47 S4)  ; 2154
  (-4051.35 -4052.29   732.20     0.47 S4)  ; 2155
  (-4042.95 -4051.83   730.60     0.47 S4)  ; 2156
  (-4067.68 -4070.04   728.86     0.47 S4)  ; 2157
  (-4072.35 -4059.77   728.86     0.47 S4)  ; 2158
  (-4083.55 -4054.63   728.86     0.47 S4)  ; 2159
  (-4093.35 -4064.44   725.30     0.47 S4)  ; 2160
  (-4064.41 -4075.65   730.91     0.47 S4)  ; 2161
  (-4073.28 -4089.19   731.36     0.47 S4)  ; 2162
  (-4032.68 -4070.51   731.82     0.47 S4)  ; 2163
  (-4027.08 -4080.78   731.74     0.47 S4)  ; 2164
  (-4025.68 -4088.72   732.95     0.47 S4)  ; 2165
  (-3996.28 -4069.11   734.70     0.47 S4)  ; 2166
  (-3990.22 -4055.56   735.38     0.47 S4)  ; 2167
  (-4056.48 -4121.42   724.70     0.47 S4)  ; 2168
  (-4049.48 -4115.81   724.77     0.47 S4)  ; 2169
  (-4105.95 -4122.82   725.00     0.47 S4)  ; 2170
  (-4018.22 -4194.28   723.33     0.47 S4)  ; 2171
  (-4055.08 -4172.33   723.86     0.47 S4)  ; 2172
  (-4040.15 -4211.09   725.30     0.47 S4)  ; 2173
  (-4034.55 -4203.62   724.92     0.47 S4)  ; 2174
  (-4020.08 -4223.70   725.53     0.47 S4)  ; 2175
  (-4014.95 -4225.10   725.83     0.47 S4)  ; 2176
  (-3998.62 -4220.43   725.83     0.47 S4)  ; 2177
  (-3993.95 -4229.31   725.53     0.47 S4)  ; 2178
  (-3975.75 -4216.23   729.54     0.47 S4)  ; 2179
  (-3998.62 -4198.95   729.70     0.47 S4)  ; 2180
  (-4013.55 -4214.83   729.70     0.47 S4)  ; 2181
  (-3924.89 -4172.33   729.54     0.47 S4)  ; 2182
  (-3914.62 -4179.80   729.54     0.47 S4)  ; 2183
  (-3902.95 -4178.87   730.00     0.47 S4)  ; 2184
  (-3884.29 -4179.33   727.04     0.47 S4)  ; 2185
  (-3824.56 -4167.66   739.01     0.47 S4)  ; 2186
  (-3880.09 -4181.67   739.16     0.47 S4)  ; 2187
  (-3805.42 -4167.19   736.06     0.47 S4)  ; 2188
  (-3796.09 -4172.33   734.70     0.47 S4)  ; 2189
  (-3789.09 -4169.99   734.77     0.47 S4)  ; 2190
  (-3797.02 -4155.98   737.42     0.47 S4)  ; 2191
  (-3793.29 -4155.05   735.60     0.47 S4)  ; 2192
  (-3809.62 -4155.98   735.76     0.47 S4)  ; 2193
  (-3812.42 -4134.96   737.35     0.47 S4)  ; 2194
  (-3822.69 -4126.09   736.74     0.47 S4)  ; 2195
  (-3779.29 -4171.39   732.42     0.47 S4)  ; 2196
  (-3771.82 -4172.33   728.94     0.47 S4)  ; 2197
  (-3767.16 -4168.12   728.86     0.47 S4)  ; 2198
  (-3757.36 -4172.33   728.86     0.47 S4)  ; 2199
  (-3745.69 -4167.66   725.83     0.47 S4)  ; 2200
  (-3724.23 -4161.12   727.95     0.47 S4)  ; 2201
  (-3709.76 -4158.31   727.95     0.47 S4)  ; 2202
  (-3715.83 -4170.93   728.11     0.47 S4)  ; 2203
  (-3713.96 -4152.24   728.18     0.47 S4)  ; 2204
  (-3705.09 -4148.04   726.74     0.47 S4)  ; 2205
  (-3696.69 -4136.36   727.88     0.47 S4)  ; 2206
  (-3709.76 -4108.34   727.35     0.47 S4)  ; 2207
  (-3646.30 -4168.59   727.27     0.47 S4)  ; 2208
  (-3643.03 -4215.30   725.61     0.47 S4)  ; 2209
  (-3647.70 -4221.37   725.61     0.47 S4)  ; 2210
  (-3658.90 -4220.43   725.61     0.47 S4)  ; 2211
  (-3674.76 -4220.43   724.62     0.47 S4)  ; 2212
  (-3682.69 -4223.24   724.62     0.47 S4)  ; 2213
  (-3678.49 -4205.49   722.80     0.47 S4)  ; 2214
  (-3697.63 -4209.69   722.88     0.47 S4)  ; 2215
  (-3700.89 -4232.11   727.27     0.47 S4)  ; 2216
  (-3704.16 -4226.04   727.27     0.47 S4)  ; 2217
  (-3710.23 -4228.37   728.26     0.47 S4)  ; 2218
  (-3717.23 -4220.43   727.88     0.47 S4)  ; 2219
  (-3728.89 -4232.11   723.11     0.47 S4)  ; 2220
  (-3732.16 -4227.44   726.29     0.47 S4)  ; 2221
  (-3740.09 -4230.24   729.77     0.47 S4)  ; 2222
  (-3747.09 -4232.58   729.77     0.47 S4)  ; 2223
  (-3711.16 -4240.52   729.85     0.47 S4)  ; 2224
  (-3738.23 -4204.55   729.85     0.47 S4)  ; 2225
  (-3736.36 -4200.35   730.07     0.47 S4)  ; 2226
  (-3732.16 -4191.01   730.07     0.47 S4)  ; 2227
  (-3733.56 -4183.54   730.07     0.47 S4)  ; 2228
  (-3763.89 -4231.18   726.51     0.47 S4)  ; 2229
  (-3773.22 -4227.44   727.35     0.47 S4)  ; 2230
  (-3777.42 -4230.71   727.73     0.47 S4)  ; 2231
  (-3776.02 -4242.85   730.00     0.47 S4)  ; 2232
  (-3764.82 -4242.85   731.06     0.47 S4)  ; 2233
  (-3751.76 -4246.59   731.59     0.47 S4)  ; 2234
  (-3761.09 -4246.59   731.67     0.47 S4)  ; 2235
  (-3743.83 -4245.19   731.74     0.47 S4)  ; 2236
  (-3797.49 -4229.31   731.59     0.47 S4)  ; 2237
  (-3803.56 -4231.18   731.59     0.47 S4)  ; 2238
  (-3812.42 -4230.24   731.97     0.47 S4)  ; 2239
  (-3818.96 -4232.58   732.80     0.47 S4)  ; 2240
  (-3819.89 -4238.65   731.14     0.47 S4)  ; 2241
  (-3806.82 -4240.05   731.36     0.47 S4)  ; 2242
  (-3815.22 -4245.65   732.27     0.47 S4)  ; 2243
  (-3823.62 -4242.85   732.80     0.47 S4)  ; 2244
  (-3827.82 -4217.63   733.10     0.47 S4)  ; 2245
  (-3853.49 -4205.95   733.41     0.47 S4)  ; 2246
  (-3576.76 -4024.74   736.21     0.47 S4)  ; 2247
  (-3439.85 -4088.26   725.91     0.47 S4)  ; 2248
  (-3442.18 -4081.25   730.83     0.47 S4)  ; 2249
  (-3444.05 -4074.71   733.86     0.47 S4)  ; 2250
  (-3444.52 -4069.11   736.44     0.47 S4)  ; 2251
  (-3440.32 -4033.61   739.32     0.47 S4)  ; 2252
  (-3561.18 -4237.25   735.98     0.47 S4)  ; 2253
  (-3564.45 -4243.79   735.98     0.47 S4)  ; 2254
  (-3441.72 -4435.44   731.36     0.47 S4)  ; 2255
  (-3454.78 -4459.26   731.74     0.47 S4)  ; 2256
  (-3466.45 -4467.20   731.97     0.47 S4)  ; 2257
  (-3436.58 -4461.12   731.97     0.47 S4)  ; 2258
  (-3498.65 -4475.14   734.92     0.47 S4)  ; 2259
  (-3486.52 -4474.20   730.91     0.47 S4)  ; 2260
  (-3359.59 -4478.41   735.60     0.47 S4)  ; 2261
  (-3348.85 -4481.68   734.92     0.47 S4)  ; 2262
  (-3546.25 -4407.41   735.91     0.47 S4)  ; 2263
  (-3541.11 -4405.08   735.98     0.47 S4)  ; 2264
  (-3558.38 -4394.34   734.47     0.47 S4)  ; 2265
  (-3568.18 -4247.68   733.03     0.47 S4)  ; 2266
  (-3572.85 -4251.88   733.03     0.47 S4)  ; 2267
  (-3586.38 -4246.75   733.10     0.47 S4)  ; 2268
  (-3610.65 -4279.44   734.09     0.47 S4)  ; 2269
  (-3620.91 -4269.63   734.24     0.47 S4)  ; 2270
  (-3671.78 -4276.17   734.77     0.47 S4)  ; 2271
  (-3678.31 -4271.97   735.53     0.47 S4)  ; 2272
  (-3684.38 -4262.63   736.13     0.47 S4)  ; 2273
  (-3673.64 -4279.44   733.33     0.47 S4)  ; 2274
  (-3517.78 -4252.35   735.23     0.47 S4)  ; 2275
  (-3660.58 -4329.88   733.41     0.47 S4)  ; 2276
  (-3574.71 -4323.34   735.76     0.47 S4)  ; 2277
  (-3672.24 -4362.58   738.18     0.47 S4)  ; 2278
  (-3665.71 -4413.48   733.56     0.47 S4)  ; 2279
  (-3670.38 -4420.02   735.76     0.47 S4)  ; 2280
  (-3670.84 -4427.96   732.57     0.47 S4)  ; 2281
  (-3661.98 -4430.30   734.09     0.47 S4)  ; 2282
  (-3681.58 -4435.44   734.24     0.47 S4)  ; 2283
  (-3649.84 -4436.37   734.24     0.47 S4)  ; 2284
  (-3639.11 -4443.84   735.76     0.47 S4)  ; 2285
  (-3625.58 -4446.18   736.74     0.47 S4)  ; 2286
  (-3623.25 -4453.18   730.91     0.47 S4)  ; 2287
  (-3615.31 -4458.32   729.85     0.47 S4)  ; 2288
  (-3628.85 -4459.26   729.54     0.47 S4)  ; 2289
  (-3627.45 -4464.86   729.54     0.47 S4)  ; 2290
  (-3599.91 -4460.19   729.92     0.47 S4)  ; 2291
  (-3586.85 -4471.87   730.07     0.47 S4)  ; 2292
  (-3554.18 -4467.66   732.12     0.47 S4)  ; 2293
  (-3558.85 -4470.93   729.32     0.47 S4)  ; 2294
  (-3571.91 -4471.40   730.98     0.47 S4)  ; 2295
  (-3555.11 -4477.00   733.64     0.47 S4)  ; 2296
  (-3545.31 -4469.53   733.64     0.47 S4)  ; 2297
  (-3531.78 -4464.86   733.71     0.47 S4)  ; 2298
  (-3527.58 -4457.86   737.35     0.47 S4)  ; 2299
  (-3515.92 -4467.20   738.94     0.47 S4)  ; 2300
  (-3526.65 -4501.76   739.85     0.47 S4)  ; 2301
  (-3374.05 -4449.45   735.45     0.47 S4)  ; 2302
  (-3734.96 -4414.89   736.66     0.47 S4)  ; 2303
  (-3751.29 -4397.14   738.03     0.47 S4)  ; 2304
  (-3757.36 -4401.81   738.26     0.47 S4)  ; 2305
  (-3769.49 -4410.68   740.45     0.47 S4)  ; 2306
  (-3706.49 -4478.87   741.13     0.47 S4)  ; 2307
  (-3992.08 -4459.72   732.42     0.47 S4)  ; 2308
  (-3992.08 -4454.59   732.50     0.47 S4)  ; 2309
  (-3994.42 -4448.98   732.57     0.47 S4)  ; 2310
  (-3978.55 -4434.50   732.50     0.47 S4)  ; 2311
  (-3982.28 -4436.37   733.48     0.47 S4)  ; 2312
  (-3986.95 -4430.77   733.86     0.47 S4)  ; 2313
  (-3931.89 -4509.70   736.36     0.47 S4)  ; 2314
  (-3926.75 -4505.03   736.44     0.47 S4)  ; 2315
  (-3939.82 -4491.95   736.51     0.47 S4)  ; 2316
  (-3940.29 -4465.33   723.64     0.47 S4)  ; 2317
  (-3760.63 -4471.87   731.74     0.47 S4)  ; 2318
  (-3751.76 -4487.75   729.47     0.47 S4)  ; 2319
  (-3712.09 -4463.93   729.17     0.47 S4)  ; 2320
  (-3724.23 -4449.92   729.24     0.47 S4)  ; 2321
  (-3729.83 -4455.99   729.77     0.47 S4)  ; 2322
  (-3720.49 -4463.46   730.30     0.47 S4)  ; 2323
  (-3788.62 -4462.06   727.35     0.47 S4)  ; 2324
  (-3798.89 -4466.26   725.68     0.47 S4)  ; 2325
  (-3806.82 -4478.87   728.41     0.47 S4)  ; 2326
  (-3845.56 -4398.54   730.68     0.47 S4)  ; 2327
  (-3692.49 -4517.17   729.77     0.47 S4)  ; 2328
  (-3686.89 -4516.24   729.70     0.47 S4)  ; 2329
  (-3890.35 -4647.27   725.98     0.47 S4)  ; 2330
  (-3850.69 -4665.02   720.91     0.47 S4)  ; 2331
  (-3836.22 -4661.75   720.45     0.47 S4)  ; 2332
  (-3520.58 -4763.57   730.68     0.47 S4)  ; 2333
  (-3375.92 -5195.38   723.86     0.47 S4)  ; 2334
  (-3348.85 -5029.58   731.89     0.47 S4)  ; 2335
  (-3427.25 -4892.27   729.24     0.47 S4)  ; 2336
  (-3635.56 -5116.45   727.88     0.47 S4)  ; 2337
  (-3352.12 -5349.30   728.33     0.47 S4)  ; 2338
  (-3383.85 -5407.22   730.38     0.47 S4)  ; 2339
  (-3374.99 -5417.49   730.68     0.47 S4)  ; 2340
  (-3385.25 -5417.03   730.83     0.47 S4)  ; 2341
  (-3390.39 -5424.03   730.83     0.47 S4)  ; 2342
  (-3379.19 -5430.57   732.27     0.47 S4)  ; 2343
  (-3381.05 -5435.71   735.68     0.47 S4)  ; 2344
  (-3372.65 -5438.98   736.59     0.47 S4)  ; 2345
  (-3365.65 -5428.70   736.29     0.47 S4)  ; 2346
  (-3380.12 -5425.43   734.09     0.47 S4)  ; 2347
  (-3389.45 -5432.91   733.71     0.47 S4)  ; 2348
  (-3025.92    92.59   930.84     0.47 S5)  ; 2349
  (-2856.06    46.82   941.74     0.47 S5)  ; 2350
  (-3160.32  -144.68   925.84     0.47 S5)  ; 2351
  (-2978.89   -56.56   940.46     0.47 S5)  ; 2352
  (-2207.25  -378.61   927.81     0.47 S5)  ; 2353
  (-2148.92  -432.79   925.84     0.47 S5)  ; 2354
  (-2688.08  -254.38   922.20     0.47 S5)  ; 2355
  (-2688.08  -260.92   925.46     0.47 S5)  ; 2356
  (-2689.02  -265.12   930.31     0.47 S5)  ; 2357
  (-2562.55  -428.12   937.73     0.47 S5)  ; 2358
  (-2794.01  -260.45   935.08     0.47 S5)  ; 2359
  (-3258.88  -361.33   925.61     0.47 S5)  ; 2360
  (-3274.28  -385.62   921.90     0.47 S5)  ; 2361
  (-3267.28  -383.75   924.78     0.47 S5)  ; 2362
  (-3312.63  -748.78   929.78     0.47 S5)  ; 2363
  (-3311.15  -579.71   931.14     0.47 S5)  ; 2364
  (-3313.95  -584.38   932.96     0.47 S5)  ; 2365
  (-2677.35  -620.81   928.79     0.47 S5)  ; 2366
  (-2679.22  -622.21   931.44     0.47 S5)  ; 2367
  (-2682.95  -626.88   932.65     0.47 S5)  ; 2368
  (-2689.02  -634.82   933.87     0.47 S5)  ; 2369
  (-2484.62  -781.94   928.34     0.47 S5)  ; 2370
  (-2325.96  -795.95   930.84     0.47 S5)  ; 2371
  (-2570.49  -433.99   926.67     0.47 S5)  ; 2372
  (-2564.89  -437.72   929.09     0.47 S5)  ; 2373
  (-2555.55  -445.66   932.88     0.47 S5)  ; 2374
  (-2544.35  -443.33   931.59     0.47 S5)  ; 2375
  (-2195.11  -640.42   929.25     0.47 S5)  ; 2376
  (-2167.12  -461.07   929.93     0.47 S5)  ; 2377
  (-3647.69 -1421.29   929.17     0.47 S5)  ; 2378
  (-3639.75 -1426.43   927.81     0.47 S5)  ; 2379
  (-3631.82 -1432.97   931.67     0.47 S5)  ; 2380
  (-3635.55 -1436.70   928.26     0.47 S5)  ; 2381
  (-3621.55 -1439.97   923.56     0.47 S5)  ; 2382
  (-3612.22 -1436.23   923.56     0.47 S5)  ; 2383
  (-3560.89 -1328.81   923.72     0.47 S5)  ; 2384
  (-3337.83 -1447.91   927.73     0.47 S5)  ; 2385
  (-3250.01 -1284.44   928.94     0.47 S5)  ; 2386
  (-3137.08 -1364.78   938.64     0.47 S5)  ; 2387
  (-2949.49 -1309.66   932.73     0.47 S5)  ; 2388
  (-2880.43 -1285.38   930.23     0.47 S5)  ; 2389
  (-2760.50 -1326.01   936.06     0.47 S5)  ; 2390
  (-2742.21 -1188.23   929.85     0.47 S5)  ; 2391
  (-2626.95 -1284.44   932.96     0.47 S5)  ; 2392
  (-2732.88 -1503.28   933.79     0.47 S5)  ; 2393
  (-2831.81 -1533.64   930.68     0.47 S5)  ; 2394
  (-3183.28 -1604.63   930.15     0.47 S5)  ; 2395
  (-3183.28 -1615.84   934.32     0.47 S5)  ; 2396
  (-3176.75 -1645.27   931.44     0.47 S5)  ; 2397
  (-3169.75 -1761.56   933.11     0.47 S5)  ; 2398
  (-3678.48 -1581.75   933.34     0.47 S5)  ; 2399
  (-3679.88 -1586.88   931.75     0.47 S5)  ; 2400
  (-3538.49 -1687.77   938.94     0.47 S5)  ; 2401
  (-3361.63 -2053.73   939.93     0.47 S5)  ; 2402
  (-3668.22 -1861.77   925.91     0.47 S5)  ; 2403
  (-3215.95 -2009.36   941.59     0.47 S5)  ; 2404
  (-3122.62 -2043.45   943.71     0.47 S5)  ; 2405
  (-2818.83 -2099.50   942.58     0.47 S5)  ; 2406
  (-2806.23 -2097.17   944.09     0.47 S5)  ; 2407
  (-2811.36 -2110.24   943.64     0.47 S5)  ; 2408
  (-2933.63 -2026.17   938.71     0.47 S5)  ; 2409
  (-2878.09 -2001.89   937.96     0.47 S5)  ; 2410
  (-2832.36 -2007.02   941.52     0.47 S5)  ; 2411
  (-2831.43 -1792.65   945.91     0.47 S5)  ; 2412
  (-2842.63 -1786.11   945.38     0.47 S5)  ; 2413
  (-2827.23 -1777.70   945.68     0.47 S5)  ; 2414
  (-2543.42 -2062.14   941.97     0.47 S5)  ; 2415
  (-2385.23 -1969.19   932.81     0.47 S5)  ; 2416
  (-2389.43 -1958.92   933.34     0.47 S5)  ; 2417
  (-2359.09 -1959.85   933.41     0.47 S5)  ; 2418
  (-2322.23 -1952.85   934.93     0.47 S5)  ; 2419
  (-2310.09 -1960.32   931.59     0.47 S5)  ; 2420
  (-2301.70 -1975.26   932.58     0.47 S5)  ; 2421
  (-2290.03 -1980.87   929.62     0.47 S5)  ; 2422
  (-2747.35 -2368.32   930.31     0.47 S5)  ; 2423
  (-2388.03 -2242.21   936.90     0.47 S5)  ; 2424
  (-2379.63 -2247.82   938.49     0.47 S5)  ; 2425
  (-2368.89 -2255.29   941.74     0.47 S5)  ; 2426
  (-2359.56 -2256.69   943.18     0.47 S5)  ; 2427
  (-2230.30 -2381.86   938.87     0.47 S5)  ; 2428
  (-2281.16 -2387.93   938.79     0.47 S5)  ; 2429
  (-2709.55 -2101.16   933.11     0.47 S5)  ; 2430
  (-2768.35 -2069.87   931.44     0.47 S5)  ; 2431
  (-3004.09 -2379.06   933.03     0.47 S5)  ; 2432
  (-3014.36 -2395.41   933.03     0.47 S5)  ; 2433
  (-2878.56 -2300.59   933.03     0.47 S5)  ; 2434
  (-2914.96 -2258.09   931.59     0.47 S5)  ; 2435
  (-2811.83 -2392.14   935.46     0.47 S5)  ; 2436
  (-3290.15 -2254.35   933.71     0.47 S5)  ; 2437
  (-3344.74 -2245.01   943.56     0.47 S5)  ; 2438
  (-3377.41 -2232.40   943.49     0.47 S5)  ; 2439
  (-3586.55 -2164.21   939.32     0.47 S5)  ; 2440
  (-3597.75 -2171.69   939.32     0.47 S5)  ; 2441
  (-3705.55 -2587.52   929.85     0.47 S5)  ; 2442
  (-3594.49 -2729.97   940.08     0.47 S5)  ; 2443
  (-3584.69 -2733.24   941.14     0.47 S5)  ; 2444
  (-3036.75 -2611.34   941.74     0.47 S5)  ; 2445
  (-2819.21 -2648.24   939.62     0.47 S5)  ; 2446
  (-2819.68 -2640.77   946.97     0.47 S5)  ; 2447
  (-2819.68 -2630.02   947.80     0.47 S5)  ; 2448
  (-2831.81 -2624.42   950.30     0.47 S5)  ; 2449
  (-2854.21 -2625.35   940.76     0.47 S5)  ; 2450
  (-2861.68 -2631.89   940.76     0.47 S5)  ; 2451
  (-2860.28 -2642.17   939.40     0.47 S5)  ; 2452
  (-2858.88 -2653.84   940.99     0.47 S5)  ; 2453
  (-2860.28 -2664.12   942.88     0.47 S5)  ; 2454
  (-2785.15 -2614.15   931.97     0.47 S5)  ; 2455
  (-2779.55 -2607.14   934.55     0.47 S5)  ; 2456
  (-2939.69 -3066.05   934.70     0.47 S5)  ; 2457
  (-2937.82 -3061.84   946.06     0.47 S5)  ; 2458
  (-2937.36 -3058.57   951.29     0.47 S5)  ; 2459
  (-2937.36 -3054.84   942.43     0.47 S5)  ; 2460
  (-3222.02 -2950.22   943.49     0.47 S5)  ; 2461
  (-2965.36 -2818.51   938.11     0.47 S5)  ; 2462
  (-2961.16 -2813.84   940.84     0.47 S5)  ; 2463
  (-2964.42 -2798.42   941.29     0.47 S5)  ; 2464
  (-2959.76 -2888.56   930.53     0.47 S5)  ; 2465
  (-2858.03 -2788.61   935.00     0.47 S5)  ; 2466
  (-2886.96 -2732.57   935.91     0.47 S5)  ; 2467
  (-2891.63 -2719.02   935.84     0.47 S5)  ; 2468
  (-2910.29 -2705.01   938.41     0.47 S5)  ; 2469
  (-3838.55 -3036.62   938.64     0.47 S5)  ; 2470
  (-3817.55 -3025.41   927.58     0.47 S5)  ; 2471
  (-3816.15 -2870.35   933.64     0.47 S5)  ; 2472
  (-3508.16 -3078.66   926.14     0.47 S5)  ; 2473
  (-3569.29 -3117.42   928.03     0.47 S5)  ; 2474
  (-3412.49 -3082.86   941.52     0.47 S5)  ; 2475
  (-3760.61 -2876.42   937.88     0.47 S5)  ; 2476
  (-3761.55 -2868.48   940.68     0.47 S5)  ; 2477
  (-3790.48 -2908.65   939.47     0.47 S5)  ; 2478
  (-3793.28 -2913.79   940.15     0.47 S5)  ; 2479
  (-3847.88 -3204.08   938.49     0.47 S5)  ; 2480
  (-3849.28 -3199.41   938.71     0.47 S5)  ; 2481
  (-3847.88 -3262.00   930.76     0.47 S5)  ; 2482
  (-3849.28 -3266.67   930.15     0.47 S5)  ; 2483
  (-3856.74 -3226.97   930.31     0.47 S5)  ; 2484
  (-3861.88 -3226.50   930.23     0.47 S5)  ; 2485
  (-3867.48 -3238.18   930.31     0.47 S5)  ; 2486
  (-3868.88 -3225.57   929.70     0.47 S5)  ; 2487
  (-3871.68 -3229.77   931.06     0.47 S5)  ; 2488
  (-3868.88 -3252.66   932.28     0.47 S5)  ; 2489
  (-3830.15 -3213.89   930.76     0.47 S5)  ; 2490
  (-3859.54 -3204.08   926.22     0.47 S5)  ; 2491
  (-3858.14 -3202.22   926.29     0.47 S5)  ; 2492
  (-3859.54 -3222.77   926.22     0.47 S5)  ; 2493
  (-3857.21 -3192.88   926.22     0.47 S5)  ; 2494
  (-3832.48 -3187.27   925.76     0.47 S5)  ; 2495
  (-3843.21 -3251.26   935.15     0.47 S5)  ; 2496
  (-3840.41 -3247.05   935.23     0.47 S5)  ; 2497
  (-3849.28 -3256.86   935.31     0.47 S5)  ; 2498
  (-3870.74 -3263.87   939.32     0.47 S5)  ; 2499
  (-3868.41 -3256.39   939.02     0.47 S5)  ; 2500
  (-3874.94 -3269.94   939.24     0.47 S5)  ; 2501
  (-3855.34 -3198.48   926.67     0.47 S5)  ; 2502
  (-3850.68 -3172.79   929.55     0.47 S5)  ; 2503
  (-3830.15 -3177.00   929.55     0.47 S5)  ; 2504
  (-3677.08 -3178.86   929.32     0.47 S5)  ; 2505
  (-3655.62 -3196.14   929.25     0.47 S5)  ; 2506
  (-3535.22 -3204.08   943.94     0.47 S5)  ; 2507
  (-3461.49 -3372.69   940.91     0.47 S5)  ; 2508
  (-3457.76 -3379.23   940.76     0.47 S5)  ; 2509
  (-3471.29 -3365.69   940.15     0.47 S5)  ; 2510
  (-3475.02 -3360.08   940.68     0.47 S5)  ; 2511
  (-3679.42 -3409.59   940.00     0.47 S5)  ; 2512
  (-3662.15 -3414.26   939.85     0.47 S5)  ; 2513
  (-3484.82 -3355.88   937.05     0.47 S5)  ; 2514
  (-3492.76 -3355.41   937.12     0.47 S5)  ; 2515
  (-3509.09 -3352.61   936.97     0.47 S5)  ; 2516
  (-3550.62 -3338.13   938.87     0.47 S5)  ; 2517
  (-3405.03 -3438.08   939.40     0.47 S5)  ; 2518
  (-3325.70 -3391.84   939.77     0.47 S5)  ; 2519
  (-3312.63 -3404.45   941.37     0.47 S5)  ; 2520
  (-3700.42 -3397.45   933.34     0.47 S5)  ; 2521
  (-3746.62 -3412.86   934.78     0.47 S5)  ; 2522
  (-3729.82 -3418.46   935.00     0.47 S5)  ; 2523
  (-3868.88 -3346.54   929.93     0.47 S5)  ; 2524
  (-3868.41 -3356.34   929.93     0.47 S5)  ; 2525
  (-3869.34 -3365.22   930.23     0.47 S5)  ; 2526
  (-3862.81 -3418.46   930.68     0.47 S5)  ; 2527
  (-3863.28 -3426.87   933.11     0.47 S5)  ; 2528
  (-3882.41 -3309.64   930.23     0.47 S5)  ; 2529
  (-3878.21 -3301.23   930.46     0.47 S5)  ; 2530
  (-3887.08 -3293.76   930.76     0.47 S5)  ; 2531
  (-3887.08 -3314.78   935.99     0.47 S5)  ; 2532
  (-3874.94 -3290.02   932.12     0.47 S5)  ; 2533
  (-3854.88 -3141.50   934.47     0.47 S5)  ; 2534
  (-3855.34 -3132.62   934.47     0.47 S5)  ; 2535
  (-3858.61 -3125.15   933.11     0.47 S5)  ; 2536
  (-3782.08 -3191.47   938.49     0.47 S5)  ; 2537
  (-3749.42 -3192.41   938.79     0.47 S5)  ; 2538
  (-3466.16 -3191.94   935.23     0.47 S5)  ; 2539
  (-3471.29 -3189.61   935.31     0.47 S5)  ; 2540
  (-3378.89 -3209.69   937.05     0.47 S5)  ; 2541
  (-3359.76 -3275.54   937.43     0.47 S5)  ; 2542
  (-3276.70 -3289.09   935.31     0.47 S5)  ; 2543
  (-3300.96 -3315.24   936.29     0.47 S5)  ; 2544
  (-3287.90 -3321.78   936.29     0.47 S5)  ; 2545
  (-3237.88 -3311.51   936.52     0.47 S5)  ; 2546
  (-3248.61 -3326.92   936.67     0.47 S5)  ; 2547
  (-3174.42 -3339.06   937.50     0.47 S5)  ; 2548
  (-3170.68 -3374.09   938.11     0.47 S5)  ; 2549
  (-3178.15 -3372.22   936.29     0.47 S5)  ; 2550
  (-3235.55 -3392.77   935.84     0.47 S5)  ; 2551
  (-3248.15 -3402.58   935.99     0.47 S5)  ; 2552
  (-3259.81 -3396.04   936.14     0.47 S5)  ; 2553
  (-3299.01 -3395.11   936.21     0.47 S5)  ; 2554
  (-3319.08 -3390.91   936.37     0.47 S5)  ; 2555
  (-3236.95 -3407.25   936.44     0.47 S5)  ; 2556
  (-3227.62 -3405.85   937.43     0.47 S5)  ; 2557
  (-3329.35 -3237.71   941.44     0.47 S5)  ; 2558
  (-3321.41 -3254.06   941.44     0.47 S5)  ; 2559
  (-3074.55 -3511.66   940.76     0.47 S5)  ; 2560
  (-3077.35 -3536.42   936.44     0.47 S5)  ; 2561
  (-3086.69 -3495.78   940.84     0.47 S5)  ; 2562
  (-3064.75 -3472.90   938.11     0.47 S5)  ; 2563
  (-3061.49 -3506.53   940.30     0.47 S5)  ; 2564
  (-3086.69 -3572.85   933.64     0.47 S5)  ; 2565
  (-3086.22 -3584.06   933.34     0.47 S5)  ; 2566
  (-3089.49 -3590.13   933.41     0.47 S5)  ; 2567
  (-3089.95 -3594.80   933.41     0.47 S5)  ; 2568
  (-3097.89 -3589.66   935.76     0.47 S5)  ; 2569
  (-3092.75 -3621.42   935.00     0.47 S5)  ; 2570
  (-3082.02 -3608.81   938.41     0.47 S5)  ; 2571
  (-3095.09 -3634.50   939.24     0.47 S5)  ; 2572
  (-3101.15 -3641.51   933.87     0.47 S5)  ; 2573
  (-3110.02 -3655.52   934.55     0.47 S5)  ; 2574
  (-3112.35 -3662.99   934.24     0.47 S5)  ; 2575
  (-3113.75 -3667.66   934.24     0.47 S5)  ; 2576
  (-3114.22 -3684.94   932.43     0.47 S5)  ; 2577
  (-3116.55 -3693.82   935.08     0.47 S5)  ; 2578
  (-3117.02 -3697.09   935.08     0.47 S5)  ; 2579
  (-3120.75 -3712.97   935.08     0.47 S5)  ; 2580
  (-3127.29 -3743.32   934.32     0.47 S5)  ; 2581
  (-3126.35 -3751.73   935.15     0.47 S5)  ; 2582
  (-3126.82 -3762.47   935.08     0.47 S5)  ; 2583
  (-3127.75 -3768.54   935.08     0.47 S5)  ; 2584
  (-3127.29 -3772.75   935.08     0.47 S5)  ; 2585
  (-3128.22 -3779.75   935.08     0.47 S5)  ; 2586
  (-3159.48 -3709.23   938.34     0.47 S5)  ; 2587
  (-3166.48 -3703.62   943.34     0.47 S5)  ; 2588
  (-3153.42 -3650.38   939.85     0.47 S5)  ; 2589
  (-3222.48 -3648.98   939.93     0.47 S5)  ; 2590
  (-3186.55 -3575.65   939.93     0.47 S5)  ; 2591
  (-3180.95 -3567.24   939.93     0.47 S5)  ; 2592
  (-3247.68 -3539.22   940.84     0.47 S5)  ; 2593
  (-3361.08 -3549.96   939.93     0.47 S5)  ; 2594
  (-3357.81 -3543.42   940.08     0.47 S5)  ; 2595
  (-3371.34 -3545.29   940.15     0.47 S5)  ; 2596
  (-3345.68 -3552.30   940.46     0.47 S5)  ; 2597
  (-3281.28 -3521.47   939.62     0.47 S5)  ; 2598
  (-3311.61 -3506.53   940.91     0.47 S5)  ; 2599
  (-3321.41 -3504.66   940.91     0.47 S5)  ; 2600
  (-3329.35 -3506.99   940.08     0.47 S5)  ; 2601
  (-3339.61 -3434.60   943.18     0.47 S5)  ; 2602
  (-3351.74 -3436.94   943.18     0.47 S5)  ; 2603
  (-3258.41 -3599.00   940.15     0.47 S5)  ; 2604
  (-3263.55 -3607.41   940.23     0.47 S5)  ; 2605
  (-3224.82 -3548.56   940.23     0.47 S5)  ; 2606
  (-3224.35 -3639.17   938.64     0.47 S5)  ; 2607
  (-3327.48 -3666.26   940.15     0.47 S5)  ; 2608
  (-3273.81 -3639.64   940.84     0.47 S5)  ; 2609
  (-3278.01 -3627.49   940.91     0.47 S5)  ; 2610
  (-3271.95 -3617.22   941.37     0.47 S5)  ; 2611
  (-3286.88 -3602.74   945.99     0.47 S5)  ; 2612
  (-3271.95 -3592.93   945.99     0.47 S5)  ; 2613
  (-3267.28 -3672.33   946.21     0.47 S5)  ; 2614
  (-3262.15 -3667.66   946.29     0.47 S5)  ; 2615
  (-3257.48 -3726.51   942.80     0.47 S5)  ; 2616
  (-3191.22 -3689.15   944.62     0.47 S5)  ; 2617
  (-3203.82 -3684.94   945.38     0.47 S5)  ; 2618
  (-3223.88 -3755.47   945.00     0.47 S5)  ; 2619
  (-3215.48 -3759.67   945.08     0.47 S5)  ; 2620
  (-3227.62 -3756.40   945.23     0.47 S5)  ; 2621
  (-3239.28 -3763.41   945.99     0.47 S5)  ; 2622
  (-3230.88 -3766.21   944.62     0.47 S5)  ; 2623
  (-3235.08 -3743.79   948.41     0.47 S5)  ; 2624
  (-3272.88 -3778.35   939.40     0.47 S5)  ; 2625
  (-3275.21 -3769.48   939.55     0.47 S5)  ; 2626
  (-3268.21 -3759.67   939.62     0.47 S5)  ; 2627
  (-3259.81 -3758.27   939.70     0.47 S5)  ; 2628
  (-3249.55 -3754.07   939.77     0.47 S5)  ; 2629
  (-3284.08 -3769.01   939.77     0.47 S5)  ; 2630
  (-3288.28 -3780.69   939.77     0.47 S5)  ; 2631
  (-3383.09 -3547.63   934.78     0.47 S5)  ; 2632
  (-3399.89 -3547.16   934.78     0.47 S5)  ; 2633
  (-3405.03 -3546.69   934.70     0.47 S5)  ; 2634
  (-3418.09 -3522.87   934.32     0.47 S5)  ; 2635
  (-3433.49 -3510.26   937.12     0.47 S5)  ; 2636
  (-3417.16 -3567.71   929.17     0.47 S5)  ; 2637
  (-3407.36 -3558.84   945.68     0.47 S5)  ; 2638
  (-3417.16 -3550.90   945.23     0.47 S5)  ; 2639
  (-3446.09 -3568.65   940.68     0.47 S5)  ; 2640
  (-3542.22 -3556.50   944.24     0.47 S5)  ; 2641
  (-3470.82 -3692.41   941.67     0.47 S5)  ; 2642
  (-3506.76 -3670.93   941.67     0.47 S5)  ; 2643
  (-3507.69 -3654.58   941.67     0.47 S5)  ; 2644
  (-3448.89 -3702.22   937.88     0.47 S5)  ; 2645
  (-3525.89 -3759.67   942.43     0.47 S5)  ; 2646
  (-3525.42 -3777.42   942.73     0.47 S5)  ; 2647
  (-3378.43 -3760.60   926.90     0.47 S5)  ; 2648
  (-3601.02 -3688.21   939.85     0.47 S5)  ; 2649
  (-3541.76 -3678.40   941.06     0.47 S5)  ; 2650
  (-3580.02 -3634.97   941.06     0.47 S5)  ; 2651
  (-3619.22 -3632.16   930.53     0.47 S5)  ; 2652
  (-3687.35 -3669.06   944.55     0.47 S5)  ; 2653
  (-3695.75 -3662.99   944.62     0.47 S5)  ; 2654
  (-3665.88 -3678.87   943.94     0.47 S5)  ; 2655
  (-3652.82 -3679.34   936.52     0.47 S5)  ; 2656
  (-3635.55 -3662.99   941.06     0.47 S5)  ; 2657
  (-3683.15 -3596.20   939.17     0.47 S5)  ; 2658
  (-3692.95 -3565.84   936.29     0.47 S5)  ; 2659
  (-3704.62 -3536.89   936.82     0.47 S5)  ; 2660
  (-3706.95 -3528.48   936.44     0.47 S5)  ; 2661
  (-3633.69 -3526.61   930.68     0.47 S5)  ; 2662
  (-3628.55 -3531.28   936.59     0.47 S5)  ; 2663
  (-3626.22 -3537.35   936.59     0.47 S5)  ; 2664
  (-3601.49 -3541.09   940.53     0.47 S5)  ; 2665
  (-3847.88 -3429.93   939.62     0.47 S5)  ; 2666
  (-3846.01 -3448.61   940.46     0.47 S5)  ; 2667
  (-3837.15 -3438.34   940.08     0.47 S5)  ; 2668
  (-3839.95 -3468.23   938.56     0.47 S5)  ; 2669
  (-3836.21 -3485.04   939.70     0.47 S5)  ; 2670
  (-3843.68 -3493.45   939.47     0.47 S5)  ; 2671
  (-3843.21 -3499.05   939.47     0.47 S5)  ; 2672
  (-3852.08 -3491.11   938.87     0.47 S5)  ; 2673
  (-3847.88 -3498.12   940.46     0.47 S5)  ; 2674
  (-3851.15 -3505.13   940.84     0.47 S5)  ; 2675
  (-3814.75 -3497.65   939.85     0.47 S5)  ; 2676
  (-3816.61 -3515.40   935.99     0.47 S5)  ; 2677
  (-3801.21 -3501.86   941.82     0.47 S5)  ; 2678
  (-3807.75 -3514.47   941.52     0.47 S5)  ; 2679
  (-3850.68 -3521.01   940.30     0.47 S5)  ; 2680
  (-3855.81 -3523.81   940.30     0.47 S5)  ; 2681
  (-3861.41 -3527.54   939.62     0.47 S5)  ; 2682
  (-3870.74 -3528.48   941.29     0.47 S5)  ; 2683
  (-3849.28 -3533.15   942.65     0.47 S5)  ; 2684
  (-3852.08 -3539.69   943.03     0.47 S5)  ; 2685
  (-3862.81 -3540.15   941.74     0.47 S5)  ; 2686
  (-3840.88 -3546.23   941.14     0.47 S5)  ; 2687
  (-3822.68 -3548.56   939.62     0.47 S5)  ; 2688
  (-3808.68 -3535.48   940.46     0.47 S5)  ; 2689
  (-3844.61 -3569.58   941.37     0.47 S5)  ; 2690
  (-3848.35 -3581.26   940.23     0.47 S5)  ; 2691
  (-3847.41 -3601.34   940.23     0.47 S5)  ; 2692
  (-3852.08 -3605.08   941.29     0.47 S5)  ; 2693
  (-3829.68 -3587.33   933.64     0.47 S5)  ; 2694
  (-3831.55 -3592.00   933.64     0.47 S5)  ; 2695
  (-3834.35 -3599.47   935.61     0.47 S5)  ; 2696
  (-3846.48 -3622.82   941.44     0.47 S5)  ; 2697
  (-3844.61 -3639.17   943.71     0.47 S5)  ; 2698
  (-3847.88 -3630.76   943.34     0.47 S5)  ; 2699
  (-3859.54 -3650.38   943.56     0.47 S5)  ; 2700
  (-3850.68 -3648.51   943.64     0.47 S5)  ; 2701
  (-3843.21 -3652.72   944.85     0.47 S5)  ; 2702
  (-3849.28 -3655.98   940.46     0.47 S5)  ; 2703
  (-3846.01 -3669.06   944.09     0.47 S5)  ; 2704
  (-3849.28 -3662.99   944.09     0.47 S5)  ; 2705
  (-3844.61 -3675.60   943.94     0.47 S5)  ; 2706
  (-3854.88 -3674.20   944.24     0.47 S5)  ; 2707
  (-3855.34 -3686.34   937.73     0.47 S5)  ; 2708
  (-3846.01 -3691.95   937.73     0.47 S5)  ; 2709
  (-3849.28 -3696.15   938.11     0.47 S5)  ; 2710
  (-3851.15 -3683.54   938.26     0.47 S5)  ; 2711
  (-3840.88 -3726.98   939.47     0.47 S5)  ; 2712
  (-3844.61 -3742.86   937.81     0.47 S5)  ; 2713
  (-3847.88 -3758.74   941.67     0.47 S5)  ; 2714
  (-3820.81 -3748.46   936.52     0.47 S5)  ; 2715
  (-3830.15 -3741.92   939.02     0.47 S5)  ; 2716
  (-3812.41 -3738.19   935.76     0.47 S5)  ; 2717
  (-3811.48 -3718.57   940.99     0.47 S5)  ; 2718
  (-3813.81 -3710.16   940.08     0.47 S5)  ; 2719
  (-3832.95 -3772.28   938.87     0.47 S5)  ; 2720
  (-3825.48 -3772.28   944.02     0.47 S5)  ; 2721
  (-3844.61 -3808.40   939.40     0.47 S5)  ; 2722
  (-3844.61 -3815.41   938.34     0.47 S5)  ; 2723
  (-3843.68 -3825.68   938.79     0.47 S5)  ; 2724
  (-3853.95 -3825.22   938.87     0.47 S5)  ; 2725
  (-3852.08 -3821.95   938.87     0.47 S5)  ; 2726
  (-3853.48 -3817.28   938.87     0.47 S5)  ; 2727
  (-3849.28 -3803.26   931.97     0.47 S5)  ; 2728
  (-3853.95 -3814.01   933.41     0.47 S5)  ; 2729
  (-3846.01 -3792.99   933.11     0.47 S5)  ; 2730
  (-3849.28 -3779.91   932.73     0.47 S5)  ; 2731
  (-3816.61 -3784.58   932.12     0.47 S5)  ; 2732
  (-3834.35 -3781.78   933.56     0.47 S5)  ; 2733
  (-3798.41 -3815.41   929.32     0.47 S5)  ; 2734
  (-3835.75 -3842.50   931.59     0.47 S5)  ; 2735
  (-3849.28 -3844.83   929.40     0.47 S5)  ; 2736
  (-3850.68 -3864.45   931.22     0.47 S5)  ; 2737
  (-3834.35 -3861.18   930.38     0.47 S5)  ; 2738
  (-3832.48 -3867.25   931.59     0.47 S5)  ; 2739
  (-3828.28 -3862.11   929.40     0.47 S5)  ; 2740
  (-3829.68 -3873.79   928.94     0.47 S5)  ; 2741
  (-3834.35 -3916.76   931.67     0.47 S5)  ; 2742
  (-3817.55 -3918.16   929.02     0.47 S5)  ; 2743
  (-3816.61 -3924.70   929.85     0.47 S5)  ; 2744
  (-3804.95 -3916.76   937.73     0.47 S5)  ; 2745
  (-3805.41 -3924.23   938.79     0.47 S5)  ; 2746
  (-3799.35 -3929.37   939.09     0.47 S5)  ; 2747
  (-3799.35 -3979.81   938.79     0.47 S5)  ; 2748
  (-3820.81 -3962.53   939.17     0.47 S5)  ; 2749
  (-3816.15 -3957.39   939.17     0.47 S5)  ; 2750
  (-3786.28 -3956.46   939.09     0.47 S5)  ; 2751
  (-3802.61 -4017.64   939.62     0.47 S5)  ; 2752
  (-3797.95 -4020.45   939.17     0.47 S5)  ; 2753
  (-3801.21 -4008.77   938.56     0.47 S5)  ; 2754
  (-3812.88 -4008.77   946.14     0.47 S5)  ; 2755
  (-3804.95 -4004.57   948.18     0.47 S5)  ; 2756
  (-3804.01 -4034.92   948.79     0.47 S5)  ; 2757
  (-3791.88 -4026.05   933.87     0.47 S5)  ; 2758
  (-3801.21 -4027.45   934.78     0.47 S5)  ; 2759
  (-3802.61 -4068.09   939.70     0.47 S5)  ; 2760
  (-3790.95 -4075.56   939.85     0.47 S5)  ; 2761
  (-3805.41 -4052.21   939.85     0.47 S5)  ; 2762
  (-3660.28 -4053.14   939.70     0.47 S5)  ; 2763
  (-3657.95 -4047.53   939.47     0.47 S5)  ; 2764
  (-3684.55 -4069.95   929.32     0.47 S5)  ; 2765
  (-3647.69 -4074.16   935.61     0.47 S5)  ; 2766
  (-3630.42 -4071.82   935.68     0.47 S5)  ; 2767
  (-3628.09 -4080.23   938.41     0.47 S5)  ; 2768
  (-3652.35 -4107.79   930.91     0.47 S5)  ; 2769
  (-3704.15 -4071.35   935.23     0.47 S5)  ; 2770
  (-3724.68 -4055.94   932.35     0.47 S5)  ; 2771
  (-3512.82 -3822.41   935.76     0.47 S5)  ; 2772
  (-3506.29 -3827.08   936.06     0.47 S5)  ; 2773
  (-3483.89 -3806.53   936.52     0.47 S5)  ; 2774
  (-3500.22 -3803.73   936.37     0.47 S5)  ; 2775
  (-3563.22 -3766.37   936.90     0.47 S5)  ; 2776
  (-3576.75 -3753.29   938.03     0.47 S5)  ; 2777
  (-3560.89 -3849.50   936.59     0.47 S5)  ; 2778
  (-3513.76 -3849.97   937.73     0.47 S5)  ; 2779
  (-3564.62 -3855.57   937.58     0.47 S5)  ; 2780
  (-3543.16 -3837.36   938.56     0.47 S5)  ; 2781
  (-3510.49 -3872.39   942.96     0.47 S5)  ; 2782
  (-3506.29 -3860.71   943.26     0.47 S5)  ; 2783
  (-3585.62 -3865.38   942.88     0.47 S5)  ; 2784
  (-3585.15 -3871.45   942.88     0.47 S5)  ; 2785
  (-3578.62 -3863.05   942.96     0.47 S5)  ; 2786
  (-3582.82 -3879.86   943.34     0.47 S5)  ; 2787
  (-3494.16 -3930.77   938.94     0.47 S5)  ; 2788
  (-3503.96 -3934.51   938.18     0.47 S5)  ; 2789
  (-3509.09 -3923.77   937.73     0.47 S5)  ; 2790
  (-3478.29 -3922.36   941.82     0.47 S5)  ; 2791
  (-3521.22 -3918.16   946.82     0.47 S5)  ; 2792
  (-3471.76 -3872.86   947.80     0.47 S5)  ; 2793
  (-3467.09 -3887.80   947.88     0.47 S5)  ; 2794
  (-3483.42 -3884.53   948.11     0.47 S5)  ; 2795
  (-3467.09 -3866.32   948.26     0.47 S5)  ; 2796
  (-3496.49 -3836.89   946.14     0.47 S5)  ; 2797
  (-3501.16 -3835.49   946.06     0.47 S5)  ; 2798
  (-3511.42 -3833.16   946.52     0.47 S5)  ; 2799
  (-3482.49 -3830.82   946.74     0.47 S5)  ; 2800
  (-3526.82 -3815.88   945.53     0.47 S5)  ; 2801
  (-3535.69 -3808.87   945.91     0.47 S5)  ; 2802
  (-3529.62 -3787.85   946.06     0.47 S5)  ; 2803
  (-3507.22 -3790.19   946.97     0.47 S5)  ; 2804
  (-3426.49 -3827.08   946.36     0.47 S5)  ; 2805
  (-3315.43 -3797.66   947.35     0.47 S5)  ; 2806
  (-3325.23 -3791.59   947.35     0.47 S5)  ; 2807
  (-3334.56 -3805.13   947.35     0.47 S5)  ; 2808
  (-3338.30 -3818.21   947.96     0.47 S5)  ; 2809
  (-3275.76 -3818.21   946.52     0.47 S5)  ; 2810
  (-3275.30 -3824.75   943.87     0.47 S5)  ; 2811
  (-3331.30 -3839.70   946.44     0.47 S5)  ; 2812
  (-3362.09 -3845.77   940.46     0.47 S5)  ; 2813
  (-3414.83 -3856.51   943.03     0.47 S5)  ; 2814
  (-3426.03 -3858.38   940.53     0.47 S5)  ; 2815
  (-3429.29 -3843.90   940.46     0.47 S5)  ; 2816
  (-3421.83 -3875.19   943.56     0.47 S5)  ; 2817
  (-3409.23 -3885.47   939.32     0.47 S5)  ; 2818
  (-3403.63 -3901.35   939.55     0.47 S5)  ; 2819
  (-3384.49 -3909.75   941.97     0.47 S5)  ; 2820
  (-3437.23 -3928.44   930.76     0.47 S5)  ; 2821
  (-3433.49 -3934.04   938.64     0.47 S5)  ; 2822
  (-3425.56 -3934.51   939.09     0.47 S5)  ; 2823
  (-3414.83 -3935.91   940.23     0.47 S5)  ; 2824
  (-3400.36 -3936.38   942.35     0.47 S5)  ; 2825
  (-3393.36 -3935.44   945.23     0.47 S5)  ; 2826
  (-3381.69 -3905.08   945.15     0.47 S5)  ; 2827
  (-3371.89 -3902.75   945.30     0.47 S5)  ; 2828
  (-3360.69 -3901.35   945.15     0.47 S5)  ; 2829
  (-3352.30 -3903.68   945.23     0.47 S5)  ; 2830
  (-3354.63 -3906.95   945.30     0.47 S5)  ; 2831
  (-3369.56 -3899.01   944.47     0.47 S5)  ; 2832
  (-3345.30 -3899.95   944.47     0.47 S5)  ; 2833
  (-3356.96 -3864.45   941.37     0.47 S5)  ; 2834
  (-3334.10 -3906.02   946.21     0.47 S5)  ; 2835
  (-3325.23 -3908.35   944.70     0.47 S5)  ; 2836
  (-3298.16 -3927.97   944.02     0.47 S5)  ; 2837
  (-3326.63 -3920.03   945.68     0.47 S5)  ; 2838
  (-3328.50 -3922.83   944.62     0.47 S5)  ; 2839
  (-3335.96 -3922.36   943.71     0.47 S5)  ; 2840
  (-3345.76 -3920.50   945.76     0.47 S5)  ; 2841
  (-3355.10 -3923.30   944.70     0.47 S5)  ; 2842
  (-3357.90 -3926.10   944.70     0.47 S5)  ; 2843
  (-3363.96 -3927.50   944.70     0.47 S5)  ; 2844
  (-3297.70 -3949.45   945.83     0.47 S5)  ; 2845
  (-3294.90 -3951.79   940.30     0.47 S5)  ; 2846
  (-3284.63 -3941.05   938.41     0.47 S5)  ; 2847
  (-3300.96 -3969.54   943.18     0.47 S5)  ; 2848
  (-3308.90 -3981.21   943.18     0.47 S5)  ; 2849
  (-3325.70 -3996.63   944.02     0.47 S5)  ; 2850
  (-3331.76 -4004.57   944.02     0.47 S5)  ; 2851
  (-3338.76 -4007.37   944.02     0.47 S5)  ; 2852
  (-3284.63 -4019.04   942.12     0.47 S5)  ; 2853
  (-3302.83 -4035.86   941.06     0.47 S5)  ; 2854
  (-3308.43 -4040.53   941.06     0.47 S5)  ; 2855
  (-3272.50 -4019.98   937.43     0.47 S5)  ; 2856
  (-3343.90 -4012.04   942.12     0.47 S5)  ; 2857
  (-3352.76 -4016.71   943.03     0.47 S5)  ; 2858
  (-3357.43 -4018.11   943.34     0.47 S5)  ; 2859
  (-3360.69 -4020.91   943.64     0.47 S5)  ; 2860
  (-3383.56 -3986.35   943.71     0.47 S5)  ; 2861
  (-3370.49 -4021.38   943.26     0.47 S5)  ; 2862
  (-3384.03 -4026.98   944.24     0.47 S5)  ; 2863
  (-3404.09 -4029.79   944.40     0.47 S5)  ; 2864
  (-3410.16 -4033.06   944.55     0.47 S5)  ; 2865
  (-3414.36 -4024.65   938.87     0.47 S5)  ; 2866
  (-3428.36 -4031.65   941.21     0.47 S5)  ; 2867
  (-3438.16 -4029.79   941.37     0.47 S5)  ; 2868
  (-3446.56 -4030.25   941.74     0.47 S5)  ; 2869
  (-3455.43 -4032.12   941.97     0.47 S5)  ; 2870
  (-3449.83 -4007.37   941.29     0.47 S5)  ; 2871
  (-3462.89 -4031.65   943.79     0.47 S5)  ; 2872
  (-3472.69 -4012.51   940.23     0.47 S5)  ; 2873
  (-3476.89 -4016.71   935.00     0.47 S5)  ; 2874
  (-3474.56 -4026.52   938.79     0.47 S5)  ; 2875
  (-3477.36 -4038.66   940.15     0.47 S5)  ; 2876
  (-3468.49 -4039.13   938.34     0.47 S5)  ; 2877
  (-3494.62 -4046.60   939.47     0.47 S5)  ; 2878
  (-3502.56 -4049.87   938.41     0.47 S5)  ; 2879
  (-3502.09 -4034.92   939.24     0.47 S5)  ; 2880
  (-3504.42 -4029.32   936.44     0.47 S5)  ; 2881
  (-3503.02 -4021.85   939.77     0.47 S5)  ; 2882
  (-3505.82 -4016.71   938.18     0.47 S5)  ; 2883
  (-3505.82 -3996.16   936.90     0.47 S5)  ; 2884
  (-3505.36 -3986.82   946.06     0.47 S5)  ; 2885
  (-3502.09 -3975.61   946.82     0.47 S5)  ; 2886
  (-3462.89 -3964.87   941.37     0.47 S5)  ; 2887
  (-3502.09 -3961.60   940.99     0.47 S5)  ; 2888
  (-3508.62 -4053.14   947.20     0.47 S5)  ; 2889
  (-3515.62 -4056.41   948.03     0.47 S5)  ; 2890
  (-3526.82 -4059.21   948.26     0.47 S5)  ; 2891
  (-3530.56 -4063.41   948.49     0.47 S5)  ; 2892
  (-3442.83 -4052.67   951.21     0.47 S5)  ; 2893
  (-3387.76 -4057.81   943.94     0.47 S5)  ; 2894
  (-3385.43 -4063.88   944.24     0.47 S5)  ; 2895
  (-3430.23 -4093.31   945.68     0.47 S5)  ; 2896
  (-3431.63 -4099.38   944.85     0.47 S5)  ; 2897
  (-3382.63 -4093.31   943.71     0.47 S5)  ; 2898
  (-3393.83 -4100.78   943.18     0.47 S5)  ; 2899
  (-3415.29 -4082.56   944.32     0.47 S5)  ; 2900
  (-3530.09 -4111.05   943.94     0.47 S5)  ; 2901
  (-3540.82 -4058.74   942.20     0.47 S5)  ; 2902
  (-3551.56 -4063.88   941.21     0.47 S5)  ; 2903
  (-3557.16 -4065.28   939.09     0.47 S5)  ; 2904
  (-3564.62 -4067.15   938.94     0.47 S5)  ; 2905
  (-3583.75 -4072.29   939.02     0.47 S5)  ; 2906
  (-3590.75 -4072.76   939.02     0.47 S5)  ; 2907
  (-3597.75 -4075.56   939.02     0.47 S5)  ; 2908
  (-3598.69 -4083.97   938.11     0.47 S5)  ; 2909
  (-3604.29 -4073.22   939.09     0.47 S5)  ; 2910
  (-3614.09 -4075.56   939.09     0.47 S5)  ; 2911
  (-3622.02 -4073.22   939.02     0.47 S5)  ; 2912
  (-3596.82 -4057.34   938.87     0.47 S5)  ; 2913
  (-3589.35 -4049.87   939.62     0.47 S5)  ; 2914
  (-3580.95 -4044.73   939.62     0.47 S5)  ; 2915
  (-3576.29 -4042.40   939.62     0.47 S5)  ; 2916
  (-3577.22 -4031.19   935.68     0.47 S5)  ; 2917
  (-3578.15 -4025.58   935.84     0.47 S5)  ; 2918
  (-3578.15 -4013.91   935.84     0.47 S5)  ; 2919
  (-3586.55 -3999.90   935.84     0.47 S5)  ; 2920
  (-3595.42 -4004.57   934.40     0.47 S5)  ; 2921
  (-3604.75 -4011.57   933.71     0.47 S5)  ; 2922
  (-3568.35 -3991.49   934.32     0.47 S5)  ; 2923
  (-3566.02 -3986.35   934.47     0.47 S5)  ; 2924
  (-3573.49 -3984.95   934.55     0.47 S5)  ; 2925
  (-3569.75 -3974.21   934.32     0.47 S5)  ; 2926
  (-3507.69 -3978.41   945.46     0.47 S5)  ; 2927
  (-3617.35 -4011.57   948.41     0.47 S5)  ; 2928
  (-3619.69 -4015.77   949.47     0.47 S5)  ; 2929
  (-3628.55 -4016.71   949.70     0.47 S5)  ; 2930
  (-3631.35 -4002.23   950.08     0.47 S5)  ; 2931
  (-3611.75 -3751.89   935.46     0.47 S5)  ; 2932
  (-3644.89 -3753.76   935.46     0.47 S5)  ; 2933
  (-3634.62 -3745.35   935.46     0.47 S5)  ; 2934
  (-3675.68 -3778.51   935.46     0.47 S5)  ; 2935
  (-3769.01 -3731.81   937.35     0.47 S5)  ; 2936
  (-3133.35 -3841.56   939.32     0.47 S5)  ; 2937
  (-3127.29 -3835.49   938.03     0.47 S5)  ; 2938
  (-3138.48 -3858.84   938.49     0.47 S5)  ; 2939
  (-3140.82 -3884.07   941.67     0.47 S5)  ; 2940
  (-3143.15 -3894.34   943.79     0.47 S5)  ; 2941
  (-3153.42 -3913.02   944.09     0.47 S5)  ; 2942
  (-3152.95 -3923.77   944.17     0.47 S5)  ; 2943
  (-3120.29 -3927.97   942.20     0.47 S5)  ; 2944
  (-3131.95 -3941.98   943.41     0.47 S5)  ; 2945
  (-3179.08 -3949.45   941.21     0.47 S5)  ; 2946
  (-3187.02 -3957.86   944.24     0.47 S5)  ; 2947
  (-3204.28 -3963.93   940.53     0.47 S5)  ; 2948
  (-3225.75 -3970.00   941.59     0.47 S5)  ; 2949
  (-3225.28 -4025.58   943.56     0.47 S5)  ; 2950
  (-3228.08 -4039.59   942.35     0.47 S5)  ; 2951
  (-3229.48 -4052.67   942.73     0.47 S5)  ; 2952
  (-3234.15 -4086.30   941.97     0.47 S5)  ; 2953
  (-3232.28 -4078.83   940.53     0.47 S5)  ; 2954
  (-3238.81 -4092.84   945.15     0.47 S5)  ; 2955
  (-3229.95 -4107.32   941.37     0.47 S5)  ; 2956
  (-3131.49 -3984.02   944.62     0.47 S5)  ; 2957
  (-3122.15 -3976.08   944.24     0.47 S5)  ; 2958
  (-3235.55 -3860.25   941.82     0.47 S5)  ; 2959
  (-3229.02 -3859.31   942.58     0.47 S5)  ; 2960
  (-3220.15 -3857.44   942.43     0.47 S5)  ; 2961
  (-3248.61 -3862.11   943.41     0.47 S5)  ; 2962
  (-3254.68 -3870.05   943.26     0.47 S5)  ; 2963
  (-3273.81 -3874.26   944.70     0.47 S5)  ; 2964
  (-3274.75 -3858.84   943.18     0.47 S5)  ; 2965
  (-3270.08 -3844.83   940.84     0.47 S5)  ; 2966
  (-3237.88 -3823.35   939.24     0.47 S5)  ; 2967
  (-3142.68 -3794.39   940.30     0.47 S5)  ; 2968
  (-3278.01 -3880.80   944.62     0.47 S5)  ; 2969
  (-3283.15 -3871.92   940.23     0.47 S5)  ; 2970
  (-3362.01 -3804.67   934.02     0.47 S5)  ; 2971
  (-3362.48 -3821.48   934.09     0.47 S5)  ; 2972
  (-3296.21 -4033.52   946.52     0.47 S5)  ; 2973
  (-3294.35 -4026.05   933.41     0.47 S5)  ; 2974
  (-3187.48 -4128.13   931.82     0.47 S5)  ; 2975
  (-3191.22 -4133.26   935.91     0.47 S5)  ; 2976
  (-3192.15 -4140.74   939.70     0.47 S5)  ; 2977
  (-3196.82 -4152.88   940.68     0.47 S5)  ; 2978
  (-3199.15 -4156.15   941.14     0.47 S5)  ; 2979
  (-3201.48 -4159.42   942.27     0.47 S5)  ; 2980
  (-3213.15 -4176.70   940.68     0.47 S5)  ; 2981
  (-3222.48 -4187.44   946.90     0.47 S5)  ; 2982
  (-3222.02 -4194.45   947.88     0.47 S5)  ; 2983
  (-3227.15 -4197.72   948.64     0.47 S5)  ; 2984
  (-3228.55 -4201.92   949.17     0.47 S5)  ; 2985
  (-3279.41 -4277.58   949.09     0.47 S5)  ; 2986
  (-3277.08 -4285.06   949.70     0.47 S5)  ; 2987
  (-3268.21 -4256.57   949.77     0.47 S5)  ; 2988
  (-3327.48 -4328.03   950.00     0.47 S5)  ; 2989
  (-3333.54 -4325.69   947.43     0.47 S5)  ; 2990
  (-3194.95 -4348.58   947.58     0.47 S5)  ; 2991
  (-3360.61 -4204.26   938.26     0.47 S5)  ; 2992
  (-3362.48 -4197.72   938.03     0.47 S5)  ; 2993
  (-3369.94 -4209.39   937.96     0.47 S5)  ; 2994
  (-3375.54 -4210.79   937.73     0.47 S5)  ; 2995
  (-3376.01 -4213.60   937.73     0.47 S5)  ; 2996
  (-3379.74 -4205.66   937.73     0.47 S5)  ; 2997
  (-3380.68 -4211.26   937.73     0.47 S5)  ; 2998
  (-3380.68 -4217.80   941.90     0.47 S5)  ; 2999
  (-3347.08 -4362.12   942.88     0.47 S5)  ; 3000
  (-3351.74 -4366.79   943.71     0.47 S5)  ; 3001
  (-3383.01 -4293.46   944.02     0.47 S5)  ; 3002
  (-3453.09 -4236.02   942.27     0.47 S5)  ; 3003
  (-3464.76 -4231.81   943.26     0.47 S5)  ; 3004
  (-3470.82 -4186.97   941.06     0.47 S5)  ; 3005
  (-3477.82 -4197.72   942.12     0.47 S5)  ; 3006
  (-3466.62 -4173.90   941.74     0.47 S5)  ; 3007
  (-3493.69 -4200.05   943.26     0.47 S5)  ; 3008
  (-3395.23 -4149.14   940.00     0.47 S5)  ; 3009
  (-3395.69 -4143.07   940.00     0.47 S5)  ; 3010
  (-3396.63 -4131.86   940.08     0.47 S5)  ; 3011
  (-3390.56 -4166.42   938.18     0.47 S5)  ; 3012
  (-3323.83 -4135.60   941.74     0.47 S5)  ; 3013
  (-3390.09 -4182.30   937.50     0.47 S5)  ; 3014
  (-3487.62 -4232.28   938.79     0.47 S5)  ; 3015
  (-3493.69 -4234.15   938.64     0.47 S5)  ; 3016
  (-3509.09 -4228.54   938.49     0.47 S5)  ; 3017
  (-3506.29 -4214.53   935.61     0.47 S5)  ; 3018
  (-3509.56 -4206.59   935.84     0.47 S5)  ; 3019
  (-3515.16 -4193.51   935.76     0.47 S5)  ; 3020
  (-3699.02 -4272.45   934.93     0.47 S5)  ; 3021
  (-3705.55 -4255.17   935.00     0.47 S5)  ; 3022
  (-3723.75 -4255.17   935.68     0.47 S5)  ; 3023
  (-3726.08 -4245.36   935.68     0.47 S5)  ; 3024
  (-3734.48 -4233.21   935.68     0.47 S5)  ; 3025
  (-3726.55 -4210.79   935.68     0.47 S5)  ; 3026
  (-3762.01 -4224.34   935.68     0.47 S5)  ; 3027
  (-3725.15 -4188.84   932.73     0.47 S5)  ; 3028
  (-3746.15 -4186.97   934.40     0.47 S5)  ; 3029
  (-3695.28 -4195.85   937.20     0.47 S5)  ; 3030
  (-3702.75 -4280.85   937.28     0.47 S5)  ; 3031
  (-3703.22 -4287.39   937.35     0.47 S5)  ; 3032
  (-3717.68 -4287.86   938.71     0.47 S5)  ; 3033
  (-3682.22 -4315.42   938.11     0.47 S5)  ; 3034
  (-3648.62 -4350.44   935.68     0.47 S5)  ; 3035
  (-3649.55 -4353.71   935.68     0.47 S5)  ; 3036
  (-3670.08 -4342.04   935.76     0.47 S5)  ; 3037
  (-3591.22 -4398.55   939.93     0.47 S5)  ; 3038
  (-3601.95 -4398.55   939.93     0.47 S5)  ; 3039
  (-3595.42 -4379.87   939.93     0.47 S5)  ; 3040
  (-3590.29 -4370.53   939.93     0.47 S5)  ; 3041
  (-3395.23 -4229.01   941.21     0.47 S5)  ; 3042
  (-3635.55 -4421.90   943.64     0.47 S5)  ; 3043
  (-3633.69 -4428.44   943.64     0.47 S5)  ; 3044
  (-3660.28 -4433.58   941.97     0.47 S5)  ; 3045
  (-3626.69 -4530.05   943.87     0.47 S5)  ; 3046
  (-3608.49 -4557.14   947.20     0.47 S5)  ; 3047
  (-3600.09 -4553.87   947.20     0.47 S5)  ; 3048
  (-3579.55 -4522.11   944.40     0.47 S5)  ; 3049
  (-3572.55 -4492.22   945.99     0.47 S5)  ; 3050
  (-3534.29 -4588.43   942.12     0.47 S5)  ; 3051
  (-3545.96 -4589.37   940.23     0.47 S5)  ; 3052
  (-3551.09 -4587.97   944.70     0.47 S5)  ; 3053
  (-3527.29 -4587.50   935.08     0.47 S5)  ; 3054
  (-3520.76 -4570.69   935.08     0.47 S5)  ; 3055
  (-3502.56 -4561.81   948.41     0.47 S5)  ; 3056
  (-3496.96 -4559.94   948.18     0.47 S5)  ; 3057
  (-3490.89 -4558.08   948.26     0.47 S5)  ; 3058
  (-3495.56 -4550.60   948.26     0.47 S5)  ; 3059
  (-3348.10 -4530.52   947.35     0.47 S5)  ; 3060
  (-3342.96 -4519.78   947.35     0.47 S5)  ; 3061
  (-3350.43 -4556.67   948.49     0.47 S5)  ; 3062
  (-3352.30 -4565.08   947.96     0.47 S5)  ; 3063
  (-3376.56 -4555.27   943.26     0.47 S5)  ; 3064
  (-3349.96 -4518.84   944.55     0.47 S5)  ; 3065
  (-3333.16 -4520.24   944.70     0.47 S5)  ; 3066
  (-3347.63 -4506.70   946.06     0.47 S5)  ; 3067
  (-3355.10 -4507.63   946.06     0.47 S5)  ; 3068
  (-3384.96 -4487.55   945.68     0.47 S5)  ; 3069
  (-3366.76 -4481.95   939.93     0.47 S5)  ; 3070
  (-3354.63 -4474.94   943.79     0.47 S5)  ; 3071
  (-3392.43 -4460.93   946.14     0.47 S5)  ; 3072
  (-3333.16 -4444.11   937.05     0.47 S5)  ; 3073
  (-3346.23 -4410.95   937.28     0.47 S5)  ; 3074
  (-3358.83 -4413.29   939.70     0.47 S5)  ; 3075
  (-3299.10 -4516.51   942.05     0.47 S5)  ; 3076
  (-3280.90 -4476.81   932.50     0.47 S5)  ; 3077
  (-3286.50 -4467.93   935.53     0.47 S5)  ; 3078
  (-3338.30 -4534.26   938.79     0.47 S5)  ; 3079
  (-3322.90 -4531.92   938.79     0.47 S5)  ; 3080
  (-3329.43 -4570.69   937.96     0.47 S5)  ; 3081
  (-3345.76 -4586.10   938.56     0.47 S5)  ; 3082
  (-3321.03 -4602.91   939.93     0.47 S5)  ; 3083
  (-3311.23 -4614.59   948.94     0.47 S5)  ; 3084
  (-3286.96 -4553.40   945.83     0.47 S5)  ; 3085
  (-3185.62 -4516.51   950.23     0.47 S5)  ; 3086
  (-3187.02 -4512.77   950.30     0.47 S5)  ; 3087
  (-3223.42 -4540.33   949.55     0.47 S5)  ; 3088
  (-3222.02 -4545.93   950.91     0.47 S5)  ; 3089
  (-3215.02 -4537.52   951.44     0.47 S5)  ; 3090
  (-3211.28 -4553.40   946.21     0.47 S5)  ; 3091
  (-3195.42 -4558.08   945.76     0.47 S5)  ; 3092
  (-3180.95 -4561.81   945.08     0.47 S5)  ; 3093
  (-3166.95 -4564.61   944.17     0.47 S5)  ; 3094
  (-3259.35 -4599.18   948.18     0.47 S5)  ; 3095
  (-3264.48 -4593.57   947.73     0.47 S5)  ; 3096
  (-3080.15 -4465.60   945.08     0.47 S5)  ; 3097
  (-3080.15 -4470.27   945.08     0.47 S5)  ; 3098
  (-3204.75 -5145.58   935.76     0.47 S5)  ; 3099
  (-3103.02 -5279.16   939.85     0.47 S5)  ; 3100
  (-3005.02 -5396.39   936.21     0.47 S5)  ; 3101
  (-3124.02 -5034.42   951.06     0.47 S5)  ; 3102
  (-2818.28 -5509.67   940.91     0.47 S5)  ; 3103
  (-2820.14 -5519.48   940.68     0.47 S5)  ; 3104
  (-3019.05   503.29  1197.27     0.47 S6)  ; 3105
  (-3103.52   408.01  1200.30     0.47 S6)  ; 3106
  (-2965.85   393.53  1201.21     0.47 S6)  ; 3107
  (-2961.19   384.19  1203.56     0.47 S6)  ; 3108
  (-2897.72   365.97  1196.52     0.47 S6)  ; 3109
  (-3096.58   319.13  1198.71     0.47 S6)  ; 3110
  (-3067.19   312.12  1192.65     0.47 S6)  ; 3111
  (-3098.45   335.47  1197.12     0.47 S6)  ; 3112
  (-2977.59   326.60  1197.73     0.47 S6)  ; 3113
  (-3066.25   228.52  1197.73     0.47 S6)  ; 3114
  (-2832.93   158.46  1197.20     0.47 S6)  ; 3115
  (-2817.53   143.98  1200.53     0.47 S6)  ; 3116
  (-2855.79   125.30  1198.64     0.47 S6)  ; 3117
  (-2862.79   117.83  1198.56     0.47 S6)  ; 3118
  (-2894.99   104.28  1200.38     0.47 S6)  ; 3119
  (-2894.52   128.57  1201.44     0.47 S6)  ; 3120
  (-2896.39   215.91  1198.71     0.47 S6)  ; 3121
  (-2767.60   133.24  1195.68     0.47 S6)  ; 3122
  (-2713.93   206.57  1200.61     0.47 S6)  ; 3123
  (-2713.93   217.78  1199.70     0.47 S6)  ; 3124
  (-2818.93   346.68  1198.11     0.47 S6)  ; 3125
  (-2782.06   293.91  1201.44     0.47 S6)  ; 3126
  (-2775.53   306.98  1201.44     0.47 S6)  ; 3127
  (-2859.99   189.29  1200.08     0.47 S6)  ; 3128
  (-2682.01   -24.88  1206.97     0.47 S6)  ; 3129
  (-2723.08  -109.42  1204.17     0.47 S6)  ; 3130
  (-2542.95    -0.60  1199.85     0.47 S6)  ; 3131
  (-2560.22    -9.94  1200.08     0.47 S6)  ; 3132
  (-2578.42   -11.81  1200.15     0.47 S6)  ; 3133
  (-2482.29    33.97  1198.33     0.47 S6)  ; 3134
  (-2485.55   -15.07  1201.29     0.47 S6)  ; 3135
  (-2486.49   -31.42  1200.91     0.47 S6)  ; 3136
  (-2462.69    -7.60  1200.53     0.47 S6)  ; 3137
  (-2472.49   -43.57  1200.00     0.47 S6)  ; 3138
  (-2513.55  -154.26  1202.73     0.47 S6)  ; 3139
  (-2623.68  -199.09  1204.39     0.47 S6)  ; 3140
  (-2620.88  -185.55  1203.03     0.47 S6)  ; 3141
  (-2723.55  -190.69  1201.21     0.47 S6)  ; 3142
  (-2650.28  -147.25  1201.67     0.47 S6)  ; 3143
  (-2650.75  -126.70  1204.47     0.47 S6)  ; 3144
  (-2681.55  -214.97  1205.38     0.47 S6)  ; 3145
  (-2672.21  -222.45  1199.39     0.47 S6)  ; 3146
  (-2648.88  -230.39  1206.06     0.47 S6)  ; 3147
  (-2634.42  -233.66  1208.11     0.47 S6)  ; 3148
  (-2779.08    58.72  1197.88     0.47 S6)  ; 3149
  (-2780.48    51.71  1199.17     0.47 S6)  ; 3150
  (-2780.48    42.37  1200.68     0.47 S6)  ; 3151
  (-2789.81    28.36  1201.14     0.47 S6)  ; 3152
  (-2804.74    22.29  1198.18     0.47 S6)  ; 3153
  (-2765.55    -5.27  1200.76     0.47 S6)  ; 3154
  (-2768.81  -207.03  1203.79     0.47 S6)  ; 3155
  (-2713.28   -34.69  1206.59     0.47 S6)  ; 3156
  (-2697.41   -29.09  1207.65     0.47 S6)  ; 3157
  (-2609.22  -359.09  1202.05     0.47 S6)  ; 3158
  (-2610.15  -366.09  1202.42     0.47 S6)  ; 3159
  (-2650.75  -348.34  1202.35     0.47 S6)  ; 3160
  (-2681.55  -449.69  1200.83     0.47 S6)  ; 3161
  (-2640.02  -447.83  1203.33     0.47 S6)  ; 3162
  (-2633.95  -440.82  1203.33     0.47 S6)  ; 3163
  (-2679.21  -543.57  1203.48     0.47 S6)  ; 3164
  (-2756.21  -530.49  1205.30     0.47 S6)  ; 3165
  (-2782.34  -536.57  1205.30     0.47 S6)  ; 3166
  (-2776.28  -571.13  1205.15     0.47 S6)  ; 3167
  (-2689.95  -544.76  1202.27     0.47 S6)  ; 3168
  (-2363.76  -810.52  1206.44     0.47 S6)  ; 3169
  (-2401.56  -799.31  1206.82     0.47 S6)  ; 3170
  (-2403.42  -789.50  1206.97     0.47 S6)  ; 3171
  (-2390.82  -783.90  1207.12     0.47 S6)  ; 3172
  (-2374.02  -781.09  1207.95     0.47 S6)  ; 3173
  (-2353.03  -780.16  1206.14     0.47 S6)  ; 3174
  (-2380.09  -784.36  1205.83     0.47 S6)  ; 3175
  (-2370.76  -801.18  1208.48     0.47 S6)  ; 3176
  (-2386.16  -812.39  1208.71     0.47 S6)  ; 3177
  (-2393.16  -802.11  1208.71     0.47 S6)  ; 3178
  (-2371.69  -826.87  1208.71     0.47 S6)  ; 3179
  (-2388.02  -829.20  1207.80     0.47 S6)  ; 3180
  (-2455.22  -910.94  1204.85     0.47 S6)  ; 3181
  (-2456.62  -916.07  1206.89     0.47 S6)  ; 3182
  (-2470.16  -918.88  1207.12     0.47 S6)  ; 3183
  (-2475.29  -928.68  1207.20     0.47 S6)  ; 3184
  (-2464.56  -929.62  1207.20     0.47 S6)  ; 3185
  (-2459.89  -931.49  1207.27     0.47 S6)  ; 3186
  (-2638.15  -783.43  1204.92     0.47 S6)  ; 3187
  (-2646.08  -874.04  1204.32     0.47 S6)  ; 3188
  (-2922.06  -878.87  1201.14     0.47 S6)  ; 3189
  (-2957.99 -1486.30  1201.29     0.47 S6)  ; 3190
  (-3014.45 -1456.40  1202.80     0.47 S6)  ; 3191
  (-3032.65 -1456.87  1203.56     0.47 S6)  ; 3192
  (-3076.99 -1447.53  1205.53     0.47 S6)  ; 3193
  (-3037.32 -1419.97  1202.95     0.47 S6)  ; 3194
  (-2800.26 -1492.37  1203.41     0.47 S6)  ; 3195
  (-2790.46 -1494.24  1201.52     0.47 S6)  ; 3196
  (-3151.65 -1529.27  1208.94     0.47 S6)  ; 3197
  (-3143.25 -1535.34  1202.20     0.47 S6)  ; 3198
  (-3136.72 -1519.46  1204.47     0.47 S6)  ; 3199
  (-3146.52 -1422.31  1203.41     0.47 S6)  ; 3200
  (-3090.99 -1589.98  1209.32     0.47 S6)  ; 3201
  (-3124.12 -1590.92  1206.36     0.47 S6)  ; 3202
  (-4041.25 -1723.35  1200.68     0.47 S6)  ; 3203
  (-4107.99 -1760.72  1201.67     0.47 S6)  ; 3204
  (-4109.85 -1766.32  1201.89     0.47 S6)  ; 3205
  (-4103.32 -1872.81  1206.67     0.47 S6)  ; 3206
  (-4148.58 -1813.03  1201.59     0.47 S6)  ; 3207
  (-3677.18 -1614.53  1196.82     0.47 S6)  ; 3208
  (-3422.86 -1654.23  1200.61     0.47 S6)  ; 3209
  (-3535.32 -1656.10  1202.35     0.47 S6)  ; 3210
  (-3618.39 -1634.14  1199.02     0.47 S6)  ; 3211
  (-3602.05 -1623.87  1202.12     0.47 S6)  ; 3212
  (-3349.13 -1637.88  1201.67     0.47 S6)  ; 3213
  (-3354.26 -1647.22  1203.33     0.47 S6)  ; 3214
  (-3344.46 -1652.36  1202.65     0.47 S6)  ; 3215
  (-3335.59 -1639.75  1199.85     0.47 S6)  ; 3216
  (-3201.58 -1592.11  1205.00     0.47 S6)  ; 3217
  (-3229.11 -1609.86  1205.08     0.47 S6)  ; 3218
  (-3189.92 -1567.82  1201.44     0.47 S6)  ; 3219
  (-3075.59 -1639.28  1201.06     0.47 S6)  ; 3220
  (-3081.65 -1631.81  1201.14     0.47 S6)  ; 3221
  (-3117.58 -1617.80  1204.62     0.47 S6)  ; 3222
  (-3042.45 -1629.47  1204.92     0.47 S6)  ; 3223
  (-2961.26 -1659.83  1205.30     0.47 S6)  ; 3224
  (-2845.53 -1695.33  1204.24     0.47 S6)  ; 3225
  (-2851.59 -1706.54  1198.86     0.47 S6)  ; 3226
  (-2927.19 -1626.67  1201.74     0.47 S6)  ; 3227
  (-2803.99 -1678.05  1201.14     0.47 S6)  ; 3228
  (-2825.93 -1662.63  1201.59     0.47 S6)  ; 3229
  (-2827.33 -1679.91  1202.27     0.47 S6)  ; 3230
  (-2836.19 -1664.97  1202.35     0.47 S6)  ; 3231
  (-2840.86 -1643.95  1202.35     0.47 S6)  ; 3232
  (-2765.73 -1598.65  1199.77     0.47 S6)  ; 3233
  (-2794.66 -1740.17  1201.21     0.47 S6)  ; 3234
  (-2776.46 -1750.44  1201.59     0.47 S6)  ; 3235
  (-2838.06 -1723.82  1201.67     0.47 S6)  ; 3236
  (-2845.53 -1860.20  1200.68     0.47 S6)  ; 3237
  (-2865.13 -1831.71  1202.05     0.47 S6)  ; 3238
  (-2903.39 -1815.36  1202.05     0.47 S6)  ; 3239
  (-4278.31 -2271.72  1202.27     0.47 S6)  ; 3240
  (-4209.25 -2251.64  1198.18     0.47 S6)  ; 3241
  (-4317.05 -2522.06  1205.23     0.47 S6)  ; 3242
  (-4318.45 -2536.08  1204.77     0.47 S6)  ; 3243
  (-4306.31 -2536.08  1202.88     0.47 S6)  ; 3244
  (-4295.58 -2523.93  1203.11     0.47 S6)  ; 3245
  (-4309.58 -2570.64  1205.00     0.47 S6)  ; 3246
  (-4307.71 -2550.55  1203.64     0.47 S6)  ; 3247
  (-4319.85 -2571.10  1203.11     0.47 S6)  ; 3248
  (-4297.45 -2528.60  1204.32     0.47 S6)  ; 3249
  (-4280.18 -2473.49  1201.82     0.47 S6)  ; 3250
  (-4278.31 -2483.77  1203.86     0.47 S6)  ; 3251
  (-4271.78 -2469.75  1204.09     0.47 S6)  ; 3252
  (-4250.31 -2480.03  1203.41     0.47 S6)  ; 3253
  (-4229.78 -2472.09  1204.39     0.47 S6)  ; 3254
  (-4222.32 -2469.75  1204.39     0.47 S6)  ; 3255
  (-4234.92 -2449.20  1202.12     0.47 S6)  ; 3256
  (-4215.78 -2460.41  1203.11     0.47 S6)  ; 3257
  (-4209.25 -2449.20  1203.11     0.47 S6)  ; 3258
  (-4251.71 -2379.15  1200.38     0.47 S6)  ; 3259
  (-4224.18 -2346.92  1199.09     0.47 S6)  ; 3260
  (-4183.58 -2346.45  1204.62     0.47 S6)  ; 3261
  (-4173.32 -2345.05  1200.45     0.47 S6)  ; 3262
  (-4171.45 -2362.33  1198.18     0.47 S6)  ; 3263
  (-4201.32 -2318.90  1196.82     0.47 S6)  ; 3264
  (-4224.65 -2281.53  1201.44     0.47 S6)  ; 3265
  (-4244.71 -2263.78  1201.89     0.47 S6)  ; 3266
  (-4266.18 -2263.32  1201.89     0.47 S6)  ; 3267
  (-4223.25 -2209.60  1203.56     0.47 S6)  ; 3268
  (-4232.58 -2198.39  1204.01     0.47 S6)  ; 3269
  (-4171.92 -2210.54  1199.77     0.47 S6)  ; 3270
  (-4135.05 -2203.07  1202.35     0.47 S6)  ; 3271
  (-4146.25 -2411.37  1202.58     0.47 S6)  ; 3272
  (-4156.98 -2389.89  1205.23     0.47 S6)  ; 3273
  (-4185.92 -2423.98  1203.94     0.47 S6)  ; 3274
  (-4157.45 -2421.65  1201.14     0.47 S6)  ; 3275
  (-4146.72 -2453.87  1204.24     0.47 S6)  ; 3276
  (-4100.52 -2452.01  1208.41     0.47 S6)  ; 3277
  (-4096.79 -2435.66  1206.67     0.47 S6)  ; 3278
  (-4189.65 -2488.44  1205.15     0.47 S6)  ; 3279
  (-4197.58 -2489.84  1205.15     0.47 S6)  ; 3280
  (-4206.92 -2483.30  1205.15     0.47 S6)  ; 3281
  (-4202.25 -2471.16  1204.92     0.47 S6)  ; 3282
  (-4215.32 -2507.12  1203.18     0.47 S6)  ; 3283
  (-4257.31 -2500.11  1207.73     0.47 S6)  ; 3284
  (-4270.85 -2504.78  1202.65     0.47 S6)  ; 3285
  (-4143.45 -2572.51  1200.23     0.47 S6)  ; 3286
  (-4131.79 -2582.31  1202.95     0.47 S6)  ; 3287
  (-4076.72 -2584.65  1202.88     0.47 S6)  ; 3288
  (-4046.39 -2577.64  1203.48     0.47 S6)  ; 3289
  (-3989.92 -2588.85  1205.61     0.47 S6)  ; 3290
  (-3939.99 -2557.09  1200.91     0.47 S6)  ; 3291
  (-3932.99 -2562.23  1200.68     0.47 S6)  ; 3292
  (-3919.46 -2540.28  1200.00     0.47 S6)  ; 3293
  (-3894.26 -2547.29  1200.00     0.47 S6)  ; 3294
  (-3937.66 -2530.47  1203.56     0.47 S6)  ; 3295
  (-3896.59 -2529.07  1201.67     0.47 S6)  ; 3296
  (-3895.19 -2510.39  1199.32     0.47 S6)  ; 3297
  (-3906.86 -2500.11  1202.73     0.47 S6)  ; 3298
  (-3885.39 -2558.03  1204.92     0.47 S6)  ; 3299
  (-3878.86 -2537.48  1205.00     0.47 S6)  ; 3300
  (-3855.99 -2514.59  1204.62     0.47 S6)  ; 3301
  (-3853.66 -2490.77  1204.24     0.47 S6)  ; 3302
  (-3852.26 -2480.03  1204.32     0.47 S6)  ; 3303
  (-3835.00 -2543.55  1200.15     0.47 S6)  ; 3304
  (-3830.80 -2526.27  1200.68     0.47 S6)  ; 3305
  (-3813.06 -2532.34  1200.68     0.47 S6)  ; 3306
  (-3783.66 -2580.45  1204.17     0.47 S6)  ; 3307
  (-3811.20 -2581.38  1204.24     0.47 S6)  ; 3308
  (-3845.73 -2587.45  1204.32     0.47 S6)  ; 3309
  (-3863.93 -2586.52  1204.32     0.47 S6)  ; 3310
  (-3779.46 -2559.43  1203.18     0.47 S6)  ; 3311
  (-3751.46 -2478.63  1205.00     0.47 S6)  ; 3312
  (-3790.66 -2471.16  1202.58     0.47 S6)  ; 3313
  (-3862.99 -2480.96  1205.68     0.47 S6)  ; 3314
  (-3875.59 -2480.50  1206.36     0.47 S6)  ; 3315
  (-3898.46 -2481.90  1203.11     0.47 S6)  ; 3316
  (-3912.46 -2485.63  1203.18     0.47 S6)  ; 3317
  (-3922.26 -2485.63  1205.15     0.47 S6)  ; 3318
  (-3933.93 -2483.77  1204.62     0.47 S6)  ; 3319
  (-3961.92 -2467.42  1202.12     0.47 S6)  ; 3320
  (-3981.52 -2483.30  1207.80     0.47 S6)  ; 3321
  (-3995.06 -2478.16  1205.30     0.47 S6)  ; 3322
  (-4001.59 -2523.00  1208.64     0.47 S6)  ; 3323
  (-4015.59 -2452.94  1202.05     0.47 S6)  ; 3324
  (-4043.12 -2449.67  1200.23     0.47 S6)  ; 3325
  (-4059.92 -2449.67  1200.08     0.47 S6)  ; 3326
  (-4062.25 -2425.85  1200.08     0.47 S6)  ; 3327
  (-4039.39 -2426.32  1203.11     0.47 S6)  ; 3328
  (-3992.72 -2407.64  1203.86     0.47 S6)  ; 3329
  (-3989.92 -2393.62  1204.24     0.47 S6)  ; 3330
  (-3987.12 -2383.35  1205.15     0.47 S6)  ; 3331
  (-3976.39 -2386.15  1206.74     0.47 S6)  ; 3332
  (-3973.12 -2381.01  1209.70     0.47 S6)  ; 3333
  (-3946.52 -2402.97  1201.89     0.47 S6)  ; 3334
  (-3933.93 -2414.64  1201.14     0.47 S6)  ; 3335
  (-3864.86 -2464.62  1208.26     0.47 S6)  ; 3336
  (-3833.13 -2419.31  1206.36     0.47 S6)  ; 3337
  (-3827.53 -2408.57  1206.44     0.47 S6)  ; 3338
  (-3828.93 -2395.03  1208.79     0.47 S6)  ; 3339
  (-3835.46 -2381.01  1208.33     0.47 S6)  ; 3340
  (-3766.40 -2400.63  1202.27     0.47 S6)  ; 3341
  (-3772.46 -2352.99  1203.64     0.47 S6)  ; 3342
  (-4319.85 -2632.45  1205.45     0.47 S6)  ; 3343
  (-4315.65 -2630.11  1205.45     0.47 S6)  ; 3344
  (-4298.38 -2620.77  1205.45     0.47 S6)  ; 3345
  (-4333.38 -2700.64  1199.92     0.47 S6)  ; 3346
  (-4334.78 -2709.51  1202.73     0.47 S6)  ; 3347
  (-4375.38 -2792.65  1201.29     0.47 S6)  ; 3348
  (-4324.51 -2770.70  1201.67     0.47 S6)  ; 3349
  (-4334.78 -2750.15  1200.91     0.47 S6)  ; 3350
  (-4330.58 -2757.62  1202.50     0.47 S6)  ; 3351
  (-4310.98 -2761.82  1205.00     0.47 S6)  ; 3352
  (-4321.25 -2749.68  1202.27     0.47 S6)  ; 3353
  (-4309.11 -2716.52  1203.11     0.47 S6)  ; 3354
  (-4320.31 -2709.51  1201.21     0.47 S6)  ; 3355
  (-4317.05 -2688.03  1202.35     0.47 S6)  ; 3356
  (-4286.71 -2674.48  1197.27     0.47 S6)  ; 3357
  (-4293.25 -2660.47  1202.73     0.47 S6)  ; 3358
  (-4321.71 -2663.74  1201.14     0.47 S6)  ; 3359
  (-4336.18 -2656.73  1198.48     0.47 S6)  ; 3360
  (-4329.18 -2603.96  1197.95     0.47 S6)  ; 3361
  (-4336.65 -2597.88  1197.88     0.47 S6)  ; 3362
  (-4334.78 -2580.60  1197.58     0.47 S6)  ; 3363
  (-4290.45 -2611.90  1201.97     0.47 S6)  ; 3364
  (-4279.71 -2660.47  1205.76     0.47 S6)  ; 3365
  (-4268.51 -2729.13  1208.26     0.47 S6)  ; 3366
  (-4273.65 -2718.85  1207.65     0.47 S6)  ; 3367
  (-4303.51 -2758.55  1204.62     0.47 S6)  ; 3368
  (-4246.11 -2743.14  1201.74     0.47 S6)  ; 3369
  (-4239.58 -2741.74  1203.48     0.47 S6)  ; 3370
  (-4217.18 -2716.52  1201.97     0.47 S6)  ; 3371
  (-4242.85 -2725.39  1204.01     0.47 S6)  ; 3372
  (-4226.05 -2708.58  1201.82     0.47 S6)  ; 3373
  (-4212.52 -2674.95  1201.59     0.47 S6)  ; 3374
  (-4210.65 -2662.81  1202.80     0.47 S6)  ; 3375
  (-4175.18 -2631.51  1202.80     0.47 S6)  ; 3376
  (-4124.79 -2664.21  1201.89     0.47 S6)  ; 3377
  (-4131.32 -2682.89  1203.18     0.47 S6)  ; 3378
  (-4184.52 -2679.15  1202.95     0.47 S6)  ; 3379
  (-4199.92 -2740.34  1201.21     0.47 S6)  ; 3380
  (-4213.45 -2742.21  1201.82     0.47 S6)  ; 3381
  (-4222.78 -2747.81  1201.97     0.47 S6)  ; 3382
  (-4166.78 -2739.87  1202.05     0.47 S6)  ; 3383
  (-4170.05 -2735.20  1202.65     0.47 S6)  ; 3384
  (-4149.05 -2739.87  1201.67     0.47 S6)  ; 3385
  (-4123.39 -2735.67  1201.52     0.47 S6)  ; 3386
  (-4157.92 -2738.94  1201.52     0.47 S6)  ; 3387
  (-4117.79 -2736.60  1202.65     0.47 S6)  ; 3388
  (-4097.72 -2740.34  1202.27     0.47 S6)  ; 3389
  (-4091.19 -2741.27  1201.44     0.47 S6)  ; 3390
  (-4075.79 -2736.60  1201.89     0.47 S6)  ; 3391
  (-4055.72 -2729.59  1201.14     0.47 S6)  ; 3392
  (-4093.05 -2717.92  1201.89     0.47 S6)  ; 3393
  (-4112.65 -2712.78  1198.86     0.47 S6)  ; 3394
  (-4121.52 -2724.46  1200.15     0.47 S6)  ; 3395
  (-4091.65 -2678.22  1201.52     0.47 S6)  ; 3396
  (-4089.79 -2667.01  1200.30     0.47 S6)  ; 3397
  (-4095.85 -2658.14  1200.30     0.47 S6)  ; 3398
  (-4116.39 -2600.22  1201.74     0.47 S6)  ; 3399
  (-4070.65 -2677.75  1200.98     0.47 S6)  ; 3400
  (-4065.05 -2687.09  1201.29     0.47 S6)  ; 3401
  (-4056.19 -2685.22  1201.29     0.47 S6)  ; 3402
  (-4050.12 -2678.22  1201.29     0.47 S6)  ; 3403
  (-4061.79 -2676.35  1201.29     0.47 S6)  ; 3404
  (-4072.52 -2667.94  1201.29     0.47 S6)  ; 3405
  (-4046.39 -2666.07  1201.29     0.47 S6)  ; 3406
  (-4029.12 -2673.08  1200.30     0.47 S6)  ; 3407
  (-4025.86 -2655.33  1199.70     0.47 S6)  ; 3408
  (-4009.99 -2658.60  1200.00     0.47 S6)  ; 3409
  (-4042.19 -2631.05  1204.17     0.47 S6)  ; 3410
  (-4052.92 -2635.72  1202.12     0.47 S6)  ; 3411
  (-4076.25 -2636.18  1204.85     0.47 S6)  ; 3412
  (-4070.65 -2607.69  1205.23     0.47 S6)  ; 3413
  (-4093.52 -2599.29  1205.38     0.47 S6)  ; 3414
  (-4090.25 -2637.58  1205.45     0.47 S6)  ; 3415
  (-4139.25 -2620.30  1203.48     0.47 S6)  ; 3416
  (-4157.45 -2622.64  1205.23     0.47 S6)  ; 3417
  (-4302.11 -2622.64  1198.11     0.47 S6)  ; 3418
  (-4311.91 -2626.84  1198.41     0.47 S6)  ; 3419
  (-4296.98 -2600.69  1197.58     0.47 S6)  ; 3420
  (-4296.98 -2541.84  1196.21     0.47 S6)  ; 3421
  (-4331.98 -2744.07  1199.32     0.47 S6)  ; 3422
  (-4354.38 -2734.27  1199.02     0.47 S6)  ; 3423
  (-4331.51 -2729.59  1198.18     0.47 S6)  ; 3424
  (-4330.11 -2720.72  1204.47     0.47 S6)  ; 3425
  (-4337.58 -2712.78  1204.47     0.47 S6)  ; 3426
  (-4333.38 -2728.19  1204.47     0.47 S6)  ; 3427
  (-4359.98 -2773.96  1201.74     0.47 S6)  ; 3428
  (-4331.51 -2772.56  1203.41     0.47 S6)  ; 3429
  (-4336.18 -2765.09  1207.95     0.47 S6)  ; 3430
  (-4340.84 -2810.86  1209.01     0.47 S6)  ; 3431
  (-4325.91 -2805.72  1209.17     0.47 S6)  ; 3432
  (-4317.98 -2798.25  1209.17     0.47 S6)  ; 3433
  (-4347.38 -2859.90  1211.06     0.47 S6)  ; 3434
  (-4342.71 -2820.20  1211.14     0.47 S6)  ; 3435
  (-4359.04 -2850.09  1209.54     0.47 S6)  ; 3436
  (-4369.31 -2860.37  1207.35     0.47 S6)  ; 3437
  (-4367.91 -2806.66  1206.29     0.47 S6)  ; 3438
  (-4376.31 -2794.98  1203.94     0.47 S6)  ; 3439
  (-4345.04 -2869.71  1208.33     0.47 S6)  ; 3440
  (-4344.11 -2845.42  1206.67     0.47 S6)  ; 3441
  (-4338.98 -2882.32  1206.06     0.47 S6)  ; 3442
  (-4350.18 -2876.25  1204.55     0.47 S6)  ; 3443
  (-4345.51 -2894.93  1203.41     0.47 S6)  ; 3444
  (-4373.98 -2901.47  1203.64     0.47 S6)  ; 3445
  (-4382.84 -2876.72  1204.17     0.47 S6)  ; 3446
  (-4380.04 -2858.03  1204.39     0.47 S6)  ; 3447
  (-4310.51 -2814.60  1200.15     0.47 S6)  ; 3448
  (-4292.31 -2826.27  1206.21     0.47 S6)  ; 3449
  (-4272.71 -2833.28  1204.92     0.47 S6)  ; 3450
  (-4278.78 -2801.52  1201.29     0.47 S6)  ; 3451
  (-4259.18 -2793.58  1201.06     0.47 S6)  ; 3452
  (-4269.45 -2784.71  1200.98     0.47 S6)  ; 3453
  (-4249.38 -2785.64  1200.91     0.47 S6)  ; 3454
  (-4241.45 -2794.98  1201.21     0.47 S6)  ; 3455
  (-4224.18 -2791.25  1203.71     0.47 S6)  ; 3456
  (-4212.52 -2790.78  1203.71     0.47 S6)  ; 3457
  (-4190.58 -2796.85  1205.38     0.47 S6)  ; 3458
  (-4182.18 -2800.12  1208.41     0.47 S6)  ; 3459
  (-4205.05 -2787.98  1209.32     0.47 S6)  ; 3460
  (-4189.18 -2782.84  1207.50     0.47 S6)  ; 3461
  (-4176.12 -2792.18  1202.20     0.47 S6)  ; 3462
  (-4168.18 -2799.65  1198.64     0.47 S6)  ; 3463
  (-4154.65 -2803.86  1200.68     0.47 S6)  ; 3464
  (-4139.72 -2807.59  1201.21     0.47 S6)  ; 3465
  (-4136.45 -2812.26  1201.21     0.47 S6)  ; 3466
  (-4117.32 -2792.18  1204.92     0.47 S6)  ; 3467
  (-4142.98 -2781.44  1201.67     0.47 S6)  ; 3468
  (-4157.92 -2755.75  1200.83     0.47 S6)  ; 3469
  (-4083.25 -2891.66  1207.27     0.47 S6)  ; 3470
  (-4113.12 -2873.91  1207.27     0.47 S6)  ; 3471
  (-4113.12 -2900.54  1205.61     0.47 S6)  ; 3472
  (-4148.12 -2816.93  1201.06     0.47 S6)  ; 3473
  (-4081.39 -2776.30  1201.06     0.47 S6)  ; 3474
  (-4178.92 -2844.49  1199.02     0.47 S6)  ; 3475
  (-4257.31 -2885.12  1203.94     0.47 S6)  ; 3476
  (-4273.65 -2890.26  1201.29     0.47 S6)  ; 3477
  (-4261.51 -2922.49  1205.76     0.47 S6)  ; 3478
  (-4315.18 -2909.41  1202.95     0.47 S6)  ; 3479
  (-4127.12 -2867.38  1207.88     0.47 S6)  ; 3480
  (-4122.92 -2856.17  1206.36     0.47 S6)  ; 3481
  (-4099.12 -2859.44  1204.70     0.47 S6)  ; 3482
  (-4052.45 -2840.29  1203.48     0.47 S6)  ; 3483
  (-4037.99 -2823.01  1203.33     0.47 S6)  ; 3484
  (-4040.79 -2808.53  1203.33     0.47 S6)  ; 3485
  (-4026.79 -2815.53  1203.79     0.47 S6)  ; 3486
  (-4045.92 -2787.04  1205.45     0.47 S6)  ; 3487
  (-4068.79 -2792.18  1205.38     0.47 S6)  ; 3488
  (-4093.52 -2797.78  1206.06     0.47 S6)  ; 3489
  (-3937.66 -2889.33  1197.35     0.47 S6)  ; 3490
  (-3947.92 -2887.46  1197.58     0.47 S6)  ; 3491
  (-3928.33 -2888.39  1198.03     0.47 S6)  ; 3492
  (-4013.72 -2904.74  1199.09     0.47 S6)  ; 3493
  (-4009.06 -2889.33  1197.27     0.47 S6)  ; 3494
  (-4011.39 -2865.51  1196.89     0.47 S6)  ; 3495
  (-4001.12 -2874.85  1196.67     0.47 S6)  ; 3496
  (-3947.92 -2858.03  1194.24     0.47 S6)  ; 3497
  (-3962.86 -2867.38  1194.24     0.47 S6)  ; 3498
  (-3935.79 -2844.49  1196.14     0.47 S6)  ; 3499
  (-3924.13 -2872.98  1203.26     0.47 S6)  ; 3500
  (-3903.13 -2881.85  1203.26     0.47 S6)  ; 3501
  (-3910.13 -2889.79  1203.41     0.47 S6)  ; 3502
  (-3867.66 -2882.79  1203.03     0.47 S6)  ; 3503
  (-3848.06 -2885.12  1206.21     0.47 S6)  ; 3504
  (-3856.46 -2856.63  1203.03     0.47 S6)  ; 3505
  (-3837.33 -2842.62  1204.77     0.47 S6)  ; 3506
  (-3816.33 -2839.82  1204.77     0.47 S6)  ; 3507
  (-3780.86 -2769.76  1202.58     0.47 S6)  ; 3508
  (-3827.53 -2908.01  1206.21     0.47 S6)  ; 3509
  (-3795.80 -2901.00  1205.23     0.47 S6)  ; 3510
  (-3861.13 -2920.62  1198.94     0.47 S6)  ; 3511
  (-3876.99 -2922.96  1201.59     0.47 S6)  ; 3512
  (-3910.59 -2912.68  1201.52     0.47 S6)  ; 3513
  (-3949.79 -2909.41  1202.80     0.47 S6)  ; 3514
  (-3825.20 -2832.35  1207.12     0.47 S6)  ; 3515
  (-3834.53 -2832.81  1215.15     0.47 S6)  ; 3516
  (-3868.13 -2828.61  1213.48     0.47 S6)  ; 3517
  (-3886.33 -2780.97  1200.53     0.47 S6)  ; 3518
  (-3897.99 -2775.83  1200.61     0.47 S6)  ; 3519
  (-3904.99 -2762.76  1200.61     0.47 S6)  ; 3520
  (-3879.33 -2760.89  1201.36     0.47 S6)  ; 3521
  (-3914.79 -2745.94  1202.88     0.47 S6)  ; 3522
  (-3921.33 -2741.74  1202.42     0.47 S6)  ; 3523
  (-3897.06 -2745.01  1202.42     0.47 S6)  ; 3524
  (-3925.53 -2741.27  1204.24     0.47 S6)  ; 3525
  (-3927.86 -2733.80  1202.05     0.47 S6)  ; 3526
  (-3936.26 -2726.79  1202.05     0.47 S6)  ; 3527
  (-3951.19 -2717.45  1198.48     0.47 S6)  ; 3528
  (-3949.79 -2711.85  1199.24     0.47 S6)  ; 3529
  (-3963.79 -2695.50  1199.09     0.47 S6)  ; 3530
  (-3994.12 -2699.70  1199.32     0.47 S6)  ; 3531
  (-4002.99 -2688.49  1198.94     0.47 S6)  ; 3532
  (-4002.06 -2676.82  1195.00     0.47 S6)  ; 3533
  (-4010.92 -2685.22  1197.05     0.47 S6)  ; 3534
  (-4026.32 -2668.41  1198.56     0.47 S6)  ; 3535
  (-3979.66 -2672.15  1208.41     0.47 S6)  ; 3536
  (-3977.79 -2660.00  1208.41     0.47 S6)  ; 3537
  (-3995.99 -2660.47  1208.18     0.47 S6)  ; 3538
  (-3969.39 -2664.21  1208.03     0.47 S6)  ; 3539
  (-3959.59 -2662.81  1207.95     0.47 S6)  ; 3540
  (-3952.12 -2664.67  1207.88     0.47 S6)  ; 3541
  (-3935.33 -2652.06  1207.80     0.47 S6)  ; 3542
  (-3931.13 -2662.81  1200.53     0.47 S6)  ; 3543
  (-3920.39 -2666.07  1201.97     0.47 S6)  ; 3544
  (-3855.06 -2710.91  1196.52     0.47 S6)  ; 3545
  (-3876.99 -2710.91  1196.52     0.47 S6)  ; 3546
  (-3897.53 -2700.64  1196.52     0.47 S6)  ; 3547
  (-3835.46 -2728.66  1196.59     0.47 S6)  ; 3548
  (-3806.06 -2751.55  1195.08     0.47 S6)  ; 3549
  (-3781.80 -2765.09  1207.42     0.47 S6)  ; 3550
  (-3809.80 -2683.36  1205.30     0.47 S6)  ; 3551
  (-3796.26 -2649.73  1207.80     0.47 S6)  ; 3552
  (-3977.79 -2642.26  1199.09     0.47 S6)  ; 3553
  (-3978.72 -2636.18  1199.09     0.47 S6)  ; 3554
  (-3974.52 -2627.78  1199.09     0.47 S6)  ; 3555
  (-3985.26 -2637.58  1199.17     0.47 S6)  ; 3556
  (-3968.92 -2617.50  1199.32     0.47 S6)  ; 3557
  (-3981.52 -2618.90  1200.08     0.47 S6)  ; 3558
  (-3988.99 -2625.91  1200.08     0.47 S6)  ; 3559
  (-3991.79 -2632.91  1200.38     0.47 S6)  ; 3560
  (-3993.19 -2641.32  1200.38     0.47 S6)  ; 3561
  (-3991.79 -2648.33  1200.98     0.47 S6)  ; 3562
  (-3969.39 -2595.55  1197.05     0.47 S6)  ; 3563
  (-3923.66 -2563.32  1200.91     0.47 S6)  ; 3564
  (-3936.26 -2638.05  1202.12     0.47 S6)  ; 3565
  (-3811.20 -2647.86  1202.88     0.47 S6)  ; 3566
  (-3822.86 -2642.26  1202.88     0.47 S6)  ; 3567
  (-3806.53 -2622.64  1202.88     0.47 S6)  ; 3568
  (-3797.66 -2617.03  1202.88     0.47 S6)  ; 3569
  (-4353.91 -3062.86  1198.79     0.47 S6)  ; 3570
  (-4379.58 -3068.47  1198.79     0.47 S6)  ; 3571
  (-4374.91 -3048.85  1198.79     0.47 S6)  ; 3572
  (-4372.11 -3112.37  1198.79     0.47 S6)  ; 3573
  (-4387.51 -3102.56  1198.79     0.47 S6)  ; 3574
  (-4382.84 -3126.38  1198.79     0.47 S6)  ; 3575
  (-4366.51 -3140.39  1202.73     0.47 S6)  ; 3576
  (-4369.31 -3160.94  1198.64     0.47 S6)  ; 3577
  (-4050.12 -2982.53  1204.24     0.47 S6)  ; 3578
  (-4059.45 -2994.21  1204.47     0.47 S6)  ; 3579
  (-4063.19 -3011.95  1205.08     0.47 S6)  ; 3580
  (-4061.79 -3011.95  1205.08     0.47 S6)  ; 3581
  (-4088.39 -2971.79  1204.62     0.47 S6)  ; 3582
  (-4072.52 -2965.72  1204.55     0.47 S6)  ; 3583
  (-4060.39 -2975.52  1204.55     0.47 S6)  ; 3584
  (-4075.79 -2954.51  1204.55     0.47 S6)  ; 3585
  (-3988.06 -2942.83  1203.11     0.47 S6)  ; 3586
  (-3978.72 -2948.43  1204.47     0.47 S6)  ; 3587
  (-3967.99 -2949.37  1201.97     0.47 S6)  ; 3588
  (-3956.32 -2952.64  1199.09     0.47 S6)  ; 3589
  (-3950.26 -2947.97  1209.09     0.47 S6)  ; 3590
  (-3940.46 -2953.57  1210.60     0.47 S6)  ; 3591
  (-3934.86 -2961.51  1210.68     0.47 S6)  ; 3592
  (-3941.86 -2973.19  1209.32     0.47 S6)  ; 3593
  (-3953.52 -2980.19  1212.57     0.47 S6)  ; 3594
  (-3989.46 -2976.92  1205.45     0.47 S6)  ; 3595
  (-3987.12 -2967.12  1204.92     0.47 S6)  ; 3596
  (-4002.99 -2975.99  1204.47     0.47 S6)  ; 3597
  (-4009.06 -2987.20  1204.09     0.47 S6)  ; 3598
  (-4016.06 -2999.81  1204.09     0.47 S6)  ; 3599
  (-3941.39 -3025.50  1207.57     0.47 S6)  ; 3600
  (-3934.39 -3036.71  1205.15     0.47 S6)  ; 3601
  (-3945.13 -3070.80  1204.24     0.47 S6)  ; 3602
  (-3900.79 -3026.90  1203.94     0.47 S6)  ; 3603
  (-3893.33 -3035.77  1202.05     0.47 S6)  ; 3604
  (-3856.46 -2973.19  1202.05     0.47 S6)  ; 3605
  (-3848.53 -2975.52  1204.92     0.47 S6)  ; 3606
  (-3849.46 -3018.96  1202.95     0.47 S6)  ; 3607
  (-3868.13 -3007.28  1202.80     0.47 S6)  ; 3608
  (-3879.33 -3022.23  1205.45     0.47 S6)  ; 3609
  (-3877.46 -2995.61  1205.00     0.47 S6)  ; 3610
  (-3877.46 -2974.59  1203.18     0.47 S6)  ; 3611
  (-3794.86 -2971.79  1201.52     0.47 S6)  ; 3612
  (-3807.93 -2973.19  1201.67     0.47 S6)  ; 3613
  (-3798.60 -2947.97  1201.44     0.47 S6)  ; 3614
  (-3808.40 -2933.49  1201.36     0.47 S6)  ; 3615
  (-3801.40 -2996.07  1201.06     0.47 S6)  ; 3616
  (-4067.39 -3087.15  1205.23     0.47 S6)  ; 3617
  (-4077.65 -3096.96  1206.36     0.47 S6)  ; 3618
  (-4081.85 -3080.14  1206.36     0.47 S6)  ; 3619
  (-4069.25 -3074.54  1206.36     0.47 S6)  ; 3620
  (-4083.72 -3066.60  1206.44     0.47 S6)  ; 3621
  (-4084.65 -3056.32  1206.97     0.47 S6)  ; 3622
  (-4063.65 -2998.88  1207.57     0.47 S6)  ; 3623
  (-4145.32 -3082.01  1209.24     0.47 S6)  ; 3624
  (-4183.12 -3078.74  1203.94     0.47 S6)  ; 3625
  (-4152.32 -3060.06  1203.79     0.47 S6)  ; 3626
  (-4165.38 -3046.05  1203.71     0.47 S6)  ; 3627
  (-4079.99 -3195.51  1207.04     0.47 S6)  ; 3628
  (-4082.32 -3202.98  1208.56     0.47 S6)  ; 3629
  (-4160.72 -3181.49  1208.86     0.47 S6)  ; 3630
  (-4158.85 -3189.43  1209.24     0.47 S6)  ; 3631
  (-4056.65 -3132.92  1208.48     0.47 S6)  ; 3632
  (-4058.52 -3149.27  1208.48     0.47 S6)  ; 3633
  (-4179.38 -3198.78  1206.51     0.47 S6)  ; 3634
  (-4191.05 -3195.04  1204.85     0.47 S6)  ; 3635
  (-4254.51 -3127.78  1207.27     0.47 S6)  ; 3636
  (-4215.32 -3093.22  1203.48     0.47 S6)  ; 3637
  (-4377.24 -3199.24  1202.27     0.47 S6)  ; 3638
  (-4352.98 -3171.69  1203.18     0.47 S6)  ; 3639
  (-4378.64 -3231.47  1203.11     0.47 S6)  ; 3640
  (-3946.99 -3339.15  1210.76     0.47 S6)  ; 3641
  (-3946.99 -3340.55  1211.21     0.47 S6)  ; 3642
  (-3954.46 -3333.08  1211.59     0.47 S6)  ; 3643
  (-3949.32 -3330.28  1211.51     0.47 S6)  ; 3644
  (-3839.20 -3380.72  1206.51     0.47 S6)  ; 3645
  (-3846.66 -3389.59  1210.38     0.47 S6)  ; 3646
  (-3807.93 -3393.33  1210.15     0.47 S6)  ; 3647
  (-3810.73 -3376.51  1208.86     0.47 S6)  ; 3648
  (-3827.06 -3336.35  1211.74     0.47 S6)  ; 3649
  (-3806.06 -3174.28  1207.04     0.47 S6)  ; 3650
  (-3841.06 -3169.14  1207.35     0.47 S6)  ; 3651
  (-3847.59 -3155.13  1207.35     0.47 S6)  ; 3652
  (-3927.86 -3161.67  1206.44     0.47 S6)  ; 3653
  (-4022.59 -3382.59  1207.35     0.47 S6)  ; 3654
  (-4105.19 -3370.44  1211.67     0.47 S6)  ; 3655
  (-4115.92 -3383.52  1211.36     0.47 S6)  ; 3656
  (-4147.18 -3337.75  1204.85     0.47 S6)  ; 3657
  (-4132.72 -3271.89  1205.38     0.47 S6)  ; 3658
  (-4081.39 -3244.80  1204.01     0.47 S6)  ; 3659
  (-4083.72 -3222.39  1204.09     0.47 S6)  ; 3660
  (-4079.52 -3213.51  1202.73     0.47 S6)  ; 3661
  (-4191.05 -3220.05  1201.44     0.47 S6)  ; 3662
  (-4278.78 -3217.72  1204.92     0.47 S6)  ; 3663
  (-4348.78 -3258.35  1204.85     0.47 S6)  ; 3664
  (-4352.51 -3275.16  1204.85     0.47 S6)  ; 3665
  (-4363.24 -3289.18  1204.85     0.47 S6)  ; 3666
  (-4363.24 -3299.45  1204.85     0.47 S6)  ; 3667
  (-4359.04 -3313.46  1204.85     0.47 S6)  ; 3668
  (-4381.44 -3307.39  1204.85     0.47 S6)  ; 3669
  (-4379.58 -3299.92  1204.85     0.47 S6)  ; 3670
  (-4384.71 -3284.50  1204.85     0.47 S6)  ; 3671
  (-4388.91 -3293.38  1204.85     0.47 S6)  ; 3672
  (-4381.44 -3318.60  1204.77     0.47 S6)  ; 3673
  (-4381.44 -3327.47  1199.92     0.47 S6)  ; 3674
  (-4382.38 -3334.48  1200.00     0.47 S6)  ; 3675
  (-4372.58 -3326.07  1200.00     0.47 S6)  ; 3676
  (-4384.71 -3339.15  1200.08     0.47 S6)  ; 3677
[truncated: 93,658 more chars]
