# Supplementary material for: Segregated input to thalamic areas that project differently to core and shell auditory cortical fields
Source: iScience. 2025 Jan 1;28(2):111721. doi: 10.1016/j.isci.2024.111721 (PMC11787697; doi:10.1016/j.isci.2024.111721)
Supplement: Data S2. Data and code for producing graphs in Figure 9 [file mmc4.zip › DataS2_data_and_code_for_Fig9/23-176.ASC]

;	V3 text file written for MicroBrightField products.
(Sections S1 "Section 1" 0 40 0
 S2 "Section 7" 240 40 0
 S3 "Section 13" 480 40 0
 S4 "Section 19" 720 40 0
 S5 "Section 25" 960 40 0
 S6 "Section 31" 1200 40 0
 S7 "Section 37" 1440 40 0
) ; End of Sections
(SSM "Section 37" 6)
(SSM2 1)
(ImageCoords Filename "C:\Users\ito\Desktop\sin-BIC\1.tif" Merge 65535 65535
 65535 0
 Coords 1.168243 1.168658 273.690186 3.561279 1263.781494
 Filename "C:\Users\ito\Desktop\sin-BIC\2.tif" Merge 65535 65535 65535 0
 Coords 1.168243 1.168658 867.09021 -661.138733 1263.781494
 Filename "C:\Users\ito\Desktop\sin-BIC\3.tif" Merge 65535 65535 65535 0
 Coords 1.168243 1.168658 867.09021 -1490.338623 1261.812012
 Filename "C:\Users\ito\Desktop\sin-BIC\4.tif" Merge 65535 65535 65535 0
 Coords 1.168243 1.168658 1199.390259 -2251.438721 1261.812012
 Filename "C:\Users\ito\Desktop\sin-BIC\5.tif" Merge 65535 65535 65535 0
 Coords 1.168243 1.168658 1199.390259 -3080.638672 1264.690552
 Filename "C:\Users\ito\Desktop\sin-BIC\6.tif" Merge 65535 65535 65535 0
 Coords 1.168243 1.168658 1199.390259 -3909.838867 1270.826294
 Filename "C:\Users\ito\Desktop\sin-BIC\7.tif" Merge 65535 65535 65535 0
 Coords 1.168243 1.168658 1199.390259 -4739.039063 1270.826294
 Filename "C:\Users\ito\Desktop\sin-BIC\8.tif" Merge 65535 65535 65535 0
 Coords 1.168243 1.168658 522.390259 -251.238708 1509.008301
 Filename "C:\Users\ito\Desktop\sin-BIC\9.tif" Merge 65535 65535 65535 0
 Coords 1.168243 1.168658 934.190186 -1099.038818 1509.008301
 Filename "C:\Users\ito\Desktop\sin-BIC\10.tif" Merge 65535 65535 65535 0
 Coords 1.168243 1.168658 934.190186 -1928.23877 1511.129272
 Filename "C:\Users\ito\Desktop\sin-BIC\11.tif" Merge 65535 65535 65535 0
 Coords 1.168243 1.168658 934.190186 -2757.438721 1477.950806
 Filename "C:\Users\ito\Desktop\sin-BIC\12.tif" Merge 65535 65535 65535 0
 Coords 1.168243 1.168658 934.190186 -2757.438721 1477.950806
 Filename "C:\Users\ito\Desktop\sin-BIC\13.tif" Merge 65535 65535 65535 0
 Coords 1.168243 1.168658 934.190186 -3586.638672 1477.950806
 Filename "C:\Users\ito\Desktop\sin-BIC\14.tif" Merge 65535 65535 65535 0
 Coords 1.168243 1.168658 934.190186 -4415.838867 1477.950806
 Filename "C:\Users\ito\Desktop\sin-BIC\15.tif" Merge 65535 65535 65535 0
 Coords 1.168243 1.168658 934.190186 -5245.039063 1477.950806
 Filename "C:\Users\ito\Desktop\sin-BIC\20-12-1.tif" Merge 65535 65535 65535
 0
 Coords 0.466651 0.467055 -2564.976563 -1874.990479 1688.33252
 Filename "C:\Users\ito\Desktop\sin-BIC\20-12-2.tif" Merge 65535 65535 65535
 0
 Coords 0.466651 0.467055 -2564.976563 -2206.390381 1687.423462
 Filename "C:\Users\ito\Desktop\sin-BIC\20-12-3.tif" Merge 65535 65535 65535
 0
 Coords 0.466651 0.467055 -2753.076416 -1793.990479 1929.620239
 Filename "C:\Users\ito\Desktop\sin-BIC\20-12-4.tif" Merge 65535 65535 65535
 0
 Coords 0.466651 0.467055 -2753.076416 -2125.390381 1930.529297
) ; End of ImageCoords

("section outline"
  (Color Cyan)
  (Closed)
  (GUID "E93ECFB686B945BB9F52C7AA6BA74B7B")
  (MBFObjectType 5)
  (FillDensity 0)
  (Resolution 2.355648)
  (  113.71  1046.71     0.00     2.35 S1)  ;  1, 1
  (  370.38   596.78     0.00     2.35 S1)  ;  1, 2
  (  450.44   504.91     0.00     2.35 S1)  ;  1, 3
  (  563.47   375.35     0.00     2.35 S1)  ;  1, 4
  (  587.01   349.44     0.00     2.35 S1)  ;  1, 5
  (  622.34   302.33     0.00     2.35 S1)  ;  1, 6
  (  664.72   238.72     0.00     2.35 S1)  ;  1, 7
  (  700.04   189.25     0.00     2.35 S1)  ;  1, 8
  (  761.26    85.61     0.00     2.35 S1)  ;  1, 9
  (  817.78    -1.55     0.00     2.35 S1)  ;  1, 10
  (  843.68   -39.24     0.00     2.35 S1)  ;  1, 11
  (  930.80  -178.23     0.00     2.35 S1)  ;  1, 12
  (  982.61  -248.90     0.00     2.35 S1)  ;  1, 13
  ( 1008.51  -281.87     0.00     2.35 S1)  ;  1, 14
  ( 1088.57  -394.95     0.00     2.35 S1)  ;  1, 15
  ( 1105.05  -425.57     0.00     2.35 S1)  ;  1, 16
  ( 1142.73  -489.17     0.00     2.35 S1)  ;  1, 17
  ( 1180.41  -585.75     0.00     2.35 S1)  ;  1, 18
  ( 1232.21  -679.98     0.00     2.35 S1)  ;  1, 19
  ( 1258.11  -724.74     0.00     2.35 S1)  ;  1, 20
  ( 1293.43  -797.76     0.00     2.35 S1)  ;  1, 21
  ( 1309.92  -828.39     0.00     2.35 S1)  ;  1, 22
  ( 1333.46  -870.79     0.00     2.35 S1)  ;  1, 23
  ( 1347.59  -903.77     0.00     2.35 S1)  ;  1, 24
  ( 1352.30  -910.83     0.00     2.35 S1)  ;  1, 25
  ( 1572.33 -1294.80     0.00     2.35 S1)  ;  1, 26
  ( 1621.78 -1403.16     0.00     2.35 S1)  ;  1, 27
  ( 1642.97 -1462.05     0.00     2.35 S1)  ;  1, 28
  ( 1664.16 -1542.14     0.00     2.35 S1)  ;  1, 29
  ( 1699.49 -1638.73     0.00     2.35 S1)  ;  1, 30
  ( 1734.81 -1723.53     0.00     2.35 S1)  ;  1, 31
  ( 1756.00 -1789.49     0.00     2.35 S1)  ;  1, 32
  ( 1781.90 -1860.16     0.00     2.35 S1)  ;  1, 33
  ( 1807.80 -1930.83     0.00     2.35 S1)  ;  1, 34
  ( 1817.22 -1952.03     0.00     2.35 S1)  ;  1, 35
  ( 1959.52 -2507.96     0.00     2.35 S1)  ;  1, 36
  ( 1968.94 -2590.41     0.00     2.35 S1)  ;  1, 37
  ( 1985.43 -2656.37     0.00     2.35 S1)  ;  1, 38
  ( 1997.20 -2689.35     0.00     2.35 S1)  ;  1, 39
  ( 2020.75 -2818.91     0.00     2.35 S1)  ;  1, 40
  ( 2039.58 -2924.91     0.00     2.35 S1)  ;  1, 41
  ( 2046.65 -2948.47     0.00     2.35 S1)  ;  1, 42
  ( 2181.86 -3417.20     0.00     2.35 S1)  ;  1, 43
  ( 2221.89 -3584.45     0.00     2.35 S1)  ;  1, 44
  ( 2240.73 -3673.97     0.00     2.35 S1)  ;  1, 45
  ( 2250.15 -3739.93     0.00     2.35 S1)  ;  1, 46
  ( 2266.63 -3820.02     0.00     2.35 S1)  ;  1, 47
  ( 2280.76 -3890.69     0.00     2.35 S1)  ;  1, 48
  ( 2287.82 -3935.45     0.00     2.35 S1)  ;  1, 49
  ( 2290.18 -4032.03     0.00     2.35 S1)  ;  1, 50
  ( 2215.89 -4479.60     0.00     2.35 S1)  ;  1, 51
  ( 2201.76 -4536.14     0.00     2.35 S1)  ;  1, 52
  ( 2192.34 -4576.18     0.00     2.35 S1)  ;  1, 53
  ( 2182.92 -4590.32     0.00     2.35 S1)  ;  1, 54
  ( 2175.86 -4609.16     0.00     2.35 S1)  ;  1, 55
  ( 2166.44 -4630.36     0.00     2.35 S1)  ;  1, 56
  ( 2149.96 -4665.70     0.00     2.35 S1)  ;  1, 57
  ( 2142.89 -4670.41     0.00     2.35 S1)  ;  1, 58
  ( 2128.76 -4670.41     0.00     2.35 S1)  ;  1, 59
  ( 2124.05 -4672.77     0.00     2.35 S1)  ;  1, 60
  ( 2124.05 -4679.83     0.00     2.35 S1)  ;  1, 61
  ( 2121.70 -4684.54     0.00     2.35 S1)  ;  1, 62
  ( 2116.99 -4693.97     0.00     2.35 S1)  ;  1, 63
  ( 2114.64 -4698.68     0.00     2.35 S1)  ;  1, 64
  ( 2112.28 -4703.39     0.00     2.35 S1)  ;  1, 65
  ( 2119.34 -4729.30     0.00     2.35 S1)  ;  1, 66
  ( 2121.70 -4743.44     0.00     2.35 S1)  ;  1, 67
  ( 2145.25 -4823.53     0.00     2.35 S1)  ;  1, 68
  ( 2152.31 -4851.80     0.00     2.35 S1)  ;  1, 69
  ( 2152.31 -4863.57     0.00     2.35 S1)  ;  1, 70
  ( 2109.93 -4934.24     0.00     2.35 S1)  ;  1, 71
  ( 2100.51 -4946.02     0.00     2.35 S1)  ;  1, 72
  ( 2093.44 -4960.16     0.00     2.35 S1)  ;  1, 73
  ( 2062.83 -4993.13     0.00     2.35 S1)  ;  1, 74
  ( 2043.99 -5016.69     0.00     2.35 S1)  ;  1, 75
  ( 2034.57 -5026.11     0.00     2.35 S1)  ;  1, 76
  ( 2018.09 -5040.25     0.00     2.35 S1)  ;  1, 77
  ( 2003.96 -5059.09     0.00     2.35 S1)  ;  1, 78
  ( 1994.54 -5068.52     0.00     2.35 S1)  ;  1, 79
  ( 1982.77 -5082.65     0.00     2.35 S1)  ;  1, 80
  ( 1973.35 -5092.07     0.00     2.35 S1)  ;  1, 81
  ( 1963.93 -5103.85     0.00     2.35 S1)  ;  1, 82
  ( 1959.22 -5106.21     0.00     2.35 S1)  ;  1, 83
  ( 1956.87 -5108.56     0.00     2.35 S1)  ;  1, 84
  ( 1947.45 -5115.63     0.00     2.35 S1)  ;  1, 85
  ( 1945.09 -5122.70     0.00     2.35 S1)  ;  1, 86
  ( 1928.61 -5141.54     0.00     2.35 S1)  ;  1, 87
  ( 1802.48 -5445.41     0.00     2.35 S1)  ;  1, 88
  ( 1778.94 -5476.03     0.00     2.35 S1)  ;  1, 89
  ( 1750.68 -5523.15     0.00     2.35 S1)  ;  1, 90
  ( 1729.49 -5560.84     0.00     2.35 S1)  ;  1, 91
  ( 1698.88 -5612.66     0.00     2.35 S1)  ;  1, 92
  ( 1632.94 -5746.93     0.00     2.35 S1)  ;  1, 93
  ( 1590.56 -5848.22     0.00     2.35 S1)  ;  1, 94
  ( 1550.53 -5911.83     0.00     2.35 S1)  ;  1, 95
  ( 1508.14 -5968.36     0.00     2.35 S1)  ;  1, 96
  ( 1475.18 -6006.05     0.00     2.35 S1)  ;  1, 97
  ( 1456.34 -6022.54     0.00     2.35 S1)  ;  1, 98
  ( 1421.02 -6062.59     0.00     2.35 S1)  ;  1, 99
  ( 1406.89 -6072.01     0.00     2.35 S1)  ;  1, 100
  ( 1388.05 -6081.43     0.00     2.35 S1)  ;  1, 101
  ( 1364.51 -6100.28     0.00     2.35 S1)  ;  1, 102
  ( 1317.41 -6116.77     0.00     2.35 S1)  ;  1, 103
  ( 1270.32 -6126.19     0.00     2.35 S1)  ;  1, 104
  ( 1249.12 -6133.26     0.00     2.35 S1)  ;  1, 105
  ( 1218.51 -6137.97     0.00     2.35 S1)  ;  1, 106
  ( 1166.71 -6156.81     0.00     2.35 S1)  ;  1, 107
  ( 1119.61 -6173.30     0.00     2.35 S1)  ;  1, 108
  ( 1089.00 -6180.37     0.00     2.35 S1)  ;  1, 109
  ( 1074.87 -6180.37     0.00     2.35 S1)  ;  1, 110
  ( 1058.39 -6178.02     0.00     2.35 S1)  ;  1, 111
  ( 1020.71 -6178.02     0.00     2.35 S1)  ;  1, 112
  (  943.01 -6168.59     0.00     2.35 S1)  ;  1, 113
  (  853.53 -6142.68     0.00     2.35 S1)  ;  1, 114
  (  785.24 -6116.77     0.00     2.35 S1)  ;  1, 115
  (  728.73 -6081.43     0.00     2.35 S1)  ;  1, 116
  (  693.41 -6067.30     0.00     2.35 S1)  ;  1, 117
  (  662.80 -6053.17     0.00     2.35 S1)  ;  1, 118
  (  625.12 -6031.97     0.00     2.35 S1)  ;  1, 119
  (  596.86 -6015.48     0.00     2.35 S1)  ;  1, 120
  (  549.77 -5991.92     0.00     2.35 S1)  ;  1, 121
  (  526.22 -5977.79     0.00     2.35 S1)  ;  1, 122
  (  502.67 -5968.36     0.00     2.35 S1)  ;  1, 123
  (  481.48 -5954.23     0.00     2.35 S1)  ;  1, 124
  (  453.22 -5937.74     0.00     2.35 S1)  ;  1, 125
  (  434.39 -5923.61     0.00     2.35 S1)  ;  1, 126
  (  422.61 -5918.89     0.00     2.35 S1)  ;  1, 127
  (  415.55 -5914.18     0.00     2.35 S1)  ;  1, 128
  (  415.55 -5911.83     0.00     2.35 S1)  ;  1, 129
  (  367.19 -5850.58     0.00     2.35 S1)  ;  1, 130
  (  353.06 -5841.16     0.00     2.35 S1)  ;  1, 131
  (  322.45 -5805.83     0.00     2.35 S1)  ;  1, 132
  (  310.68 -5798.76     0.00     2.35 S1)  ;  1, 133
  (  294.19 -5786.98     0.00     2.35 S1)  ;  1, 134
  (  275.36 -5786.98     0.00     2.35 S1)  ;  1, 135
  (  256.52 -5796.40     0.00     2.35 S1)  ;  1, 136
  (  235.33 -5798.76     0.00     2.35 S1)  ;  1, 137
  (  195.30 -5789.34     0.00     2.35 S1)  ;  1, 138
  (  159.97 -5765.78     0.00     2.35 S1)  ;  1, 139
  (  145.85 -5754.00     0.00     2.35 S1)  ;  1, 140
  (   94.04 -5713.96     0.00     2.35 S1)  ;  1, 141
  (   51.66 -5664.49     0.00     2.35 S1)  ;  1, 142
  (   30.46 -5638.58     0.00     2.35 S1)  ;  1, 143
  (   16.34 -5626.80     0.00     2.35 S1)  ;  1, 144
  (   -9.57 -5582.04     0.00     2.35 S1)  ;  1, 145
  (  -56.66 -5509.02     0.00     2.35 S1)  ;  1, 146
  (  -84.92 -5445.41     0.00     2.35 S1)  ;  1, 147
  (  -96.69 -5405.37     0.00     2.35 S1)  ;  1, 148
  ( -117.88 -5355.90     0.00     2.35 S1)  ;  1, 149
  ( -127.30 -5339.41     0.00     2.35 S1)  ;  1, 150
  ( -136.72 -5308.78     0.00     2.35 S1)  ;  1, 151
  ( -172.04 -5235.76     0.00     2.35 S1)  ;  1, 152
  ( -183.82 -5207.49     0.00     2.35 S1)  ;  1, 153
  ( -193.23 -5181.58     0.00     2.35 S1)  ;  1, 154
  ( -214.43 -5139.18     0.00     2.35 S1)  ;  1, 155
  ( -249.75 -5037.89     0.00     2.35 S1)  ;  1, 156
  ( -261.52 -5016.68     0.00     2.35 S1)  ;  1, 157
  ( -309.91 -4734.05     0.00     2.35 S1)  ;  1, 158
  ( -324.04 -4675.16     0.00     2.35 S1)  ;  1, 159
  ( -333.46 -4651.60     0.00     2.35 S1)  ;  1, 160
  ( -335.81 -4595.07     0.00     2.35 S1)  ;  1, 161
  ( -328.75 -4576.22     0.00     2.35 S1)  ;  1, 162
  ( -291.07 -4540.89     0.00     2.35 S1)  ;  1, 163
  ( -284.01 -4533.82     0.00     2.35 S1)  ;  1, 164
  ( -276.94 -4519.69     0.00     2.35 S1)  ;  1, 165
  ( -276.94 -4489.07     0.00     2.35 S1)  ;  1, 166
  ( -284.01 -4477.29     0.00     2.35 S1)  ;  1, 167
  ( -293.43 -4467.86     0.00     2.35 S1)  ;  1, 168
  ( -319.33 -4451.38     0.00     2.35 S1)  ;  1, 169
  ( -333.46 -4444.31     0.00     2.35 S1)  ;  1, 170
  ( -392.32 -4406.62     0.00     2.35 S1)  ;  1, 171
  ( -441.77 -4383.06     0.00     2.35 S1)  ;  1, 172
  ( -460.61 -4373.64     0.00     2.35 S1)  ;  1, 173
  ( -498.29 -4350.08     0.00     2.35 S1)  ;  1, 174
  ( -531.25 -4324.17     0.00     2.35 S1)  ;  1, 175
  ( -561.87 -4284.12     0.00     2.35 S1)  ;  1, 176
  ( -594.83 -4246.43     0.00     2.35 S1)  ;  1, 177
  ( -613.67 -4222.88     0.00     2.35 S1)  ;  1, 178
  ( -639.57 -4189.90     0.00     2.35 S1)  ;  1, 179
  ( -660.76 -4152.21     0.00     2.35 S1)  ;  1, 180
  ( -672.54 -4138.07     0.00     2.35 S1)  ;  1, 181
  ( -707.86 -4083.89     0.00     2.35 S1)  ;  1, 182
  ( -729.05 -4062.69     0.00     2.35 S1)  ;  1, 183
  ( -729.05 -4060.34     0.00     2.35 S1)  ;  1, 184
  ( -914.08 -4015.57     0.00     2.35 S1)  ;  1, 185
  ( -902.31 -4133.36     0.00     2.35 S1)  ;  1, 186
  ( -881.12 -4173.40     0.00     2.35 S1)  ;  1, 187
  ( -859.92 -4206.38     0.00     2.35 S1)  ;  1, 188
  ( -848.15 -4220.51     0.00     2.35 S1)  ;  1, 189
  ( -834.02 -4234.65     0.00     2.35 S1)  ;  1, 190
  ( -819.89 -4265.27     0.00     2.35 S1)  ;  1, 191
  ( -803.41 -4302.96     0.00     2.35 S1)  ;  1, 192
  ( -784.57 -4343.01     0.00     2.35 S1)  ;  1, 193
  ( -758.67 -4432.52     0.00     2.35 S1)  ;  1, 194
  ( -742.19 -4474.92     0.00     2.35 S1)  ;  1, 195
  ( -737.48 -4512.61     0.00     2.35 S1)  ;  1, 196
  ( -732.77 -4547.95     0.00     2.35 S1)  ;  1, 197
  ( -716.29 -4580.93     0.00     2.35 S1)  ;  1, 198
  ( -702.16 -4599.77     0.00     2.35 S1)  ;  1, 199
  ( -676.26 -4630.40     0.00     2.35 S1)  ;  1, 200
  ( -664.48 -4646.89     0.00     2.35 S1)  ;  1, 201
  ( -615.03 -4719.91     0.00     2.35 S1)  ;  1, 202
  ( -567.94 -4781.16     0.00     2.35 S1)  ;  1, 203
  ( -532.62 -4840.05     0.00     2.35 S1)  ;  1, 204
  ( -523.20 -4861.25     0.00     2.35 S1)  ;  1, 205
  ( -511.43 -4889.52     0.00     2.35 S1)  ;  1, 206
  ( -490.23 -4957.83     0.00     2.35 S1)  ;  1, 207
  ( -485.52 -4967.25     0.00     2.35 S1)  ;  1, 208
  ( -413.82 -5176.88     0.00     2.35 S1)  ;  1, 209
  ( -387.92 -5247.55     0.00     2.35 S1)  ;  1, 210
  ( -385.56 -5304.09     0.00     2.35 S1)  ;  1, 211
  ( -397.33 -5358.27     0.00     2.35 S1)  ;  1, 212
  ( -406.75 -5400.67     0.00     2.35 S1)  ;  1, 213
  ( -394.98 -5405.38     0.00     2.35 S1)  ;  1, 214
  ( -385.56 -5412.45     0.00     2.35 S1)  ;  1, 215
  ( -345.53 -5464.27     0.00     2.35 S1)  ;  1, 216
  ( -324.34 -5499.61     0.00     2.35 S1)  ;  1, 217
  ( -291.37 -5544.36     0.00     2.35 S1)  ;  1, 218
  ( -244.28 -5633.88     0.00     2.35 S1)  ;  1, 219
  ( -234.86 -5711.62     0.00     2.35 S1)  ;  1, 220
  ( -234.86 -5742.24     0.00     2.35 S1)  ;  1, 221
  ( -225.44 -5836.46     0.00     2.35 S1)  ;  1, 222
  ( -213.67 -5871.80     0.00     2.35 S1)  ;  1, 223
  ( -190.12 -5911.84     0.00     2.35 S1)  ;  1, 224
  ( -173.64 -5933.05     0.00     2.35 S1)  ;  1, 225
  ( -170.21 -6137.97     0.00     2.35 S1)  ;  1, 226
  ( -207.88 -6213.35     0.00     2.35 S1)  ;  1, 227
  ( -247.91 -6279.31     0.00     2.35 S1)  ;  1, 228
  ( -266.75 -6312.29     0.00     2.35 S1)  ;  1, 229
  ( -318.55 -6378.25     0.00     2.35 S1)  ;  1, 230
  ( -389.20 -6453.63     0.00     2.35 S1)  ;  1, 231
  ( -431.58 -6500.74     0.00     2.35 S1)  ;  1, 232
  ( -436.29 -6500.74     0.00     2.35 S1)  ;  1, 233
  ( -438.64 -6505.45     0.00     2.35 S1)  ;  1, 234
  ( -457.48 -6519.59     0.00     2.35 S1)  ;  1, 235
  ( -466.90 -6529.01     0.00     2.35 S1)  ;  1, 236
  ( -490.45 -6543.14     0.00     2.35 S1)  ;  1, 237
  ( -502.22 -6547.85     0.00     2.35 S1)  ;  1, 238
  ( -528.12 -6564.34     0.00     2.35 S1)  ;  1, 239
  ( -565.80 -6594.97     0.00     2.35 S1)  ;  1, 240
  ( -589.35 -6611.46     0.00     2.35 S1)  ;  1, 241
  ( -598.77 -6613.81     0.00     2.35 S1)  ;  1, 242
  ( -615.25 -6620.88     0.00     2.35 S1)  ;  1, 243
  ( -612.89 -6625.59     0.00     2.35 S1)  ;  1, 244
  ( -610.54 -6627.95     0.00     2.35 S1)  ;  1, 245
  ( -594.06 -6642.08     0.00     2.35 S1)  ;  1, 246
  ( -579.93 -6656.21     0.00     2.35 S1)  ;  1, 247
  ( -556.38 -6675.06     0.00     2.35 S1)  ;  1, 248
  ( -502.22 -6726.88     0.00     2.35 S1)  ;  1, 249
  ( -459.84 -6752.80     0.00     2.35 S1)  ;  1, 250
  ( -443.35 -6755.15     0.00     2.35 S1)  ;  1, 251
  ( -433.93 -6752.80     0.00     2.35 S1)  ;  1, 252
  ( -431.58 -6750.44     0.00     2.35 S1)  ;  1, 253
  ( -424.52 -6750.44     0.00     2.35 S1)  ;  1, 254
  ( -403.32 -6736.31     0.00     2.35 S1)  ;  1, 255
  ( -386.84 -6722.17     0.00     2.35 S1)  ;  1, 256
  ( -342.10 -6691.55     0.00     2.35 S1)  ;  1, 257
  ( -318.55 -6682.13     0.00     2.35 S1)  ;  1, 258
  ( -302.07 -6682.13     0.00     2.35 S1)  ;  1, 259
  ( -295.01 -6691.55     0.00     2.35 S1)  ;  1, 260
  ( -295.01 -6696.26     0.00     2.35 S1)  ;  1, 261
  ( -283.23 -6698.62     0.00     2.35 S1)  ;  1, 262
  ( -278.52 -6700.97     0.00     2.35 S1)  ;  1, 263
  ( -276.17 -6698.62     0.00     2.35 S1)  ;  1, 264
  ( -276.17 -6677.42     0.00     2.35 S1)  ;  1, 265
  ( -259.68 -6632.66     0.00     2.35 S1)  ;  1, 266
  ( -222.01 -6585.55     0.00     2.35 S1)  ;  1, 267
  ( -172.56 -6531.37     0.00     2.35 S1)  ;  1, 268
  ( -144.30 -6505.45     0.00     2.35 S1)  ;  1, 269
  (  -92.50 -6446.56     0.00     2.35 S1)  ;  1, 270
  (  -43.05 -6404.16     0.00     2.35 S1)  ;  1, 271
  (   -7.73 -6378.25     0.00     2.35 S1)  ;  1, 272
  (   11.11 -6368.83     0.00     2.35 S1)  ;  1, 273
  (   55.85 -6359.40     0.00     2.35 S1)  ;  1, 274
  (   93.52 -6364.11     0.00     2.35 S1)  ;  1, 275
  (  157.10 -6380.60     0.00     2.35 S1)  ;  1, 276
  (  211.26 -6404.16     0.00     2.35 S1)  ;  1, 277
  (  312.51 -6437.14     0.00     2.35 S1)  ;  1, 278
  (  439.67 -6486.61     0.00     2.35 S1)  ;  1, 279
  (  484.41 -6510.16     0.00     2.35 S1)  ;  1, 280
  (  531.50 -6529.01     0.00     2.35 S1)  ;  1, 281
  (  571.53 -6550.21     0.00     2.35 S1)  ;  1, 282
  (  609.21 -6564.34     0.00     2.35 S1)  ;  1, 283
  (  649.24 -6592.61     0.00     2.35 S1)  ;  1, 284
  (  668.08 -6609.10     0.00     2.35 S1)  ;  1, 285
  (  686.92 -6627.95     0.00     2.35 S1)  ;  1, 286
  (  717.53 -6665.64     0.00     2.35 S1)  ;  1, 287
  (  722.24 -6686.84     0.00     2.35 S1)  ;  1, 288
  (  724.59 -6691.55     0.00     2.35 S1)  ;  1, 289
  (  724.59 -6764.57     0.00     2.35 S1)  ;  1, 290
  (  726.95 -6766.93     0.00     2.35 S1)  ;  1, 291
  (  731.66 -6757.51     0.00     2.35 S1)  ;  1, 292
  (  757.56 -6738.66     0.00     2.35 S1)  ;  1, 293
  (  776.40 -6729.24     0.00     2.35 S1)  ;  1, 294
  (  816.43 -6719.82     0.00     2.35 S1)  ;  1, 295
  (  875.29 -6719.82     0.00     2.35 S1)  ;  1, 296
  (  924.74 -6726.88     0.00     2.35 S1)  ;  1, 297
  (  964.77 -6738.66     0.00     2.35 S1)  ;  1, 298
  ( 1023.64 -6759.86     0.00     2.35 S1)  ;  1, 299
  ( 1051.90 -6766.93     0.00     2.35 S1)  ;  1, 300
  ( 1070.74 -6771.64     0.00     2.35 S1)  ;  1, 301
  ( 1089.57 -6781.06     0.00     2.35 S1)  ;  1, 302
  ( 1108.41 -6790.49     0.00     2.35 S1)  ;  1, 303
  ( 1131.96 -6816.40     0.00     2.35 S1)  ;  1, 304
  ( 1146.09 -6828.18     0.00     2.35 S1)  ;  1, 305
  ( 1212.02 -6910.62     0.00     2.35 S1)  ;  1, 306
  ( 1363.74 -7110.86     0.00     2.35 S1)  ;  1, 307
  ( 1368.45 -7198.02     0.00     2.35 S1)  ;  1, 308
  ( 1351.97 -7273.40     0.00     2.35 S1)  ;  1, 309
  ( 1340.20 -7313.45     0.00     2.35 S1)  ;  1, 310
  ( 1330.78 -7355.85     0.00     2.35 S1)  ;  1, 311
  ( 1269.55 -7563.15     0.00     2.35 S1)  ;  1, 312
  ( 1260.13 -7598.48     0.00     2.35 S1)  ;  1, 313
  ( 1238.94 -7657.37     0.00     2.35 S1)  ;  1, 314
  ( 1182.43 -7763.38     0.00     2.35 S1)  ;  1, 315
  ( 1149.46 -7808.13     0.00     2.35 S1)  ;  1, 316
  ( 1121.21 -7834.04     0.00     2.35 S1)  ;  1, 317
  ( 1109.43 -7845.82     0.00     2.35 S1)  ;  1, 318
  ( 1109.43 -7850.53     0.00     2.35 S1)  ;  1, 319
  ( 1128.27 -7864.67     0.00     2.35 S1)  ;  1, 320
  ( 1144.75 -7874.09     0.00     2.35 S1)  ;  1, 321
  ( 1229.52 -7937.69     0.00     2.35 S1)  ;  1, 322
  ( 1260.13 -7956.54     0.00     2.35 S1)  ;  1, 323
  ( 1290.75 -7984.81     0.00     2.35 S1)  ;  1, 324
  ( 1293.10 -7996.58     0.00     2.35 S1)  ;  1, 325
  ( 1293.10 -8022.50     0.00     2.35 S1)  ;  1, 326
  ( 1211.72 -8373.52     0.00     2.35 S1)  ;  1, 327
  ( 1101.05 -8524.28     0.00     2.35 S1)  ;  1, 328
  ( 1025.70 -8606.73     0.00     2.35 S1)  ;  1, 329
  (  952.70 -8677.40     0.00     2.35 S1)  ;  1, 330
  (  882.06 -8743.36     0.00     2.35 S1)  ;  1, 331
  (  851.45 -8771.63     0.00     2.35 S1)  ;  1, 332
  (  823.19 -8792.83     0.00     2.35 S1)  ;  1, 333
  (  794.94 -8804.61     0.00     2.35 S1)  ;  1, 334
  (  740.78 -8830.52     0.00     2.35 S1)  ;  1, 335
  (  733.71 -8832.87     0.00     2.35 S1)  ;  1, 336
  (  729.01 -8842.30     0.00     2.35 S1)  ;  1, 337
  (  731.36 -8872.92     0.00     2.35 S1)  ;  1, 338
  (  717.23 -8905.90     0.00     2.35 S1)  ;  1, 339
  (  691.33 -8948.30     0.00     2.35 S1)  ;  1, 340
  (  651.30 -8990.70     0.00     2.35 S1)  ;  1, 341
  (  641.88 -8997.77     0.00     2.35 S1)  ;  1, 342
  (  634.82 -9004.84     0.00     2.35 S1)  ;  1, 343
  (  608.91 -9021.33     0.00     2.35 S1)  ;  1, 344
  (  578.30 -9030.75     0.00     2.35 S1)  ;  1, 345
  (  528.85 -9054.30     0.00     2.35 S1)  ;  1, 346
  (  486.47 -9073.15     0.00     2.35 S1)  ;  1, 347
  (  434.66 -9092.00     0.00     2.35 S1)  ;  1, 348
  (  115.50 -9153.28     0.00     2.35 S1)  ;  1, 349
  (    0.12 -9174.48     0.00     2.35 S1)  ;  1, 350
  (  -58.75 -9193.32     0.00     2.35 S1)  ;  1, 351
  ( -131.75 -9205.10     0.00     2.35 S1)  ;  1, 352
  ( -167.07 -9205.10     0.00     2.35 S1)  ;  1, 353
  ( -190.62 -9200.39     0.00     2.35 S1)  ;  1, 354
  ( -216.52 -9183.90     0.00     2.35 S1)  ;  1, 355
  ( -233.00 -9169.77     0.00     2.35 S1)  ;  1, 356
  ( -251.84 -9162.70     0.00     2.35 S1)  ;  1, 357
  ( -268.32 -9160.34     0.00     2.35 S1)  ;  1, 358
  ( -277.74 -9165.05     0.00     2.35 S1)  ;  1, 359
  ( -289.52 -9179.19     0.00     2.35 S1)  ;  1, 360
  ( -310.71 -9207.46     0.00     2.35 S1)  ;  1, 361
  ( -331.90 -9223.95     0.00     2.35 S1)  ;  1, 362
  ( -428.45 -9273.42     0.00     2.35 S1)  ;  1, 363
  ( -463.77 -9289.90     0.00     2.35 S1)  ;  1, 364
  ( -489.67 -9299.33     0.00     2.35 S1)  ;  1, 365
  ( -513.22 -9304.04     0.00     2.35 S1)  ;  1, 366
  ( -557.96 -9306.39     0.00     2.35 S1)  ;  1, 367
  ( -623.89 -9318.17     0.00     2.35 S1)  ;  1, 368
  ( -656.85 -9320.53     0.00     2.35 S1)  ;  1, 369
  ( -769.88 -9332.31     0.00     2.35 S1)  ;  1, 370
  ( -838.17 -9339.37     0.00     2.35 S1)  ;  1, 371
  ( -866.43 -9334.66     0.00     2.35 S1)  ;  1, 372
  ( -892.33 -9313.46     0.00     2.35 S1)  ;  1, 373
  ( -913.52 -9299.33     0.00     2.35 S1)  ;  1, 374
  ( -937.07 -9287.55     0.00     2.35 S1)  ;  1, 375
  ( -958.26 -9280.48     0.00     2.35 S1)  ;  1, 376
  ( -974.74 -9275.77     0.00     2.35 S1)  ;  1, 377
  ( -991.23 -9275.77     0.00     2.35 S1)  ;  1, 378
  (-1018.42 -9278.09     0.00     2.35 S1)  ;  1, 379
  (-1067.87 -9318.13     0.00     2.35 S1)  ;  1, 380
  (-1119.67 -9339.33     0.00     2.35 S1)  ;  1, 381
  (-1162.06 -9355.82     0.00     2.35 S1)  ;  1, 382
  (-1218.57 -9369.96     0.00     2.35 S1)  ;  1, 383
  (-1275.08 -9374.67     0.00     2.35 S1)  ;  1, 384
  (-1293.92 -9374.67     0.00     2.35 S1)  ;  1, 385
  (-1296.27 -9362.89     0.00     2.35 S1)  ;  1, 386
  (-1268.02 -9299.29     0.00     2.35 S1)  ;  1, 387
  (-1272.73 -9292.22     0.00     2.35 S1)  ;  1, 388
  (-1284.50 -9294.58     0.00     2.35 S1)  ;  1, 389
  (-1308.05 -9308.71     0.00     2.35 S1)  ;  1, 390
  (-1338.66 -9334.62     0.00     2.35 S1)  ;  1, 391
  (-1397.53 -9377.02     0.00     2.35 S1)  ;  1, 392
  (-1468.17 -9410.00     0.00     2.35 S1)  ;  1, 393
  (-1505.85 -9433.56     0.00     2.35 S1)  ;  1, 394
  (-1607.10 -9475.96     0.00     2.35 S1)  ;  1, 395
  (-1701.29 -9492.45     0.00     2.35 S1)  ;  1, 396
  (-1875.54 -9518.36     0.00     2.35 S1)  ;  1, 397
  (-1929.70 -9520.72     0.00     2.35 S1)  ;  1, 398
  (-2038.01 -9523.07     0.00     2.35 S1)  ;  1, 399
  (-2134.56 -9534.85     0.00     2.35 S1)  ;  1, 400
  (-2172.23 -9546.63     0.00     2.35 S1)  ;  1, 401
  (-2209.91 -9563.12     0.00     2.35 S1)  ;  1, 402
  (-2271.13 -9579.61     0.00     2.35 S1)  ;  1, 403
  (-2362.97 -9584.32     0.00     2.35 S1)  ;  1, 404
  (-2438.32 -9596.10     0.00     2.35 S1)  ;  1, 405
  (-2447.74 -9598.45     0.00     2.35 S1)  ;  1, 406
  (-2943.51 -9563.10     0.00     2.35 S1)  ;  1, 407
  (-3014.15 -9546.61     0.00     2.35 S1)  ;  1, 408
  (-3113.05 -9515.98     0.00     2.35 S1)  ;  1, 409
  (-3150.72 -9490.07     0.00     2.35 S1)  ;  1, 410
  (-3176.63 -9471.23     0.00     2.35 S1)  ;  1, 411
  (-3237.85 -9440.60     0.00     2.35 S1)  ;  1, 412
  (-3266.11 -9421.76     0.00     2.35 S1)  ;  1, 413
  (-3299.07 -9402.91     0.00     2.35 S1)  ;  1, 414
  (-3346.17 -9369.93     0.00     2.35 S1)  ;  1, 415
  (-3379.13 -9353.44     0.00     2.35 S1)  ;  1, 416
  (-3445.06 -9327.53     0.00     2.35 S1)  ;  1, 417
  (-3492.16 -9313.40     0.00     2.35 S1)  ;  1, 418
  (-3522.77 -9301.62     0.00     2.35 S1)  ;  1, 419
  (-3548.67 -9285.13     0.00     2.35 S1)  ;  1, 420
  (-3583.99 -9268.64     0.00     2.35 S1)  ;  1, 421
  (-3621.67 -9228.59     0.00     2.35 S1)  ;  1, 422
  (-3645.22 -9207.39     0.00     2.35 S1)  ;  1, 423
  (-3668.76 -9186.19     0.00     2.35 S1)  ;  1, 424
  (-3689.96 -9172.06     0.00     2.35 S1)  ;  1, 425
  (-3718.21 -9153.21     0.00     2.35 S1)  ;  1, 426
  (-3737.05 -9136.72     0.00     2.35 S1)  ;  1, 427
  (-3748.82 -9132.01     0.00     2.35 S1)  ;  1, 428
  (-3758.24 -9127.30     0.00     2.35 S1)  ;  1, 429
  (-3755.89 -9127.30     0.00     2.35 S1)  ;  1, 430
  (-3834.92 -9108.49     0.00     2.35 S1)  ;  1, 431
  (-3853.76 -9110.84     0.00     2.35 S1)  ;  1, 432
  (-3889.08 -9162.67     0.00     2.35 S1)  ;  1, 433
  (-3896.14 -9172.09     0.00     2.35 S1)  ;  1, 434
  (-3907.92 -9183.87     0.00     2.35 S1)  ;  1, 435
  (-3938.53 -9195.64     0.00     2.35 S1)  ;  1, 436
  (-3997.40 -9202.71     0.00     2.35 S1)  ;  1, 437
  (-4023.30 -9200.36     0.00     2.35 S1)  ;  1, 438
  (-4060.97 -9188.58     0.00     2.35 S1)  ;  1, 439
  (-4089.23 -9174.44     0.00     2.35 S1)  ;  1, 440
  (-4117.49 -9169.73     0.00     2.35 S1)  ;  1, 441
  (-4164.58 -9153.24     0.00     2.35 S1)  ;  1, 442
  (-4178.71 -9143.82     0.00     2.35 S1)  ;  1, 443
  (-4188.13 -9129.69     0.00     2.35 S1)  ;  1, 444
  (-4197.55 -9122.62     0.00     2.35 S1)  ;  1, 445
  (-4211.68 -9120.26     0.00     2.35 S1)  ;  1, 446
  (-4237.58 -9120.26     0.00     2.35 S1)  ;  1, 447
  (-4256.42 -9124.97     0.00     2.35 S1)  ;  1, 448
  (-4303.51 -9132.04     0.00     2.35 S1)  ;  1, 449
  (-4430.67 -9165.02     0.00     2.35 S1)  ;  1, 450
  (-4461.28 -9169.73     0.00     2.35 S1)  ;  1, 451
  (-4487.18 -9169.73     0.00     2.35 S1)  ;  1, 452
  (-4538.98 -9162.67     0.00     2.35 S1)  ;  1, 453
  (-4621.40 -9148.53     0.00     2.35 S1)  ;  1, 454
  (-4666.14 -9139.11     0.00     2.35 S1)  ;  1, 455
  (-4776.81 -9120.26     0.00     2.35 S1)  ;  1, 456
  (-4807.42 -9117.91     0.00     2.35 S1)  ;  1, 457
  (-4868.65 -9110.84     0.00     2.35 S1)  ;  1, 458
  (-4922.81 -9096.71     0.00     2.35 S1)  ;  1, 459
  (-4953.42 -9082.57     0.00     2.35 S1)  ;  1, 460
  (-4981.67 -9073.15     0.00     2.35 S1)  ;  1, 461
  (-5031.12 -9047.24     0.00     2.35 S1)  ;  1, 462
  (-5068.80 -9033.10     0.00     2.35 S1)  ;  1, 463
  (-5104.12 -9016.62     0.00     2.35 S1)  ;  1, 464
  (-5132.38 -8997.77     0.00     2.35 S1)  ;  1, 465
  (-5423.35 -8788.08     0.00     2.35 S1)  ;  1, 466
  (-5496.34 -8738.61     0.00     2.35 S1)  ;  1, 467
  (-5538.73 -8705.63     0.00     2.35 S1)  ;  1, 468
  (-5585.82 -8660.87     0.00     2.35 S1)  ;  1, 469
  (-5644.69 -8597.27     0.00     2.35 S1)  ;  1, 470
  (-5682.37 -8552.51     0.00     2.35 S1)  ;  1, 471
  (-5712.98 -8510.11     0.00     2.35 S1)  ;  1, 472
  (-5753.01 -8437.09     0.00     2.35 S1)  ;  1, 473
  (-5769.49 -8392.33     0.00     2.35 S1)  ;  1, 474
  (-5783.62 -8338.15     0.00     2.35 S1)  ;  1, 475
  (-5800.10 -8156.76     0.00     2.35 S1)  ;  1, 476
  (-5800.10 -8109.65     0.00     2.35 S1)  ;  1, 477
  (-5793.04 -8081.38     0.00     2.35 S1)  ;  1, 478
  (-5776.56 -8064.89     0.00     2.35 S1)  ;  1, 479
  (-5741.23 -8050.76     0.00     2.35 S1)  ;  1, 480
  (-5705.91 -8041.34     0.00     2.35 S1)  ;  1, 481
  (-5675.30 -8041.34     0.00     2.35 S1)  ;  1, 482
  (-5670.59 -8046.05     0.00     2.35 S1)  ;  1, 483
  (-5675.30 -8046.05     0.00     2.35 S1)  ;  1, 484
  (-5703.56 -8020.14     0.00     2.35 S1)  ;  1, 485
  (-5715.33 -8006.00     0.00     2.35 S1)  ;  1, 486
  (-5736.52 -7991.87     0.00     2.35 S1)  ;  1, 487
  (-5783.62 -7940.04     0.00     2.35 S1)  ;  1, 488
  (-5788.33 -7937.69     0.00     2.35 S1)  ;  1, 489
  (-5923.83 -7742.21     0.00     2.35 S1)  ;  1, 490
  (-5966.22 -7662.12     0.00     2.35 S1)  ;  1, 491
  (-6008.60 -7598.52     0.00     2.35 S1)  ;  1, 492
  (-6039.22 -7544.34     0.00     2.35 S1)  ;  1, 493
  (-6060.41 -7494.87     0.00     2.35 S1)  ;  1, 494
  (-6072.18 -7428.91     0.00     2.35 S1)  ;  1, 495
  (-6081.60 -7351.17     0.00     2.35 S1)  ;  1, 496
  (-6083.96 -7282.86     0.00     2.35 S1)  ;  1, 497
  (-6086.31 -7231.04     0.00     2.35 S1)  ;  1, 498
  (-6083.96 -7188.63     0.00     2.35 S1)  ;  1, 499
  (-6072.18 -7120.32     0.00     2.35 S1)  ;  1, 500
  (-6062.76 -7075.56     0.00     2.35 S1)  ;  1, 501
  (-6041.57 -7014.32     0.00     2.35 S1)  ;  1, 502
  (-6001.54 -6929.51     0.00     2.35 S1)  ;  1, 503
  (-5994.48 -6920.09     0.00     2.35 S1)  ;  1, 504
  (-5896.92 -6821.19     0.00     2.35 S1)  ;  1, 505
  (-5816.86 -6741.10     0.00     2.35 S1)  ;  1, 506
  (-5772.12 -6712.83     0.00     2.35 S1)  ;  1, 507
  (-5722.67 -6689.28     0.00     2.35 S1)  ;  1, 508
  (-5684.99 -6682.21     0.00     2.35 S1)  ;  1, 509
  (-5633.19 -6682.21     0.00     2.35 S1)  ;  1, 510
  (-5609.64 -6684.57     0.00     2.35 S1)  ;  1, 511
  (-5581.38 -6696.34     0.00     2.35 S1)  ;  1, 512
  (-5567.25 -6712.83     0.00     2.35 S1)  ;  1, 513
  (-5557.84 -6743.46     0.00     2.35 S1)  ;  1, 514
  (-5560.19 -6759.95     0.00     2.35 S1)  ;  1, 515
  (-5574.32 -6804.70     0.00     2.35 S1)  ;  1, 516
  (-5574.32 -6814.13     0.00     2.35 S1)  ;  1, 517
  (-5564.90 -6825.90     0.00     2.35 S1)  ;  1, 518
  (-5557.84 -6823.55     0.00     2.35 S1)  ;  1, 519
  (-5527.22 -6781.15     0.00     2.35 S1)  ;  1, 520
  (-5513.10 -6752.88     0.00     2.35 S1)  ;  1, 521
  (-5477.77 -6698.70     0.00     2.35 S1)  ;  1, 522
  (-5461.29 -6679.85     0.00     2.35 S1)  ;  1, 523
  (-5435.39 -6646.88     0.00     2.35 S1)  ;  1, 524
  (-5400.07 -6613.90     0.00     2.35 S1)  ;  1, 525
  (-5381.23 -6597.41     0.00     2.35 S1)  ;  1, 526
  (-5362.39 -6587.98     0.00     2.35 S1)  ;  1, 527
  (-5345.91 -6580.92     0.00     2.35 S1)  ;  1, 528
  (-5296.46 -6566.78     0.00     2.35 S1)  ;  1, 529
  (-5216.40 -6550.29     0.00     2.35 S1)  ;  1, 530
  (-5157.53 -6533.80     0.00     2.35 S1)  ;  1, 531
  (-5119.86 -6524.38     0.00     2.35 S1)  ;  1, 532
  (-5035.09 -6500.83     0.00     2.35 S1)  ;  1, 533
  (-4957.38 -6474.91     0.00     2.35 S1)  ;  1, 534
  (-4900.87 -6460.78     0.00     2.35 S1)  ;  1, 535
  (-4842.00 -6456.07     0.00     2.35 S1)  ;  1, 536
  (-4823.16 -6458.42     0.00     2.35 S1)  ;  1, 537
  (-4665.39 -6503.18     0.00     2.35 S1)  ;  1, 538
  (-4606.52 -6529.09     0.00     2.35 S1)  ;  1, 539
  (-4590.04 -6547.94     0.00     2.35 S1)  ;  1, 540
  (-4566.49 -6576.21     0.00     2.35 S1)  ;  1, 541
  (-4492.46 -6705.79     0.00     2.35 S1)  ;  1, 542
  (-4492.46 -6778.82     0.00     2.35 S1)  ;  1, 543
  (-4487.75 -6788.24     0.00     2.35 S1)  ;  1, 544
  (-4483.04 -6790.59     0.00     2.35 S1)  ;  1, 545
  (-4419.47 -6755.26     0.00     2.35 S1)  ;  1, 546
  (-4393.56 -6743.48     0.00     2.35 S1)  ;  1, 547
  (-4348.83 -6738.77     0.00     2.35 S1)  ;  1, 548
  (-4320.57 -6738.77     0.00     2.35 S1)  ;  1, 549
  (-4318.21 -6741.13     0.00     2.35 S1)  ;  1, 550
  (-4313.50 -6743.48     0.00     2.35 S1)  ;  1, 551
  (-4294.67 -6743.48     0.00     2.35 S1)  ;  1, 552
  (-4266.41 -6755.26     0.00     2.35 S1)  ;  1, 553
  (-4224.02 -6776.46     0.00     2.35 S1)  ;  1, 554
  (-4207.54 -6785.88     0.00     2.35 S1)  ;  1, 555
  (-4186.35 -6800.02     0.00     2.35 S1)  ;  1, 556
  (-4174.58 -6807.08     0.00     2.35 S1)  ;  1, 557
  (-4160.45 -6816.51     0.00     2.35 S1)  ;  1, 558
  (-4146.32 -6823.57     0.00     2.35 S1)  ;  1, 559
  (-4136.90 -6825.93     0.00     2.35 S1)  ;  1, 560
  (-4134.54 -6830.64     0.00     2.35 S1)  ;  1, 561
  (-4129.84 -6830.64     0.00     2.35 S1)  ;  1, 562
  (-4113.35 -6840.06     0.00     2.35 S1)  ;  1, 563
  (-4085.10 -6762.33     0.00     2.35 S1)  ;  1, 564
  (-4019.16 -6595.08     0.00     2.35 S1)  ;  1, 565
  (-4014.45 -6564.45     0.00     2.35 S1)  ;  1, 566
  (-4016.81 -6557.38     0.00     2.35 S1)  ;  1, 567
  (-4068.61 -6524.41     0.00     2.35 S1)  ;  1, 568
  (-4139.25 -6477.29     0.00     2.35 S1)  ;  1, 569
  (-4165.16 -6460.80     0.00     2.35 S1)  ;  1, 570
  (-4233.44 -6413.69     0.00     2.35 S1)  ;  1, 571
  (-4259.35 -6390.13     0.00     2.35 S1)  ;  1, 572
  (-4297.02 -6340.67     0.00     2.35 S1)  ;  1, 573
  (-4322.92 -6291.20     0.00     2.35 S1)  ;  1, 574
  (-4334.70 -6251.15     0.00     2.35 S1)  ;  1, 575
  (-4341.76 -6213.46     0.00     2.35 S1)  ;  1, 576
  (-4351.18 -6178.13     0.00     2.35 S1)  ;  1, 577
  (-4358.24 -6128.66     0.00     2.35 S1)  ;  1, 578
  (-4358.24 -6057.99     0.00     2.35 S1)  ;  1, 579
  (-4339.41 -5904.87     0.00     2.35 S1)  ;  1, 580
  (-4320.57 -5829.49     0.00     2.35 S1)  ;  1, 581
  (-4304.09 -5789.44     0.00     2.35 S1)  ;  1, 582
  (-4299.38 -5765.89     0.00     2.35 S1)  ;  1, 583
  (-4270.10 -5553.92     0.00     2.35 S1)  ;  1, 584
  (-4267.75 -5480.90     0.00     2.35 S1)  ;  1, 585
  (-4251.27 -5447.92     0.00     2.35 S1)  ;  1, 586
  (-4234.78 -5426.72     0.00     2.35 S1)  ;  1, 587
  (-4201.82 -5396.09     0.00     2.35 S1)  ;  1, 588
  (-4185.33 -5379.60     0.00     2.35 S1)  ;  1, 589
  (-4171.20 -5367.83     0.00     2.35 S1)  ;  1, 590
  (-4150.01 -5344.27     0.00     2.35 S1)  ;  1, 591
  (-4140.59 -5320.71     0.00     2.35 S1)  ;  1, 592
  (-4140.59 -5278.31     0.00     2.35 S1)  ;  1, 593
  (-4142.95 -5257.11     0.00     2.35 S1)  ;  1, 594
  (-4145.30 -5169.95     0.00     2.35 S1)  ;  1, 595
  (-4133.53 -5094.57     0.00     2.35 S1)  ;  1, 596
  (-4117.05 -5038.04     0.00     2.35 S1)  ;  1, 597
  (-4091.14 -4965.01     0.00     2.35 S1)  ;  1, 598
  (-4048.76 -4873.14     0.00     2.35 S1)  ;  1, 599
  (-3906.48 -4644.63     0.00     2.35 S1)  ;  1, 600
  (-3849.96 -4599.88     0.00     2.35 S1)  ;  1, 601
  (-3814.64 -4571.61     0.00     2.35 S1)  ;  1, 602
  (-3795.80 -4550.41     0.00     2.35 S1)  ;  1, 603
  (-3776.97 -4517.43     0.00     2.35 S1)  ;  1, 604
  (-3741.65 -4418.49     0.00     2.35 S1)  ;  1, 605
  (-3703.97 -4328.98     0.00     2.35 S1)  ;  1, 606
  (-3687.49 -4274.80     0.00     2.35 S1)  ;  1, 607
  (-3682.78 -4232.39     0.00     2.35 S1)  ;  1, 608
  (-3682.78 -4215.90     0.00     2.35 S1)  ;  1, 609
  (-3687.49 -4204.13     0.00     2.35 S1)  ;  1, 610
  (-3699.26 -4204.13     0.00     2.35 S1)  ;  1, 611
  (-3755.77 -4180.57     0.00     2.35 S1)  ;  1, 612
  (-3835.83 -4140.52     0.00     2.35 S1)  ;  1, 613
  (-3904.12 -4119.32     0.00     2.35 S1)  ;  1, 614
  (-3908.83 -4116.97     0.00     2.35 S1)  ;  1, 615
  (-3911.19 -4119.32     0.00     2.35 S1)  ;  1, 616
  (-3913.54 -4128.75     0.00     2.35 S1)  ;  1, 617
  (-3920.60 -4145.24     0.00     2.35 S1)  ;  1, 618
  (-3951.22 -4182.93     0.00     2.35 S1)  ;  1, 619
  (-4003.02 -4232.39     0.00     2.35 S1)  ;  1, 620
  (-4028.92 -4255.95     0.00     2.35 S1)  ;  1, 621
  (-4080.73 -4310.13     0.00     2.35 S1)  ;  1, 622
  (-4118.40 -4345.47     0.00     2.35 S1)  ;  1, 623
  (-4167.85 -4387.87     0.00     2.35 S1)  ;  1, 624
  (-4184.33 -4409.07     0.00     2.35 S1)  ;  1, 625
  (-4198.46 -4453.83     0.00     2.35 S1)  ;  1, 626
  (-4200.82 -4486.80     0.00     2.35 S1)  ;  1, 627
  (-4200.82 -4529.21     0.00     2.35 S1)  ;  1, 628
  (-4203.17 -4559.83     0.00     2.35 S1)  ;  1, 629
  (-4207.88 -4639.92     0.00     2.35 S1)  ;  1, 630
  (-4207.88 -4698.81     0.00     2.35 S1)  ;  1, 631
  (-4217.30 -4748.28     0.00     2.35 S1)  ;  1, 632
  (-4240.85 -4826.02     0.00     2.35 S1)  ;  1, 633
  (-4257.33 -4875.49     0.00     2.35 S1)  ;  1, 634
  (-4290.30 -4976.78     0.00     2.35 S1)  ;  1, 635
  (-4304.43 -5012.11     0.00     2.35 S1)  ;  1, 636
  (-4320.91 -5056.87     0.00     2.35 S1)  ;  1, 637
  (-4349.17 -5122.83     0.00     2.35 S1)  ;  1, 638
  (-4360.94 -5155.81     0.00     2.35 S1)  ;  1, 639
  (-4377.42 -5188.79     0.00     2.35 S1)  ;  1, 640
  (-4391.55 -5214.70     0.00     2.35 S1)  ;  1, 641
  (-4457.48 -5311.28     0.00     2.35 S1)  ;  1, 642
  (-4511.64 -5410.22     0.00     2.35 S1)  ;  1, 643
  (-4535.19 -5464.40     0.00     2.35 S1)  ;  1, 644
  (-4577.57 -5593.96     0.00     2.35 S1)  ;  1, 645
  (-4603.48 -5650.49     0.00     2.35 S1)  ;  1, 646
  (-4648.22 -5725.87     0.00     2.35 S1)  ;  1, 647
  (-4821.41 -5926.06     0.00     2.35 S1)  ;  1, 648
  (-4847.31 -5935.48     0.00     2.35 S1)  ;  1, 649
  (-4993.31 -6025.00     0.00     2.35 S1)  ;  1, 650
  (-5049.82 -6046.20     0.00     2.35 S1)  ;  1, 651
  (-5087.49 -6065.04     0.00     2.35 S1)  ;  1, 652
  (-5195.81 -6112.16     0.00     2.35 S1)  ;  1, 653
  (-5315.90 -6149.85     0.00     2.35 S1)  ;  1, 654
  (-5393.61 -6159.27     0.00     2.35 S1)  ;  1, 655
  (-5417.16 -6159.27     0.00     2.35 S1)  ;  1, 656
  (-5443.06 -6161.63     0.00     2.35 S1)  ;  1, 657
  (-5523.12 -6163.98     0.00     2.35 S1)  ;  1, 658
  (-5605.54 -6154.56     0.00     2.35 S1)  ;  1, 659
  (-5737.40 -6105.09     0.00     2.35 S1)  ;  1, 660
  (-5831.59 -6055.62     0.00     2.35 S1)  ;  1, 661
  (-5881.04 -6032.06     0.00     2.35 S1)  ;  1, 662
  (-5921.07 -6013.22     0.00     2.35 S1)  ;  1, 663
  (-5996.42 -5959.04     0.00     2.35 S1)  ;  1, 664
  (-6017.61 -5935.48     0.00     2.35 S1)  ;  1, 665
  (-6041.16 -5904.86     0.00     2.35 S1)  ;  1, 666
  (-6055.29 -5890.73     0.00     2.35 S1)  ;  1, 667
  (-6572.30 -5056.83     0.00     2.35 S1)  ;  1, 668
  (-6577.01 -5042.70     0.00     2.35 S1)  ;  1, 669
  (-6769.05 -4215.90     0.00     2.35 S1)  ;  1, 670
  (-6769.05 -4225.32     0.00     2.35 S1)  ;  1, 671
  (-6669.06 -3391.43     0.00     2.35 S1)  ;  1, 672
  (-6676.13 -3403.21     0.00     2.35 S1)  ;  1, 673
  (-6291.24 -2371.46     0.00     2.35 S1)  ;  1, 674
  (-6293.59 -2378.52     0.00     2.35 S1)  ;  1, 675
  (-5977.03 -1370.31     0.00     2.35 S1)  ;  1, 676
  (-5972.32 -1377.38     0.00     2.35 S1)  ;  1, 677
  (-5483.83  -402.09     0.00     2.35 S1)  ;  1, 678
  (-5481.48  -399.74     0.00     2.35 S1)  ;  1, 679
  (-4821.14   634.40     0.00     2.35 S1)  ;  1, 680
  (-4821.14   641.47     0.00     2.35 S1)  ;  1, 681
  (-4828.20   634.40     0.00     2.35 S1)  ;  1, 682
  (-4101.90  1503.60     0.00     2.35 S1)  ;  1, 683
  (-4104.26  1505.96     0.00     2.35 S1)  ;  1, 684
  (-3542.83  1774.51     0.00     2.35 S1)  ;  1, 685
  (-3524.00  1786.29     0.00     2.35 S1)  ;  1, 686
  (-3479.26  1795.71     0.00     2.35 S1)  ;  1, 687
  (-3288.52  1809.85     0.00     2.35 S1)  ;  1, 688
  (-2970.64  1809.85     0.00     2.35 S1)  ;  1, 689
  (-2859.96  1800.43     0.00     2.35 S1)  ;  1, 690
  (-2779.90  1783.94     0.00     2.35 S1)  ;  1, 691
  (-2721.03  1765.09     0.00     2.35 S1)  ;  1, 692
  (-2643.33  1734.47     0.00     2.35 S1)  ;  1, 693
  (-2513.82  1689.71     0.00     2.35 S1)  ;  1, 694
  (-2317.32  1322.19     0.00     2.35 S1)  ;  1, 695
  (-2303.19  1218.54     0.00     2.35 S1)  ;  1, 696
  (-2300.83  1176.14     0.00     2.35 S1)  ;  1, 697
  (-2307.90  1058.36     0.00     2.35 S1)  ;  1, 698
  (-2317.32   973.55     0.00     2.35 S1)  ;  1, 699
  (-2324.38   862.84     0.00     2.35 S1)  ;  1, 700
  (-2326.74   818.08     0.00     2.35 S1)  ;  1, 701
  (-2322.03   763.90     0.00     2.35 S1)  ;  1, 702
  (-2314.96   733.28     0.00     2.35 S1)  ;  1, 703
  (-2312.61   721.50     0.00     2.35 S1)  ;  1, 704
  (-2297.43   346.92     0.00     2.35 S1)  ;  1, 705
  (-2318.62   193.80     0.00     2.35 S1)  ;  1, 706
  (-2332.75    38.33     0.00     2.35 S1)  ;  1, 707
  (-2342.17   -51.18     0.00     2.35 S1)  ;  1, 708
  (-2344.53   -98.30     0.00     2.35 S1)  ;  1, 709
  (-2344.53  -199.59     0.00     2.35 S1)  ;  1, 710
  (-2342.17  -232.57     0.00     2.35 S1)  ;  1, 711
  (-2339.82  -260.84     0.00     2.35 S1)  ;  1, 712
  (-2331.70 -1172.47     0.00     2.35 S1)  ;  1, 713
  (-2329.34 -1212.51     0.00     2.35 S1)  ;  1, 714
  (-2309.42 -1511.70     0.00     2.35 S1)  ;  1, 715
  (-2285.88 -1539.97     0.00     2.35 S1)  ;  1, 716
  (-2259.97 -1558.81     0.00     2.35 S1)  ;  1, 717
  (-2248.20 -1558.81     0.00     2.35 S1)  ;  1, 718
  (-2243.49 -1554.10     0.00     2.35 S1)  ;  1, 719
  (-2224.65 -1511.70     0.00     2.35 S1)  ;  1, 720
  (-2191.69 -1448.09     0.00     2.35 S1)  ;  1, 721
  (-2179.91 -1417.47     0.00     2.35 S1)  ;  1, 722
  (-2172.85 -1365.65     0.00     2.35 S1)  ;  1, 723
  (-2172.85 -1309.11     0.00     2.35 S1)  ;  1, 724
  (-2175.20 -1266.71     0.00     2.35 S1)  ;  1, 725
  (-2175.20 -1191.33     0.00     2.35 S1)  ;  1, 726
  (-2198.75  -967.54     0.00     2.35 S1)  ;  1, 727
  (-2201.10  -861.54     0.00     2.35 S1)  ;  1, 728
  (-2201.10  -715.49     0.00     2.35 S1)  ;  1, 729
  (-2203.46  -668.38     0.00     2.35 S1)  ;  1, 730
  (-2210.52  -574.15     0.00     2.35 S1)  ;  1, 731
  (-2210.52  -519.97     0.00     2.35 S1)  ;  1, 732
  (-2227.01  -388.05     0.00     2.35 S1)  ;  1, 733
  (-2234.07  -348.01     0.00     2.35 S1)  ;  1, 734
  (-2234.07  -324.45     0.00     2.35 S1)  ;  1, 735
  (-2231.72  -315.03     0.00     2.35 S1)  ;  1, 736
  (-2221.24    71.30     0.00     2.35 S1)  ;  1, 737
  (-2233.01   177.30     0.00     2.35 S1)  ;  1, 738
  (-2240.08   240.90     0.00     2.35 S1)  ;  1, 739
  (-2247.14   325.71     0.00     2.35 S1)  ;  1, 740
  (-2256.56   379.89     0.00     2.35 S1)  ;  1, 741
  (-2263.63   459.98     0.00     2.35 S1)  ;  1, 742
  (-2263.63   549.49     0.00     2.35 S1)  ;  1, 743
  (-2268.34   610.74     0.00     2.35 S1)  ;  1, 744
  (-2255.49  1126.66     0.00     2.35 S1)  ;  1, 745
  (-2236.65  1239.73     0.00     2.35 S1)  ;  1, 746
  (-2215.46  1272.71     0.00     2.35 S1)  ;  1, 747
  (-2194.26  1312.75     0.00     2.35 S1)  ;  1, 748
  (-2170.72  1366.93     0.00     2.35 S1)  ;  1, 749
  (-2149.52  1411.69     0.00     2.35 S1)  ;  1, 750
  (-2111.85  1477.65     0.00     2.35 S1)  ;  1, 751
  (-2088.30  1510.63     0.00     2.35 S1)  ;  1, 752
  (-2057.69  1550.67     0.00     2.35 S1)  ;  1, 753
  (-2015.30  1595.43     0.00     2.35 S1)  ;  1, 754
  (-1984.69  1623.70     0.00     2.35 S1)  ;  1, 755
  (-1965.85  1635.48     0.00     2.35 S1)  ;  1, 756
  (-1785.90  1732.05     0.00     2.35 S1)  ;  1, 757
  (-1696.42  1765.03     0.00     2.35 S1)  ;  1, 758
  (-1632.84  1769.74     0.00     2.35 S1)  ;  1, 759
  (-1515.11  1772.10     0.00     2.35 S1)  ;  1, 760
  (-1463.30  1769.74     0.00     2.35 S1)  ;  1, 761
  (-1371.47  1769.74     0.00     2.35 S1)  ;  1, 762
  (-1317.31  1767.39     0.00     2.35 S1)  ;  1, 763
  (-1147.77  1755.61     0.00     2.35 S1)  ;  1, 764
  ( -964.10  1755.61     0.00     2.35 S1)  ;  1, 765
  ( -924.07  1753.25     0.00     2.35 S1)  ;  1, 766
  ( -787.50  1753.25     0.00     2.35 S1)  ;  1, 767
  ( -749.82  1750.90     0.00     2.35 S1)  ;  1, 768
  ( -700.37  1739.12     0.00     2.35 S1)  ;  1, 769
  ( -662.70  1717.92     0.00     2.35 S1)  ;  1, 770
  ( -617.96  1689.65     0.00     2.35 S1)  ;  1, 771
  ( -549.67  1654.32     0.00     2.35 S1)  ;  1, 772
  ( -486.09  1611.91     0.00     2.35 S1)  ;  1, 773 Closure point
)  ;  End of contour

("section outline"
  (Color Cyan)
  (Closed)
  (GUID "083D221C5A924C38B67AD031094CC555")
  (MBFObjectType 5)
  (FillDensity 0)
  (Resolution 2.355648)
  (-3376.06  1488.41   240.00     2.35 S2)  ;  2, 1
  (-3366.66  1493.16   240.00     2.35 S2)  ;  2, 2
  (-3331.38  1500.40   240.00     2.35 S2)  ;  2, 3
  (-3070.04  1511.05   240.00     2.35 S2)  ;  2, 4
  (-3004.14  1516.07   240.00     2.35 S2)  ;  2, 5
  (-2935.86  1518.75   240.00     2.35 S2)  ;  2, 6
  (-2860.45  1507.33   240.00     2.35 S2)  ;  2, 7
  (-2827.42  1490.99   240.00     2.35 S2)  ;  2, 8
  (-2787.20  1453.49   240.00     2.35 S2)  ;  2, 9
  (-2761.17  1425.34   240.00     2.35 S2)  ;  2, 10
  (-2732.74  1387.79   240.00     2.35 S2)  ;  2, 11
  (-2706.66  1352.58   240.00     2.35 S2)  ;  2, 12
  (-2673.42  1293.83   240.00     2.35 S2)  ;  2, 13
  (-2642.44  1213.89   240.00     2.35 S2)  ;  2, 14
  (-2618.68  1169.25   240.00     2.35 S2)  ;  2, 15
  (-2609.14  1143.38   240.00     2.35 S2)  ;  2, 16
  (-2597.24  1117.52   240.00     2.35 S2)  ;  2, 17
  (-2578.13  1058.72   240.00     2.35 S2)  ;  2, 18
  (-2568.62  1039.92   240.00     2.35 S2)  ;  2, 19
  (-2561.45  1016.40   240.00     2.35 S2)  ;  2, 20
  (-2559.01   999.92   240.00     2.35 S2)  ;  2, 21
  (-2554.32  1004.65   240.00     2.35 S2)  ;  2, 22
  (-2549.71  1025.87   240.00     2.35 S2)  ;  2, 23
  (-2526.74  1148.47   240.00     2.35 S2)  ;  2, 24
  (-2519.89  1193.27   240.00     2.35 S2)  ;  2, 25
  (-2501.35  1256.95   240.00     2.35 S2)  ;  2, 26
  (-2480.35  1297.10   240.00     2.35 S2)  ;  2, 27
  (-2452.27  1334.93   240.00     2.35 S2)  ;  2, 28
  (-2426.50  1363.32   240.00     2.35 S2)  ;  2, 29
  (-2332.64  1434.43   240.00     2.35 S2)  ;  2, 30
  (-2248.13  1489.01   240.00     2.35 S2)  ;  2, 31
  (-2196.45  1515.16   240.00     2.35 S2)  ;  2, 32
  (-2097.73  1553.32   240.00     2.35 S2)  ;  2, 33
  (-2060.10  1562.92   240.00     2.35 S2)  ;  2, 34
  (-1991.85  1570.31   240.00     2.35 S2)  ;  2, 35
  (-1923.62  1582.41   240.00     2.35 S2)  ;  2, 36
  (-1567.05  1584.04   240.00     2.35 S2)  ;  2, 37
  (-1421.02  1577.66   240.00     2.35 S2)  ;  2, 38
  (-1281.95  1547.69   240.00     2.35 S2)  ;  2, 39
  (-1194.77  1536.32   240.00     2.35 S2)  ;  2, 40
  (-1088.77  1527.40   240.00     2.35 S2)  ;  2, 41
  ( -952.17  1523.34   240.00     2.35 S2)  ;  2, 42
  ( -853.25  1519.09   240.00     2.35 S2)  ;  2, 43
  ( -780.20  1507.66   240.00     2.35 S2)  ;  2, 44
  ( -674.02  1463.40   240.00     2.35 S2)  ;  2, 45
  ( -617.37  1433.04   240.00     2.35 S2)  ;  2, 46
  ( -508.68  1355.81   240.00     2.35 S2)  ;  2, 47
  ( -440.21  1316.09   240.00     2.35 S2)  ;  2, 48
  (  -41.71   926.88   240.00     2.35 S2)  ;  2, 49
  (   55.36   816.62   240.00     2.35 S2)  ;  2, 50
  (  114.62   734.45   240.00     2.35 S2)  ;  2, 51
  (  173.97   631.08   240.00     2.35 S2)  ;  2, 52
  (  204.89   567.63   240.00     2.35 S2)  ;  2, 53
  (  238.14   506.53   240.00     2.35 S2)  ;  2, 54
  (  264.26   459.54   240.00     2.35 S2)  ;  2, 55
  (  295.07   419.64   240.00     2.35 S2)  ;  2, 56
  (  321.09   393.85   240.00     2.35 S2)  ;  2, 57
  (  340.01   377.45   240.00     2.35 S2)  ;  2, 58
  (  897.95  -383.20   240.00     2.35 S2)  ;  2, 59
  (  938.31  -453.68   240.00     2.35 S2)  ;  2, 60
  (  959.69  -493.63   240.00     2.35 S2)  ;  2, 61
  (  990.55  -545.31   240.00     2.35 S2)  ;  2, 62
  ( 1002.41  -564.09   240.00     2.35 S2)  ;  2, 63
  ( 1354.99 -1210.23   240.00     2.35 S2)  ;  2, 64
  ( 1404.89 -1306.57   240.00     2.35 S2)  ;  2, 65
  ( 1431.03 -1358.28   240.00     2.35 S2)  ;  2, 66
  ( 1457.16 -1405.27   240.00     2.35 S2)  ;  2, 67
  ( 1480.93 -1452.28   240.00     2.35 S2)  ;  2, 68
  ( 1495.19 -1480.47   240.00     2.35 S2)  ;  2, 69
  ( 1507.06 -1501.61   240.00     2.35 S2)  ;  2, 70
  ( 1526.04 -1532.15   240.00     2.35 S2)  ;  2, 71
  ( 1737.85 -2280.23   240.00     2.35 S2)  ;  2, 72
  ( 1749.85 -2329.64   240.00     2.35 S2)  ;  2, 73
  ( 1766.56 -2376.68   240.00     2.35 S2)  ;  2, 74
  ( 1768.98 -2390.80   240.00     2.35 S2)  ;  2, 75
  ( 1778.55 -2421.38   240.00     2.35 S2)  ;  2, 76
  ( 1783.32 -2435.49   240.00     2.35 S2)  ;  2, 77
  ( 1790.46 -2451.95   240.00     2.35 S2)  ;  2, 78
  ( 1792.86 -2461.36   240.00     2.35 S2)  ;  2, 79
  ( 1795.25 -2468.42   240.00     2.35 S2)  ;  2, 80
  ( 1797.64 -2477.82   240.00     2.35 S2)  ;  2, 81
  ( 1851.09 -2611.87   240.00     2.35 S2)  ;  2, 82
  ( 1832.31 -2621.38   240.00     2.35 S2)  ;  2, 83
  ( 1832.59 -2680.28   240.00     2.35 S2)  ;  2, 84
  ( 1844.39 -2687.29   240.00     2.35 S2)  ;  2, 85
  ( 1870.36 -2701.30   240.00     2.35 S2)  ;  2, 86
  ( 1896.36 -2722.38   240.00     2.35 S2)  ;  2, 87
  ( 1924.82 -2764.65   240.00     2.35 S2)  ;  2, 88
  ( 1953.40 -2832.82   240.00     2.35 S2)  ;  2, 89
  ( 1981.95 -2896.30   240.00     2.35 S2)  ;  2, 90
  ( 1993.80 -2912.73   240.00     2.35 S2)  ;  2, 91
  ( 2003.32 -2933.89   240.00     2.35 S2)  ;  2, 92
  ( 2024.71 -2976.19   240.00     2.35 S2)  ;  2, 93
  ( 2058.14 -3072.61   240.00     2.35 S2)  ;  2, 94
  ( 2060.58 -3091.44   240.00     2.35 S2)  ;  2, 95
  ( 2072.55 -3133.80   240.00     2.35 S2)  ;  2, 96
  ( 2084.45 -3159.65   240.00     2.35 S2)  ;  2, 97
  ( 2094.02 -3192.59   240.00     2.35 S2)  ;  2, 98
  ( 2108.40 -3246.70   240.00     2.35 S2)  ;  2, 99
  ( 2110.88 -3272.60   240.00     2.35 S2)  ;  2, 100
  ( 2122.88 -3322.01   240.00     2.35 S2)  ;  2, 101
  ( 2137.20 -3361.98   240.00     2.35 S2)  ;  2, 102
  ( 2168.28 -3460.78   240.00     2.35 S2)  ;  2, 103
  ( 2277.42 -3919.66   240.00     2.35 S2)  ;  2, 104
  ( 2277.79 -3997.40   240.00     2.35 S2)  ;  2, 105
  ( 2271.15 -4086.94   240.00     2.35 S2)  ;  2, 106
  ( 2271.50 -4162.32   240.00     2.35 S2)  ;  2, 107
  ( 2281.39 -4261.21   240.00     2.35 S2)  ;  2, 108
  ( 2286.52 -4350.70   240.00     2.35 S2)  ;  2, 109
  ( 2291.50 -4407.22   240.00     2.35 S2)  ;  2, 110
  ( 2293.95 -4428.41   240.00     2.35 S2)  ;  2, 111
  ( 2237.79 -4789.12   240.00     2.35 S2)  ;  2, 112
  ( 2195.90 -4892.97   240.00     2.35 S2)  ;  2, 113
  ( 2191.15 -4885.93   240.00     2.35 S2)  ;  2, 114
  ( 2174.64 -4881.29   240.00     2.35 S2)  ;  2, 115
  ( 2169.97 -4890.74   240.00     2.35 S2)  ;  2, 116
  ( 2160.73 -4926.11   240.00     2.35 S2)  ;  2, 117
  ( 2160.95 -4973.22   240.00     2.35 S2)  ;  2, 118
  ( 2158.67 -4989.72   240.00     2.35 S2)  ;  2, 119
  ( 2149.48 -5039.23   240.00     2.35 S2)  ;  2, 120
  ( 2140.24 -5076.97   240.00     2.35 S2)  ;  2, 121
  ( 2135.68 -5107.62   240.00     2.35 S2)  ;  2, 122
  ( 2121.78 -5154.80   240.00     2.35 S2)  ;  2, 123
  ( 2114.77 -5168.96   240.00     2.35 S2)  ;  2, 124
  ( 2110.14 -5185.47   240.00     2.35 S2)  ;  2, 125
  ( 2098.52 -5216.16   240.00     2.35 S2)  ;  2, 126
  ( 2075.20 -5265.74   240.00     2.35 S2)  ;  2, 127
  ( 2065.85 -5279.91   240.00     2.35 S2)  ;  2, 128
  ( 2054.18 -5301.17   240.00     2.35 S2)  ;  2, 129
  ( 2042.47 -5317.71   240.00     2.35 S2)  ;  2, 130
  ( 2023.84 -5360.20   240.00     2.35 S2)  ;  2, 131
  ( 2019.20 -5374.36   240.00     2.35 S2)  ;  2, 132
  ( 1831.44 -5789.82   240.00     2.35 S2)  ;  2, 133
  ( 1791.75 -5863.04   240.00     2.35 S2)  ;  2, 134
  ( 1745.23 -5985.75   240.00     2.35 S2)  ;  2, 135
  ( 1733.62 -6021.15   240.00     2.35 S2)  ;  2, 136
  ( 1714.98 -6063.63   240.00     2.35 S2)  ;  2, 137
  ( 1682.23 -6108.55   240.00     2.35 S2)  ;  2, 138
  ( 1642.37 -6146.43   240.00     2.35 S2)  ;  2, 139
  ( 1581.38 -6193.82   240.00     2.35 S2)  ;  2, 140
  ( 1501.66 -6267.23   240.00     2.35 S2)  ;  2, 141
  ( 1468.80 -6290.94   240.00     2.35 S2)  ;  2, 142
  ( 1426.51 -6309.98   240.00     2.35 S2)  ;  2, 143
  ( 1384.19 -6324.31   240.00     2.35 S2)  ;  2, 144
  ( 1344.25 -6343.35   240.00     2.35 S2)  ;  2, 145
  ( 1292.55 -6364.80   240.00     2.35 S2)  ;  2, 146
  ( 1271.40 -6374.32   240.00     2.35 S2)  ;  2, 147
  ( 1247.89 -6381.50   240.00     2.35 S2)  ;  2, 148
  ( 1229.05 -6381.59   240.00     2.35 S2)  ;  2, 149
  ( 1212.58 -6384.01   240.00     2.35 S2)  ;  2, 150
  ( 1170.19 -6384.21   240.00     2.35 S2)  ;  2, 151
  ( 1137.19 -6374.95   240.00     2.35 S2)  ;  2, 152
  ( 1054.71 -6363.56   240.00     2.35 S2)  ;  2, 153
  ( 1028.79 -6358.97   240.00     2.35 S2)  ;  2, 154
  (  972.17 -6335.68   240.00     2.35 S2)  ;  2, 155
  (  915.52 -6307.68   240.00     2.35 S2)  ;  2, 156
  (  887.19 -6291.33   240.00     2.35 S2)  ;  2, 157
  (  863.56 -6274.95   240.00     2.35 S2)  ;  2, 158
  (  811.65 -6253.99   240.00     2.35 S2)  ;  2, 159
  (  764.44 -6228.29   240.00     2.35 S2)  ;  2, 160
  (  688.92 -6193.32   240.00     2.35 S2)  ;  2, 161
  (  646.42 -6169.96   240.00     2.35 S2)  ;  2, 162
  (  622.82 -6155.94   240.00     2.35 S2)  ;  2, 163
  (  592.12 -6139.59   240.00     2.35 S2)  ;  2, 164
  (  544.95 -6123.33   240.00     2.35 S2)  ;  2, 165
  (  537.86 -6116.29   240.00     2.35 S2)  ;  2, 166
  (  350.08 -6025.34   240.00     2.35 S2)  ;  2, 167
  (  324.12 -6013.69   240.00     2.35 S2)  ;  2, 168
  (  317.02 -6004.30   240.00     2.35 S2)  ;  2, 169
  (  316.89 -5976.03   240.00     2.35 S2)  ;  2, 170
  (  309.68 -5947.79   240.00     2.35 S2)  ;  2, 171
  (  300.21 -5936.07   240.00     2.35 S2)  ;  2, 172
  (  281.30 -5922.02   240.00     2.35 S2)  ;  2, 173
  (  243.60 -5915.12   240.00     2.35 S2)  ;  2, 174
  (  212.99 -5915.27   240.00     2.35 S2)  ;  2, 175
  (  201.20 -5912.97   240.00     2.35 S2)  ;  2, 176
  (  163.51 -5908.44   240.00     2.35 S2)  ;  2, 177
  (  130.46 -5892.11   240.00     2.35 S2)  ;  2, 178
  (  113.90 -5875.69   240.00     2.35 S2)  ;  2, 179
  (   92.53 -5838.10   240.00     2.35 S2)  ;  2, 180
  (   80.67 -5819.31   240.00     2.35 S2)  ;  2, 181
  (   59.34 -5791.14   240.00     2.35 S2)  ;  2, 182
  (   40.36 -5760.61   240.00     2.35 S2)  ;  2, 183
  (   23.76 -5734.78   240.00     2.35 S2)  ;  2, 184
  (   -2.42 -5676.01   240.00     2.35 S2)  ;  2, 185
  (  -23.83 -5631.35   240.00     2.35 S2)  ;  2, 186
  (  -61.92 -5542.02   240.00     2.35 S2)  ;  2, 187
  (  -88.07 -5490.31   240.00     2.35 S2)  ;  2, 188
  (  -99.93 -5471.53   240.00     2.35 S2)  ;  2, 189
  ( -114.14 -5455.10   240.00     2.35 S2)  ;  2, 190
  ( -128.36 -5433.97   240.00     2.35 S2)  ;  2, 191
  ( -133.08 -5431.63   240.00     2.35 S2)  ;  2, 192
  ( -133.05 -5438.70   240.00     2.35 S2)  ;  2, 193
  ( -130.66 -5448.11   240.00     2.35 S2)  ;  2, 194
  ( -130.27 -5530.56   240.00     2.35 S2)  ;  2, 195
  ( -132.51 -5554.12   240.00     2.35 S2)  ;  2, 196
  ( -132.33 -5591.81   240.00     2.35 S2)  ;  2, 197
  ( -127.39 -5641.26   240.00     2.35 S2)  ;  2, 198
  ( -103.27 -5763.65   240.00     2.35 S2)  ;  2, 199
  ( -103.15 -5789.56   240.00     2.35 S2)  ;  2, 200
  (  -93.33 -5874.31   240.00     2.35 S2)  ;  2, 201
  (  -95.41 -5930.86   240.00     2.35 S2)  ;  2, 202
  ( -109.30 -5982.75   240.00     2.35 S2)  ;  2, 203
  ( -162.86 -6110.21   240.00     2.35 S2)  ;  2, 204
  ( -202.52 -6188.13   240.00     2.35 S2)  ;  2, 205
  ( -242.27 -6247.22   240.00     2.35 S2)  ;  2, 206
  ( -275.10 -6277.99   240.00     2.35 S2)  ;  2, 207
  ( -289.16 -6289.84   240.00     2.35 S2)  ;  2, 208
  ( -425.40 -6363.50   240.00     2.35 S2)  ;  2, 209
  ( -484.08 -6403.83   240.00     2.35 S2)  ;  2, 210
  ( -505.21 -6415.71   240.00     2.35 S2)  ;  2, 211
  ( -528.64 -6441.73   240.00     2.35 S2)  ;  2, 212
  ( -542.71 -6453.57   240.00     2.35 S2)  ;  2, 213
  ( -566.11 -6484.30   240.00     2.35 S2)  ;  2, 214
  ( -580.18 -6496.15   240.00     2.35 S2)  ;  2, 215
  ( -589.55 -6507.98   240.00     2.35 S2)  ;  2, 216
  ( -603.62 -6519.81   240.00     2.35 S2)  ;  2, 217
  ( -627.05 -6545.84   240.00     2.35 S2)  ;  2, 218
  ( -641.14 -6552.97   240.00     2.35 S2)  ;  2, 219
  ( -657.57 -6564.83   240.00     2.35 S2)  ;  2, 220
  ( -681.03 -6581.43   240.00     2.35 S2)  ;  2, 221
  ( -732.93 -6562.83   240.00     2.35 S2)  ;  2, 222
  ( -728.21 -6565.16   240.00     2.35 S2)  ;  2, 223
  ( -624.38 -6899.21   240.00     2.35 S2)  ;  2, 224
  ( -617.35 -6892.12   240.00     2.35 S2)  ;  2, 225
  ( -603.24 -6887.33   240.00     2.35 S2)  ;  2, 226
  ( -521.04 -6842.20   240.00     2.35 S2)  ;  2, 227
  ( -483.50 -6813.75   240.00     2.35 S2)  ;  2, 228
  ( -429.56 -6766.38   240.00     2.35 S2)  ;  2, 229
  ( -403.76 -6745.06   240.00     2.35 S2)  ;  2, 230
  ( -307.59 -6666.87   240.00     2.35 S2)  ;  2, 231
  ( -277.09 -6643.17   240.00     2.35 S2)  ;  2, 232
  ( -244.22 -6621.81   240.00     2.35 S2)  ;  2, 233
  ( -230.11 -6617.03   240.00     2.35 S2)  ;  2, 234
  ( -213.61 -6621.67   240.00     2.35 S2)  ;  2, 235
  ( -204.17 -6626.33   240.00     2.35 S2)  ;  2, 236
  ( -194.73 -6628.65   240.00     2.35 S2)  ;  2, 237
  ( -175.87 -6633.27   240.00     2.35 S2)  ;  2, 238
  ( -149.96 -6635.51   240.00     2.35 S2)  ;  2, 239
  ( -154.72 -6626.10   240.00     2.35 S2)  ;  2, 240
  ( -159.56 -6597.86   240.00     2.35 S2)  ;  2, 241
  ( -176.26 -6550.82   240.00     2.35 S2)  ;  2, 242
  ( -178.77 -6520.21   240.00     2.35 S2)  ;  2, 243
  ( -171.85 -6487.20   240.00     2.35 S2)  ;  2, 244
  ( -150.77 -6463.54   240.00     2.35 S2)  ;  2, 245
  ( -106.20 -6428.00   240.00     2.35 S2)  ;  2, 246
  (  -78.03 -6409.01   240.00     2.35 S2)  ;  2, 247
  (  -54.55 -6394.77   240.00     2.35 S2)  ;  2, 248
  (    1.79 -6356.82   240.00     2.35 S2)  ;  2, 249
  (   46.44 -6337.76   240.00     2.35 S2)  ;  2, 250
  (   86.42 -6328.15   240.00     2.35 S2)  ;  2, 251
  (  117.03 -6328.00   240.00     2.35 S2)  ;  2, 252
  (  140.60 -6332.60   240.00     2.35 S2)  ;  2, 253
  (  244.37 -6367.46   240.00     2.35 S2)  ;  2, 254
  (  310.43 -6393.05   240.00     2.35 S2)  ;  2, 255
  (  371.77 -6418.68   240.00     2.35 S2)  ;  2, 256
  (  456.73 -6458.33   240.00     2.35 S2)  ;  2, 257
  (  553.50 -6507.34   240.00     2.35 S2)  ;  2, 258
  (  619.63 -6547.07   240.00     2.35 S2)  ;  2, 259
  (  673.96 -6584.50   240.00     2.35 S2)  ;  2, 260
  (  737.73 -6624.25   240.00     2.35 S2)  ;  2, 261
  (  754.24 -6631.25   240.00     2.35 S2)  ;  2, 262
  (  770.78 -6642.94   240.00     2.35 S2)  ;  2, 263
  (  825.07 -6668.60   240.00     2.35 S2)  ;  2, 264
  (  862.78 -6677.84   240.00     2.35 S2)  ;  2, 265
  (  895.76 -6680.04   240.00     2.35 S2)  ;  2, 266
  (  952.22 -6670.35   240.00     2.35 S2)  ;  2, 267
  (  959.29 -6670.32   240.00     2.35 S2)  ;  2, 268
  ( 1205.25 -6680.97   240.00     2.35 S2)  ;  2, 269
  ( 1235.88 -6685.54   240.00     2.35 S2)  ;  2, 270
  ( 1302.14 -6753.54   240.00     2.35 S2)  ;  2, 271
  ( 1337.69 -6802.84   240.00     2.35 S2)  ;  2, 272
  ( 1356.72 -6845.15   240.00     2.35 S2)  ;  2, 273
  ( 1380.43 -6878.02   240.00     2.35 S2)  ;  2, 274
  ( 1418.45 -6950.87   240.00     2.35 S2)  ;  2, 275
  ( 1446.85 -6981.36   240.00     2.35 S2)  ;  2, 276
  ( 1463.41 -6997.77   240.00     2.35 S2)  ;  2, 277
  ( 1506.05 -7051.75   240.00     2.35 S2)  ;  2, 278
  ( 1539.34 -7119.90   240.00     2.35 S2)  ;  2, 279
  ( 1546.50 -7141.08   240.00     2.35 S2)  ;  2, 280
  ( 1546.57 -7155.21   240.00     2.35 S2)  ;  2, 281
  ( 1532.71 -7214.17   240.00     2.35 S2)  ;  2, 282
  ( 1504.84 -7294.39   240.00     2.35 S2)  ;  2, 283
  ( 1456.08 -7440.67   240.00     2.35 S2)  ;  2, 284
  ( 1432.84 -7506.74   240.00     2.35 S2)  ;  2, 285
  ( 1418.89 -7544.49   240.00     2.35 S2)  ;  2, 286
  ( 1395.49 -7575.23   240.00     2.35 S2)  ;  2, 287
  ( 1393.15 -7579.96   240.00     2.35 S2)  ;  2, 288
  ( 1402.55 -7575.19   240.00     2.35 S2)  ;  2, 289
  ( 1435.49 -7567.98   240.00     2.35 S2)  ;  2, 290
  ( 1463.74 -7567.84   240.00     2.35 S2)  ;  2, 291
  ( 1496.79 -7584.18   240.00     2.35 S2)  ;  2, 292
  ( 1508.61 -7595.90   240.00     2.35 S2)  ;  2, 293
  ( 1525.18 -7612.30   240.00     2.35 S2)  ;  2, 294
  ( 1548.92 -7654.60   240.00     2.35 S2)  ;  2, 295
  ( 1568.10 -7727.53   240.00     2.35 S2)  ;  2, 296
  ( 1570.51 -7736.94   240.00     2.35 S2)  ;  2, 297
  ( 1626.64 -7936.95   240.00     2.35 S2)  ;  2, 298
  ( 1615.42 -8054.78   240.00     2.35 S2)  ;  2, 299
  ( 1592.34 -8153.83   240.00     2.35 S2)  ;  2, 300
  ( 1578.43 -8201.01   240.00     2.35 S2)  ;  2, 301
  ( 1548.16 -8271.82   240.00     2.35 S2)  ;  2, 302
  ( 1503.82 -8356.84   240.00     2.35 S2)  ;  2, 303
  ( 1461.73 -8420.64   240.00     2.35 S2)  ;  2, 304
  ( 1426.61 -8463.21   240.00     2.35 S2)  ;  2, 305
  ( 1370.43 -8534.14   240.00     2.35 S2)  ;  2, 306
  ( 1344.69 -8567.25   240.00     2.35 S2)  ;  2, 307
  ( 1265.10 -8668.91   240.00     2.35 S2)  ;  2, 308
  ( 1074.10 -8895.97   240.00     2.35 S2)  ;  2, 309
  ( 1010.77 -8948.10   240.00     2.35 S2)  ;  2, 310
  (  959.14 -8986.04   240.00     2.35 S2)  ;  2, 311
  (  905.13 -9016.91   240.00     2.35 S2)  ;  2, 312
  (  829.92 -9047.89   240.00     2.35 S2)  ;  2, 313
  (  731.16 -9076.62   240.00     2.35 S2)  ;  2, 314
  (  653.54 -9093.48   240.00     2.35 S2)  ;  2, 315
  (  568.81 -9103.30   240.00     2.35 S2)  ;  2, 316
  (  509.95 -9105.93   240.00     2.35 S2)  ;  2, 317
  (  484.08 -9110.77   240.00     2.35 S2)  ;  2, 318
  (  422.86 -9113.42   240.00     2.35 S2)  ;  2, 319
  (  399.30 -9111.17   240.00     2.35 S2)  ;  2, 320
  (  356.92 -9111.37   240.00     2.35 S2)  ;  2, 321
  (  291.10 -9135.24   240.00     2.35 S2)  ;  2, 322
  (  279.35 -9142.35   240.00     2.35 S2)  ;  2, 323
  (  253.53 -9158.96   240.00     2.35 S2)  ;  2, 324
  (  234.78 -9177.90   240.00     2.35 S2)  ;  2, 325
  (  216.04 -9196.83   240.00     2.35 S2)  ;  2, 326
  (  199.63 -9213.40   240.00     2.35 S2)  ;  2, 327
  (  185.59 -9232.31   240.00     2.35 S2)  ;  2, 328
  (  171.54 -9248.87   240.00     2.35 S2)  ;  2, 329
  (  159.81 -9258.34   240.00     2.35 S2)  ;  2, 330
  (  117.54 -9282.11   240.00     2.35 S2)  ;  2, 331
  (  101.09 -9291.60   240.00     2.35 S2)  ;  2, 332
  (   70.60 -9315.31   240.00     2.35 S2)  ;  2, 333
  (   40.07 -9334.29   240.00     2.35 S2)  ;  2, 334
  (   18.95 -9348.53   240.00     2.35 S2)  ;  2, 335
  (    2.52 -9358.03   240.00     2.35 S2)  ;  2, 336
  (  -18.62 -9372.26   240.00     2.35 S2)  ;  2, 337
  (  -51.45 -9398.32   240.00     2.35 S2)  ;  2, 338
  (  -70.25 -9407.84   240.00     2.35 S2)  ;  2, 339
  ( -100.76 -9429.19   240.00     2.35 S2)  ;  2, 340
  (  -98.41 -9429.17   240.00     2.35 S2)  ;  2, 341
  ( -186.79 -9450.78   240.00     2.35 S2)  ;  2, 342
  ( -219.76 -9450.94   240.00     2.35 S2)  ;  2, 343
  ( -262.12 -9455.85   240.00     2.35 S2)  ;  2, 344
  ( -295.04 -9465.42   240.00     2.35 S2)  ;  2, 345
  ( -318.56 -9470.25   240.00     2.35 S2)  ;  2, 346
  ( -335.05 -9470.33   240.00     2.35 S2)  ;  2, 347
  ( -367.98 -9477.54   240.00     2.35 S2)  ;  2, 348
  ( -405.59 -9491.86   240.00     2.35 S2)  ;  2, 349
  ( -419.68 -9498.99   240.00     2.35 S2)  ;  2, 350
  ( -429.09 -9501.39   240.00     2.35 S2)  ;  2, 351
  ( -454.95 -9510.93   240.00     2.35 S2)  ;  2, 352
  ( -471.42 -9513.37   240.00     2.35 S2)  ;  2, 353
  ( -494.97 -9513.48   240.00     2.35 S2)  ;  2, 354
  ( -511.44 -9515.91   240.00     2.35 S2)  ;  2, 355
  ( -532.64 -9513.66   240.00     2.35 S2)  ;  2, 356
  ( -615.13 -9497.56   240.00     2.35 S2)  ;  2, 357
  ( -655.24 -9481.26   240.00     2.35 S2)  ;  2, 358
  ( -671.79 -9467.20   240.00     2.35 S2)  ;  2, 359
  ( -688.38 -9446.07   240.00     2.35 S2)  ;  2, 360
  ( -704.93 -9429.66   240.00     2.35 S2)  ;  2, 361
  ( -714.42 -9415.58   240.00     2.35 S2)  ;  2, 362
  ( -738.06 -9396.85   240.00     2.35 S2)  ;  2, 363
  ( -780.52 -9380.56   240.00     2.35 S2)  ;  2, 364
  ( -794.67 -9375.90   240.00     2.35 S2)  ;  2, 365
  ( -811.13 -9380.70   240.00     2.35 S2)  ;  2, 366
  ( -822.83 -9397.25   240.00     2.35 S2)  ;  2, 367
  ( -829.74 -9427.90   240.00     2.35 S2)  ;  2, 368
  ( -832.03 -9444.40   240.00     2.35 S2)  ;  2, 369
  ( -848.26 -9496.30   240.00     2.35 S2)  ;  2, 370
  ( -857.60 -9512.83   240.00     2.35 S2)  ;  2, 371
  ( -864.59 -9529.35   240.00     2.35 S2)  ;  2, 372
  ( -883.28 -9560.06   240.00     2.35 S2)  ;  2, 373
  ( -902.03 -9579.00   240.00     2.35 S2)  ;  2, 374
  ( -953.71 -9605.16   240.00     2.35 S2)  ;  2, 375
  (-1024.18 -9640.83   240.00     2.35 S2)  ;  2, 376
  (-1066.47 -9662.23   240.00     2.35 S2)  ;  2, 377
  (-1129.91 -9693.15   240.00     2.35 S2)  ;  2, 378
  (-1158.12 -9700.35   240.00     2.35 S2)  ;  2, 379
  (-1186.34 -9709.90   240.00     2.35 S2)  ;  2, 380
  (-1233.36 -9724.25   240.00     2.35 S2)  ;  2, 381
  (-1259.23 -9733.81   240.00     2.35 S2)  ;  2, 382
  (-1285.07 -9745.71   240.00     2.35 S2)  ;  2, 383
  (-1317.98 -9757.63   240.00     2.35 S2)  ;  2, 384
  (-1414.37 -9791.07   240.00     2.35 S2)  ;  2, 385
  (-1444.92 -9802.99   240.00     2.35 S2)  ;  2, 386
  (-1461.37 -9810.14   240.00     2.35 S2)  ;  2, 387
  (-1719.21 -9839.57   240.00     2.35 S2)  ;  2, 388
  (-1825.14 -9847.13   240.00     2.35 S2)  ;  2, 389
  (-1926.30 -9868.82   240.00     2.35 S2)  ;  2, 390
  (-2025.13 -9881.06   240.00     2.35 S2)  ;  2, 391
  (-2194.63 -9893.63   240.00     2.35 S2)  ;  2, 392
  (-2302.87 -9908.28   240.00     2.35 S2)  ;  2, 393
  (-2375.86 -9910.98   240.00     2.35 S2)  ;  2, 394
  (-2406.45 -9913.48   240.00     2.35 S2)  ;  2, 395
  (-2441.77 -9913.65   240.00     2.35 S2)  ;  2, 396
  (-2467.68 -9911.41   240.00     2.35 S2)  ;  2, 397
  (-2587.77 -9914.34   240.00     2.35 S2)  ;  2, 398
  (-2641.93 -9912.23   240.00     2.35 S2)  ;  2, 399
  (-2750.35 -9891.54   240.00     2.35 S2)  ;  2, 400
  (-2830.50 -9873.08   240.00     2.35 S2)  ;  2, 401
  (-2863.48 -9870.88   240.00     2.35 S2)  ;  2, 402
  (-3039.42 -9793.98   240.00     2.35 S2)  ;  2, 403
  (-3051.23 -9789.33   240.00     2.35 S2)  ;  2, 404
  (-3086.63 -9770.66   240.00     2.35 S2)  ;  2, 405
  (-3180.98 -9738.12   240.00     2.35 S2)  ;  2, 406
  (-3209.30 -9724.11   240.00     2.35 S2)  ;  2, 407
  (-3268.34 -9686.70   240.00     2.35 S2)  ;  2, 408
  (-3339.30 -9621.08   240.00     2.35 S2)  ;  2, 409
  (-3374.87 -9569.42   240.00     2.35 S2)  ;  2, 410
  (-3401.09 -9501.23   240.00     2.35 S2)  ;  2, 411
  (-3412.97 -9477.73   240.00     2.35 S2)  ;  2, 412
  (-3424.81 -9463.65   240.00     2.35 S2)  ;  2, 413
  (-3443.70 -9451.96   240.00     2.35 S2)  ;  2, 414
  (-3467.24 -9454.42   240.00     2.35 S2)  ;  2, 415
  (-3478.99 -9459.20   240.00     2.35 S2)  ;  2, 416
  (-3488.37 -9466.30   240.00     2.35 S2)  ;  2, 417
  (-3507.16 -9478.17   240.00     2.35 S2)  ;  2, 418
  (-3547.01 -9516.05   240.00     2.35 S2)  ;  2, 419
  (-3561.07 -9530.26   240.00     2.35 S2)  ;  2, 420
  (-3582.17 -9549.20   240.00     2.35 S2)  ;  2, 421
  (-3598.63 -9556.34   240.00     2.35 S2)  ;  2, 422
  (-3622.16 -9558.81   240.00     2.35 S2)  ;  2, 423
  (-3636.30 -9556.52   240.00     2.35 S2)  ;  2, 424
  (-3721.05 -9561.63   240.00     2.35 S2)  ;  2, 425
  (-3754.00 -9564.14   240.00     2.35 S2)  ;  2, 426
  (-3836.41 -9564.53   240.00     2.35 S2)  ;  2, 427
  (-3916.45 -9569.62   240.00     2.35 S2)  ;  2, 428
  (-4003.58 -9570.03   240.00     2.35 S2)  ;  2, 429
  (-4048.36 -9560.81   240.00     2.35 S2)  ;  2, 430
  (-4076.68 -9549.17   240.00     2.35 S2)  ;  2, 431
  (-4102.62 -9539.87   240.00     2.35 S2)  ;  2, 432
  (-4128.56 -9532.93   240.00     2.35 S2)  ;  2, 433
  (-4152.14 -9525.97   240.00     2.35 S2)  ;  2, 434
  (-4213.40 -9516.84   240.00     2.35 S2)  ;  2, 435
  (-4236.95 -9516.95   240.00     2.35 S2)  ;  2, 436
  (-4234.59 -9516.94   240.00     2.35 S2)  ;  2, 437
  (-4323.17 -9486.75   240.00     2.35 S2)  ;  2, 438
  (-4353.95 -9449.20   240.00     2.35 S2)  ;  2, 439
  (-4372.93 -9421.02   240.00     2.35 S2)  ;  2, 440
  (-4382.43 -9402.22   240.00     2.35 S2)  ;  2, 441
  (-4387.17 -9397.53   240.00     2.35 S2)  ;  2, 442
  (-4391.87 -9399.91   240.00     2.35 S2)  ;  2, 443
  (-4408.22 -9425.90   240.00     2.35 S2)  ;  2, 444
  (-4436.39 -9444.88   240.00     2.35 S2)  ;  2, 445
  (-4509.33 -9456.99   240.00     2.35 S2)  ;  2, 446
  (-4568.17 -9461.98   240.00     2.35 S2)  ;  2, 447
  (-4619.98 -9462.23   240.00     2.35 S2)  ;  2, 448
  (-4655.33 -9457.68   240.00     2.35 S2)  ;  2, 449
  (-4725.99 -9453.30   240.00     2.35 S2)  ;  2, 450
  (-4841.47 -9432.65   240.00     2.35 S2)  ;  2, 451
  (-4874.46 -9428.09   240.00     2.35 S2)  ;  2, 452
  (-4942.84 -9407.22   240.00     2.35 S2)  ;  2, 453
  (-5006.55 -9379.25   240.00     2.35 S2)  ;  2, 454
  (-5077.41 -9332.47   240.00     2.35 S2)  ;  2, 455
  (-5183.71 -9262.30   240.00     2.35 S2)  ;  2, 456
  (-5204.98 -9245.91   240.00     2.35 S2)  ;  2, 457
  (-5242.76 -9222.53   240.00     2.35 S2)  ;  2, 458
  (-5280.57 -9194.45   240.00     2.35 S2)  ;  2, 459
  (-5311.30 -9168.67   240.00     2.35 S2)  ;  2, 460
  (-5337.33 -9142.88   240.00     2.35 S2)  ;  2, 461
  (-5358.64 -9119.42   240.00     2.35 S2)  ;  2, 462
  (-5379.93 -9098.32   240.00     2.35 S2)  ;  2, 463
  (-5403.60 -9072.52   240.00     2.35 S2)  ;  2, 464
  (-5424.89 -9051.42   240.00     2.35 S2)  ;  2, 465
  (-5448.54 -9030.33   240.00     2.35 S2)  ;  2, 466
  (-5502.99 -8966.99   240.00     2.35 S2)  ;  2, 467
  (-5533.86 -8912.96   240.00     2.35 S2)  ;  2, 468
  (-5548.07 -8894.17   240.00     2.35 S2)  ;  2, 469
  (-5557.59 -8873.02   240.00     2.35 S2)  ;  2, 470
  (-5557.61 -8868.31   240.00     2.35 S2)  ;  2, 471
  (-5670.50 -8687.42   240.00     2.35 S2)  ;  2, 472
  (-5722.65 -8612.29   240.00     2.35 S2)  ;  2, 473
  (-5746.46 -8558.21   240.00     2.35 S2)  ;  2, 474
  (-5765.44 -8527.68   240.00     2.35 S2)  ;  2, 475
  (-5791.53 -8487.76   240.00     2.35 S2)  ;  2, 476
  (-5815.27 -8447.83   240.00     2.35 S2)  ;  2, 477
  (-5836.73 -8389.04   240.00     2.35 S2)  ;  2, 478
  (-5844.00 -8344.31   240.00     2.35 S2)  ;  2, 479
  (-5844.12 -8320.75   240.00     2.35 S2)  ;  2, 480
  (-5837.18 -8294.81   240.00     2.35 S2)  ;  2, 481
  (-5827.86 -8273.56   240.00     2.35 S2)  ;  2, 482
  (-5806.80 -8245.19   240.00     2.35 S2)  ;  2, 483
  (-5792.78 -8221.58   240.00     2.35 S2)  ;  2, 484
  (-5790.46 -8214.50   240.00     2.35 S2)  ;  2, 485
  (-5783.54 -8183.84   240.00     2.35 S2)  ;  2, 486
  (-5781.22 -8174.40   240.00     2.35 S2)  ;  2, 487
  (-5781.28 -8162.63   240.00     2.35 S2)  ;  2, 488
  (-5790.72 -8157.96   240.00     2.35 S2)  ;  2, 489
  (-5816.76 -8129.82   240.00     2.35 S2)  ;  2, 490
  (-5828.61 -8113.38   240.00     2.35 S2)  ;  2, 491
  (-5845.18 -8094.61   240.00     2.35 S2)  ;  2, 492
  (-5937.40 -8014.96   240.00     2.35 S2)  ;  2, 493
  (-5953.99 -7991.47   240.00     2.35 S2)  ;  2, 494
  (-5975.31 -7963.31   240.00     2.35 S2)  ;  2, 495
  (-5991.96 -7930.41   240.00     2.35 S2)  ;  2, 496
  (-6029.89 -7874.05   240.00     2.35 S2)  ;  2, 497
  (-6034.67 -7859.94   240.00     2.35 S2)  ;  2, 498
  (-6093.96 -7558.67   240.00     2.35 S2)  ;  2, 499
  (-6089.68 -7466.78   240.00     2.35 S2)  ;  2, 500
  (-6078.13 -7419.60   240.00     2.35 S2)  ;  2, 501
  (-6054.85 -7362.96   240.00     2.35 S2)  ;  2, 502
  (-6024.51 -7306.28   240.00     2.35 S2)  ;  2, 503
  (-5975.41 -7230.67   240.00     2.35 S2)  ;  2, 504
  (-5921.60 -7157.39   240.00     2.35 S2)  ;  2, 505
  (-5888.79 -7121.90   240.00     2.35 S2)  ;  2, 506
  (-5848.92 -7088.73   240.00     2.35 S2)  ;  2, 507
  (-5792.59 -7050.77   240.00     2.35 S2)  ;  2, 508
  (-5719.73 -7019.81   240.00     2.35 S2)  ;  2, 509
  (-5651.50 -7007.71   240.00     2.35 S2)  ;  2, 510
  (-5602.06 -7007.48   240.00     2.35 S2)  ;  2, 511
  (-5578.50 -7009.72   240.00     2.35 S2)  ;  2, 512
  (-5477.18 -7021.03   240.00     2.35 S2)  ;  2, 513
  (-5451.24 -7030.32   240.00     2.35 S2)  ;  2, 514
  (-5420.53 -7051.38   240.00     2.35 S2)  ;  2, 515
  (-5389.83 -7070.08   240.00     2.35 S2)  ;  2, 516
  (-5387.48 -7067.71   240.00     2.35 S2)  ;  2, 517
  (-5387.54 -7055.93   240.00     2.35 S2)  ;  2, 518
  (-5382.94 -7034.71   240.00     2.35 S2)  ;  2, 519
  (-5336.33 -6930.84   240.00     2.35 S2)  ;  2, 520
  (-5317.57 -6914.26   240.00     2.35 S2)  ;  2, 521
  (-5287.00 -6904.70   240.00     2.35 S2)  ;  2, 522
  (-5277.59 -6902.29   240.00     2.35 S2)  ;  2, 523
  (-5011.07 -6778.59   240.00     2.35 S2)  ;  2, 524
  (-4867.83 -6693.10   240.00     2.35 S2)  ;  2, 525
  (-4825.55 -6669.35   240.00     2.35 S2)  ;  2, 526
  (-4766.80 -6645.52   240.00     2.35 S2)  ;  2, 527
  (-4740.93 -6638.32   240.00     2.35 S2)  ;  2, 528
  (-4703.26 -6638.15   240.00     2.35 S2)  ;  2, 529
  (-4682.00 -6649.83   240.00     2.35 S2)  ;  2, 530
  (-4651.22 -6687.37   240.00     2.35 S2)  ;  2, 531
  (-4629.88 -6717.90   240.00     2.35 S2)  ;  2, 532
  (-4587.30 -6757.74   240.00     2.35 S2)  ;  2, 533
  (-4544.74 -6797.59   240.00     2.35 S2)  ;  2, 534
  (-4516.28 -6839.86   240.00     2.35 S2)  ;  2, 535
  (-4494.77 -6908.07   240.00     2.35 S2)  ;  2, 536
  (-4487.51 -6950.43   240.00     2.35 S2)  ;  2, 537
  (-4487.38 -6976.35   240.00     2.35 S2)  ;  2, 538
  (-4478.02 -6964.53   240.00     2.35 S2)  ;  2, 539
  (-4445.16 -6940.81   240.00     2.35 S2)  ;  2, 540
  (-4402.86 -6924.13   240.00     2.35 S2)  ;  2, 541
  (-4339.29 -6921.47   240.00     2.35 S2)  ;  2, 542
  (-4299.25 -6923.64   240.00     2.35 S2)  ;  2, 543
  (-4202.57 -6951.45   240.00     2.35 S2)  ;  2, 544
  (-4127.04 -6988.79   240.00     2.35 S2)  ;  2, 545
  (-4091.64 -7005.11   240.00     2.35 S2)  ;  2, 546
  (-4011.42 -7040.07   240.00     2.35 S2)  ;  2, 547
  (-3973.69 -7051.66   240.00     2.35 S2)  ;  2, 548
  (-3926.52 -7067.93   240.00     2.35 S2)  ;  2, 549
  (-3888.76 -7086.60   240.00     2.35 S2)  ;  2, 550
  (-3853.36 -7100.57   240.00     2.35 S2)  ;  2, 551
  (-3808.58 -7109.78   240.00     2.35 S2)  ;  2, 552
  (-3672.63 -7264.65   240.00     2.35 S2)  ;  2, 553
  (-3676.93 -7351.83   240.00     2.35 S2)  ;  2, 554
  (-3679.29 -7349.49   240.00     2.35 S2)  ;  2, 555
  (-3674.64 -7337.69   240.00     2.35 S2)  ;  2, 556
  (-3634.98 -7257.41   240.00     2.35 S2)  ;  2, 557
  (-3604.60 -7207.80   240.00     2.35 S2)  ;  2, 558
  (-3574.17 -7169.96   240.00     2.35 S2)  ;  2, 559
  (-3510.87 -7110.77   240.00     2.35 S2)  ;  2, 560
  (-3468.63 -7079.95   240.00     2.35 S2)  ;  2, 561
  (-3386.44 -7032.45   240.00     2.35 S2)  ;  2, 562
  (-3276.01 -6980.11   240.00     2.35 S2)  ;  2, 563
  (-3217.24 -6958.62   240.00     2.35 S2)  ;  2, 564
  (-3127.92 -6925.23   240.00     2.35 S2)  ;  2, 565
  (-3102.05 -6918.04   240.00     2.35 S2)  ;  2, 566
  (-3104.42 -6915.69   240.00     2.35 S2)  ;  2, 567
  (-3106.81 -6908.64   240.00     2.35 S2)  ;  2, 568
  (-3109.18 -6906.29   240.00     2.35 S2)  ;  2, 569
  (-3113.90 -6901.60   240.00     2.35 S2)  ;  2, 570
  (-3118.67 -6889.84   240.00     2.35 S2)  ;  2, 571
  (-3147.20 -6831.09   240.00     2.35 S2)  ;  2, 572
  (-3163.84 -6798.19   240.00     2.35 S2)  ;  2, 573
  (-3175.78 -6762.91   240.00     2.35 S2)  ;  2, 574
  (-3197.21 -6713.54   240.00     2.35 S2)  ;  2, 575
  (-3218.71 -6647.68   240.00     2.35 S2)  ;  2, 576
  (-3223.45 -6640.63   240.00     2.35 S2)  ;  2, 577
  (-3228.15 -6643.02   240.00     2.35 S2)  ;  2, 578
  (-3282.19 -6669.18   240.00     2.35 S2)  ;  2, 579
  (-3315.11 -6678.76   240.00     2.35 S2)  ;  2, 580
  (-3369.21 -6693.15   240.00     2.35 S2)  ;  2, 581
  (-3406.85 -6698.04   240.00     2.35 S2)  ;  2, 582
  (-3503.29 -6722.04   240.00     2.35 S2)  ;  2, 583
  (-3552.66 -6736.42   240.00     2.35 S2)  ;  2, 584
  (-3585.60 -6743.63   240.00     2.35 S2)  ;  2, 585
  (-3620.89 -6750.87   240.00     2.35 S2)  ;  2, 586
  (-3644.45 -6748.63   240.00     2.35 S2)  ;  2, 587
  (-3653.89 -6743.95   240.00     2.35 S2)  ;  2, 588
  (-3668.11 -6725.18   240.00     2.35 S2)  ;  2, 589
  (-3682.28 -6713.47   240.00     2.35 S2)  ;  2, 590
  (-3703.54 -6701.79   240.00     2.35 S2)  ;  2, 591
  (-3788.49 -6664.50   240.00     2.35 S2)  ;  2, 592
  (-3838.01 -6648.24   240.00     2.35 S2)  ;  2, 593
  (-3937.14 -6599.24   240.00     2.35 S2)  ;  2, 594
  (-4005.62 -6557.16   240.00     2.35 S2)  ;  2, 595
  (-4036.31 -6540.81   240.00     2.35 S2)  ;  2, 596
  (-4104.80 -6498.74   240.00     2.35 S2)  ;  2, 597
  (-4180.42 -6442.56   240.00     2.35 S2)  ;  2, 598
  (-4196.99 -6423.79   240.00     2.35 S2)  ;  2, 599
  (-4220.67 -6395.63   240.00     2.35 S2)  ;  2, 600
  (-4234.93 -6367.44   240.00     2.35 S2)  ;  2, 601
  (-4263.40 -6322.81   240.00     2.35 S2)  ;  2, 602
  (-4277.66 -6294.61   240.00     2.35 S2)  ;  2, 603
  (-4289.53 -6273.46   240.00     2.35 S2)  ;  2, 604
  (-4308.52 -6242.93   240.00     2.35 S2)  ;  2, 605
  (-4329.97 -6186.49   240.00     2.35 S2)  ;  2, 606
  (-4332.38 -6177.08   240.00     2.35 S2)  ;  2, 607
  (-4400.57 -5986.58   240.00     2.35 S2)  ;  2, 608
  (-4382.28 -5868.72   240.00     2.35 S2)  ;  2, 609
  (-4378.09 -5757.98   240.00     2.35 S2)  ;  2, 610
  (-4360.13 -5571.80   240.00     2.35 S2)  ;  2, 611
  (-4348.62 -5517.56   240.00     2.35 S2)  ;  2, 612
  (-4320.71 -5442.05   240.00     2.35 S2)  ;  2, 613
  (-4292.68 -5392.45   240.00     2.35 S2)  ;  2, 614
  (-4280.89 -5397.10   240.00     2.35 S2)  ;  2, 615
  (-4250.28 -5396.96   240.00     2.35 S2)  ;  2, 616
  (-4233.81 -5394.53   240.00     2.35 S2)  ;  2, 617
  (-4193.85 -5380.20   240.00     2.35 S2)  ;  2, 618
  (-4186.85 -5366.04   240.00     2.35 S2)  ;  2, 619
  (-4198.89 -5309.56   240.00     2.35 S2)  ;  2, 620
  (-4217.95 -5262.54   240.00     2.35 S2)  ;  2, 621
  (-4222.73 -5246.07   240.00     2.35 S2)  ;  2, 622
  (-4173.12 -5052.65   240.00     2.35 S2)  ;  2, 623
  (-4086.57 -4932.10   240.00     2.35 S2)  ;  2, 624
  (-4032.73 -4863.54   240.00     2.35 S2)  ;  2, 625
  (-3981.21 -4802.04   240.00     2.35 S2)  ;  2, 626
  (-3934.46 -4731.15   240.00     2.35 S2)  ;  2, 627
  (-3927.49 -4709.92   240.00     2.35 S2)  ;  2, 628
  (-3915.94 -4662.75   240.00     2.35 S2)  ;  2, 629
  (-3916.08 -4632.13   240.00     2.35 S2)  ;  2, 630
  (-3928.06 -4587.43   240.00     2.35 S2)  ;  2, 631
  (-3947.33 -4495.64   240.00     2.35 S2)  ;  2, 632
  (-3985.44 -4406.31   240.00     2.35 S2)  ;  2, 633
  (-4018.68 -4345.22   240.00     2.35 S2)  ;  2, 634
  (-4044.74 -4314.72   240.00     2.35 S2)  ;  2, 635
  (-4054.19 -4305.34   240.00     2.35 S2)  ;  2, 636
  (-4058.91 -4303.01   240.00     2.35 S2)  ;  2, 637
  (-4056.52 -4312.41   240.00     2.35 S2)  ;  2, 638
  (-4056.36 -4345.39   240.00     2.35 S2)  ;  2, 639
  (-4079.56 -4420.88   240.00     2.35 S2)  ;  2, 640
  (-4121.48 -4517.67   240.00     2.35 S2)  ;  2, 641
  (-4137.76 -4562.50   240.00     2.35 S2)  ;  2, 642
  (-4163.41 -4616.80   240.00     2.35 S2)  ;  2, 643
  (-4177.33 -4661.63   240.00     2.35 S2)  ;  2, 644
  (-4184.26 -4687.57   240.00     2.35 S2)  ;  2, 645
  (-4212.08 -4781.93   240.00     2.35 S2)  ;  2, 646
  (-4233.05 -4829.14   240.00     2.35 S2)  ;  2, 647
  (-4270.42 -4892.92   240.00     2.35 S2)  ;  2, 648
  (-4324.25 -4961.49   240.00     2.35 S2)  ;  2, 649
  (-4389.88 -5027.76   240.00     2.35 S2)  ;  2, 650
  (-4401.60 -5039.59   240.00     2.35 S2)  ;  2, 651
  (-4439.11 -5075.10   240.00     2.35 S2)  ;  2, 652
  (-4443.73 -5091.62   240.00     2.35 S2)  ;  2, 653
  (-4436.37 -5155.18   240.00     2.35 S2)  ;  2, 654
  (-4410.22 -5209.24   240.00     2.35 S2)  ;  2, 655
  (-4409.90 -5277.55   240.00     2.35 S2)  ;  2, 656
  (-4414.27 -5348.24   240.00     2.35 S2)  ;  2, 657
  (-4423.19 -5454.29   240.00     2.35 S2)  ;  2, 658
  (-4462.36 -5638.22   240.00     2.35 S2)  ;  2, 659
  (-4483.23 -5706.63   240.00     2.35 S2)  ;  2, 660
  (-4511.11 -5786.85   240.00     2.35 S2)  ;  2, 661
  (-4527.41 -5824.62   240.00     2.35 S2)  ;  2, 662
  (-4543.69 -5867.11   240.00     2.35 S2)  ;  2, 663
  (-4564.52 -5944.93   240.00     2.35 S2)  ;  2, 664
  (-4580.81 -5985.06   240.00     2.35 S2)  ;  2, 665
  (-4587.76 -6008.65   240.00     2.35 S2)  ;  2, 666
  (-4615.74 -6070.03   240.00     2.35 S2)  ;  2, 667
  (-4648.48 -6117.29   240.00     2.35 S2)  ;  2, 668
  (-4685.95 -6159.88   240.00     2.35 S2)  ;  2, 669
  (-4709.37 -6188.25   240.00     2.35 S2)  ;  2, 670
  (-4732.81 -6211.92   240.00     2.35 S2)  ;  2, 671
  (-4760.97 -6230.90   240.00     2.35 S2)  ;  2, 672
  (-4770.39 -6230.95   240.00     2.35 S2)  ;  2, 673
  (-4926.78 -6299.99   240.00     2.35 S2)  ;  2, 674
  (-4955.00 -6304.84   240.00     2.35 S2)  ;  2, 675
  (-5034.84 -6352.33   240.00     2.35 S2)  ;  2, 676
  (-5126.37 -6418.72   240.00     2.35 S2)  ;  2, 677
  (-5163.90 -6447.15   240.00     2.35 S2)  ;  2, 678
  (-5239.05 -6492.27   240.00     2.35 S2)  ;  2, 679
  (-5297.77 -6523.18   240.00     2.35 S2)  ;  2, 680
  (-5396.52 -6554.26   240.00     2.35 S2)  ;  2, 681
  (-5460.02 -6571.05   240.00     2.35 S2)  ;  2, 682
  (-5563.53 -6592.74   240.00     2.35 S2)  ;  2, 683
  (-5622.38 -6597.73   240.00     2.35 S2)  ;  2, 684
  (-5650.63 -6597.86   240.00     2.35 S2)  ;  2, 685
  (-5707.17 -6593.42   240.00     2.35 S2)  ;  2, 686
  (-5768.48 -6574.85   240.00     2.35 S2)  ;  2, 687
  (-5820.38 -6553.90   240.00     2.35 S2)  ;  2, 688
  (-5851.07 -6539.91   240.00     2.35 S2)  ;  2, 689
  (-5919.47 -6514.32   240.00     2.35 S2)  ;  2, 690
  (-5945.42 -6502.67   240.00     2.35 S2)  ;  2, 691
  (-5997.33 -6481.71   240.00     2.35 S2)  ;  2, 692
  (-6044.54 -6456.02   240.00     2.35 S2)  ;  2, 693
  (-6070.52 -6442.01   240.00     2.35 S2)  ;  2, 694
  (-6072.89 -6437.31   240.00     2.35 S2)  ;  2, 695
  (-6159.57 -6315.19   240.00     2.35 S2)  ;  2, 696
  (-6223.45 -6251.88   240.00     2.35 S2)  ;  2, 697
  (-6247.11 -6228.44   240.00     2.35 S2)  ;  2, 698
  (-6289.71 -6183.89   240.00     2.35 S2)  ;  2, 699
  (-6360.65 -6120.62   240.00     2.35 S2)  ;  2, 700
  (-6398.50 -6080.75   240.00     2.35 S2)  ;  2, 701
  (-6434.06 -6031.44   240.00     2.35 S2)  ;  2, 702
  (-6502.79 -5937.55   240.00     2.35 S2)  ;  2, 703
  (-6543.15 -5867.07   240.00     2.35 S2)  ;  2, 704
  (-6564.55 -5822.41   240.00     2.35 S2)  ;  2, 705
  (-6607.30 -5747.23   240.00     2.35 S2)  ;  2, 706
  (-6647.63 -5683.82   240.00     2.35 S2)  ;  2, 707
  (-6673.77 -5632.11   240.00     2.35 S2)  ;  2, 708
  (-6707.13 -5549.82   240.00     2.35 S2)  ;  2, 709
  (-6726.25 -5491.02   240.00     2.35 S2)  ;  2, 710
  (-6750.10 -5425.18   240.00     2.35 S2)  ;  2, 711
  (-6841.50 -5296.02   240.00     2.35 S2)  ;  2, 712
  (-6867.61 -5251.39   240.00     2.35 S2)  ;  2, 713
  (-6886.66 -5204.37   240.00     2.35 S2)  ;  2, 714
  (-6903.40 -5150.27   240.00     2.35 S2)  ;  2, 715
  (-6922.49 -5098.52   240.00     2.35 S2)  ;  2, 716
  (-6924.96 -5072.63   240.00     2.35 S2)  ;  2, 717
  (-6922.69 -5056.13   240.00     2.35 S2)  ;  2, 718
  (-6899.14 -5056.01   240.00     2.35 S2)  ;  2, 719
  (-6887.35 -5058.32   240.00     2.35 S2)  ;  2, 720
  (-6877.94 -5058.27   240.00     2.35 S2)  ;  2, 721
  (-6877.99 -5046.49   240.00     2.35 S2)  ;  2, 722
  (-6882.77 -5032.39   240.00     2.35 S2)  ;  2, 723
  (-6890.05 -4985.30   240.00     2.35 S2)  ;  2, 724
  (-6892.53 -4957.05   240.00     2.35 S2)  ;  2, 725
  (-6904.50 -4917.06   240.00     2.35 S2)  ;  2, 726
  (-6921.20 -4870.03   240.00     2.35 S2)  ;  2, 727
  (-6928.52 -4818.23   240.00     2.35 S2)  ;  2, 728
  (-6931.12 -4764.06   240.00     2.35 S2)  ;  2, 729
  (-6933.57 -4742.87   240.00     2.35 S2)  ;  2, 730
  (-6934.09 -4632.16   240.00     2.35 S2)  ;  2, 731
  (-6927.28 -4580.30   240.00     2.35 S2)  ;  2, 732
  (-6911.14 -4507.20   240.00     2.35 S2)  ;  2, 733
  (-6911.21 -4493.06   240.00     2.35 S2)  ;  2, 734
  (-6902.37 -4142.07   240.00     2.35 S2)  ;  2, 735
  (-6888.78 -4028.93   240.00     2.35 S2)  ;  2, 736
  (-6867.96 -3948.74   240.00     2.35 S2)  ;  2, 737
  (-6844.91 -3842.62   240.00     2.35 S2)  ;  2, 738
  (-6814.88 -3719.99   240.00     2.35 S2)  ;  2, 739
  (-6798.73 -3649.25   240.00     2.35 S2)  ;  2, 740
  (-6782.45 -3606.77   240.00     2.35 S2)  ;  2, 741
  (-6766.13 -3571.35   240.00     2.35 S2)  ;  2, 742
  (-6690.91 -3321.25   240.00     2.35 S2)  ;  2, 743
  (-6651.31 -3229.20   240.00     2.35 S2)  ;  2, 744
  (-6606.82 -3177.17   240.00     2.35 S2)  ;  2, 745
  (-6599.79 -3167.70   240.00     2.35 S2)  ;  2, 746
  (-6588.05 -3160.59   240.00     2.35 S2)  ;  2, 747
  (-6581.04 -3151.12   240.00     2.35 S2)  ;  2, 748
  (-6578.76 -3134.63   240.00     2.35 S2)  ;  2, 749
  (-6597.77 -3097.02   240.00     2.35 S2)  ;  2, 750
  (-6612.07 -3061.76   240.00     2.35 S2)  ;  2, 751
  (-6621.72 -3012.33   240.00     2.35 S2)  ;  2, 752
  (-6622.01 -2951.08   240.00     2.35 S2)  ;  2, 753
  (-6612.87 -2892.15   240.00     2.35 S2)  ;  2, 754
  (-6601.30 -2847.35   240.00     2.35 S2)  ;  2, 755
  (-6571.11 -2757.68   240.00     2.35 S2)  ;  2, 756
  (-6557.23 -2705.80   240.00     2.35 S2)  ;  2, 757
  (-6545.60 -2675.11   240.00     2.35 S2)  ;  2, 758
  (-6538.66 -2649.17   240.00     2.35 S2)  ;  2, 759
  (-6501.45 -2550.05   240.00     2.35 S2)  ;  2, 760
  (-6492.07 -2540.59   240.00     2.35 S2)  ;  2, 761
  (-6372.54 -2200.83   240.00     2.35 S2)  ;  2, 762
  (-6321.41 -2056.89   240.00     2.35 S2)  ;  2, 763
  (-6302.77 -2016.76   240.00     2.35 S2)  ;  2, 764
  (-6291.07 -2000.21   240.00     2.35 S2)  ;  2, 765
  (-6276.97 -1993.08   240.00     2.35 S2)  ;  2, 766
  (-6274.66 -1983.65   240.00     2.35 S2)  ;  2, 767
  (-6277.05 -1976.59   240.00     2.35 S2)  ;  2, 768
  (-6281.85 -1957.77   240.00     2.35 S2)  ;  2, 769
  (-6286.78 -1910.67   240.00     2.35 S2)  ;  2, 770
  (-6286.92 -1880.05   240.00     2.35 S2)  ;  2, 771
  (-6289.41 -1854.16   240.00     2.35 S2)  ;  2, 772
  (-6282.68 -1781.09   240.00     2.35 S2)  ;  2, 773
  (-6273.58 -1715.09   240.00     2.35 S2)  ;  2, 774
  (-6257.36 -1658.48   240.00     2.35 S2)  ;  2, 775
  (-6238.69 -1620.70   240.00     2.35 S2)  ;  2, 776
  (-6224.67 -1599.44   240.00     2.35 S2)  ;  2, 777
  (-6081.47 -1292.53   240.00     2.35 S2)  ;  2, 778
  (-6034.79 -1205.15   240.00     2.35 S2)  ;  2, 779
  (-5997.41 -1141.36   240.00     2.35 S2)  ;  2, 780
  (-5990.42 -1127.20   240.00     2.35 S2)  ;  2, 781
  (-5974.05 -1101.21   240.00     2.35 S2)  ;  2, 782
  (-5967.10 -1077.62   240.00     2.35 S2)  ;  2, 783
  (-5964.86 -1054.06   240.00     2.35 S2)  ;  2, 784
  (-5941.79  -952.65   240.00     2.35 S2)  ;  2, 785
  (-5930.26  -898.41   240.00     2.35 S2)  ;  2, 786
  (-5897.71  -811.10   240.00     2.35 S2)  ;  2, 787
  (-5860.46  -721.41   240.00     2.35 S2)  ;  2, 788
  (-5844.10  -695.42   240.00     2.35 S2)  ;  2, 789
  (-5830.12  -662.38   240.00     2.35 S2)  ;  2, 790
  (-5816.09  -641.11   240.00     2.35 S2)  ;  2, 791
  (-5672.53  -407.21   240.00     2.35 S2)  ;  2, 792
  (-5569.40  -305.44   240.00     2.35 S2)  ;  2, 793
  (-5503.79  -236.81   240.00     2.35 S2)  ;  2, 794
  (-5393.69  -116.16   240.00     2.35 S2)  ;  2, 795
  (-5382.02   -94.90   240.00     2.35 S2)  ;  2, 796
  (-5368.06   -59.50   240.00     2.35 S2)  ;  2, 797
  (-5342.38    -9.90   240.00     2.35 S2)  ;  2, 798
  (-5328.41    20.78   240.00     2.35 S2)  ;  2, 799
  (-5321.44    42.02   240.00     2.35 S2)  ;  2, 800
  (-5312.15    70.33   240.00     2.35 S2)  ;  2, 801
  (-5300.49    93.94   240.00     2.35 S2)  ;  2, 802
  (-5291.18   117.54   240.00     2.35 S2)  ;  2, 803
  (-5265.47   157.71   240.00     2.35 S2)  ;  2, 804
  (-5143.15   405.62   240.00     2.35 S2)  ;  2, 805
  (-5087.12   507.18   240.00     2.35 S2)  ;  2, 806
  (-5061.39   545.00   240.00     2.35 S2)  ;  2, 807
  (-4988.88   648.98   240.00     2.35 S2)  ;  2, 808
  (-4956.13   693.89   240.00     2.35 S2)  ;  2, 809
  (-4860.18   821.56   240.00     2.35 S2)  ;  2, 810
  (-4780.55   911.44   240.00     2.35 S2)  ;  2, 811
  (-4731.38   970.57   240.00     2.35 S2)  ;  2, 812
  (-4670.53  1050.94   240.00     2.35 S2)  ;  2, 813
  (-4609.60  1112.48   240.00     2.35 S2)  ;  2, 814
  (-4486.70  1245.00   240.00     2.35 S2)  ;  2, 815
  (-4374.08  1330.33   240.00     2.35 S2)  ;  2, 816
  (-4256.66  1399.20   240.00     2.35 S2)  ;  2, 817
  (-4195.58  1430.11   240.00     2.35 S2)  ;  2, 818
  (-4068.61  1470.75   240.00     2.35 S2)  ;  2, 819
  (-3941.52  1483.13   240.00     2.35 S2)  ;  2, 820
  (-3887.36  1483.39   240.00     2.35 S2)  ;  2, 821
  (-3811.96  1471.96   240.00     2.35 S2)  ;  2, 822
  (-3724.72  1448.82   240.00     2.35 S2)  ;  2, 823
  (-3682.30  1441.95   240.00     2.35 S2)  ;  2, 824
  (-3630.49  1442.20   240.00     2.35 S2)  ;  2, 825
  (-3597.56  1447.06   240.00     2.35 S2)  ;  2, 826
  (-3548.17  1461.43   240.00     2.35 S2)  ;  2, 827
  (-3524.65  1466.26   240.00     2.35 S2)  ;  2, 828
  (-3510.49  1461.60   240.00     2.35 S2)  ;  2, 829 Closure point
)  ;  End of contour

("section outline"
  (Color Cyan)
  (Closed)
  (GUID "94C1B10BF7864ABDB9493285C5821FDE")
  (MBFObjectType 5)
  (FillDensity 0)
  (Resolution 2.355648)
  (-4525.28  1077.15   480.00     2.35 S3)  ;  3, 1
  (-4459.35  1131.33   480.00     2.35 S3)  ;  3, 2
  (-4428.74  1143.11   480.00     2.35 S3)  ;  3, 3
  (-4405.19  1157.24   480.00     2.35 S3)  ;  3, 4
  (-4381.64  1169.02   480.00     2.35 S3)  ;  3, 5
  (-4351.03  1183.15   480.00     2.35 S3)  ;  3, 6
  (-4336.90  1194.93   480.00     2.35 S3)  ;  3, 7
  (-4322.78  1211.42   480.00     2.35 S3)  ;  3, 8
  (-4308.65  1237.33   480.00     2.35 S3)  ;  3, 9
  (-4296.87  1258.53   480.00     2.35 S3)  ;  3, 10
  (-4275.68  1284.45   480.00     2.35 S3)  ;  3, 11
  (-4247.42  1317.42   480.00     2.35 S3)  ;  3, 12
  (-4221.52  1345.69   480.00     2.35 S3)  ;  3, 13
  (-4190.91  1371.60   480.00     2.35 S3)  ;  3, 14
  (-4160.30  1392.81   480.00     2.35 S3)  ;  3, 15
  (-4115.56  1411.65   480.00     2.35 S3)  ;  3, 16
  (-4061.40  1430.50   480.00     2.35 S3)  ;  3, 17
  (-4009.60  1449.34   480.00     2.35 S3)  ;  3, 18
  (-3964.86  1461.12   480.00     2.35 S3)  ;  3, 19
  (-3865.96  1479.96   480.00     2.35 S3)  ;  3, 20
  (-3710.55  1517.65   480.00     2.35 S3)  ;  3, 21
  (-3665.81  1522.37   480.00     2.35 S3)  ;  3, 22
  (-3604.58  1534.14   480.00     2.35 S3)  ;  3, 23
  (-3562.20  1536.50   480.00     2.35 S3)  ;  3, 24
  (-3479.78  1527.08   480.00     2.35 S3)  ;  3, 25
  (-3432.69  1522.37   480.00     2.35 S3)  ;  3, 26
  (-3397.37  1512.94   480.00     2.35 S3)  ;  3, 27
  (-3345.56  1475.25   480.00     2.35 S3)  ;  3, 28
  (-3329.08  1458.76   480.00     2.35 S3)  ;  3, 29
  (-3322.02  1446.98   480.00     2.35 S3)  ;  3, 30
  (-3314.95  1439.92   480.00     2.35 S3)  ;  3, 31
  (-3291.40  1444.63   480.00     2.35 S3)  ;  3, 32
  (-3239.60  1472.90   480.00     2.35 S3)  ;  3, 33
  (-3211.34  1482.32   480.00     2.35 S3)  ;  3, 34
  (-3166.60  1489.39   480.00     2.35 S3)  ;  3, 35
  (-3121.86  1491.74   480.00     2.35 S3)  ;  3, 36
  (-3053.58  1479.96   480.00     2.35 S3)  ;  3, 37
  (-3018.26  1470.54   480.00     2.35 S3)  ;  3, 38
  (-2891.10  1456.41   480.00     2.35 S3)  ;  3, 39
  (-2834.59  1456.41   480.00     2.35 S3)  ;  3, 40
  (-2778.07  1463.47   480.00     2.35 S3)  ;  3, 41
  (-2688.59  1482.32   480.00     2.35 S3)  ;  3, 42
  (-2603.82  1494.10   480.00     2.35 S3)  ;  3, 43
  (-2577.92  1491.74   480.00     2.35 S3)  ;  3, 44
  (-2535.54  1482.32   480.00     2.35 S3)  ;  3, 45
  (-2469.60  1463.47   480.00     2.35 S3)  ;  3, 46
  (-2446.06  1451.70   480.00     2.35 S3)  ;  3, 47
  (-2413.09  1423.43   480.00     2.35 S3)  ;  3, 48
  (-2396.61  1397.52   480.00     2.35 S3)  ;  3, 49
  (-2368.35  1369.25   480.00     2.35 S3)  ;  3, 50
  (-2269.45  1147.82   480.00     2.35 S3)  ;  3, 51
  (-2262.39  1114.84   480.00     2.35 S3)  ;  3, 52
  (-2255.32  1084.22   480.00     2.35 S3)  ;  3, 53
  (-2248.26  1067.73   480.00     2.35 S3)  ;  3, 54
  (-2236.49  1053.59   480.00     2.35 S3)  ;  3, 55
  (-2234.13  1048.88   480.00     2.35 S3)  ;  3, 56
  (-2222.36  1081.86   480.00     2.35 S3)  ;  3, 57
  (-2212.94  1098.35   480.00     2.35 S3)  ;  3, 58
  (-2179.97  1185.51   480.00     2.35 S3)  ;  3, 59
  (-2168.20  1218.49   480.00     2.35 S3)  ;  3, 60
  (-2125.81  1310.36   480.00     2.35 S3)  ;  3, 61
  (-2104.62  1348.05   480.00     2.35 S3)  ;  3, 62
  (-2088.14  1366.89   480.00     2.35 S3)  ;  3, 63
  (-2050.46  1395.16   480.00     2.35 S3)  ;  3, 64
  (-1993.95  1423.43   480.00     2.35 S3)  ;  3, 65
  (-1946.85  1458.76   480.00     2.35 S3)  ;  3, 66
  (-1928.02  1468.19   480.00     2.35 S3)  ;  3, 67
  (-1883.28  1482.32   480.00     2.35 S3)  ;  3, 68
  (-1836.18  1484.68   480.00     2.35 S3)  ;  3, 69
  (-1774.96  1477.61   480.00     2.35 S3)  ;  3, 70
  (-1725.51  1470.54   480.00     2.35 S3)  ;  3, 71
  (-1657.22  1458.76   480.00     2.35 S3)  ;  3, 72
  (-1513.58  1458.76   480.00     2.35 S3)  ;  3, 73
  (-1475.91  1461.12   480.00     2.35 S3)  ;  3, 74
  (-1450.01  1458.76   480.00     2.35 S3)  ;  3, 75
  (-1428.81  1454.05   480.00     2.35 S3)  ;  3, 76
  (-1269.99  1477.63   480.00     2.35 S3)  ;  3, 77
  (-1199.35  1491.76   480.00     2.35 S3)  ;  3, 78
  ( -961.52  1517.67   480.00     2.35 S3)  ;  3, 79
  ( -897.95  1520.03   480.00     2.35 S3)  ;  3, 80
  ( -876.75  1515.32   480.00     2.35 S3)  ;  3, 81
  ( -848.50  1505.89   480.00     2.35 S3)  ;  3, 82
  ( -813.18  1503.54   480.00     2.35 S3)  ;  3, 83
  ( -690.73  1475.27   480.00     2.35 S3)  ;  3, 84
  ( -655.41  1475.27   480.00     2.35 S3)  ;  3, 85
  ( -572.99  1484.69   480.00     2.35 S3)  ;  3, 86
  ( -535.32  1487.05   480.00     2.35 S3)  ;  3, 87
  ( -514.13  1487.05   480.00     2.35 S3)  ;  3, 88
  ( -457.61  1465.85   480.00     2.35 S3)  ;  3, 89
  ( -398.74  1442.29   480.00     2.35 S3)  ;  3, 90
  ( -351.65  1423.45   480.00     2.35 S3)  ;  3, 91
  ( -285.72  1385.76   480.00     2.35 S3)  ;  3, 92
  ( -252.75  1369.27   480.00     2.35 S3)  ;  3, 93
  ( -163.27  1312.73   480.00     2.35 S3)  ;  3, 94
  ( -116.18  1277.40   480.00     2.35 S3)  ;  3, 95
  (  -64.37  1220.86   480.00     2.35 S3)  ;  3, 96
  (  -54.95  1206.73   480.00     2.35 S3)  ;  3, 97
  (  242.74   895.82   480.00     2.35 S3)  ;  3, 98
  (  313.38   825.16   480.00     2.35 S3)  ;  3, 99
  (  395.79   714.44   480.00     2.35 S3)  ;  3, 100
  (  426.40   672.04   480.00     2.35 S3)  ;  3, 101
  (  480.56   601.37   480.00     2.35 S3)  ;  3, 102
  (  518.24   540.12   480.00     2.35 S3)  ;  3, 103
  (  551.21   500.08   480.00     2.35 S3)  ;  3, 104
  (  572.40   469.45   480.00     2.35 S3)  ;  3, 105
  (  598.30   441.18   480.00     2.35 S3)  ;  3, 106
  (  621.85   417.63   480.00     2.35 S3)  ;  3, 107
  (  643.04   394.07   480.00     2.35 S3)  ;  3, 108
  (  668.94   356.38   480.00     2.35 S3)  ;  3, 109
  (  683.07   342.25   480.00     2.35 S3)  ;  3, 110
  (  701.91   316.34   480.00     2.35 S3)  ;  3, 111
  (  720.75   285.71   480.00     2.35 S3)  ;  3, 112
  (  734.87   271.58   480.00     2.35 S3)  ;  3, 113
  (  741.94   250.38   480.00     2.35 S3)  ;  3, 114
  ( 1060.83  -241.96   480.00     2.35 S3)  ;  3, 115
  ( 1126.76  -310.27   480.00     2.35 S3)  ;  3, 116
  ( 1152.66  -343.25   480.00     2.35 S3)  ;  3, 117
  ( 1213.89  -439.83   480.00     2.35 S3)  ;  3, 118
  ( 1237.43  -489.30   480.00     2.35 S3)  ;  3, 119
  ( 1251.56  -526.99   480.00     2.35 S3)  ;  3, 120
  ( 1268.04  -571.75   480.00     2.35 S3)  ;  3, 121
  ( 1277.46  -600.02   480.00     2.35 S3)  ;  3, 122
  ( 1331.62  -698.96   480.00     2.35 S3)  ;  3, 123
  ( 1362.23  -746.07   480.00     2.35 S3)  ;  3, 124
  ( 1366.94  -757.85   480.00     2.35 S3)  ;  3, 125
  ( 1502.16 -1061.71   480.00     2.35 S3)  ;  3, 126
  ( 1495.10 -1118.24   480.00     2.35 S3)  ;  3, 127
  ( 1497.45 -1144.16   480.00     2.35 S3)  ;  3, 128
  ( 1513.93 -1188.91   480.00     2.35 S3)  ;  3, 129
  ( 1539.84 -1233.67   480.00     2.35 S3)  ;  3, 130
  ( 1626.96 -1332.61   480.00     2.35 S3)  ;  3, 131
  ( 1657.57 -1372.65   480.00     2.35 S3)  ;  3, 132
  ( 1711.73 -1462.17   480.00     2.35 S3)  ;  3, 133
  ( 1756.47 -1556.39   480.00     2.35 S3)  ;  3, 134
  ( 1775.31 -1655.33   480.00     2.35 S3)  ;  3, 135
  ( 2000.04 -2300.78   480.00     2.35 S3)  ;  3, 136
  ( 2021.23 -2409.14   480.00     2.35 S3)  ;  3, 137
  ( 2028.30 -2479.81   480.00     2.35 S3)  ;  3, 138
  ( 2028.30 -2522.21   480.00     2.35 S3)  ;  3, 139
  ( 2030.65 -2545.77   480.00     2.35 S3)  ;  3, 140
  ( 2035.36 -2571.68   480.00     2.35 S3)  ;  3, 141
  ( 2037.71 -2597.59   480.00     2.35 S3)  ;  3, 142
  ( 2061.26 -2658.84   480.00     2.35 S3)  ;  3, 143
  ( 2065.97 -2691.82   480.00     2.35 S3)  ;  3, 144
  ( 2182.42 -3009.84   480.00     2.35 S3)  ;  3, 145
  ( 2205.97 -3085.22   480.00     2.35 S3)  ;  3, 146
  ( 2217.74 -3151.18   480.00     2.35 S3)  ;  3, 147
  ( 2215.39 -3155.89   480.00     2.35 S3)  ;  3, 148
  ( 2210.68 -3148.83   480.00     2.35 S3)  ;  3, 149
  ( 2201.26 -3146.47   480.00     2.35 S3)  ;  3, 150
  ( 2194.20 -3151.18   480.00     2.35 S3)  ;  3, 151
  ( 2194.20 -3158.25   480.00     2.35 S3)  ;  3, 152
  ( 2191.84 -3160.60   480.00     2.35 S3)  ;  3, 153
  ( 2191.84 -3170.03   480.00     2.35 S3)  ;  3, 154
  ( 2196.55 -3188.87   480.00     2.35 S3)  ;  3, 155
  ( 2210.68 -3212.43   480.00     2.35 S3)  ;  3, 156
  ( 2246.00 -3320.79   480.00     2.35 S3)  ;  3, 157
  ( 2253.06 -3360.83   480.00     2.35 S3)  ;  3, 158
  ( 2253.06 -3398.52   480.00     2.35 S3)  ;  3, 159
  ( 2257.77 -3419.73   480.00     2.35 S3)  ;  3, 160
  ( 2257.77 -3429.15   480.00     2.35 S3)  ;  3, 161
  ( 2288.38 -3490.39   480.00     2.35 S3)  ;  3, 162
  ( 2314.29 -3554.00   480.00     2.35 S3)  ;  3, 163
  ( 2351.96 -3655.29   480.00     2.35 S3)  ;  3, 164
  ( 2359.03 -3700.05   480.00     2.35 S3)  ;  3, 165
  ( 2430.68 -4142.89   480.00     2.35 S3)  ;  3, 166
  ( 2433.04 -4239.47   480.00     2.35 S3)  ;  3, 167
  ( 2433.04 -4263.03   480.00     2.35 S3)  ;  3, 168
  ( 2430.68 -4291.30   480.00     2.35 S3)  ;  3, 169
  ( 2428.33 -4347.83   480.00     2.35 S3)  ;  3, 170
  ( 2421.26 -4427.93   480.00     2.35 S3)  ;  3, 171
  ( 2418.91 -4458.55   480.00     2.35 S3)  ;  3, 172
  ( 2409.49 -4536.29   480.00     2.35 S3)  ;  3, 173
  ( 2409.49 -4585.75   480.00     2.35 S3)  ;  3, 174
  ( 2404.78 -4621.09   480.00     2.35 S3)  ;  3, 175
  ( 2400.07 -4717.67   480.00     2.35 S3)  ;  3, 176
  ( 2358.75 -4955.55   480.00     2.35 S3)  ;  3, 177
  ( 2342.27 -5007.38   480.00     2.35 S3)  ;  3, 178
  ( 2316.37 -5075.69   480.00     2.35 S3)  ;  3, 179
  ( 2309.31 -5080.40   480.00     2.35 S3)  ;  3, 180
  ( 2281.05 -5087.47   480.00     2.35 S3)  ;  3, 181
  ( 2271.63 -5094.53   480.00     2.35 S3)  ;  3, 182
  ( 2262.21 -5111.02   480.00     2.35 S3)  ;  3, 183
  ( 2262.21 -5132.22   480.00     2.35 S3)  ;  3, 184
  ( 2269.28 -5155.78   480.00     2.35 S3)  ;  3, 185
  ( 2269.28 -5188.76   480.00     2.35 S3)  ;  3, 186
  ( 2252.79 -5278.27   480.00     2.35 S3)  ;  3, 187
  ( 2241.02 -5308.90   480.00     2.35 S3)  ;  3, 188
  ( 2210.41 -5358.37   480.00     2.35 S3)  ;  3, 189
  ( 2177.44 -5405.48   480.00     2.35 S3)  ;  3, 190
  ( 2153.89 -5447.88   480.00     2.35 S3)  ;  3, 191
  ( 2120.93 -5506.77   480.00     2.35 S3)  ;  3, 192
  ( 2102.09 -5537.40   480.00     2.35 S3)  ;  3, 193
  ( 2092.67 -5556.24   480.00     2.35 S3)  ;  3, 194
  ( 2080.90 -5575.09   480.00     2.35 S3)  ;  3, 195
  ( 2071.48 -5598.64   480.00     2.35 S3)  ;  3, 196
  ( 2050.29 -5638.69   480.00     2.35 S3)  ;  3, 197
  ( 2026.74 -5671.67   480.00     2.35 S3)  ;  3, 198
  ( 2014.96 -5685.80   480.00     2.35 S3)  ;  3, 199
  ( 1993.77 -5702.29   480.00     2.35 S3)  ;  3, 200
  ( 1974.93 -5711.71   480.00     2.35 S3)  ;  3, 201
  ( 1980.65 -5824.80   480.00     2.35 S3)  ;  3, 202
  ( 1959.46 -5876.63   480.00     2.35 S3)  ;  3, 203
  ( 1931.20 -5956.72   480.00     2.35 S3)  ;  3, 204
  ( 1902.94 -6017.96   480.00     2.35 S3)  ;  3, 205
  ( 1886.46 -6050.94   480.00     2.35 S3)  ;  3, 206
  ( 1853.49 -6107.48   480.00     2.35 S3)  ;  3, 207
  ( 1778.14 -6213.48   480.00     2.35 S3)  ;  3, 208
  ( 1742.82 -6251.17   480.00     2.35 S3)  ;  3, 209
  ( 1669.83 -6328.91   480.00     2.35 S3)  ;  3, 210
  ( 1580.35 -6411.36   480.00     2.35 S3)  ;  3, 211
  ( 1481.45 -6482.03   480.00     2.35 S3)  ;  3, 212
  ( 1457.90 -6496.16   480.00     2.35 S3)  ;  3, 213
  ( 1422.58 -6517.36   480.00     2.35 S3)  ;  3, 214
  ( 1391.97 -6526.78   480.00     2.35 S3)  ;  3, 215
  ( 1349.58 -6529.14   480.00     2.35 S3)  ;  3, 216
  ( 1269.52 -6515.01   480.00     2.35 S3)  ;  3, 217
  ( 1236.56 -6507.94   480.00     2.35 S3)  ;  3, 218
  ( 1189.46 -6493.81   480.00     2.35 S3)  ;  3, 219
  ( 1156.49 -6482.03   480.00     2.35 S3)  ;  3, 220
  ( 1118.82 -6463.18   480.00     2.35 S3)  ;  3, 221
  (  918.67 -6383.09   480.00     2.35 S3)  ;  3, 222
  (  885.70 -6368.96   480.00     2.35 S3)  ;  3, 223
  (  859.80 -6354.82   480.00     2.35 S3)  ;  3, 224
  (  807.99 -6324.20   480.00     2.35 S3)  ;  3, 225
  (  756.19 -6295.93   480.00     2.35 S3)  ;  3, 226
  (  725.58 -6274.73   480.00     2.35 S3)  ;  3, 227
  (  699.68 -6258.24   480.00     2.35 S3)  ;  3, 228
  (  650.23 -6234.68   480.00     2.35 S3)  ;  3, 229
  (  626.68 -6220.55   480.00     2.35 S3)  ;  3, 230
  (  596.07 -6201.71   480.00     2.35 S3)  ;  3, 231
  (  556.04 -6185.22   480.00     2.35 S3)  ;  3, 232
  (  530.14 -6171.08   480.00     2.35 S3)  ;  3, 233
  (  532.49 -6171.08   480.00     2.35 S3)  ;  3, 234
  (  352.23 -6072.19   480.00     2.35 S3)  ;  3, 235
  (  335.74 -6043.93   480.00     2.35 S3)  ;  3, 236
  (  307.49 -6032.15   480.00     2.35 S3)  ;  3, 237
  (  258.04 -5999.17   480.00     2.35 S3)  ;  3, 238
  (  222.72 -5966.19   480.00     2.35 S3)  ;  3, 239
  (  156.78 -5895.52   480.00     2.35 S3)  ;  3, 240
  (  107.33 -5848.41   480.00     2.35 S3)  ;  3, 241
  (   93.21 -5831.92   480.00     2.35 S3)  ;  3, 242
  (   46.11 -5796.58   480.00     2.35 S3)  ;  3, 243
  (   29.63 -5770.67   480.00     2.35 S3)  ;  3, 244
  (   15.50 -5725.91   480.00     2.35 S3)  ;  3, 245
  (   10.79 -5690.58   480.00     2.35 S3)  ;  3, 246
  (    8.44 -5643.47   480.00     2.35 S3)  ;  3, 247
  (    3.73 -5532.75   480.00     2.35 S3)  ;  3, 248
  (    3.73 -5487.99   480.00     2.35 S3)  ;  3, 249
  (    6.08 -5455.01   480.00     2.35 S3)  ;  3, 250
  (    3.73 -5365.50   480.00     2.35 S3)  ;  3, 251
  (    3.73 -5337.23   480.00     2.35 S3)  ;  3, 252
  (   10.79 -5297.19   480.00     2.35 S3)  ;  3, 253
  (   24.92 -5254.78   480.00     2.35 S3)  ;  3, 254
  (   34.34 -5238.29   480.00     2.35 S3)  ;  3, 255
  (   57.88 -5219.45   480.00     2.35 S3)  ;  3, 256
  (  107.33 -5205.31   480.00     2.35 S3)  ;  3, 257
  (  137.95 -5205.31   480.00     2.35 S3)  ;  3, 258
  (  159.14 -5207.67   480.00     2.35 S3)  ;  3, 259
  (  182.69 -5205.31   480.00     2.35 S3)  ;  3, 260
  (  182.69 -5202.96   480.00     2.35 S3)  ;  3, 261
  (  154.43 -5184.11   480.00     2.35 S3)  ;  3, 262
  (  140.30 -5165.27   480.00     2.35 S3)  ;  3, 263
  (  137.95 -5158.20   480.00     2.35 S3)  ;  3, 264
  (   11.78 -5028.67   480.00     2.35 S3)  ;  3, 265
  (  -44.73 -4993.33   480.00     2.35 S3)  ;  3, 266
  (  -80.05 -4955.64   480.00     2.35 S3)  ;  3, 267
  ( -103.60 -4922.67   480.00     2.35 S3)  ;  3, 268
  ( -124.79 -4896.75   480.00     2.35 S3)  ;  3, 269
  ( -143.63 -4859.06   480.00     2.35 S3)  ;  3, 270
  ( -167.17 -4776.62   480.00     2.35 S3)  ;  3, 271
  ( -190.72 -4670.61   480.00     2.35 S3)  ;  3, 272
  ( -200.14 -4602.30   480.00     2.35 S3)  ;  3, 273
  ( -200.14 -4564.61   480.00     2.35 S3)  ;  3, 274
  ( -195.43 -4503.36   480.00     2.35 S3)  ;  3, 275
  ( -195.43 -4456.25   480.00     2.35 S3)  ;  3, 276
  ( -200.14 -4446.82   480.00     2.35 S3)  ;  3, 277
  ( -221.33 -4449.18   480.00     2.35 S3)  ;  3, 278
  ( -235.46 -4458.60   480.00     2.35 S3)  ;  3, 279
  ( -251.94 -4477.45   480.00     2.35 S3)  ;  3, 280
  ( -268.43 -4508.07   480.00     2.35 S3)  ;  3, 281
  ( -273.14 -4533.98   480.00     2.35 S3)  ;  3, 282
  ( -282.56 -4566.96   480.00     2.35 S3)  ;  3, 283
  ( -294.33 -4604.65   480.00     2.35 S3)  ;  3, 284
  ( -308.46 -4630.57   480.00     2.35 S3)  ;  3, 285
  ( -320.23 -4642.34   480.00     2.35 S3)  ;  3, 286
  ( -341.42 -4654.12   480.00     2.35 S3)  ;  3, 287
  ( -386.16 -4658.83   480.00     2.35 S3)  ;  3, 288
  ( -421.49 -4670.61   480.00     2.35 S3)  ;  3, 289
  ( -468.58 -4694.17   480.00     2.35 S3)  ;  3, 290
  ( -478.00 -4703.59   480.00     2.35 S3)  ;  3, 291
  ( -480.35 -4717.72   480.00     2.35 S3)  ;  3, 292
  ( -473.29 -4741.28   480.00     2.35 S3)  ;  3, 293
  ( -459.16 -4783.68   480.00     2.35 S3)  ;  3, 294
  ( -440.32 -4819.02   480.00     2.35 S3)  ;  3, 295
  ( -414.42 -4873.20   480.00     2.35 S3)  ;  3, 296
  ( -393.23 -4910.89   480.00     2.35 S3)  ;  3, 297
  ( -362.62 -4955.64   480.00     2.35 S3)  ;  3, 298
  ( -327.30 -5009.82   480.00     2.35 S3)  ;  3, 299
  ( -303.75 -5049.87   480.00     2.35 S3)  ;  3, 300
  ( -259.01 -5141.74   480.00     2.35 S3)  ;  3, 301
  ( -211.91 -5254.81   480.00     2.35 S3)  ;  3, 302
  ( -183.66 -5311.35   480.00     2.35 S3)  ;  3, 303
  ( -164.82 -5358.46   480.00     2.35 S3)  ;  3, 304
  ( -150.69 -5386.73   480.00     2.35 S3)  ;  3, 305
  ( -131.85 -5457.40   480.00     2.35 S3)  ;  3, 306
  ( -131.85 -5528.07   480.00     2.35 S3)  ;  3, 307
  ( -134.21 -5561.05   480.00     2.35 S3)  ;  3, 308
  ( -134.21 -5603.45   480.00     2.35 S3)  ;  3, 309
  ( -136.56 -5631.72   480.00     2.35 S3)  ;  3, 310
  ( -141.27 -5711.81   480.00     2.35 S3)  ;  3, 311
  ( -143.63 -5737.72   480.00     2.35 S3)  ;  3, 312
  ( -145.98 -5803.68   480.00     2.35 S3)  ;  3, 313
  ( -143.63 -5834.30   480.00     2.35 S3)  ;  3, 314
  ( -143.63 -5975.64   480.00     2.35 S3)  ;  3, 315
  ( -145.98 -5996.84   480.00     2.35 S3)  ;  3, 316
  ( -145.98 -6013.33   480.00     2.35 S3)  ;  3, 317
  ( -156.73 -6131.11   480.00     2.35 S3)  ;  3, 318
  ( -177.93 -6192.36   480.00     2.35 S3)  ;  3, 319
  ( -194.41 -6222.98   480.00     2.35 S3)  ;  3, 320
  ( -232.08 -6270.10   480.00     2.35 S3)  ;  3, 321
  ( -260.34 -6300.72   480.00     2.35 S3)  ;  3, 322
  ( -300.37 -6333.70   480.00     2.35 S3)  ;  3, 323
  ( -326.27 -6357.26   480.00     2.35 S3)  ;  3, 324
  ( -415.75 -6432.64   480.00     2.35 S3)  ;  3, 325
  ( -488.75 -6484.46   480.00     2.35 S3)  ;  3, 326
  ( -528.78 -6500.95   480.00     2.35 S3)  ;  3, 327
  ( -549.97 -6505.66   480.00     2.35 S3)  ;  3, 328
  ( -554.68 -6508.02   480.00     2.35 S3)  ;  3, 329
  ( -561.75 -6510.37   480.00     2.35 S3)  ;  3, 330
  ( -561.75 -6522.15   480.00     2.35 S3)  ;  3, 331
  ( -557.04 -6541.00   480.00     2.35 S3)  ;  3, 332
  ( -552.33 -6583.40   480.00     2.35 S3)  ;  3, 333
  ( -545.26 -6628.15   480.00     2.35 S3)  ;  3, 334
  ( -540.55 -6637.58   480.00     2.35 S3)  ;  3, 335
  ( -538.20 -6642.29   480.00     2.35 S3)  ;  3, 336
  ( -533.49 -6642.29   480.00     2.35 S3)  ;  3, 337
  ( -528.78 -6644.64   480.00     2.35 S3)  ;  3, 338
  ( -415.75 -6552.77   480.00     2.35 S3)  ;  3, 339
  ( -338.05 -6489.17   480.00     2.35 S3)  ;  3, 340
  ( -283.89 -6451.48   480.00     2.35 S3)  ;  3, 341
  ( -267.41 -6444.41   480.00     2.35 S3)  ;  3, 342
  ( -250.92 -6442.06   480.00     2.35 S3)  ;  3, 343
  ( -234.44 -6449.13   480.00     2.35 S3)  ;  3, 344
  ( -210.89 -6470.33   480.00     2.35 S3)  ;  3, 345
  ( -199.12 -6489.17   480.00     2.35 S3)  ;  3, 346
  ( -189.70 -6517.44   480.00     2.35 S3)  ;  3, 347
  ( -187.35 -6545.71   480.00     2.35 S3)  ;  3, 348
  ( -184.99 -6555.13   480.00     2.35 S3)  ;  3, 349
  ( -182.64 -6552.77   480.00     2.35 S3)  ;  3, 350
  ( -168.51 -6467.97   480.00     2.35 S3)  ;  3, 351
  ( -159.09 -6413.79   480.00     2.35 S3)  ;  3, 352
  ( -135.54 -6350.19   480.00     2.35 S3)  ;  3, 353
  ( -109.64 -6305.43   480.00     2.35 S3)  ;  3, 354
  (  -79.03 -6281.87   480.00     2.35 S3)  ;  3, 355
  (  -31.93 -6270.10   480.00     2.35 S3)  ;  3, 356
  (   36.35 -6267.74   480.00     2.35 S3)  ;  3, 357
  (   97.58 -6260.67   480.00     2.35 S3)  ;  3, 358
  (  135.25 -6260.67   480.00     2.35 S3)  ;  3, 359
  (  161.15 -6270.10   480.00     2.35 S3)  ;  3, 360
  (  172.93 -6279.52   480.00     2.35 S3)  ;  3, 361
  (  401.34 -6477.39   480.00     2.35 S3)  ;  3, 362
  (  422.53 -6486.82   480.00     2.35 S3)  ;  3, 363
  (  516.72 -6538.64   480.00     2.35 S3)  ;  3, 364
  (  554.39 -6557.49   480.00     2.35 S3)  ;  3, 365
  (  573.23 -6573.97   480.00     2.35 S3)  ;  3, 366
  (  580.30 -6592.82   480.00     2.35 S3)  ;  3, 367
  (  587.36 -6604.60   480.00     2.35 S3)  ;  3, 368
  (  592.07 -6618.73   480.00     2.35 S3)  ;  3, 369
  (  601.49 -6649.36   480.00     2.35 S3)  ;  3, 370
  (  603.84 -6691.76   480.00     2.35 S3)  ;  3, 371
  (  620.33 -6750.65   480.00     2.35 S3)  ;  3, 372
  (  632.10 -6753.00   480.00     2.35 S3)  ;  3, 373
  (  641.52 -6753.00   480.00     2.35 S3)  ;  3, 374
  (  658.00 -6743.58   480.00     2.35 S3)  ;  3, 375
  (  688.61 -6727.09   480.00     2.35 S3)  ;  3, 376
  (  733.35 -6712.96   480.00     2.35 S3)  ;  3, 377
  (  818.12 -6712.96   480.00     2.35 S3)  ;  3, 378
  (  879.35 -6724.74   480.00     2.35 S3)  ;  3, 379
  ( 1030.05 -6753.00   480.00     2.35 S3)  ;  3, 380
  ( 1079.50 -6769.49   480.00     2.35 S3)  ;  3, 381
  ( 1105.40 -6783.63   480.00     2.35 S3)  ;  3, 382
  ( 1240.66 -6826.03   480.00     2.35 S3)  ;  3, 383
  ( 1250.08 -6833.10   480.00     2.35 S3)  ;  3, 384
  ( 1294.82 -6906.12   480.00     2.35 S3)  ;  3, 385
  ( 1318.37 -6946.17   480.00     2.35 S3)  ;  3, 386
  ( 1334.85 -6981.50   480.00     2.35 S3)  ;  3, 387
  ( 1365.46 -7047.46   480.00     2.35 S3)  ;  3, 388
  ( 1381.94 -7099.29   480.00     2.35 S3)  ;  3, 389
  ( 1396.07 -7151.11   480.00     2.35 S3)  ;  3, 390
  ( 1412.55 -7200.58   480.00     2.35 S3)  ;  3, 391
  ( 1421.97 -7254.76   480.00     2.35 S3)  ;  3, 392
  ( 1419.62 -7290.09   480.00     2.35 S3)  ;  3, 393
  ( 1407.85 -7344.27   480.00     2.35 S3)  ;  3, 394
  ( 1398.43 -7412.59   480.00     2.35 S3)  ;  3, 395
  ( 1391.36 -7462.06   480.00     2.35 S3)  ;  3, 396
  ( 1379.59 -7490.32   480.00     2.35 S3)  ;  3, 397
  ( 1367.81 -7504.46   480.00     2.35 S3)  ;  3, 398
  ( 1353.69 -7516.24   480.00     2.35 S3)  ;  3, 399
  ( 1339.56 -7532.73   480.00     2.35 S3)  ;  3, 400
  ( 1332.49 -7544.50   480.00     2.35 S3)  ;  3, 401
  ( 1330.14 -7551.57   480.00     2.35 S3)  ;  3, 402
  ( 1334.85 -7551.57   480.00     2.35 S3)  ;  3, 403
  ( 1339.56 -7546.86   480.00     2.35 S3)  ;  3, 404
  ( 1365.46 -7544.50   480.00     2.35 S3)  ;  3, 405
  ( 1403.14 -7565.71   480.00     2.35 S3)  ;  3, 406
  ( 1438.46 -7605.75   480.00     2.35 S3)  ;  3, 407
  ( 1466.71 -7648.15   480.00     2.35 S3)  ;  3, 408
  ( 1483.20 -7683.49   480.00     2.35 S3)  ;  3, 409
  ( 1494.97 -7728.25   480.00     2.35 S3)  ;  3, 410
  ( 1474.85 -8079.22   480.00     2.35 S3)  ;  3, 411
  ( 1465.43 -8140.47   480.00     2.35 S3)  ;  3, 412
  ( 1444.24 -8215.85   480.00     2.35 S3)  ;  3, 413
  ( 1411.27 -8295.94   480.00     2.35 S3)  ;  3, 414
  ( 1361.82 -8387.81   480.00     2.35 S3)  ;  3, 415
  ( 1328.85 -8437.28   480.00     2.35 S3)  ;  3, 416
  ( 1307.66 -8467.90   480.00     2.35 S3)  ;  3, 417
  ( 1258.21 -8524.44   480.00     2.35 S3)  ;  3, 418
  ( 1234.67 -8557.42   480.00     2.35 S3)  ;  3, 419
  ( 1178.15 -8637.51   480.00     2.35 S3)  ;  3, 420
  ( 1173.44 -8642.22   480.00     2.35 S3)  ;  3, 421
  ( 1004.90 -8844.82   480.00     2.35 S3)  ;  3, 422
  (  934.26 -8920.20   480.00     2.35 S3)  ;  3, 423
  (  854.20 -8988.51   480.00     2.35 S3)  ;  3, 424
  (  804.75 -9019.13   480.00     2.35 S3)  ;  3, 425
  (  717.62 -9056.82   480.00     2.35 S3)  ;  3, 426
  (  684.66 -9066.25   480.00     2.35 S3)  ;  3, 427
  (  597.53 -9085.09   480.00     2.35 S3)  ;  3, 428
  (  545.73 -9087.45   480.00     2.35 S3)  ;  3, 429
  (  505.70 -9080.38   480.00     2.35 S3)  ;  3, 430
  (  477.44 -9066.25   480.00     2.35 S3)  ;  3, 431
  (  451.54 -9035.62   480.00     2.35 S3)  ;  3, 432
  (  432.70 -9023.84   480.00     2.35 S3)  ;  3, 433
  (  416.22 -9016.78   480.00     2.35 S3)  ;  3, 434
  (  413.86 -9021.49   480.00     2.35 S3)  ;  3, 435
  (  413.86 -9059.18   480.00     2.35 S3)  ;  3, 436
  (  409.15 -9078.03   480.00     2.35 S3)  ;  3, 437
  (  406.80 -9089.80   480.00     2.35 S3)  ;  3, 438
  (  380.90 -9136.92   480.00     2.35 S3)  ;  3, 439
  (  362.06 -9162.83   480.00     2.35 S3)  ;  3, 440
  (  319.67 -9191.10   480.00     2.35 S3)  ;  3, 441
  (  265.51 -9217.01   480.00     2.35 S3)  ;  3, 442
  (  239.61 -9231.14   480.00     2.35 S3)  ;  3, 443
  (  112.46 -9294.74   480.00     2.35 S3)  ;  3, 444
  (   60.65 -9313.59   480.00     2.35 S3)  ;  3, 445
  (   37.11 -9325.37   480.00     2.35 S3)  ;  3, 446
  ( -123.02 -9384.26   480.00     2.35 S3)  ;  3, 447
  ( -184.24 -9417.24   480.00     2.35 S3)  ;  3, 448
  ( -307.96 -9494.97   480.00     2.35 S3)  ;  3, 449
  ( -336.22 -9490.25   480.00     2.35 S3)  ;  3, 450
  ( -352.70 -9494.97   480.00     2.35 S3)  ;  3, 451
  ( -430.41 -9530.30   480.00     2.35 S3)  ;  3, 452
  ( -456.31 -9537.37   480.00     2.35 S3)  ;  3, 453
  ( -503.40 -9551.50   480.00     2.35 S3)  ;  3, 454
  ( -562.27 -9558.57   480.00     2.35 S3)  ;  3, 455
  ( -621.14 -9560.92   480.00     2.35 S3)  ;  3, 456
  ( -668.23 -9546.79   480.00     2.35 S3)  ;  3, 457
  ( -712.97 -9523.23   480.00     2.35 S3)  ;  3, 458
  ( -748.29 -9506.75   480.00     2.35 S3)  ;  3, 459
  ( -771.84 -9492.61   480.00     2.35 S3)  ;  3, 460
  ( -797.74 -9473.77   480.00     2.35 S3)  ;  3, 461
  ( -821.29 -9459.63   480.00     2.35 S3)  ;  3, 462
  ( -837.77 -9447.85   480.00     2.35 S3)  ;  3, 463
  ( -861.32 -9436.08   480.00     2.35 S3)  ;  3, 464
  ( -880.16 -9431.36   480.00     2.35 S3)  ;  3, 465
  ( -889.58 -9431.36   480.00     2.35 S3)  ;  3, 466
  ( -903.71 -9452.56   480.00     2.35 S3)  ;  3, 467
  ( -974.35 -9525.59   480.00     2.35 S3)  ;  3, 468
  (-1030.86 -9577.41   480.00     2.35 S3)  ;  3, 469
  (-1082.67 -9612.75   480.00     2.35 S3)  ;  3, 470
  (-1181.56 -9657.51   480.00     2.35 S3)  ;  3, 471
  (-1214.53 -9671.64   480.00     2.35 S3)  ;  3, 472
  (-1278.11 -9699.91   480.00     2.35 S3)  ;  3, 473
  (-1372.30 -9730.53   480.00     2.35 S3)  ;  3, 474
  (-1405.26 -9742.31   480.00     2.35 S3)  ;  3, 475
  (-1440.59 -9754.09   480.00     2.35 S3)  ;  3, 476
  (-1504.16 -9763.51   480.00     2.35 S3)  ;  3, 477
  (-1539.48 -9768.22   480.00     2.35 S3)  ;  3, 478
  (-1598.35 -9782.36   480.00     2.35 S3)  ;  3, 479
  (-1617.19 -9791.78   480.00     2.35 S3)  ;  3, 480
  (-2155.39 -9885.96   480.00     2.35 S3)  ;  3, 481
  (-2200.13 -9871.82   480.00     2.35 S3)  ;  3, 482
  (-2327.29 -9878.89   480.00     2.35 S3)  ;  3, 483
  (-2397.93 -9885.96   480.00     2.35 S3)  ;  3, 484
  (-2529.79 -9885.96   480.00     2.35 S3)  ;  3, 485
  (-2572.18 -9888.31   480.00     2.35 S3)  ;  3, 486
  (-2729.95 -9893.02   480.00     2.35 S3)  ;  3, 487
  (-2812.36 -9897.73   480.00     2.35 S3)  ;  3, 488
  (-2873.59 -9897.73   480.00     2.35 S3)  ;  3, 489
  (-2911.26 -9900.09   480.00     2.35 S3)  ;  3, 490
  (-2965.42 -9900.09   480.00     2.35 S3)  ;  3, 491
  (-3064.32 -9888.31   480.00     2.35 S3)  ;  3, 492
  (-3477.69 -9721.08   480.00     2.35 S3)  ;  3, 493
  (-3553.04 -9659.83   480.00     2.35 S3)  ;  3, 494
  (-3593.07 -9617.43   480.00     2.35 S3)  ;  3, 495
  (-3621.33 -9591.52   480.00     2.35 S3)  ;  3, 496
  (-3684.91 -9544.41   480.00     2.35 S3)  ;  3, 497
  (-3727.29 -9506.72   480.00     2.35 S3)  ;  3, 498
  (-3743.78 -9487.87   480.00     2.35 S3)  ;  3, 499
  (-3760.26 -9466.67   480.00     2.35 S3)  ;  3, 500
  (-3772.03 -9454.89   480.00     2.35 S3)  ;  3, 501
  (-3781.45 -9443.11   480.00     2.35 S3)  ;  3, 502
  (-3788.52 -9438.40   480.00     2.35 S3)  ;  3, 503
  (-3788.52 -9445.47   480.00     2.35 S3)  ;  3, 504
  (-3795.58 -9466.67   480.00     2.35 S3)  ;  3, 505
  (-3812.06 -9487.87   480.00     2.35 S3)  ;  3, 506
  (-3840.32 -9506.72   480.00     2.35 S3)  ;  3, 507
  (-3927.45 -9534.98   480.00     2.35 S3)  ;  3, 508
  (-3965.12 -9542.05   480.00     2.35 S3)  ;  3, 509
  (-4040.47 -9560.90   480.00     2.35 S3)  ;  3, 510
  (-4108.76 -9567.96   480.00     2.35 S3)  ;  3, 511
  (-4134.66 -9570.32   480.00     2.35 S3)  ;  3, 512
  (-4195.88 -9570.32   480.00     2.35 S3)  ;  3, 513
  (-4285.36 -9553.83   480.00     2.35 S3)  ;  3, 514
  (-4436.07 -9516.14   480.00     2.35 S3)  ;  3, 515
  (-4490.23 -9513.78   480.00     2.35 S3)  ;  3, 516
  (-4684.60 -9440.81   480.00     2.35 S3)  ;  3, 517
  (-4767.02 -9379.56   480.00     2.35 S3)  ;  3, 518
  (-4792.92 -9348.94   480.00     2.35 S3)  ;  3, 519
  (-4809.40 -9313.60   480.00     2.35 S3)  ;  3, 520
  (-4832.95 -9217.02   480.00     2.35 S3)  ;  3, 521
  (-4837.66 -9191.11   480.00     2.35 S3)  ;  3, 522
  (-4842.37 -9184.04   480.00     2.35 S3)  ;  3, 523
  (-4861.21 -9224.09   480.00     2.35 S3)  ;  3, 524
  (-4870.63 -9238.22   480.00     2.35 S3)  ;  3, 525
  (-4889.46 -9252.35   480.00     2.35 S3)  ;  3, 526
  (-4915.37 -9273.55   480.00     2.35 S3)  ;  3, 527
  (-4931.85 -9285.33   480.00     2.35 S3)  ;  3, 528
  (-4976.59 -9311.25   480.00     2.35 S3)  ;  3, 529
  (-5009.56 -9323.02   480.00     2.35 S3)  ;  3, 530
  (-5054.30 -9323.02   480.00     2.35 S3)  ;  3, 531
  (-5172.03 -9297.11   480.00     2.35 S3)  ;  3, 532
  (-5207.35 -9285.33   480.00     2.35 S3)  ;  3, 533
  (-5261.51 -9259.42   480.00     2.35 S3)  ;  3, 534
  (-5289.77 -9247.64   480.00     2.35 S3)  ;  3, 535
  (-5322.73 -9233.51   480.00     2.35 S3)  ;  3, 536
  (-5360.41 -9217.02   480.00     2.35 S3)  ;  3, 537
  (-5383.96 -9205.24   480.00     2.35 S3)  ;  3, 538
  (-5456.95 -9160.48   480.00     2.35 S3)  ;  3, 539
  (-5529.95 -9129.86   480.00     2.35 S3)  ;  3, 540
  (-5553.50 -9115.73   480.00     2.35 S3)  ;  3, 541
  (-5579.40 -9094.53   480.00     2.35 S3)  ;  3, 542
  (-5626.49 -9037.99   480.00     2.35 S3)  ;  3, 543
  (-5650.04 -8997.94   480.00     2.35 S3)  ;  3, 544
  (-5673.59 -8972.03   480.00     2.35 S3)  ;  3, 545
  (-5760.71 -8873.09   480.00     2.35 S3)  ;  3, 546
  (-5845.48 -8757.67   480.00     2.35 S3)  ;  3, 547
  (-5885.51 -8689.35   480.00     2.35 S3)  ;  3, 548
  (-5890.22 -8684.64   480.00     2.35 S3)  ;  3, 549
  (-5999.83 -8465.56   480.00     2.35 S3)  ;  3, 550
  (-6046.93 -8394.89   480.00     2.35 S3)  ;  3, 551
  (-6122.28 -8267.68   480.00     2.35 S3)  ;  3, 552
  (-6152.89 -8168.74   480.00     2.35 S3)  ;  3, 553
  (-6159.95 -8112.21   480.00     2.35 S3)  ;  3, 554
  (-6159.95 -8048.61   480.00     2.35 S3)  ;  3, 555
  (-6150.54 -7999.14   480.00     2.35 S3)  ;  3, 556
  (-6115.21 -7900.20   480.00     2.35 S3)  ;  3, 557
  (-6105.80 -7874.29   480.00     2.35 S3)  ;  3, 558
  (-6108.15 -7867.22   480.00     2.35 S3)  ;  3, 559
  (-6115.21 -7862.51   480.00     2.35 S3)  ;  3, 560
  (-6124.63 -7843.66   480.00     2.35 S3)  ;  3, 561
  (-6148.18 -7827.17   480.00     2.35 S3)  ;  3, 562
  (-6199.98 -7780.06   480.00     2.35 S3)  ;  3, 563
  (-6237.66 -7728.24   480.00     2.35 S3)  ;  3, 564
  (-6265.92 -7699.97   480.00     2.35 S3)  ;  3, 565
  (-6289.46 -7683.48   480.00     2.35 S3)  ;  3, 566
  (-6319.07 -7513.92   480.00     2.35 S3)  ;  3, 567
  (-6328.49 -7447.97   480.00     2.35 S3)  ;  3, 568
  (-6328.49 -7330.18   480.00     2.35 S3)  ;  3, 569
  (-6316.72 -7280.72   480.00     2.35 S3)  ;  3, 570
  (-6279.04 -7188.84   480.00     2.35 S3)  ;  3, 571
  (-6222.53 -7094.62   480.00     2.35 S3)  ;  3, 572
  (-6118.92 -6946.21   480.00     2.35 S3)  ;  3, 573
  (-6090.66 -6920.30   480.00     2.35 S3)  ;  3, 574
  (-6067.12 -6901.46   480.00     2.35 S3)  ;  3, 575
  (-6027.09 -6882.61   480.00     2.35 S3)  ;  3, 576
  (-5996.47 -6873.19   480.00     2.35 S3)  ;  3, 577
  (-5925.83 -6866.12   480.00     2.35 S3)  ;  3, 578
  (-5892.87 -6861.41   480.00     2.35 S3)  ;  3, 579
  (-5725.68 -6828.43   480.00     2.35 S3)  ;  3, 580
  (-5678.59 -6821.36   480.00     2.35 S3)  ;  3, 581
  (-5655.04 -6826.08   480.00     2.35 S3)  ;  3, 582
  (-5622.07 -6837.85   480.00     2.35 S3)  ;  3, 583
  (-5603.23 -6849.63   480.00     2.35 S3)  ;  3, 584
  (-5577.33 -6863.77   480.00     2.35 S3)  ;  3, 585
  (-5556.14 -6882.61   480.00     2.35 S3)  ;  3, 586
  (-5539.66 -6894.39   480.00     2.35 S3)  ;  3, 587
  (-5532.59 -6901.46   480.00     2.35 S3)  ;  3, 588
  (-5525.53 -6908.52   480.00     2.35 S3)  ;  3, 589
  (-5532.59 -6870.83   480.00     2.35 S3)  ;  3, 590
  (-5532.59 -6837.85   480.00     2.35 S3)  ;  3, 591
  (-5516.11 -6790.74   480.00     2.35 S3)  ;  3, 592
  (-5499.63 -6760.12   480.00     2.35 S3)  ;  3, 593
  (-5469.01 -6736.56   480.00     2.35 S3)  ;  3, 594
  (-5391.31 -6708.29   480.00     2.35 S3)  ;  3, 595
  (-5374.83 -6703.58   480.00     2.35 S3)  ;  3, 596
  (-5263.09 -6630.61   480.00     2.35 S3)  ;  3, 597
  (-5227.77 -6585.85   480.00     2.35 S3)  ;  3, 598
  (-5138.29 -6515.18   480.00     2.35 S3)  ;  3, 599
  (-5053.52 -6463.35   480.00     2.35 S3)  ;  3, 600
  (-4992.29 -6435.09   480.00     2.35 S3)  ;  3, 601
  (-4940.49 -6420.95   480.00     2.35 S3)  ;  3, 602
  (-4876.91 -6409.17   480.00     2.35 S3)  ;  3, 603
  (-4818.04 -6411.53   480.00     2.35 S3)  ;  3, 604
  (-4728.56 -6444.51   480.00     2.35 S3)  ;  3, 605
  (-4679.12 -6479.84   480.00     2.35 S3)  ;  3, 606
  (-4624.96 -6529.31   480.00     2.35 S3)  ;  3, 607
  (-4568.44 -6581.14   480.00     2.35 S3)  ;  3, 608
  (-4537.83 -6609.40   480.00     2.35 S3)  ;  3, 609
  (-4488.38 -6635.32   480.00     2.35 S3)  ;  3, 610
  (-4375.35 -6680.07   480.00     2.35 S3)  ;  3, 611
  (-4332.97 -6703.63   480.00     2.35 S3)  ;  3, 612
  (-4278.81 -6746.03   480.00     2.35 S3)  ;  3, 613
  (-4219.94 -6807.28   480.00     2.35 S3)  ;  3, 614
  (-4198.75 -6819.06   480.00     2.35 S3)  ;  3, 615
  (-4113.98 -6887.37   480.00     2.35 S3)  ;  3, 616
  (-4092.79 -6915.64   480.00     2.35 S3)  ;  3, 617
  (-4036.27 -7002.80   480.00     2.35 S3)  ;  3, 618
  (-4029.21 -7016.93   480.00     2.35 S3)  ;  3, 619
  (-4026.85 -7031.07   480.00     2.35 S3)  ;  3, 620
  (-4022.15 -7040.49   480.00     2.35 S3)  ;  3, 621
  (-4017.44 -7047.56   480.00     2.35 S3)  ;  3, 622
  (-3996.24 -7026.35   480.00     2.35 S3)  ;  3, 623
  (-3932.67 -6986.31   480.00     2.35 S3)  ;  3, 624
  (-3864.38 -6953.33   480.00     2.35 S3)  ;  3, 625
  (-3698.53 -6918.00   480.00     2.35 S3)  ;  3, 626
  (-3630.24 -6892.08   480.00     2.35 S3)  ;  3, 627
  (-3547.83 -6882.66   480.00     2.35 S3)  ;  3, 628
  (-3521.92 -6877.95   480.00     2.35 S3)  ;  3, 629
  (-3486.60 -6870.88   480.00     2.35 S3)  ;  3, 630
  (-3441.86 -6852.04   480.00     2.35 S3)  ;  3, 631
  (-3406.54 -6835.55   480.00     2.35 S3)  ;  3, 632
  (-3295.87 -6797.86   480.00     2.35 S3)  ;  3, 633
  (-3255.84 -6788.44   480.00     2.35 S3)  ;  3, 634
  (-3145.17 -6769.59   480.00     2.35 S3)  ;  3, 635
  (-3121.62 -6769.59   480.00     2.35 S3)  ;  3, 636
  (-3091.01 -6767.23   480.00     2.35 S3)  ;  3, 637
  (-3091.01 -6743.68   480.00     2.35 S3)  ;  3, 638
  (-3098.07 -6703.63   480.00     2.35 S3)  ;  3, 639
  (-3114.56 -6668.30   480.00     2.35 S3)  ;  3, 640
  (-3131.04 -6621.18   480.00     2.35 S3)  ;  3, 641
  (-3147.52 -6595.27   480.00     2.35 S3)  ;  3, 642
  (-3154.59 -6592.92   480.00     2.35 S3)  ;  3, 643
  (-3166.36 -6597.63   480.00     2.35 S3)  ;  3, 644
  (-3192.26 -6614.12   480.00     2.35 S3)  ;  3, 645
  (-3213.45 -6628.25   480.00     2.35 S3)  ;  3, 646
  (-3260.55 -6647.10   480.00     2.35 S3)  ;  3, 647
  (-3305.29 -6668.30   480.00     2.35 S3)  ;  3, 648
  (-3392.41 -6701.28   480.00     2.35 S3)  ;  3, 649
  (-3446.57 -6724.83   480.00     2.35 S3)  ;  3, 650
  (-3488.96 -6738.97   480.00     2.35 S3)  ;  3, 651
  (-3526.63 -6748.39   480.00     2.35 S3)  ;  3, 652
  (-3566.66 -6755.46   480.00     2.35 S3)  ;  3, 653
  (-3583.15 -6753.10   480.00     2.35 S3)  ;  3, 654
  (-3592.57 -6743.68   480.00     2.35 S3)  ;  3, 655
  (-3594.92 -6734.26   480.00     2.35 S3)  ;  3, 656
  (-3585.50 -6724.83   480.00     2.35 S3)  ;  3, 657
  (-3486.60 -6630.61   480.00     2.35 S3)  ;  3, 658
  (-3451.28 -6599.98   480.00     2.35 S3)  ;  3, 659
  (-3437.15 -6583.49   480.00     2.35 S3)  ;  3, 660
  (-3434.80 -6574.07   480.00     2.35 S3)  ;  3, 661
  (-3448.93 -6574.07   480.00     2.35 S3)  ;  3, 662
  (-3484.25 -6578.78   480.00     2.35 S3)  ;  3, 663
  (-3533.70 -6578.78   480.00     2.35 S3)  ;  3, 664
  (-3592.57 -6574.07   480.00     2.35 S3)  ;  3, 665
  (-3639.66 -6581.14   480.00     2.35 S3)  ;  3, 666
  (-3677.34 -6588.21   480.00     2.35 S3)  ;  3, 667
  (-3707.95 -6599.98   480.00     2.35 S3)  ;  3, 668
  (-3743.27 -6609.41   480.00     2.35 S3)  ;  3, 669
  (-3778.59 -6609.41   480.00     2.35 S3)  ;  3, 670
  (-3799.78 -6611.76   480.00     2.35 S3)  ;  3, 671
  (-3849.23 -6609.41   480.00     2.35 S3)  ;  3, 672
  (-3898.68 -6602.34   480.00     2.35 S3)  ;  3, 673
  (-4002.29 -6569.36   480.00     2.35 S3)  ;  3, 674
  (-4065.87 -6541.09   480.00     2.35 S3)  ;  3, 675
  (-4185.96 -6486.91   480.00     2.35 S3)  ;  3, 676
  (-4263.66 -6432.73   480.00     2.35 S3)  ;  3, 677
  (-4289.57 -6411.53   480.00     2.35 S3)  ;  3, 678
  (-4322.53 -6383.26   480.00     2.35 S3)  ;  3, 679
  (-4369.63 -6324.37   480.00     2.35 S3)  ;  3, 680
  (-4386.11 -6303.17   480.00     2.35 S3)  ;  3, 681
  (-4400.24 -6277.26   480.00     2.35 S3)  ;  3, 682
  (-4437.91 -6159.48   480.00     2.35 S3)  ;  3, 683
  (-4449.69 -6110.01   480.00     2.35 S3)  ;  3, 684
  (-4452.04 -6079.39   480.00     2.35 S3)  ;  3, 685
  (-4465.09 -5707.24   480.00     2.35 S3)  ;  3, 686
  (-4479.22 -5627.15   480.00     2.35 S3)  ;  3, 687
  (-4486.28 -5591.81   480.00     2.35 S3)  ;  3, 688
  (-4486.28 -5509.36   480.00     2.35 S3)  ;  3, 689
  (-4479.22 -5478.74   480.00     2.35 S3)  ;  3, 690
  (-4439.19 -5410.43   480.00     2.35 S3)  ;  3, 691
  (-4387.38 -5339.76   480.00     2.35 S3)  ;  3, 692
  (-4356.77 -5290.29   480.00     2.35 S3)  ;  3, 693
  (-4304.97 -5189.00   480.00     2.35 S3)  ;  3, 694
  (-4262.58 -5130.10   480.00     2.35 S3)  ;  3, 695
  (-4214.47 -4974.66   480.00     2.35 S3)  ;  3, 696
  (-4157.95 -4878.08   480.00     2.35 S3)  ;  3, 697
  (-4132.05 -4852.16   480.00     2.35 S3)  ;  3, 698
  (-4094.37 -4802.70   480.00     2.35 S3)  ;  3, 699
  (-4077.89 -4776.78   480.00     2.35 S3)  ;  3, 700
  (-4070.83 -4753.23   480.00     2.35 S3)  ;  3, 701
  (-4073.18 -4739.09   480.00     2.35 S3)  ;  3, 702
  (-4092.02 -4727.31   480.00     2.35 S3)  ;  3, 703
  (-4122.63 -4703.76   480.00     2.35 S3)  ;  3, 704
  (-4146.18 -4696.69   480.00     2.35 S3)  ;  3, 705
  (-4190.92 -4696.69   480.00     2.35 S3)  ;  3, 706
  (-4249.79 -4710.83   480.00     2.35 S3)  ;  3, 707
  (-4285.11 -4729.67   480.00     2.35 S3)  ;  3, 708
  (-4351.04 -4783.85   480.00     2.35 S3)  ;  3, 709
  (-4447.58 -4920.48   480.00     2.35 S3)  ;  3, 710
  (-4492.32 -4991.15   480.00     2.35 S3)  ;  3, 711
  (-4527.64 -5040.62   480.00     2.35 S3)  ;  3, 712
  (-4579.45 -5113.64   480.00     2.35 S3)  ;  3, 713
  (-4600.64 -5144.26   480.00     2.35 S3)  ;  3, 714
  (-4650.09 -5200.80   480.00     2.35 S3)  ;  3, 715
  (-4685.41 -5233.78   480.00     2.35 S3)  ;  3, 716
  (-4723.09 -5257.33   480.00     2.35 S3)  ;  3, 717
  (-4737.21 -5264.40   480.00     2.35 S3)  ;  3, 718
  (-4737.21 -5273.82   480.00     2.35 S3)  ;  3, 719
  (-4732.51 -5278.54   480.00     2.35 S3)  ;  3, 720
  (-4723.09 -5304.45   480.00     2.35 S3)  ;  3, 721
  (-4701.89 -5330.36   480.00     2.35 S3)  ;  3, 722
  (-4687.77 -5358.63   480.00     2.35 S3)  ;  3, 723
  (-4673.64 -5405.74   480.00     2.35 S3)  ;  3, 724
  (-4668.93 -5448.14   480.00     2.35 S3)  ;  3, 725
  (-4668.93 -5551.79   480.00     2.35 S3)  ;  3, 726
  (-4675.99 -5603.62   480.00     2.35 S3)  ;  3, 727
  (-4687.77 -5669.57   480.00     2.35 S3)  ;  3, 728
  (-4701.89 -5759.09   480.00     2.35 S3)  ;  3, 729
  (-4713.67 -5801.49   480.00     2.35 S3)  ;  3, 730
  (-4732.51 -5855.67   480.00     2.35 S3)  ;  3, 731
  (-4741.92 -5883.94   480.00     2.35 S3)  ;  3, 732
  (-4765.47 -5942.83   480.00     2.35 S3)  ;  3, 733
  (-4791.37 -5985.23   480.00     2.35 S3)  ;  3, 734
  (-4814.92 -6004.08   480.00     2.35 S3)  ;  3, 735
  (-4831.40 -6015.85   480.00     2.35 S3)  ;  3, 736
  (-4840.82 -6025.28   480.00     2.35 S3)  ;  3, 737
  (-4866.73 -6037.05   480.00     2.35 S3)  ;  3, 738
  (-4878.50 -6039.41   480.00     2.35 S3)  ;  3, 739
  (-4932.66 -6058.26   480.00     2.35 S3)  ;  3, 740
  (-4997.59 -6112.41   480.00     2.35 S3)  ;  3, 741
  (-5042.33 -6173.66   480.00     2.35 S3)  ;  3, 742
  (-5072.94 -6199.57   480.00     2.35 S3)  ;  3, 743
  (-5096.49 -6218.41   480.00     2.35 S3)  ;  3, 744
  (-5134.17 -6241.97   480.00     2.35 S3)  ;  3, 745
  (-5169.49 -6256.10   480.00     2.35 S3)  ;  3, 746
  (-5331.96 -6312.64   480.00     2.35 S3)  ;  3, 747
  (-5412.03 -6338.55   480.00     2.35 S3)  ;  3, 748
  (-5539.18 -6383.31   480.00     2.35 S3)  ;  3, 749
  (-5621.60 -6409.22   480.00     2.35 S3)  ;  3, 750
  (-5680.46 -6437.49   480.00     2.35 S3)  ;  3, 751
  (-5788.78 -6472.82   480.00     2.35 S3)  ;  3, 752
  (-5866.49 -6489.31   480.00     2.35 S3)  ;  3, 753
  (-5988.93 -6498.74   480.00     2.35 S3)  ;  3, 754
  (-6028.96 -6489.31   480.00     2.35 S3)  ;  3, 755
  (-6052.51 -6482.25   480.00     2.35 S3)  ;  3, 756
  (-6078.41 -6465.76   480.00     2.35 S3)  ;  3, 757
  (-6120.80 -6442.20   480.00     2.35 S3)  ;  3, 758
  (-6146.70 -6423.36   480.00     2.35 S3)  ;  3, 759
  (-6214.99 -6390.38   480.00     2.35 S3)  ;  3, 760
  (-6273.86 -6352.69   480.00     2.35 S3)  ;  3, 761
  (-6283.27 -6345.62   480.00     2.35 S3)  ;  3, 762
  (-6407.06 -6253.76   480.00     2.35 S3)  ;  3, 763
  (-6456.51 -6187.80   480.00     2.35 S3)  ;  3, 764
  (-6477.70 -6168.96   480.00     2.35 S3)  ;  3, 765
  (-6498.90 -6152.47   480.00     2.35 S3)  ;  3, 766
  (-6529.51 -6121.84   480.00     2.35 S3)  ;  3, 767
  (-6553.05 -6095.93   480.00     2.35 S3)  ;  3, 768
  (-6602.50 -6027.62   480.00     2.35 S3)  ;  3, 769
  (-6659.02 -5938.10   480.00     2.35 S3)  ;  3, 770
  (-6699.05 -5858.01   480.00     2.35 S3)  ;  3, 771
  (-6734.37 -5773.21   480.00     2.35 S3)  ;  3, 772
  (-6786.17 -5667.20   480.00     2.35 S3)  ;  3, 773
  (-6814.43 -5608.31   480.00     2.35 S3)  ;  3, 774
  (-6837.98 -5551.78   480.00     2.35 S3)  ;  3, 775
  (-6868.59 -5443.42   480.00     2.35 S3)  ;  3, 776
  (-6878.01 -5417.51   480.00     2.35 S3)  ;  3, 777
  (-6889.78 -5401.02   480.00     2.35 S3)  ;  3, 778
  (-6957.05 -5203.16   480.00     2.35 S3)  ;  3, 779
  (-6947.63 -5170.18   480.00     2.35 S3)  ;  3, 780
  (-6954.69 -5148.98   480.00     2.35 S3)  ;  3, 781
  (-7006.50 -5064.17   480.00     2.35 S3)  ;  3, 782
  (-7046.53 -4967.59   480.00     2.35 S3)  ;  3, 783
  (-7063.01 -4863.94   480.00     2.35 S3)  ;  3, 784
  (-7065.36 -4830.96   480.00     2.35 S3)  ;  3, 785
  (-7065.36 -4769.72   480.00     2.35 S3)  ;  3, 786
  (-7060.66 -4736.74   480.00     2.35 S3)  ;  3, 787
  (-7055.95 -4673.14   480.00     2.35 S3)  ;  3, 788
  (-7034.75 -4545.93   480.00     2.35 S3)  ;  3, 789
  (-7034.75 -4489.40   480.00     2.35 S3)  ;  3, 790
  (-7022.98 -4397.52   480.00     2.35 S3)  ;  3, 791
  (-7018.27 -4369.26   480.00     2.35 S3)  ;  3, 792
  (-6941.91 -3949.93   480.00     2.35 S3)  ;  3, 793
  (-6925.43 -3846.28   480.00     2.35 S3)  ;  3, 794
  (-6901.88 -3785.03   480.00     2.35 S3)  ;  3, 795
  (-6850.07 -3681.38   480.00     2.35 S3)  ;  3, 796
  (-6826.53 -3634.27   480.00     2.35 S3)  ;  3, 797
  (-6784.14 -3558.89   480.00     2.35 S3)  ;  3, 798
  (-6755.89 -3509.42   480.00     2.35 S3)  ;  3, 799
  (-6751.18 -3474.08   480.00     2.35 S3)  ;  3, 800
  (-6753.53 -3464.66   480.00     2.35 S3)  ;  3, 801
  (-6755.89 -3445.82   480.00     2.35 S3)  ;  3, 802
  (-6755.89 -3412.84   480.00     2.35 S3)  ;  3, 803
  (-6734.69 -3335.10   480.00     2.35 S3)  ;  3, 804
  (-6672.44 -3222.06   480.00     2.35 S3)  ;  3, 805
  (-6630.05 -3118.41   480.00     2.35 S3)  ;  3, 806
  (-6597.09 -3066.59   480.00     2.35 S3)  ;  3, 807
  (-6568.83 -3014.76   480.00     2.35 S3)  ;  3, 808
  (-6542.93 -2974.72   480.00     2.35 S3)  ;  3, 809
  (-6517.03 -2948.80   480.00     2.35 S3)  ;  3, 810
  (-6500.54 -2941.74   480.00     2.35 S3)  ;  3, 811
  (-6491.12 -2927.60   480.00     2.35 S3)  ;  3, 812
  (-6488.77 -2915.82   480.00     2.35 S3)  ;  3, 813
  (-6488.77 -2904.05   480.00     2.35 S3)  ;  3, 814
  (-6502.90 -2835.73   480.00     2.35 S3)  ;  3, 815
  (-6509.96 -2703.82   480.00     2.35 S3)  ;  3, 816
  (-6512.32 -2644.93   480.00     2.35 S3)  ;  3, 817
  (-6505.25 -2586.03   480.00     2.35 S3)  ;  3, 818
  (-6493.48 -2545.99   480.00     2.35 S3)  ;  3, 819
  (-6474.64 -2491.81   480.00     2.35 S3)  ;  3, 820
  (-6462.87 -2437.63   480.00     2.35 S3)  ;  3, 821
  (-6458.16 -2381.09   480.00     2.35 S3)  ;  3, 822
  (-6444.03 -2336.34   480.00     2.35 S3)  ;  3, 823
  (-6344.06 -2058.36   480.00     2.35 S3)  ;  3, 824
  (-6344.06 -1997.12   480.00     2.35 S3)  ;  3, 825
  (-6332.29 -1964.14   480.00     2.35 S3)  ;  3, 826
  (-6306.39 -1921.74   480.00     2.35 S3)  ;  3, 827
  (-6292.26 -1912.31   480.00     2.35 S3)  ;  3, 828
  (-6256.94 -1841.64   480.00     2.35 S3)  ;  3, 829
  (-6233.39 -1778.04   480.00     2.35 S3)  ;  3, 830
  (-6226.33 -1752.13   480.00     2.35 S3)  ;  3, 831
  (-6207.49 -1610.79   480.00     2.35 S3)  ;  3, 832
  (-6195.71 -1566.03   480.00     2.35 S3)  ;  3, 833
  (-6188.65 -1530.70   480.00     2.35 S3)  ;  3, 834
  (-6167.46 -1424.69   480.00     2.35 S3)  ;  3, 835
  (-6160.39 -1391.72   480.00     2.35 S3)  ;  3, 836
  (-6139.20 -1339.89   480.00     2.35 S3)  ;  3, 837
  (-6134.49 -1335.18   480.00     2.35 S3)  ;  3, 838
  (-5902.70  -892.27   480.00     2.35 S3)  ;  3, 839
  (-5853.25  -790.98   480.00     2.35 S3)  ;  3, 840
  (-5794.38  -659.06   480.00     2.35 S3)  ;  3, 841
  (-5780.25  -614.30   480.00     2.35 S3)  ;  3, 842
  (-5754.35  -522.43   480.00     2.35 S3)  ;  3, 843
  (-5726.09  -454.12   480.00     2.35 S3)  ;  3, 844
  (-5700.19  -409.36   480.00     2.35 S3)  ;  3, 845
  (-5671.93  -345.76   480.00     2.35 S3)  ;  3, 846
  (-5660.16  -331.62   480.00     2.35 S3)  ;  3, 847
  (-5310.66   120.65   480.00     2.35 S3)  ;  3, 848
  (-5240.02   238.44   480.00     2.35 S3)  ;  3, 849
  (-5214.12   283.19   480.00     2.35 S3)  ;  3, 850
  (-5188.21   320.88   480.00     2.35 S3)  ;  3, 851
  (-5108.15   462.22   480.00     2.35 S3)  ;  3, 852
  (-5086.96   497.56   480.00     2.35 S3)  ;  3, 853
  (-5068.12   525.83   480.00     2.35 S3)  ;  3, 854
  (-5025.74   575.29   480.00     2.35 S3)  ;  3, 855
  (-5004.55   601.21   480.00     2.35 S3)  ;  3, 856
  (-4957.45   636.54   480.00     2.35 S3)  ;  3, 857 Closure point
)  ;  End of contour

("section outline"
  (Color Cyan)
  (Closed)
  (GUID "689B0DAEDF824BBD87364D25F3EAF2CB")
  (MBFObjectType 5)
  (FillDensity 0)
  (Resolution 2.355648)
  (-2921.43  1438.10   720.00     2.35 S4)  ;  4, 1
  (-2850.79  1452.24   720.00     2.35 S4)  ;  4, 2
  (-2645.93  1511.13   720.00     2.35 S4)  ;  4, 3
  (-2608.26  1527.62   720.00     2.35 S4)  ;  4, 4
  (-2530.55  1546.46   720.00     2.35 S4)  ;  4, 5
  (-2507.00  1548.82   720.00     2.35 S4)  ;  4, 6
  (-2455.20  1534.69   720.00     2.35 S4)  ;  4, 7
  (-2393.98  1473.44   720.00     2.35 S4)  ;  4, 8
  (-2335.11  1442.82   720.00     2.35 S4)  ;  4, 9
  (-2299.79  1409.84   720.00     2.35 S4)  ;  4, 10
  (-2283.30  1383.92   720.00     2.35 S4)  ;  4, 11
  (-2247.98  1306.19   720.00     2.35 S4)  ;  4, 12
  (-2231.50  1240.23   720.00     2.35 S4)  ;  4, 13
  (-2229.14  1226.10   720.00     2.35 S4)  ;  4, 14
  (-2226.79  1235.52   720.00     2.35 S4)  ;  4, 15
  (-2217.37  1284.99   720.00     2.35 S4)  ;  4, 16
  (-2191.47  1341.52   720.00     2.35 S4)  ;  4, 17
  (-2156.15  1398.06   720.00     2.35 S4)  ;  4, 18
  (-2118.47  1438.10   720.00     2.35 S4)  ;  4, 19
  (-2092.57  1452.24   720.00     2.35 S4)  ;  4, 20
  (-2026.64  1473.44   720.00     2.35 S4)  ;  4, 21
  (-1986.61  1478.15   720.00     2.35 S4)  ;  4, 22
  (-1927.74  1492.28   720.00     2.35 S4)  ;  4, 23
  (-1868.87  1501.71   720.00     2.35 S4)  ;  4, 24
  (-1833.55  1501.71   720.00     2.35 S4)  ;  4, 25
  (-1786.46  1492.28   720.00     2.35 S4)  ;  4, 26
  (-1755.84  1482.86   720.00     2.35 S4)  ;  4, 27
  (-1704.04  1471.08   720.00     2.35 S4)  ;  4, 28
  (-1659.30  1459.31   720.00     2.35 S4)  ;  4, 29
  (-1588.66  1454.59   720.00     2.35 S4)  ;  4, 30
  (-1513.31  1454.59   720.00     2.35 S4)  ;  4, 31
  (-1419.12  1471.08   720.00     2.35 S4)  ;  4, 32
  (-1379.09  1478.15   720.00     2.35 S4)  ;  4, 33
  (-1150.68  1515.84   720.00     2.35 S4)  ;  4, 34
  ( -999.98  1539.40   720.00     2.35 S4)  ;  4, 35
  ( -922.27  1560.60   720.00     2.35 S4)  ;  4, 36
  ( -849.27  1584.15   720.00     2.35 S4)  ;  4, 37
  ( -788.05  1598.29   720.00     2.35 S4)  ;  4, 38
  ( -729.18  1605.36   720.00     2.35 S4)  ;  4, 39
  ( -715.05  1605.36   720.00     2.35 S4)  ;  4, 40
  ( -450.33  1562.97   720.00     2.35 S4)  ;  4, 41
  ( -353.79  1548.83   720.00     2.35 S4)  ;  4, 42
  ( -280.79  1518.21   720.00     2.35 S4)  ;  4, 43
  ( -186.60  1442.83   720.00     2.35 S4)  ;  4, 44
  (  -97.12  1320.34   720.00     2.35 S4)  ;  4, 45
  (  -35.90  1254.38   720.00     2.35 S4)  ;  4, 46
  (   22.97  1176.64   720.00     2.35 S4)  ;  4, 47
  (   41.81  1146.02   720.00     2.35 S4)  ;  4, 48
  (  216.06  1058.86   720.00     2.35 S4)  ;  4, 49
  (  303.18  1009.39   720.00     2.35 S4)  ;  4, 50
  (  357.34   995.26   720.00     2.35 S4)  ;  4, 51
  (  371.47   974.06   720.00     2.35 S4)  ;  4, 52
  (  385.60   952.86   720.00     2.35 S4)  ;  4, 53
  (  409.15   919.88   720.00     2.35 S4)  ;  4, 54
  (  430.34   891.61   720.00     2.35 S4)  ;  4, 55
  (  498.63   828.01   720.00     2.35 S4)  ;  4, 56
  (  545.72   778.54   720.00     2.35 S4)  ;  4, 57
  (  930.56   274.46   720.00     2.35 S4)  ;  4, 58
  ( 1043.59   173.17   720.00     2.35 S4)  ;  4, 59
  ( 1069.49   142.55   720.00     2.35 S4)  ;  4, 60
  ( 1097.75    93.08   720.00     2.35 S4)  ;  4, 61
  ( 1126.00    57.74   720.00     2.35 S4)  ;  4, 62
  ( 1175.45     3.56   720.00     2.35 S4)  ;  4, 63
  ( 1199.00   -19.99   720.00     2.35 S4)  ;  4, 64
  ( 1227.26   -60.04   720.00     2.35 S4)  ;  4, 65
  ( 1262.58  -100.09   720.00     2.35 S4)  ;  4, 66
  ( 1288.48  -128.35   720.00     2.35 S4)  ;  4, 67
  ( 1307.32  -154.27   720.00     2.35 S4)  ;  4, 68
  ( 1487.30  -707.81   720.00     2.35 S4)  ;  4, 69
  ( 1565.01  -884.48   720.00     2.35 S4)  ;  4, 70
  ( 1612.10  -966.93   720.00     2.35 S4)  ;  4, 71
  ( 1623.87  -997.55   720.00     2.35 S4)  ;  4, 72
  ( 1638.00 -1032.89   720.00     2.35 S4)  ;  4, 73
  ( 1656.84 -1080.00   720.00     2.35 S4)  ;  4, 74
  ( 1678.03 -1136.54   720.00     2.35 S4)  ;  4, 75
  ( 2008.70 -1887.98   720.00     2.35 S4)  ;  4, 76
  ( 2020.48 -1956.30   720.00     2.35 S4)  ;  4, 77
  ( 2020.48 -2010.48   720.00     2.35 S4)  ;  4, 78
  ( 2022.83 -2031.68   720.00     2.35 S4)  ;  4, 79
  ( 2025.19 -2076.43   720.00     2.35 S4)  ;  4, 80
  ( 2027.54 -2085.86   720.00     2.35 S4)  ;  4, 81
  ( 2139.21 -2556.96   720.00     2.35 S4)  ;  4, 82
  ( 2160.40 -2639.41   720.00     2.35 S4)  ;  4, 83
  ( 2176.89 -2670.03   720.00     2.35 S4)  ;  4, 84
  ( 2207.50 -2778.39   720.00     2.35 S4)  ;  4, 85
  ( 2231.05 -2896.17   720.00     2.35 S4)  ;  4, 86
  ( 2238.11 -3023.38   720.00     2.35 S4)  ;  4, 87
  ( 2245.18 -3061.07   720.00     2.35 S4)  ;  4, 88
  ( 2199.15 -3148.19   720.00     2.35 S4)  ;  4, 89
  ( 2194.44 -3204.72   720.00     2.35 S4)  ;  4, 90
  ( 2196.79 -3223.57   720.00     2.35 S4)  ;  4, 91
  ( 2210.92 -3244.77   720.00     2.35 S4)  ;  4, 92
  ( 2229.76 -3261.26   720.00     2.35 S4)  ;  4, 93
  ( 2276.85 -3294.24   720.00     2.35 S4)  ;  4, 94
  ( 2293.33 -3320.15   720.00     2.35 S4)  ;  4, 95
  ( 2300.40 -3329.57   720.00     2.35 S4)  ;  4, 96
  ( 2312.17 -3350.77   720.00     2.35 S4)  ;  4, 97
  ( 2328.66 -3416.73   720.00     2.35 S4)  ;  4, 98
  ( 2338.07 -3466.20   720.00     2.35 S4)  ;  4, 99
  ( 2340.43 -3492.11   720.00     2.35 S4)  ;  4, 100
  ( 2352.20 -3539.23   720.00     2.35 S4)  ;  4, 101
  ( 2356.91 -3558.07   720.00     2.35 S4)  ;  4, 102
  ( 2361.62 -3616.96   720.00     2.35 S4)  ;  4, 103
  ( 2361.62 -3654.65   720.00     2.35 S4)  ;  4, 104
  ( 2352.20 -3734.75   720.00     2.35 S4)  ;  4, 105
  ( 2347.49 -3798.35   720.00     2.35 S4)  ;  4, 106
  ( 2352.20 -3866.66   720.00     2.35 S4)  ;  4, 107
  ( 2352.20 -3909.06   720.00     2.35 S4)  ;  4, 108
  ( 2356.91 -3944.40   720.00     2.35 S4)  ;  4, 109
  ( 2356.91 -4003.29   720.00     2.35 S4)  ;  4, 110
  ( 2324.97 -4535.71   720.00     2.35 S4)  ;  4, 111
  ( 2289.65 -4658.20   720.00     2.35 S4)  ;  4, 112
  ( 2273.17 -4733.58   720.00     2.35 S4)  ;  4, 113
  ( 2261.40 -4790.12   720.00     2.35 S4)  ;  4, 114
  ( 2244.91 -4837.23   720.00     2.35 S4)  ;  4, 115
  ( 2230.78 -4874.92   720.00     2.35 S4)  ;  4, 116
  ( 2221.37 -4903.19   720.00     2.35 S4)  ;  4, 117
  ( 2207.24 -4936.17   720.00     2.35 S4)  ;  4, 118
  ( 2186.04 -5002.13   720.00     2.35 S4)  ;  4, 119
  ( 2181.34 -5020.97   720.00     2.35 S4)  ;  4, 120
  ( 2181.34 -5035.10   720.00     2.35 S4)  ;  4, 121
  ( 2010.44 -5482.70   720.00     2.35 S4)  ;  4, 122
  ( 1953.93 -5562.80   720.00     2.35 S4)  ;  4, 123
  ( 1939.80 -5572.22   720.00     2.35 S4)  ;  4, 124
  ( 1925.67 -5574.57   720.00     2.35 S4)  ;  4, 125
  ( 1902.13 -5574.57   720.00     2.35 S4)  ;  4, 126
  ( 1883.29 -5588.71   720.00     2.35 S4)  ;  4, 127
  ( 1866.81 -5609.91   720.00     2.35 S4)  ;  4, 128
  ( 1847.97 -5640.53   720.00     2.35 S4)  ;  4, 129
  ( 1836.19 -5666.44   720.00     2.35 S4)  ;  4, 130
  ( 1824.42 -5694.71   720.00     2.35 S4)  ;  4, 131
  ( 1805.58 -5744.18   720.00     2.35 S4)  ;  4, 132
  ( 1789.10 -5779.51   720.00     2.35 S4)  ;  4, 133
  ( 1753.78 -5840.76   720.00     2.35 S4)  ;  4, 134
  ( 1730.23 -5883.16   720.00     2.35 S4)  ;  4, 135
  ( 1711.39 -5930.28   720.00     2.35 S4)  ;  4, 136
  ( 1694.91 -6003.30   720.00     2.35 S4)  ;  4, 137
  ( 1690.20 -6040.99   720.00     2.35 S4)  ;  4, 138
  ( 1692.56 -6052.77   720.00     2.35 S4)  ;  4, 139
  ( 1465.23 -6243.54   720.00     2.35 S4)  ;  4, 140
  ( 1345.14 -6314.21   720.00     2.35 S4)  ;  4, 141
  ( 1298.05 -6340.12   720.00     2.35 S4)  ;  4, 142
  ( 1260.37 -6351.90   720.00     2.35 S4)  ;  4, 143
  ( 1243.89 -6351.90   720.00     2.35 S4)  ;  4, 144
  ( 1225.05 -6344.83   720.00     2.35 S4)  ;  4, 145
  ( 1166.18 -6316.56   720.00     2.35 S4)  ;  4, 146
  ( 1114.38 -6297.72   720.00     2.35 S4)  ;  4, 147
  ( 1079.06 -6288.29   720.00     2.35 S4)  ;  4, 148
  (  984.87 -6262.38   720.00     2.35 S4)  ;  4, 149
  (  914.22 -6245.89   720.00     2.35 S4)  ;  4, 150
  (  864.78 -6227.05   720.00     2.35 S4)  ;  4, 151
  (  820.04 -6198.78   720.00     2.35 S4)  ;  4, 152
  (  796.49 -6179.94   720.00     2.35 S4)  ;  4, 153
  (  676.40 -6102.20   720.00     2.35 S4)  ;  4, 154
  (  603.40 -6064.51   720.00     2.35 S4)  ;  4, 155
  (  572.79 -6052.73   720.00     2.35 S4)  ;  4, 156
  (  530.40 -6031.53   720.00     2.35 S4)  ;  4, 157
  (  492.73 -6012.68   720.00     2.35 S4)  ;  4, 158
  (  450.34 -5986.77   720.00     2.35 S4)  ;  4, 159
  (  419.73 -5963.22   720.00     2.35 S4)  ;  4, 160
  (  398.54 -5939.66   720.00     2.35 S4)  ;  4, 161
  (  379.70 -5916.10   720.00     2.35 S4)  ;  4, 162
  (  351.44 -5892.55   720.00     2.35 S4)  ;  4, 163
  (  199.38 -5826.57   720.00     2.35 S4)  ;  4, 164
  (  161.71 -5781.82   720.00     2.35 S4)  ;  4, 165
  (  147.58 -5762.97   720.00     2.35 S4)  ;  4, 166
  (  131.10 -5746.48   720.00     2.35 S4)  ;  4, 167
  (   91.07 -5680.52   720.00     2.35 S4)  ;  4, 168
  (   67.52 -5635.77   720.00     2.35 S4)  ;  4, 169
  (   46.33 -5602.79   720.00     2.35 S4)  ;  4, 170
  (  -10.19 -5569.81   720.00     2.35 S4)  ;  4, 171
  (  -19.61 -5558.03   720.00     2.35 S4)  ;  4, 172
  (  -31.38 -5501.49   720.00     2.35 S4)  ;  4, 173
  (  -36.09 -5440.25   720.00     2.35 S4)  ;  4, 174
  (  -36.09 -5409.62   720.00     2.35 S4)  ;  4, 175
  (  -43.15 -5305.97   720.00     2.35 S4)  ;  4, 176
  (  -43.15 -5240.02   720.00     2.35 S4)  ;  4, 177
  (  -38.44 -5218.82   720.00     2.35 S4)  ;  4, 178
  (  -36.09 -5197.61   720.00     2.35 S4)  ;  4, 179
  (  -19.61 -5164.64   720.00     2.35 S4)  ;  4, 180
  (   -7.83 -5150.50   720.00     2.35 S4)  ;  4, 181
  (    6.29 -5141.08   720.00     2.35 S4)  ;  4, 182
  (   34.55 -5126.95   720.00     2.35 S4)  ;  4, 183
  (   76.94 -5110.46   720.00     2.35 S4)  ;  4, 184
  (  114.61 -5098.68   720.00     2.35 S4)  ;  4, 185
  (  119.32 -5093.97   720.00     2.35 S4)  ;  4, 186
  (  119.32 -5082.19   720.00     2.35 S4)  ;  4, 187
  (  102.84 -5028.01   720.00     2.35 S4)  ;  4, 188
  (   74.58 -4964.41   720.00     2.35 S4)  ;  4, 189
  (   55.74 -4947.92   720.00     2.35 S4)  ;  4, 190
  (   48.68 -4945.56   720.00     2.35 S4)  ;  4, 191
  (  -16.19 -4853.66   720.00     2.35 S4)  ;  4, 192
  (  -25.61 -4787.70   720.00     2.35 S4)  ;  4, 193
  (  -27.97 -4738.23   720.00     2.35 S4)  ;  4, 194
  (  -37.39 -4693.48   720.00     2.35 S4)  ;  4, 195
  (  -53.87 -4530.94   720.00     2.35 S4)  ;  4, 196
  (  -53.87 -4420.22   720.00     2.35 S4)  ;  4, 197
  (  -51.51 -4391.95   720.00     2.35 S4)  ;  4, 198
  (  -39.74 -4337.77   720.00     2.35 S4)  ;  4, 199
  (  -32.68 -4314.22   720.00     2.35 S4)  ;  4, 200
  (  -30.32 -4297.73   720.00     2.35 S4)  ;  4, 201
  (  -35.03 -4288.31   720.00     2.35 S4)  ;  4, 202
  (  -42.09 -4288.31   720.00     2.35 S4)  ;  4, 203
  (  -53.87 -4283.59   720.00     2.35 S4)  ;  4, 204
  (  -70.35 -4278.88   720.00     2.35 S4)  ;  4, 205
  ( -140.99 -4283.59   720.00     2.35 S4)  ;  4, 206
  ( -199.86 -4309.51   720.00     2.35 S4)  ;  4, 207
  ( -218.70 -4323.64   720.00     2.35 S4)  ;  4, 208
  ( -228.12 -4340.13   720.00     2.35 S4)  ;  4, 209
  ( -232.83 -4377.82   720.00     2.35 S4)  ;  4, 210
  ( -246.96 -4446.13   720.00     2.35 S4)  ;  4, 211
  ( -251.67 -4578.05   720.00     2.35 S4)  ;  4, 212
  ( -251.67 -4674.63   720.00     2.35 S4)  ;  4, 213
  ( -263.44 -4757.08   720.00     2.35 S4)  ;  4, 214
  ( -282.28 -4818.33   720.00     2.35 S4)  ;  4, 215
  ( -298.76 -4851.30   720.00     2.35 S4)  ;  4, 216
  ( -317.60 -4870.15   720.00     2.35 S4)  ;  4, 217
  ( -338.79 -4884.28   720.00     2.35 S4)  ;  4, 218
  ( -357.63 -4889.00   720.00     2.35 S4)  ;  4, 219
  ( -416.50 -4907.84   720.00     2.35 S4)  ;  4, 220
  ( -418.85 -4921.97   720.00     2.35 S4)  ;  4, 221
  ( -411.79 -4959.66   720.00     2.35 S4)  ;  4, 222
  ( -407.08 -5018.56   720.00     2.35 S4)  ;  4, 223
  ( -388.24 -5148.12   720.00     2.35 S4)  ;  4, 224
  ( -378.82 -5270.61   720.00     2.35 S4)  ;  4, 225
  ( -378.82 -5470.84   720.00     2.35 S4)  ;  4, 226
  ( -381.18 -5527.38   720.00     2.35 S4)  ;  4, 227
  ( -378.82 -5583.91   720.00     2.35 S4)  ;  4, 228
  ( -395.30 -5729.96   720.00     2.35 S4)  ;  4, 229
  ( -402.37 -5779.43   720.00     2.35 S4)  ;  4, 230
  ( -407.08 -5835.97   720.00     2.35 S4)  ;  4, 231
  ( -402.37 -5868.94   720.00     2.35 S4)  ;  4, 232
  ( -400.01 -5873.66   720.00     2.35 S4)  ;  4, 233
  ( -429.57 -6010.26   720.00     2.35 S4)  ;  4, 234
  ( -446.05 -6007.90   720.00     2.35 S4)  ;  4, 235
  ( -504.92 -6118.62   720.00     2.35 S4)  ;  4, 236
  ( -530.82 -6161.02   720.00     2.35 S4)  ;  4, 237
  ( -556.73 -6191.64   720.00     2.35 S4)  ;  4, 238
  ( -606.18 -6248.18   720.00     2.35 S4)  ;  4, 239
  ( -721.56 -6325.92   720.00     2.35 S4)  ;  4, 240
  ( -761.59 -6351.83   720.00     2.35 S4)  ;  4, 241
  ( -895.81 -6422.50   720.00     2.35 S4)  ;  4, 242
  ( -957.03 -6453.12   720.00     2.35 S4)  ;  4, 243
  ( -975.87 -6460.19   720.00     2.35 S4)  ;  4, 244
  (-1004.13 -6476.68   720.00     2.35 S4)  ;  4, 245
  (-1034.74 -6500.23   720.00     2.35 S4)  ;  4, 246
  (-1079.48 -6528.50   720.00     2.35 S4)  ;  4, 247
  (-1150.12 -6592.10   720.00     2.35 S4)  ;  4, 248
  (-1249.02 -6716.95   720.00     2.35 S4)  ;  4, 249
  (-1289.05 -6789.98   720.00     2.35 S4)  ;  4, 250
  (-1293.76 -6822.96   720.00     2.35 S4)  ;  4, 251
  (-1293.76 -6851.22   720.00     2.35 S4)  ;  4, 252
  (-1289.05 -6858.29   720.00     2.35 S4)  ;  4, 253
  (-1281.98 -6863.00   720.00     2.35 S4)  ;  4, 254
  (-1270.21 -6858.29   720.00     2.35 S4)  ;  4, 255
  (-1244.31 -6811.18   720.00     2.35 S4)  ;  4, 256
  (-1201.92 -6752.29   720.00     2.35 S4)  ;  4, 257
  (-1157.18 -6700.46   720.00     2.35 S4)  ;  4, 258
  (-1117.15 -6662.77   720.00     2.35 S4)  ;  4, 259
  (-1041.80 -6613.30   720.00     2.35 S4)  ;  4, 260
  ( -975.87 -6580.32   720.00     2.35 S4)  ;  4, 261
  ( -935.84 -6573.26   720.00     2.35 S4)  ;  4, 262
  ( -851.07 -6573.26   720.00     2.35 S4)  ;  4, 263
  ( -813.39 -6575.61   720.00     2.35 S4)  ;  4, 264
  ( -752.17 -6563.83   720.00     2.35 S4)  ;  4, 265
  ( -728.62 -6554.41   720.00     2.35 S4)  ;  4, 266
  ( -702.72 -6528.50   720.00     2.35 S4)  ;  4, 267
  ( -681.53 -6493.17   720.00     2.35 S4)  ;  4, 268
  ( -646.21 -6394.23   720.00     2.35 S4)  ;  4, 269
  ( -632.08 -6361.25   720.00     2.35 S4)  ;  4, 270
  ( -594.40 -6307.07   720.00     2.35 S4)  ;  4, 271
  ( -552.02 -6257.60   720.00     2.35 S4)  ;  4, 272
  ( -507.28 -6219.91   720.00     2.35 S4)  ;  4, 273
  ( -415.44 -6161.02   720.00     2.35 S4)  ;  4, 274
  ( -325.96 -6116.26   720.00     2.35 S4)  ;  4, 275
  ( -283.58 -6102.13   720.00     2.35 S4)  ;  4, 276
  ( -260.03 -6099.77   720.00     2.35 S4)  ;  4, 277
  ( -241.19 -6092.71   720.00     2.35 S4)  ;  4, 278
  ( -191.74 -6050.30   720.00     2.35 S4)  ;  4, 279
  ( -158.78 -6031.46   720.00     2.35 S4)  ;  4, 280
  ( -128.17 -6017.33   720.00     2.35 S4)  ;  4, 281
  (  -69.30 -6000.84   720.00     2.35 S4)  ;  4, 282
  (  -31.62 -5996.12   720.00     2.35 S4)  ;  4, 283
  (   -3.37 -5996.12   720.00     2.35 S4)  ;  4, 284
  (   24.89 -6000.84   720.00     2.35 S4)  ;  4, 285
  (   71.99 -6024.39   720.00     2.35 S4)  ;  4, 286
  (  100.24 -6040.88   720.00     2.35 S4)  ;  4, 287
  (  175.59 -6095.06   720.00     2.35 S4)  ;  4, 288
  (  206.21 -6116.26   720.00     2.35 S4)  ;  4, 289
  (  250.95 -6149.24   720.00     2.35 S4)  ;  4, 290
  (  288.62 -6175.15   720.00     2.35 S4)  ;  4, 291
  (  316.88 -6196.35   720.00     2.35 S4)  ;  4, 292
  (  354.55 -6241.11   720.00     2.35 S4)  ;  4, 293
  (  396.94 -6276.45   720.00     2.35 S4)  ;  4, 294
  (  420.49 -6290.58   720.00     2.35 S4)  ;  4, 295
  (  561.77 -6396.58   720.00     2.35 S4)  ;  4, 296
  (  550.00 -6479.03   720.00     2.35 S4)  ;  4, 297
  (  550.00 -6504.94   720.00     2.35 S4)  ;  4, 298
  (  571.19 -6469.61   720.00     2.35 S4)  ;  4, 299
  (  611.22 -6446.05   720.00     2.35 S4)  ;  4, 300
  (  655.96 -6431.92   720.00     2.35 S4)  ;  4, 301
  (  698.34 -6429.56   720.00     2.35 S4)  ;  4, 302
  (  764.28 -6436.63   720.00     2.35 S4)  ;  4, 303
  (  813.73 -6450.76   720.00     2.35 S4)  ;  4, 304
  (  849.05 -6462.54   720.00     2.35 S4)  ;  4, 305
  (  877.30 -6474.32   720.00     2.35 S4)  ;  4, 306
  (  933.82 -6493.17   720.00     2.35 S4)  ;  4, 307
  (  990.33 -6516.72   720.00     2.35 S4)  ;  4, 308
  ( 1060.97 -6554.41   720.00     2.35 S4)  ;  4, 309
  ( 1143.39 -6613.30   720.00     2.35 S4)  ;  4, 310
  ( 1195.19 -6662.77   720.00     2.35 S4)  ;  4, 311
  ( 1223.45 -6700.46   720.00     2.35 S4)  ;  4, 312
  ( 1230.51 -6716.95   720.00     2.35 S4)  ;  4, 313
  ( 1262.15 -6959.56   720.00     2.35 S4)  ;  4, 314
  ( 1248.02 -7009.03   720.00     2.35 S4)  ;  4, 315
  ( 1245.67 -7079.70   720.00     2.35 S4)  ;  4, 316
  ( 1238.60 -7115.03   720.00     2.35 S4)  ;  4, 317
  ( 1222.12 -7138.59   720.00     2.35 S4)  ;  4, 318
  ( 1196.22 -7155.08   720.00     2.35 S4)  ;  4, 319
  ( 1198.57 -7157.44   720.00     2.35 S4)  ;  4, 320
  ( 1276.28 -7213.97   720.00     2.35 S4)  ;  4, 321
  ( 1330.44 -7279.93   720.00     2.35 S4)  ;  4, 322
  ( 1358.70 -7319.98   720.00     2.35 S4)  ;  4, 323
  ( 1389.31 -7371.80   720.00     2.35 S4)  ;  4, 324
  ( 1408.14 -7418.91   720.00     2.35 S4)  ;  4, 325
  ( 1419.92 -7470.74   720.00     2.35 S4)  ;  4, 326
  ( 1419.92 -7539.05   720.00     2.35 S4)  ;  4, 327
  ( 1429.34 -7607.37   720.00     2.35 S4)  ;  4, 328
  ( 1448.18 -7706.30   720.00     2.35 S4)  ;  4, 329
  ( 1293.83 -8104.44   720.00     2.35 S4)  ;  4, 330
  ( 1216.12 -8210.44   720.00     2.35 S4)  ;  4, 331
  ( 1185.51 -8245.77   720.00     2.35 S4)  ;  4, 332
  ( 1143.13 -8290.53   720.00     2.35 S4)  ;  4, 333
  ( 1103.09 -8328.22   720.00     2.35 S4)  ;  4, 334
  ( 1048.94 -8387.11   720.00     2.35 S4)  ;  4, 335
  (  926.49 -8497.83   720.00     2.35 S4)  ;  4, 336
  (  872.33 -8544.94   720.00     2.35 S4)  ;  4, 337
  (  851.14 -8561.43   720.00     2.35 S4)  ;  4, 338
  (  804.04 -8592.05   720.00     2.35 S4)  ;  4, 339
  (  775.79 -8606.19   720.00     2.35 S4)  ;  4, 340
  (  749.89 -8608.54   720.00     2.35 S4)  ;  4, 341
  (  731.05 -8603.83   720.00     2.35 S4)  ;  4, 342
  (  712.21 -8603.83   720.00     2.35 S4)  ;  4, 343
  (  698.08 -8606.19   720.00     2.35 S4)  ;  4, 344
  (  683.95 -8608.54   720.00     2.35 S4)  ;  4, 345
  (  672.18 -8606.19   720.00     2.35 S4)  ;  4, 346
  (  665.12 -8615.61   720.00     2.35 S4)  ;  4, 347
  (  667.47 -8617.97   720.00     2.35 S4)  ;  4, 348
  (  600.25 -8771.05   720.00     2.35 S4)  ;  4, 349
  (  579.06 -8778.11   720.00     2.35 S4)  ;  4, 350
  (  513.13 -8829.94   720.00     2.35 S4)  ;  4, 351
  (  473.10 -8862.92   720.00     2.35 S4)  ;  4, 352
  (  451.90 -8874.70   720.00     2.35 S4)  ;  4, 353
  (  376.55 -8905.32   720.00     2.35 S4)  ;  4, 354
  (  280.01 -8945.37   720.00     2.35 S4)  ;  4, 355
  (  256.46 -8959.50   720.00     2.35 S4)  ;  4, 356
  (  218.79 -8975.99   720.00     2.35 S4)  ;  4, 357
  (  162.27 -9004.26   720.00     2.35 S4)  ;  4, 358
  (  122.24 -9025.46   720.00     2.35 S4)  ;  4, 359
  (    9.22 -9089.06   720.00     2.35 S4)  ;  4, 360
  (  -44.94 -9114.97   720.00     2.35 S4)  ;  4, 361
  ( -108.52 -9150.31   720.00     2.35 S4)  ;  4, 362
  ( -169.74 -9190.35   720.00     2.35 S4)  ;  4, 363
  ( -190.94 -9204.49   720.00     2.35 S4)  ;  4, 364
  ( -228.61 -9232.75   720.00     2.35 S4)  ;  4, 365
  ( -245.09 -9242.18   720.00     2.35 S4)  ;  4, 366
  ( -285.13 -9265.73   720.00     2.35 S4)  ;  4, 367
  ( -327.51 -9286.93   720.00     2.35 S4)  ;  4, 368
  ( -400.51 -9310.49   720.00     2.35 S4)  ;  4, 369
  ( -438.18 -9324.63   720.00     2.35 S4)  ;  4, 370
  ( -482.92 -9331.69   720.00     2.35 S4)  ;  4, 371
  ( -506.47 -9331.69   720.00     2.35 S4)  ;  4, 372
  ( -551.21 -9324.63   720.00     2.35 S4)  ;  4, 373
  ( -581.82 -9315.20   720.00     2.35 S4)  ;  4, 374
  ( -650.11 -9301.07   720.00     2.35 S4)  ;  4, 375
  ( -687.78 -9286.93   720.00     2.35 S4)  ;  4, 376
  ( -697.20 -9279.87   720.00     2.35 S4)  ;  4, 377
  ( -722.06 -9190.32   720.00     2.35 S4)  ;  4, 378
  ( -731.48 -9185.60   720.00     2.35 S4)  ;  4, 379
  ( -750.32 -9223.29   720.00     2.35 S4)  ;  4, 380
  ( -792.70 -9265.70   720.00     2.35 S4)  ;  4, 381
  ( -816.25 -9277.47   720.00     2.35 S4)  ;  4, 382
  ( -853.93 -9289.25   720.00     2.35 S4)  ;  4, 383
  ( -889.25 -9293.96   720.00     2.35 S4)  ;  4, 384
  ( -978.73 -9312.81   720.00     2.35 S4)  ;  4, 385
  (-1077.63 -9326.94   720.00     2.35 S4)  ;  4, 386
  (-1127.08 -9343.43   720.00     2.35 S4)  ;  4, 387
  (-1174.17 -9366.99   720.00     2.35 S4)  ;  4, 388
  (-1218.91 -9392.90   720.00     2.35 S4)  ;  4, 389
  (-1266.00 -9414.10   720.00     2.35 S4)  ;  4, 390
  (-1348.42 -9432.95   720.00     2.35 S4)  ;  4, 391
  (-1386.10 -9437.66   720.00     2.35 S4)  ;  4, 392
  (-1430.84 -9449.44   720.00     2.35 S4)  ;  4, 393
  (-1449.67 -9458.86   720.00     2.35 S4)  ;  4, 394
  (-1520.32 -9522.46   720.00     2.35 S4)  ;  4, 395
  (-1541.51 -9541.31   720.00     2.35 S4)  ;  4, 396
  (-1579.18 -9564.86   720.00     2.35 S4)  ;  4, 397
  (-1626.28 -9583.71   720.00     2.35 S4)  ;  4, 398
  (-1696.92 -9602.55   720.00     2.35 S4)  ;  4, 399
  (-1736.95 -9607.27   720.00     2.35 S4)  ;  4, 400
  (-1779.34 -9614.33   720.00     2.35 S4)  ;  4, 401
  (-1840.56 -9619.04   720.00     2.35 S4)  ;  4, 402
  (-1953.59 -9640.25   720.00     2.35 S4)  ;  4, 403
  (-1984.20 -9649.67   720.00     2.35 S4)  ;  4, 404
  (-2036.00 -9659.09   720.00     2.35 S4)  ;  4, 405
  (-2090.16 -9670.87   720.00     2.35 S4)  ;  4, 406
  (-2167.87 -9677.94   720.00     2.35 S4)  ;  4, 407
  (-2205.54 -9680.29   720.00     2.35 S4)  ;  4, 408
  (-2205.54 -9682.65   720.00     2.35 S4)  ;  4, 409
  (-2484.67 -9654.36   720.00     2.35 S4)  ;  4, 410
  (-2515.28 -9649.65   720.00     2.35 S4)  ;  4, 411
  (-2550.60 -9640.23   720.00     2.35 S4)  ;  4, 412
  (-2675.41 -9633.16   720.00     2.35 S4)  ;  4, 413
  (-2797.85 -9623.74   720.00     2.35 S4)  ;  4, 414
  (-2835.53 -9616.67   720.00     2.35 S4)  ;  4, 415
  (-2889.69 -9597.83   720.00     2.35 S4)  ;  4, 416
  (-2910.88 -9583.69   720.00     2.35 S4)  ;  4, 417
  (-2993.29 -9508.31   720.00     2.35 S4)  ;  4, 418
  (-3014.49 -9494.18   720.00     2.35 S4)  ;  4, 419
  (-3028.62 -9494.18   720.00     2.35 S4)  ;  4, 420
  (-3056.87 -9529.51   720.00     2.35 S4)  ;  4, 421
  (-3099.26 -9550.71   720.00     2.35 S4)  ;  4, 422
  (-3181.67 -9571.92   720.00     2.35 S4)  ;  4, 423
  (-3202.86 -9576.63   720.00     2.35 S4)  ;  4, 424
  (-3245.25 -9586.05   720.00     2.35 S4)  ;  4, 425
  (-3294.70 -9588.40   720.00     2.35 S4)  ;  4, 426
  (-3337.08 -9583.69   720.00     2.35 S4)  ;  4, 427
  (-3461.89 -9557.78   720.00     2.35 S4)  ;  4, 428
  (-3553.72 -9531.87   720.00     2.35 S4)  ;  4, 429
  (-3593.75 -9517.74   720.00     2.35 S4)  ;  4, 430
  (-3631.43 -9498.89   720.00     2.35 S4)  ;  4, 431
  (-3662.04 -9472.98   720.00     2.35 S4)  ;  4, 432
  (-3697.36 -9451.78   720.00     2.35 S4)  ;  4, 433
  (-3720.91 -9428.22   720.00     2.35 S4)  ;  4, 434
  (-3713.84 -9423.51   720.00     2.35 S4)  ;  4, 435
  (-3851.69 -9409.40   720.00     2.35 S4)  ;  4, 436
  (-3884.66 -9395.26   720.00     2.35 S4)  ;  4, 437
  (-3948.23 -9376.42   720.00     2.35 S4)  ;  4, 438
  (-3992.97 -9341.08   720.00     2.35 S4)  ;  4, 439
  (-4023.58 -9303.39   720.00     2.35 S4)  ;  4, 440
  (-4035.36 -9282.19   720.00     2.35 S4)  ;  4, 441
  (-4040.07 -9272.77   720.00     2.35 S4)  ;  4, 442
  (-4077.74 -9296.33   720.00     2.35 S4)  ;  4, 443
  (-4146.03 -9331.66   720.00     2.35 S4)  ;  4, 444
  (-4171.93 -9338.73   720.00     2.35 S4)  ;  4, 445
  (-4214.32 -9355.22   720.00     2.35 S4)  ;  4, 446
  (-4277.90 -9366.99   720.00     2.35 S4)  ;  4, 447
  (-4327.34 -9369.35   720.00     2.35 S4)  ;  4, 448
  (-4369.73 -9366.99   720.00     2.35 S4)  ;  4, 449
  (-4440.37 -9355.22   720.00     2.35 S4)  ;  4, 450
  (-4478.05 -9350.50   720.00     2.35 S4)  ;  4, 451
  (-4572.24 -9334.02   720.00     2.35 S4)  ;  4, 452
  (-4664.07 -9303.39   720.00     2.35 S4)  ;  4, 453
  (-4715.87 -9284.55   720.00     2.35 S4)  ;  4, 454
  (-4744.13 -9275.12   720.00     2.35 S4)  ;  4, 455
  (-4795.94 -9260.99   720.00     2.35 S4)  ;  4, 456
  (-4857.16 -9239.79   720.00     2.35 S4)  ;  4, 457
  (-4925.45 -9202.10   720.00     2.35 S4)  ;  4, 458
  (-4956.06 -9187.96   720.00     2.35 S4)  ;  4, 459
  (-5031.41 -9143.21   720.00     2.35 S4)  ;  4, 460
  (-5062.02 -9124.36   720.00     2.35 S4)  ;  4, 461
  (-5094.99 -9093.74   720.00     2.35 S4)  ;  4, 462
  (-5137.37 -9063.12   720.00     2.35 S4)  ;  4, 463
  (-5135.02 -9063.12   720.00     2.35 S4)  ;  4, 464
  (-5185.76 -9049.00   720.00     2.35 S4)  ;  4, 465
  (-5216.38 -9053.71   720.00     2.35 S4)  ;  4, 466
  (-5249.34 -9070.20   720.00     2.35 S4)  ;  4, 467
  (-5312.92 -9079.62   720.00     2.35 S4)  ;  4, 468
  (-5385.92 -9072.55   720.00     2.35 S4)  ;  4, 469
  (-5428.30 -9067.84   720.00     2.35 S4)  ;  4, 470
  (-5470.69 -9053.71   720.00     2.35 S4)  ;  4, 471
  (-5501.30 -9039.57   720.00     2.35 S4)  ;  4, 472
  (-5531.91 -9016.02   720.00     2.35 S4)  ;  4, 473
  (-5569.58 -8987.75   720.00     2.35 S4)  ;  4, 474
  (-5595.49 -8966.55   720.00     2.35 S4)  ;  4, 475
  (-5668.48 -8898.24   720.00     2.35 S4)  ;  4, 476
  (-5713.22 -8862.90   720.00     2.35 S4)  ;  4, 477
  (-5736.77 -8841.70   720.00     2.35 S4)  ;  4, 478
  (-5765.03 -8811.08   720.00     2.35 S4)  ;  4, 479
  (-5795.64 -8773.39   720.00     2.35 S4)  ;  4, 480
  (-5861.57 -8702.72   720.00     2.35 S4)  ;  4, 481
  (-5899.25 -8662.67   720.00     2.35 S4)  ;  4, 482
  (-5967.53 -8580.22   720.00     2.35 S4)  ;  4, 483
  (-5993.44 -8537.82   720.00     2.35 S4)  ;  4, 484
  (-6009.92 -8502.49   720.00     2.35 S4)  ;  4, 485
  (-6068.79 -8405.91   720.00     2.35 S4)  ;  4, 486
  (-6101.75 -8332.88   720.00     2.35 S4)  ;  4, 487
  (-6127.66 -8285.77   720.00     2.35 S4)  ;  4, 488
  (-6141.78 -8262.21   720.00     2.35 S4)  ;  4, 489
  (-6151.20 -8226.88   720.00     2.35 S4)  ;  4, 490
  (-6151.20 -8219.81   720.00     2.35 S4)  ;  4, 491
  (-6253.77 -8012.53   720.00     2.35 S4)  ;  4, 492
  (-6284.38 -7941.86   720.00     2.35 S4)  ;  4, 493
  (-6284.38 -7904.17   720.00     2.35 S4)  ;  4, 494
  (-6263.19 -7807.59   720.00     2.35 S4)  ;  4, 495
  (-6258.48 -7762.83   720.00     2.35 S4)  ;  4, 496
  (-6260.83 -7713.37   720.00     2.35 S4)  ;  4, 497
  (-6263.19 -7685.10   720.00     2.35 S4)  ;  4, 498
  (-6263.19 -7654.48   720.00     2.35 S4)  ;  4, 499
  (-6249.06 -7590.87   720.00     2.35 S4)  ;  4, 500
  (-6239.64 -7569.67   720.00     2.35 S4)  ;  4, 501
  (-6237.29 -7557.89   720.00     2.35 S4)  ;  4, 502
  (-6234.93 -7555.54   720.00     2.35 S4)  ;  4, 503
  (-6232.58 -7550.83   720.00     2.35 S4)  ;  4, 504
  (-6237.29 -7541.40   720.00     2.35 S4)  ;  4, 505
  (-6237.29 -7531.98   720.00     2.35 S4)  ;  4, 506
  (-6267.90 -7496.65   720.00     2.35 S4)  ;  4, 507
  (-6298.51 -7458.96   720.00     2.35 S4)  ;  4, 508
  (-6317.35 -7428.33   720.00     2.35 S4)  ;  4, 509
  (-6336.18 -7385.93   720.00     2.35 S4)  ;  4, 510
  (-6352.67 -7334.11   720.00     2.35 S4)  ;  4, 511
  (-6352.67 -7301.13   720.00     2.35 S4)  ;  4, 512
  (-6347.96 -7256.37   720.00     2.35 S4)  ;  4, 513
  (-6347.96 -7237.53   720.00     2.35 S4)  ;  4, 514
  (-6345.60 -7235.17   720.00     2.35 S4)  ;  4, 515
  (-6297.47 -7053.75   720.00     2.35 S4)  ;  4, 516
  (-6264.50 -6957.16   720.00     2.35 S4)  ;  4, 517
  (-6222.11 -6877.07   720.00     2.35 S4)  ;  4, 518
  (-6193.86 -6829.96   720.00     2.35 S4)  ;  4, 519
  (-6167.96 -6799.34   720.00     2.35 S4)  ;  4, 520
  (-6134.99 -6768.71   720.00     2.35 S4)  ;  4, 521
  (-6090.25 -6740.44   720.00     2.35 S4)  ;  4, 522
  (-6000.77 -6700.40   720.00     2.35 S4)  ;  4, 523
  (-5920.71 -6674.49   720.00     2.35 S4)  ;  4, 524
  (-5852.42 -6655.64   720.00     2.35 S4)  ;  4, 525
  (-5795.91 -6636.80   720.00     2.35 S4)  ;  4, 526
  (-5729.98 -6625.02   720.00     2.35 S4)  ;  4, 527
  (-5704.07 -6625.02   720.00     2.35 S4)  ;  4, 528
  (-5687.59 -6636.80   720.00     2.35 S4)  ;  4, 529
  (-5664.04 -6658.00   720.00     2.35 S4)  ;  4, 530
  (-5605.17 -6695.69   720.00     2.35 S4)  ;  4, 531
  (-5562.79 -6735.73   720.00     2.35 S4)  ;  4, 532
  (-5503.92 -6804.05   720.00     2.35 S4)  ;  4, 533
  (-5492.15 -6811.11   720.00     2.35 S4)  ;  4, 534
  (-5489.79 -6804.05   720.00     2.35 S4)  ;  4, 535
  (-5492.15 -6773.42   720.00     2.35 S4)  ;  4, 536
  (-5508.63 -6723.96   720.00     2.35 S4)  ;  4, 537
  (-5539.24 -6662.71   720.00     2.35 S4)  ;  4, 538
  (-5551.02 -6629.73   720.00     2.35 S4)  ;  4, 539
  (-5555.73 -6575.55   720.00     2.35 S4)  ;  4, 540
  (-5553.37 -6559.06   720.00     2.35 S4)  ;  4, 541
  (-5546.31 -6540.21   720.00     2.35 S4)  ;  4, 542
  (-5527.47 -6511.95   720.00     2.35 S4)  ;  4, 543
  (-5496.86 -6483.68   720.00     2.35 S4)  ;  4, 544
  (-5473.31 -6467.19   720.00     2.35 S4)  ;  4, 545
  (-5407.38 -6410.65   720.00     2.35 S4)  ;  4, 546
  (-5341.45 -6347.05   720.00     2.35 S4)  ;  4, 547
  (-5280.22 -6304.65   720.00     2.35 S4)  ;  4, 548
  (-5190.74 -6264.60   720.00     2.35 S4)  ;  4, 549
  (-5080.07 -6224.56   720.00     2.35 S4)  ;  4, 550
  (-5018.85 -6208.07   720.00     2.35 S4)  ;  4, 551
  (-4962.33 -6201.00   720.00     2.35 S4)  ;  4, 552
  (-4931.72 -6201.00   720.00     2.35 S4)  ;  4, 553
  (-4901.11 -6212.78   720.00     2.35 S4)  ;  4, 554
  (-4886.98 -6224.56   720.00     2.35 S4)  ;  4, 555
  (-4849.31 -6274.03   720.00     2.35 S4)  ;  4, 556
  (-4830.47 -6292.87   720.00     2.35 S4)  ;  4, 557
  (-4828.11 -6295.23   720.00     2.35 S4)  ;  4, 558
  (-4825.76 -6299.94   720.00     2.35 S4)  ;  4, 559
  (-4825.76 -6302.29   720.00     2.35 S4)  ;  4, 560
  (-4747.05 -6295.26   720.00     2.35 S4)  ;  4, 561
  (-4699.96 -6267.00   720.00     2.35 S4)  ;  4, 562
  (-4643.45 -6283.49   720.00     2.35 S4)  ;  4, 563
  (-4565.74 -6330.60   720.00     2.35 S4)  ;  4, 564
  (-4419.75 -6431.89   720.00     2.35 S4)  ;  4, 565
  (-4304.37 -6537.90   720.00     2.35 S4)  ;  4, 566
  (-4278.46 -6568.52   720.00     2.35 S4)  ;  4, 567
  (-4261.98 -6589.72   720.00     2.35 S4)  ;  4, 568
  (-4243.14 -6606.21   720.00     2.35 S4)  ;  4, 569
  (-4219.59 -6625.05   720.00     2.35 S4)  ;  4, 570
  (-4158.37 -6660.39   720.00     2.35 S4)  ;  4, 571
  (-4125.41 -6676.88   720.00     2.35 S4)  ;  4, 572
  (-4092.44 -6683.95   720.00     2.35 S4)  ;  4, 573
  (-3939.38 -6683.95   720.00     2.35 S4)  ;  4, 574
  (-3849.90 -6702.79   720.00     2.35 S4)  ;  4, 575
  (-3786.32 -6714.57   720.00     2.35 S4)  ;  4, 576
  (-3760.42 -6714.57   720.00     2.35 S4)  ;  4, 577
  (-3748.65 -6709.86   720.00     2.35 S4)  ;  4, 578
  (-3736.88 -6693.37   720.00     2.35 S4)  ;  4, 579
  (-3734.52 -6658.03   720.00     2.35 S4)  ;  4, 580
  (-3743.94 -6639.19   720.00     2.35 S4)  ;  4, 581
  (-3774.55 -6622.70   720.00     2.35 S4)  ;  4, 582
  (-3885.22 -6561.45   720.00     2.35 S4)  ;  4, 583
  (-4031.22 -6474.29   720.00     2.35 S4)  ;  4, 584
  (-4139.53 -6415.40   720.00     2.35 S4)  ;  4, 585
  (-4217.24 -6368.29   720.00     2.35 S4)  ;  4, 586
  (-4323.20 -6311.75   720.00     2.35 S4)  ;  4, 587
  (-4365.59 -6281.13   720.00     2.35 S4)  ;  4, 588
  (-4490.39 -6203.39   720.00     2.35 S4)  ;  4, 589
  (-4565.74 -6146.86   720.00     2.35 S4)  ;  4, 590
  (-4678.77 -6064.41   720.00     2.35 S4)  ;  4, 591
  (-4699.96 -6043.21   720.00     2.35 S4)  ;  4, 592
  (-4716.44 -6019.65   720.00     2.35 S4)  ;  4, 593
  (-4725.86 -5996.10   720.00     2.35 S4)  ;  4, 594
  (-4761.18 -5868.89   720.00     2.35 S4)  ;  4, 595
  (-4765.89 -5814.71   720.00     2.35 S4)  ;  4, 596
  (-4768.25 -5755.82   720.00     2.35 S4)  ;  4, 597
  (-4772.96 -5685.15   720.00     2.35 S4)  ;  4, 598
  (-4782.38 -5628.62   720.00     2.35 S4)  ;  4, 599
  (-4784.73 -5560.30   720.00     2.35 S4)  ;  4, 600
  (-4789.44 -5534.39   720.00     2.35 S4)  ;  4, 601
  (-4794.15 -5454.30   720.00     2.35 S4)  ;  4, 602
  (-4794.15 -5409.54   720.00     2.35 S4)  ;  4, 603
  (-4796.50 -5388.34   720.00     2.35 S4)  ;  4, 604
  (-4798.86 -5378.92   720.00     2.35 S4)  ;  4, 605
  (-4798.86 -5367.14   720.00     2.35 S4)  ;  4, 606
  (-4801.21 -5369.49   720.00     2.35 S4)  ;  4, 607
  (-4808.28 -5390.70   720.00     2.35 S4)  ;  4, 608
  (-4831.82 -5428.39   720.00     2.35 S4)  ;  4, 609
  (-4853.02 -5463.72   720.00     2.35 S4)  ;  4, 610
  (-4869.50 -5499.05   720.00     2.35 S4)  ;  4, 611
  (-4904.82 -5539.10   720.00     2.35 S4)  ;  4, 612
  (-5006.07 -5633.33   720.00     2.35 S4)  ;  4, 613
  (-5039.04 -5661.59   720.00     2.35 S4)  ;  4, 614
  (-5102.62 -5706.35   720.00     2.35 S4)  ;  4, 615
  (-5163.84 -5739.33   720.00     2.35 S4)  ;  4, 616
  (-5239.19 -5777.02   720.00     2.35 S4)  ;  4, 617
  (-5331.03 -5812.36   720.00     2.35 S4)  ;  4, 618
  (-5441.70 -5859.47   720.00     2.35 S4)  ;  4, 619
  (-5474.67 -5871.25   720.00     2.35 S4)  ;  4, 620
  (-5590.05 -5920.72   720.00     2.35 S4)  ;  4, 621
  (-5667.75 -5960.76   720.00     2.35 S4)  ;  4, 622
  (-5801.97 -6026.72   720.00     2.35 S4)  ;  4, 623
  (-5827.87 -6038.50   720.00     2.35 S4)  ;  4, 624
  (-5877.32 -6057.34   720.00     2.35 S4)  ;  4, 625
  (-5896.16 -6064.41   720.00     2.35 S4)  ;  4, 626
  (-5922.06 -6073.83   720.00     2.35 S4)  ;  4, 627
  (-5985.64 -6090.32   720.00     2.35 S4)  ;  4, 628
  (-6068.06 -6109.17   720.00     2.35 S4)  ;  4, 629
  (-6152.83 -6113.88   720.00     2.35 S4)  ;  4, 630
  (-6183.44 -6106.81   720.00     2.35 S4)  ;  4, 631
  (-6239.95 -6099.75   720.00     2.35 S4)  ;  4, 632
  (-6270.56 -6099.75   720.00     2.35 S4)  ;  4, 633
  (-6268.21 -6099.75   720.00     2.35 S4)  ;  4, 634
  (-6396.67 -6036.13   720.00     2.35 S4)  ;  4, 635
  (-6457.89 -5993.73   720.00     2.35 S4)  ;  4, 636
  (-6519.12 -5927.77   720.00     2.35 S4)  ;  4, 637
  (-6542.66 -5894.79   720.00     2.35 S4)  ;  4, 638
  (-6589.76 -5840.61   720.00     2.35 S4)  ;  4, 639
  (-6615.66 -5812.34   720.00     2.35 S4)  ;  4, 640
  (-6646.27 -5777.01   720.00     2.35 S4)  ;  4, 641
  (-6674.53 -5748.74   720.00     2.35 S4)  ;  4, 642
  (-6695.72 -5725.18   720.00     2.35 S4)  ;  4, 643
  (-6745.17 -5652.16   720.00     2.35 S4)  ;  4, 644
  (-6794.62 -5586.20   720.00     2.35 S4)  ;  4, 645
  (-6846.42 -5503.75   720.00     2.35 S4)  ;  4, 646
  (-6905.29 -5383.61   720.00     2.35 S4)  ;  4, 647
  (-6924.13 -5352.99   720.00     2.35 S4)  ;  4, 648
  (-6947.68 -5294.10   720.00     2.35 S4)  ;  4, 649
  (-6964.16 -5258.76   720.00     2.35 S4)  ;  4, 650
  (-6975.93 -5221.07   720.00     2.35 S4)  ;  4, 651
  (-6975.93 -5218.72   720.00     2.35 S4)  ;  4, 652
  (-7043.15 -5046.77   720.00     2.35 S4)  ;  4, 653
  (-7078.47 -4971.39   720.00     2.35 S4)  ;  4, 654
  (-7094.95 -4936.05   720.00     2.35 S4)  ;  4, 655
  (-7113.79 -4903.07   720.00     2.35 S4)  ;  4, 656
  (-7158.53 -4780.58   720.00     2.35 S4)  ;  4, 657
  (-7170.30 -4735.82   720.00     2.35 S4)  ;  4, 658
  (-7198.56 -4554.44   720.00     2.35 S4)  ;  4, 659
  (-7203.27 -4486.12   720.00     2.35 S4)  ;  4, 660
  (-7207.98 -4441.37   720.00     2.35 S4)  ;  4, 661
  (-7207.98 -4427.23   720.00     2.35 S4)  ;  4, 662
  (-7203.27 -4420.17   720.00     2.35 S4)  ;  4, 663
  (-7186.79 -4420.17   720.00     2.35 S4)  ;  4, 664
  (-7182.08 -4422.52   720.00     2.35 S4)  ;  4, 665
  (-7160.88 -4413.10   720.00     2.35 S4)  ;  4, 666
  (-7130.27 -4408.39   720.00     2.35 S4)  ;  4, 667
  (-7116.14 -4403.68   720.00     2.35 S4)  ;  4, 668
  (-7120.85 -4396.61   720.00     2.35 S4)  ;  4, 669
  (-7134.98 -4384.83   720.00     2.35 S4)  ;  4, 670
  (-7153.82 -4375.41   720.00     2.35 S4)  ;  4, 671
  (-7170.30 -4373.05   720.00     2.35 S4)  ;  4, 672
  (-7226.82 -4361.27   720.00     2.35 S4)  ;  4, 673
  (-7238.59 -4347.14   720.00     2.35 S4)  ;  4, 674
  (-7245.65 -4330.65   720.00     2.35 S4)  ;  4, 675
  (-7238.59 -4283.54   720.00     2.35 S4)  ;  4, 676
  (-7215.04 -4222.29   720.00     2.35 S4)  ;  4, 677
  (-7205.62 -4172.82   720.00     2.35 S4)  ;  4, 678
  (-7205.62 -4153.98   720.00     2.35 S4)  ;  4, 679
  (-7200.91 -4149.27   720.00     2.35 S4)  ;  4, 680
  (-7192.80 -3944.29   720.00     2.35 S4)  ;  4, 681
  (-7192.80 -3843.00   720.00     2.35 S4)  ;  4, 682
  (-7162.18 -3732.28   720.00     2.35 S4)  ;  4, 683
  (-7148.06 -3685.17   720.00     2.35 S4)  ;  4, 684
  (-7119.80 -3553.25   720.00     2.35 S4)  ;  4, 685
  (-7112.73 -3468.45   720.00     2.35 S4)  ;  4, 686
  (-7112.73 -3430.76   720.00     2.35 S4)  ;  4, 687
  (-7124.51 -3353.02   720.00     2.35 S4)  ;  4, 688
  (-7122.15 -3282.35   720.00     2.35 S4)  ;  4, 689
  (-7110.38 -3221.11   720.00     2.35 S4)  ;  4, 690
  (-7086.83 -3181.06   720.00     2.35 S4)  ;  4, 691
  (-7075.06 -3176.35   720.00     2.35 S4)  ;  4, 692
  (-6946.90 -2905.43   720.00     2.35 S4)  ;  4, 693
  (-6916.29 -2825.34   720.00     2.35 S4)  ;  4, 694
  (-6890.39 -2804.14   720.00     2.35 S4)  ;  4, 695
  (-6845.65 -2775.87   720.00     2.35 S4)  ;  4, 696
  (-6838.59 -2766.45   720.00     2.35 S4)  ;  4, 697
  (-6836.23 -2752.31   720.00     2.35 S4)  ;  4, 698
  (-6836.23 -2738.18   720.00     2.35 S4)  ;  4, 699
  (-6838.59 -2724.05   720.00     2.35 S4)  ;  4, 700
  (-6838.59 -2700.49   720.00     2.35 S4)  ;  4, 701
  (-6850.36 -2655.73   720.00     2.35 S4)  ;  4, 702
  (-6850.36 -2613.33   720.00     2.35 S4)  ;  4, 703
  (-6829.17 -2554.44   720.00     2.35 S4)  ;  4, 704
  (-6793.85 -2476.70   720.00     2.35 S4)  ;  4, 705
  (-6753.82 -2384.83   720.00     2.35 S4)  ;  4, 706
  (-6727.91 -2316.52   720.00     2.35 S4)  ;  4, 707
  (-6716.14 -2285.90   720.00     2.35 S4)  ;  4, 708
  (-6685.53 -2189.31   720.00     2.35 S4)  ;  4, 709
  (-6666.69 -2165.76   720.00     2.35 S4)  ;  4, 710
  (-6538.50 -1753.49   720.00     2.35 S4)  ;  4, 711
  (-6517.31 -1666.33   720.00     2.35 S4)  ;  4, 712
  (-6493.77 -1626.29   720.00     2.35 S4)  ;  4, 713
  (-6444.32 -1510.86   720.00     2.35 S4)  ;  4, 714
  (-6409.00 -1440.19   720.00     2.35 S4)  ;  4, 715
  (-6385.45 -1404.86   720.00     2.35 S4)  ;  4, 716
  (-6354.84 -1369.52   720.00     2.35 S4)  ;  4, 717
  (-6324.22 -1336.54   720.00     2.35 S4)  ;  4, 718
  (-6314.81 -1327.12   720.00     2.35 S4)  ;  4, 719
  (-6298.32 -1301.21   720.00     2.35 S4)  ;  4, 720
  (-6284.19 -1251.74   720.00     2.35 S4)  ;  4, 721
  (-6277.13 -1202.27   720.00     2.35 S4)  ;  4, 722
  (-6274.78 -1176.36   720.00     2.35 S4)  ;  4, 723
  (-6263.00 -1159.87   720.00     2.35 S4)  ;  4, 724
  (-6137.16  -917.20   720.00     2.35 S4)  ;  4, 725
  (-6073.58  -726.39   720.00     2.35 S4)  ;  4, 726
  (-6050.03  -676.92   720.00     2.35 S4)  ;  4, 727
  (-5972.33  -530.87   720.00     2.35 S4)  ;  4, 728
  (-5866.37  -318.86   720.00     2.35 S4)  ;  4, 729
  (-5833.40  -248.19   720.00     2.35 S4)  ;  4, 730
  (-5765.11  -146.90   720.00     2.35 S4)  ;  4, 731
  (-5620.42   119.26   720.00     2.35 S4)  ;  4, 732
  (-5538.01   239.40   720.00     2.35 S4)  ;  4, 733
  (-5434.40   352.47   720.00     2.35 S4)  ;  4, 734
  (-5382.59   406.65   720.00     2.35 S4)  ;  4, 735
  (-5316.66   477.32   720.00     2.35 S4)  ;  4, 736
  (-5222.47   588.03   720.00     2.35 S4)  ;  4, 737
  (-5154.19   668.12   720.00     2.35 S4)  ;  4, 738
  (-5118.86   708.17   720.00     2.35 S4)  ;  4, 739
  (-5071.77   759.99   720.00     2.35 S4)  ;  4, 740
  (-5012.90   804.75   720.00     2.35 S4)  ;  4, 741
  (-4994.06   814.17   720.00     2.35 S4)  ;  4, 742
  (-4961.10   823.60   720.00     2.35 S4)  ;  4, 743
  (-4946.97   816.53   720.00     2.35 S4)  ;  4, 744
  (-4939.90   809.46   720.00     2.35 S4)  ;  4, 745
  (-4828.19   851.87   720.00     2.35 S4)  ;  4, 746
  (-4828.19   957.88   720.00     2.35 S4)  ;  4, 747
  (-4804.64  1000.28   720.00     2.35 S4)  ;  4, 748
  (-4762.25  1056.81   720.00     2.35 S4)  ;  4, 749
  (-4684.55  1146.33   720.00     2.35 S4)  ;  4, 750
  (-4595.07  1235.84   720.00     2.35 S4)  ;  4, 751
  (-4510.30  1304.16   720.00     2.35 S4)  ;  4, 752
  (-4336.05  1433.72   720.00     2.35 S4)  ;  4, 753
  (-4241.86  1490.25   720.00     2.35 S4)  ;  4, 754
  (-4095.87  1563.28   720.00     2.35 S4)  ;  4, 755
  (-4034.64  1584.48   720.00     2.35 S4)  ;  4, 756
  (-3975.78  1596.26   720.00     2.35 S4)  ;  4, 757
  (-3909.84  1605.68   720.00     2.35 S4)  ;  4, 758
  (-3827.43  1605.68   720.00     2.35 S4)  ;  4, 759
  (-3766.20  1603.32   720.00     2.35 S4)  ;  4, 760
  (-3672.02  1600.97   720.00     2.35 S4)  ;  4, 761
  (-3530.73  1589.19   720.00     2.35 S4)  ;  4, 762
  (-3483.64  1577.41   720.00     2.35 S4)  ;  4, 763
  (-3462.44  1570.34   720.00     2.35 S4)  ;  4, 764
  (-3441.25  1560.92   720.00     2.35 S4)  ;  4, 765
  (-3417.70  1546.79   720.00     2.35 S4)  ;  4, 766
  (-3408.29  1539.72   720.00     2.35 S4)  ;  4, 767
  (-3391.80  1525.59   720.00     2.35 S4)  ;  4, 768
  (-3389.45  1523.23   720.00     2.35 S4)  ;  4, 769
  (-3110.50  1480.87   720.00     2.35 S4)  ;  4, 770
  (-3082.25  1473.80   720.00     2.35 S4)  ;  4, 771
  (-2976.28  1454.96   720.00     2.35 S4)  ;  4, 772 Closure point
)  ;  End of contour

("section outline"
  (Color Cyan)
  (Closed)
  (GUID "7ACC1782D26D4914B108BECB2811839F")
  (MBFObjectType 5)
  (FillDensity 0)
  (Resolution 2.355648)
  (-4075.05  1874.59   960.00     2.35 S5)  ;  5, 1
  (-3956.60  1997.09   960.00     2.35 S5)  ;  5, 2
  (-3852.82  2073.30   960.00     2.35 S5)  ;  5, 3
  (-3786.90  2109.35   960.00     2.35 S5)  ;  5, 4
  (-3726.55  2131.59   960.00     2.35 S5)  ;  5, 5
  (-3662.37  2139.44   960.00     2.35 S5)  ;  5, 6
  (-3610.66  2136.25   960.00     2.35 S5)  ;  5, 7
  (-3521.93  2121.34   960.00     2.35 S5)  ;  5, 8
  (-3471.53  2096.99   960.00     2.35 S5)  ;  5, 9
  (-3315.02  1995.30   960.00     2.35 S5)  ;  5, 10
  (-3248.74  1960.53   960.00     2.35 S5)  ;  5, 11
  (-3179.21  1901.96   960.00     2.35 S5)  ;  5, 12
  (-3152.32  1879.06   960.00     2.35 S5)  ;  5, 13
  (-3088.39  1844.44   960.00     2.35 S5)  ;  5, 14
  (-3063.41  1828.74   960.00     2.35 S5)  ;  5, 15
  (-3012.29  1816.14   960.00     2.35 S5)  ;  5, 16
  (-2916.94  1793.75   960.00     2.35 S5)  ;  5, 17
  (-2837.17  1786.47   960.00     2.35 S5)  ;  5, 18
  (-2792.52  1783.71   960.00     2.35 S5)  ;  5, 19
  (-2754.63  1786.10   960.00     2.35 S5)  ;  5, 20
  (-2680.75  1798.06   960.00     2.35 S5)  ;  5, 21
  (-2649.77  1803.24   960.00     2.35 S5)  ;  5, 22
  (-2614.22  1805.76   960.00     2.35 S5)  ;  5, 23
  (-2574.12  1805.64   960.00     2.35 S5)  ;  5, 24
  (-2464.24  1789.43   960.00     2.35 S5)  ;  5, 25
  (-2360.83  1783.06   960.00     2.35 S5)  ;  5, 26
  (-2185.46  1795.85   960.00     2.35 S5)  ;  5, 27
  (-2065.02  1797.86   960.00     2.35 S5)  ;  5, 28
  (-2018.01  1794.96   960.00     2.35 S5)  ;  5, 29
  (-1986.27  1774.13   960.00     2.35 S5)  ;  5, 30
  (-1962.00  1746.66   960.00     2.35 S5)  ;  5, 31
  (-1936.71  1697.91   960.00     2.35 S5)  ;  5, 32
  (-1918.31  1651.93   960.00     2.35 S5)  ;  5, 33
  (-1905.80  1625.20   960.00     2.35 S5)  ;  5, 34
  (-1898.14  1596.40   960.00     2.35 S5)  ;  5, 35
  (-1898.39  1553.93   960.00     2.35 S5)  ;  5, 36
  (-1888.24  1527.35   960.00     2.35 S5)  ;  5, 37
  (-1883.68  1524.70   960.00     2.35 S5)  ;  5, 38
  (-1882.96  1536.46   960.00     2.35 S5)  ;  5, 39
  (-1868.17  1585.11   960.00     2.35 S5)  ;  5, 40
  (-1833.98  1642.01   960.00     2.35 S5)  ;  5, 41
  (-1820.93  1662.44   960.00     2.35 S5)  ;  5, 42
  (-1774.57  1725.67   960.00     2.35 S5)  ;  5, 43
  (-1740.07  1749.50   960.00     2.35 S5)  ;  5, 44
  (-1720.10  1767.16   960.00     2.35 S5)  ;  5, 45
  (-1700.00  1787.16   960.00     2.35 S5)  ;  5, 46
  (-1682.10  1809.66   960.00     2.35 S5)  ;  5, 47
  (-1660.08  1822.46   960.00     2.35 S5)  ;  5, 48
  (-1645.54  1828.65   960.00     2.35 S5)  ;  5, 49
  (-1619.69  1827.05   960.00     2.35 S5)  ;  5, 50
  (-1570.77  1816.95   960.00     2.35 S5)  ;  5, 51
  (-1470.87  1791.91   960.00     2.35 S5)  ;  5, 52
  (-1356.42  1773.06   960.00     2.35 S5)  ;  5, 53
  (-1337.92  1767.19   960.00     2.35 S5)  ;  5, 54
  (-1137.49  1747.80   960.00     2.35 S5)  ;  5, 55
  (-1126.17  1740.03   960.00     2.35 S5)  ;  5, 56
  (-1023.49  1721.89   960.00     2.35 S5)  ;  5, 57
  ( -963.10  1706.37   960.00     2.35 S5)  ;  5, 58
  ( -935.63  1692.87   960.00     2.35 S5)  ;  5, 59
  ( -898.31  1685.85   960.00     2.35 S5)  ;  5, 60
  ( -853.51  1685.45   960.00     2.35 S5)  ;  5, 61
  ( -745.87  1709.50   960.00     2.35 S5)  ;  5, 62
  ( -699.91  1727.90   960.00     2.35 S5)  ;  5, 63
  ( -672.90  1745.12   960.00     2.35 S5)  ;  5, 64
  ( -598.32  1806.60   960.00     2.35 S5)  ;  5, 65
  ( -489.84  1882.52   960.00     2.35 S5)  ;  5, 66
  ( -399.69  1928.89   960.00     2.35 S5)  ;  5, 67
  ( -344.47  1944.36   960.00     2.35 S5)  ;  5, 68
  ( -228.01  1958.42   960.00     2.35 S5)  ;  5, 69
  (  -88.61  1961.63   960.00     2.35 S5)  ;  5, 70
  (  -10.77  1961.55   960.00     2.35 S5)  ;  5, 71
  (   31.10  1951.88   960.00     2.35 S5)  ;  5, 72
  (   79.44  1932.38   960.00     2.35 S5)  ;  5, 73
  (  137.94  1886.29   960.00     2.35 S5)  ;  5, 74
  (  178.65  1857.82   960.00     2.35 S5)  ;  5, 75
  (  203.20  1835.07   960.00     2.35 S5)  ;  5, 76
  (  244.96  1785.30   960.00     2.35 S5)  ;  5, 77
  (  251.57  1777.81   960.00     2.35 S5)  ;  5, 78
  (  828.86  1251.35   960.00     2.35 S5)  ;  5, 79
  (  922.06  1155.92   960.00     2.35 S5)  ;  5, 80
  (  943.53  1121.55   960.00     2.35 S5)  ;  5, 81
  (  996.17  1056.94   960.00     2.35 S5)  ;  5, 82
  ( 1035.57  1007.31   960.00     2.35 S5)  ;  5, 83
  ( 1079.83   959.74   960.00     2.35 S5)  ;  5, 84
  ( 1101.59   930.08   960.00     2.35 S5)  ;  5, 85
  ( 1137.63   864.13   960.00     2.35 S5)  ;  5, 86
  ( 1163.94   831.83   960.00     2.35 S5)  ;  5, 87
  ( 1193.81   780.42   960.00     2.35 S5)  ;  5, 88
  ( 1543.64   315.20   960.00     2.35 S5)  ;  5, 89
  ( 1600.40   240.90   960.00     2.35 S5)  ;  5, 90
  ( 1643.63   176.87   960.00     2.35 S5)  ;  5, 91
  ( 1690.41    93.74   960.00     2.35 S5)  ;  5, 92
  ( 1711.31    49.97   960.00     2.35 S5)  ;  5, 93
  ( 1761.07   -99.42   960.00     2.35 S5)  ;  5, 94
  ( 1770.94  -130.72   960.00     2.35 S5)  ;  5, 95
  ( 1781.53  -150.25   960.00     2.35 S5)  ;  5, 96
  ( 1800.07  -193.87   960.00     2.35 S5)  ;  5, 97
  ( 1808.02  -217.97   960.00     2.35 S5)  ;  5, 98
  ( 1822.89  -244.84   960.00     2.35 S5)  ;  5, 99
  ( 1847.00  -274.65   960.00     2.35 S5)  ;  5, 100
  ( 2170.91  -816.18   960.00     2.35 S5)  ;  5, 101
  ( 2190.10  -925.93   960.00     2.35 S5)  ;  5, 102
  ( 2198.22  -985.43   960.00     2.35 S5)  ;  5, 103
  ( 2205.89 -1014.23   960.00     2.35 S5)  ;  5, 104
  ( 2218.42 -1078.72   960.00     2.35 S5)  ;  5, 105
  ( 2228.44 -1107.67   960.00     2.35 S5)  ;  5, 106
  ( 2233.75 -1136.32   960.00     2.35 S5)  ;  5, 107
  ( 2238.62 -1172.01   960.00     2.35 S5)  ;  5, 108
  ( 2243.65 -1205.37   960.00     2.35 S5)  ;  5, 109
  ( 2255.43 -1243.85   960.00     2.35 S5)  ;  5, 110
  ( 2270.35 -1346.26   960.00     2.35 S5)  ;  5, 111
  ( 2272.40 -1351.10   960.00     2.35 S5)  ;  5, 112
  ( 2442.97 -2121.62   960.00     2.35 S5)  ;  5, 113
  ( 2445.69 -2230.35   960.00     2.35 S5)  ;  5, 114
  ( 2452.78 -2268.55   960.00     2.35 S5)  ;  5, 115
  ( 2455.01 -2308.80   960.00     2.35 S5)  ;  5, 116
  ( 2462.39 -2342.30   960.00     2.35 S5)  ;  5, 117
  ( 2465.93 -2361.41   960.00     2.35 S5)  ;  5, 118
  ( 2469.90 -2373.45   960.00     2.35 S5)  ;  5, 119
  ( 2472.11 -2375.94   960.00     2.35 S5)  ;  5, 120
  ( 2565.76 -3207.79   960.00     2.35 S5)  ;  5, 121
  ( 2568.06 -3323.57   960.00     2.35 S5)  ;  5, 122
  ( 2566.76 -3344.73   960.00     2.35 S5)  ;  5, 123
  ( 2567.65 -3368.39   960.00     2.35 S5)  ;  5, 124
  ( 2566.64 -3384.85   960.00     2.35 S5)  ;  5, 125
  ( 2568.99 -3385.00   960.00     2.35 S5)  ;  5, 126
  ( 2560.54 -4189.33   960.00     2.35 S5)  ;  5, 127
  ( 2534.32 -4270.31   960.00     2.35 S5)  ;  5, 128
  ( 2515.28 -4349.39   960.00     2.35 S5)  ;  5, 129
  ( 2513.69 -4375.25   960.00     2.35 S5)  ;  5, 130
  ( 2501.10 -4426.39   960.00     2.35 S5)  ;  5, 131
  ( 2500.52 -4435.80   960.00     2.35 S5)  ;  5, 132
  ( 2272.18 -4903.21   960.00     2.35 S5)  ;  5, 133
  ( 2208.32 -4944.12   960.00     2.35 S5)  ;  5, 134
  ( 2172.54 -5026.87   960.00     2.35 S5)  ;  5, 135
  ( 2149.11 -5100.95   960.00     2.35 S5)  ;  5, 136
  ( 2130.95 -5165.92   960.00     2.35 S5)  ;  5, 137
  ( 2111.48 -5252.04   960.00     2.35 S5)  ;  5, 138
  ( 2095.10 -5326.56   960.00     2.35 S5)  ;  5, 139
  ( 2086.34 -5392.10   960.00     2.35 S5)  ;  5, 140
  ( 2073.45 -5447.95   960.00     2.35 S5)  ;  5, 141
  ( 2060.25 -5470.73   960.00     2.35 S5)  ;  5, 142
  ( 2050.12 -5481.91   960.00     2.35 S5)  ;  5, 143
  ( 2033.09 -5490.30   960.00     2.35 S5)  ;  5, 144
  ( 2033.24 -5487.95   960.00     2.35 S5)  ;  5, 145
  ( 1915.43 -5808.76   960.00     2.35 S5)  ;  5, 146
  ( 1905.74 -5812.88   960.00     2.35 S5)  ;  5, 147
  ( 1895.47 -5826.41   960.00     2.35 S5)  ;  5, 148
  ( 1881.08 -5830.24   960.00     2.35 S5)  ;  5, 149
  ( 1871.25 -5836.72   960.00     2.35 S5)  ;  5, 150
  ( 1861.70 -5838.48   960.00     2.35 S5)  ;  5, 151
  ( 1837.47 -5848.79   960.00     2.35 S5)  ;  5, 152
  ( 1825.72 -5848.07   960.00     2.35 S5)  ;  5, 153
  ( 1818.52 -5849.99   960.00     2.35 S5)  ;  5, 154
  ( 1811.47 -5849.55   960.00     2.35 S5)  ;  5, 155
  ( 1808.97 -5851.75   960.00     2.35 S5)  ;  5, 156
  ( 1797.23 -5851.03   960.00     2.35 S5)  ;  5, 157
  ( 1794.73 -5853.24   960.00     2.35 S5)  ;  5, 158
  ( 1797.08 -5853.38   960.00     2.35 S5)  ;  5, 159
  ( 1935.13 -5642.40   960.00     2.35 S5)  ;  5, 160
  ( 1906.13 -5576.89   960.00     2.35 S5)  ;  5, 161
  ( 1865.39 -5510.66   960.00     2.35 S5)  ;  5, 162
  ( 1850.68 -5481.43   960.00     2.35 S5)  ;  5, 163
  ( 1829.50 -5442.36   960.00     2.35 S5)  ;  5, 164
  ( 1795.23 -5385.96   960.00     2.35 S5)  ;  5, 165
  ( 1742.27 -5288.30   960.00     2.35 S5)  ;  5, 166
  ( 1714.33 -5244.09   960.00     2.35 S5)  ;  5, 167
  ( 1659.77 -5172.28   960.00     2.35 S5)  ;  5, 168
  ( 1601.82 -5079.03   960.00     2.35 S5)  ;  5, 169
  ( 1584.61 -5052.00   960.00     2.35 S5)  ;  5, 170
  ( 1562.28 -5031.75   960.00     2.35 S5)  ;  5, 171
  ( 1567.56 -5022.64   960.00     2.35 S5)  ;  5, 172
  ( 1598.07 -4986.76   960.00     2.35 S5)  ;  5, 173
  ( 1631.54 -4941.61   960.00     2.35 S5)  ;  5, 174
  ( 1686.54 -4852.96   960.00     2.35 S5)  ;  5, 175
  ( 1742.85 -4743.14   960.00     2.35 S5)  ;  5, 176
  ( 1777.33 -4681.55   960.00     2.35 S5)  ;  5, 177
  ( 1813.85 -4624.80   960.00     2.35 S5)  ;  5, 178
  ( 1873.49 -4439.70   960.00     2.35 S5)  ;  5, 179
  ( 1866.38 -4363.74   960.00     2.35 S5)  ;  5, 180
  ( 1869.72 -4309.66   960.00     2.35 S5)  ;  5, 181
  ( 1868.06 -4259.99   960.00     2.35 S5)  ;  5, 182
  ( 1864.06 -4210.18   960.00     2.35 S5)  ;  5, 183
  ( 1851.37 -4148.03   960.00     2.35 S5)  ;  5, 184
  ( 1842.08 -4107.34   960.00     2.35 S5)  ;  5, 185
  ( 1831.02 -4057.10   960.00     2.35 S5)  ;  5, 186
  ( 1805.34 -3899.75   960.00     2.35 S5)  ;  5, 187
  ( 1778.24 -3803.67   960.00     2.35 S5)  ;  5, 188
  ( 1761.57 -3729.48   960.00     2.35 S5)  ;  5, 189
  ( 1743.76 -3674.10   960.00     2.35 S5)  ;  5, 190
  ( 1729.05 -3644.87   960.00     2.35 S5)  ;  5, 191
  ( 1610.83 -3359.07   960.00     2.35 S5)  ;  5, 192
  ( 1577.74 -3321.63   960.00     2.35 S5)  ;  5, 193
  ( 1566.72 -3309.15   960.00     2.35 S5)  ;  5, 194
  ( 1549.66 -3279.77   960.00     2.35 S5)  ;  5, 195
  ( 1505.41 -3232.21   960.00     2.35 S5)  ;  5, 196
  ( 1471.46 -3208.86   960.00     2.35 S5)  ;  5, 197
  ( 1448.25 -3202.71   960.00     2.35 S5)  ;  5, 198
  ( 1408.00 -3204.95   960.00     2.35 S5)  ;  5, 199
  ( 1355.58 -3213.52   960.00     2.35 S5)  ;  5, 200
  ( 1332.07 -3212.07   960.00     2.35 S5)  ;  5, 201
  ( 1295.48 -3193.30   960.00     2.35 S5)  ;  5, 202
  ( 1279.90 -3178.18   960.00     2.35 S5)  ;  5, 203
  ( 1262.69 -3151.16   960.00     2.35 S5)  ;  5, 204
  ( 1241.50 -3112.09   960.00     2.35 S5)  ;  5, 205
  ( 1224.88 -3075.66   960.00     2.35 S5)  ;  5, 206
  ( 1196.94 -3031.45   960.00     2.35 S5)  ;  5, 207
  ( 1121.80 -2948.93   960.00     2.35 S5)  ;  5, 208
  ( 1034.06 -2879.80   960.00     2.35 S5)  ;  5, 209
  (  933.98 -2819.35   960.00     2.35 S5)  ;  5, 210
  (  892.84 -2797.94   960.00     2.35 S5)  ;  5, 211
  (  848.77 -2785.77   960.00     2.35 S5)  ;  5, 212
  (  811.16 -2783.46   960.00     2.35 S5)  ;  5, 213
  (  766.07 -2787.76   960.00     2.35 S5)  ;  5, 214
  (  708.94 -2796.04   960.00     2.35 S5)  ;  5, 215
  (  604.66 -2803.77   960.00     2.35 S5)  ;  5, 216
  (  559.13 -2815.13   960.00     2.35 S5)  ;  5, 217
  (  532.12 -2832.34   960.00     2.35 S5)  ;  5, 218
  (  512.01 -2852.34   960.00     2.35 S5)  ;  5, 219
  (  502.94 -2884.82   960.00     2.35 S5)  ;  5, 220
  (  504.59 -2934.49   960.00     2.35 S5)  ;  5, 221
  (  510.34 -2956.08   960.00     2.35 S5)  ;  5, 222
  (  510.22 -2996.20   960.00     2.35 S5)  ;  5, 223
  (  515.82 -3020.14   960.00     2.35 S5)  ;  5, 224
  (  541.88 -3094.91   960.00     2.35 S5)  ;  5, 225
  (  558.66 -3128.99   960.00     2.35 S5)  ;  5, 226
  (  568.38 -3162.63   960.00     2.35 S5)  ;  5, 227
  (  589.30 -3244.17   960.00     2.35 S5)  ;  5, 228
  (  598.59 -3284.86   960.00     2.35 S5)  ;  5, 229
  (  601.29 -3355.82   960.00     2.35 S5)  ;  5, 230
  (  598.10 -3407.56   960.00     2.35 S5)  ;  5, 231
  (  582.11 -3437.25   960.00     2.35 S5)  ;  5, 232
  (  571.12 -3462.53   960.00     2.35 S5)  ;  5, 233
  (  537.23 -3514.72   960.00     2.35 S5)  ;  5, 234
  (  513.61 -3553.39   960.00     2.35 S5)  ;  5, 235
  (  487.50 -3594.26   960.00     2.35 S5)  ;  5, 236
  (  427.21 -3692.04   960.00     2.35 S5)  ;  5, 237
  (  373.98 -3790.24   960.00     2.35 S5)  ;  5, 238
  (  350.51 -3826.55   960.00     2.35 S5)  ;  5, 239
  (  309.89 -3911.38   960.00     2.35 S5)  ;  5, 240
  (  273.67 -4001.19   960.00     2.35 S5)  ;  5, 241
  (  232.51 -4133.17   960.00     2.35 S5)  ;  5, 242
  (  228.60 -4196.65   960.00     2.35 S5)  ;  5, 243
  (  235.07 -4206.49   960.00     2.35 S5)  ;  5, 244
  (  226.81 -4472.67   960.00     2.35 S5)  ;  5, 245
  (  219.83 -4547.76   960.00     2.35 S5)  ;  5, 246
  (  205.61 -4587.01   960.00     2.35 S5)  ;  5, 247
  (  197.69 -4600.68   960.00     2.35 S5)  ;  5, 248
  (  180.08 -4618.47   960.00     2.35 S5)  ;  5, 249
  (  165.25 -4629.36   960.00     2.35 S5)  ;  5, 250
  (  143.96 -4630.41   960.00     2.35 S5)  ;  5, 251
  (  109.57 -4614.12   960.00     2.35 S5)  ;  5, 252
  (   77.68 -4595.63   960.00     2.35 S5)  ;  5, 253
  (   38.16 -4586.12   960.00     2.35 S5)  ;  5, 254
  (   14.66 -4584.67   960.00     2.35 S5)  ;  5, 255
  (   -4.73 -4592.92   960.00     2.35 S5)  ;  5, 256
  (  -24.68 -4610.57   960.00     2.35 S5)  ;  5, 257
  (  -40.38 -4635.56   960.00     2.35 S5)  ;  5, 258
  (  -58.25 -4695.82   960.00     2.35 S5)  ;  5, 259
  (  -67.18 -4725.96   960.00     2.35 S5)  ;  5, 260
  (  -90.19 -4792.98   960.00     2.35 S5)  ;  5, 261
  ( -103.98 -4825.17   960.00     2.35 S5)  ;  5, 262
  ( -110.84 -4860.15   960.00     2.35 S5)  ;  5, 263
  ( -114.21 -4876.46   960.00     2.35 S5)  ;  5, 264
  ( -102.72 -4919.66   960.00     2.35 S5)  ;  5, 265
  (  -99.76 -4948.15   960.00     2.35 S5)  ;  5, 266
  ( -102.95 -4999.88   960.00     2.35 S5)  ;  5, 267
  ( -111.42 -5060.73   960.00     2.35 S5)  ;  5, 268
  ( -106.40 -5094.07   960.00     2.35 S5)  ;  5, 269
  (  -94.18 -5125.51   960.00     2.35 S5)  ;  5, 270
  (  -72.27 -5152.82   960.00     2.35 S5)  ;  5, 271
  (  -81.13 -5312.80   960.00     2.35 S5)  ;  5, 272
  (  -98.28 -5361.31   960.00     2.35 S5)  ;  5, 273
  ( -115.72 -5414.51   960.00     2.35 S5)  ;  5, 274
  ( -133.91 -5441.72   960.00     2.35 S5)  ;  5, 275
  ( -151.51 -5459.52   960.00     2.35 S5)  ;  5, 276
  ( -258.24 -5544.98   960.00     2.35 S5)  ;  5, 277
  ( -303.58 -5591.75   960.00     2.35 S5)  ;  5, 278
  ( -348.06 -5624.40   960.00     2.35 S5)  ;  5, 279
  ( -389.32 -5643.10   960.00     2.35 S5)  ;  5, 280
  ( -423.23 -5657.53   960.00     2.35 S5)  ;  5, 281
  ( -448.04 -5677.24   960.00     2.35 S5)  ;  5, 282
  ( -466.09 -5702.09   960.00     2.35 S5)  ;  5, 283
  ( -475.03 -5732.22   960.00     2.35 S5)  ;  5, 284
  ( -479.40 -5765.00   960.00     2.35 S5)  ;  5, 285
  ( -477.17 -5805.25   960.00     2.35 S5)  ;  5, 286
  ( -469.21 -5829.35   960.00     2.35 S5)  ;  5, 287
  ( -444.38 -5847.40   960.00     2.35 S5)  ;  5, 288
  ( -422.65 -5839.29   960.00     2.35 S5)  ;  5, 289
  ( -387.71 -5808.41   960.00     2.35 S5)  ;  5, 290
  ( -336.22 -5738.42   960.00     2.35 S5)  ;  5, 291
  ( -225.30 -5584.77   960.00     2.35 S5)  ;  5, 292
  ( -186.56 -5530.51   960.00     2.35 S5)  ;  5, 293
  ( -144.43 -5497.71   960.00     2.35 S5)  ;  5, 294
  ( -110.37 -5480.93   960.00     2.35 S5)  ;  5, 295
  (  -57.79 -5470.01   960.00     2.35 S5)  ;  5, 296
  (   10.65 -5469.51   960.00     2.35 S5)  ;  5, 297
  (  161.53 -5509.50   960.00     2.35 S5)  ;  5, 298
  (  277.17 -5547.30   960.00     2.35 S5)  ;  5, 299
  (  342.10 -5565.47   960.00     2.35 S5)  ;  5, 300
  (  481.23 -5604.73   960.00     2.35 S5)  ;  5, 301
  (  522.52 -5623.80   960.00     2.35 S5)  ;  5, 302
  (  549.72 -5641.99   960.00     2.35 S5)  ;  5, 303
  (  586.92 -5689.13   960.00     2.35 S5)  ;  5, 304
  (  623.39 -5748.02   960.00     2.35 S5)  ;  5, 305
  (  644.28 -5791.79   960.00     2.35 S5)  ;  5, 306
  (  673.27 -5857.31   960.00     2.35 S5)  ;  5, 307
  (  679.16 -5876.54   960.00     2.35 S5)  ;  5, 308
  (  689.76 -5896.08   960.00     2.35 S5)  ;  5, 309
  (  720.91 -5926.32   960.00     2.35 S5)  ;  5, 310
  (  736.79 -5936.75   960.00     2.35 S5)  ;  5, 311
  (  819.05 -5941.82   960.00     2.35 S5)  ;  5, 312
  (  879.58 -5954.99   960.00     2.35 S5)  ;  5, 313
  (  899.86 -5970.39   960.00     2.35 S5)  ;  5, 314
  (  915.15 -5990.22   960.00     2.35 S5)  ;  5, 315
  (  958.85 -6084.96   960.00     2.35 S5)  ;  5, 316
  (  997.25 -6151.05   960.00     2.35 S5)  ;  5, 317
  ( 1014.74 -6173.37   960.00     2.35 S5)  ;  5, 318
  (  825.13 -6166.42   960.00     2.35 S5)  ;  5, 319
  (  773.56 -6160.88   960.00     2.35 S5)  ;  5, 320
  (  680.37 -6256.62   960.00     2.35 S5)  ;  5, 321
  (  638.56 -6322.48   960.00     2.35 S5)  ;  5, 322
  (  601.17 -6393.34   960.00     2.35 S5)  ;  5, 323
  (  586.98 -6470.35   960.00     2.35 S5)  ;  5, 324
  (  594.96 -6532.21   960.00     2.35 S5)  ;  5, 325
  (  608.65 -6577.89   960.00     2.35 S5)  ;  5, 326
  (  640.86 -6629.44   960.00     2.35 S5)  ;  5, 327
  (  672.76 -6647.93   960.00     2.35 S5)  ;  5, 328
  (  719.04 -6662.58   960.00     2.35 S5)  ;  5, 329
  (  756.06 -6674.31   960.00     2.35 S5)  ;  5, 330
  (  766.79 -6691.49   960.00     2.35 S5)  ;  5, 331
  (  766.83 -6729.26   960.00     2.35 S5)  ;  5, 332
  (  763.02 -6752.62   960.00     2.35 S5)  ;  5, 333
  (  751.31 -6789.66   960.00     2.35 S5)  ;  5, 334
  (  695.72 -6887.72   960.00     2.35 S5)  ;  5, 335
  (  680.03 -6912.71   960.00     2.35 S5)  ;  5, 336
  (  672.10 -6926.38   960.00     2.35 S5)  ;  5, 337
  (  645.09 -6943.60   960.00     2.35 S5)  ;  5, 338
  (  623.21 -6954.05   960.00     2.35 S5)  ;  5, 339
  (  560.83 -7009.21   960.00     2.35 S5)  ;  5, 340
  (  522.82 -7051.70   960.00     2.35 S5)  ;  5, 341
  (  504.20 -7085.96   960.00     2.35 S5)  ;  5, 342
  (  346.93 -7281.63   960.00     2.35 S5)  ;  5, 343
  (  316.09 -7284.45   960.00     2.35 S5)  ;  5, 344
  (  286.58 -7303.87   960.00     2.35 S5)  ;  5, 345
  (  160.36 -7437.70   960.00     2.35 S5)  ;  5, 346
  (   56.18 -7558.73   960.00     2.35 S5)  ;  5, 347
  (  -14.55 -7634.61   960.00     2.35 S5)  ;  5, 348
  (  -83.23 -7715.33   960.00     2.35 S5)  ;  5, 349
  ( -176.68 -7853.54   960.00     2.35 S5)  ;  5, 350
  ( -201.02 -7903.96   960.00     2.35 S5)  ;  5, 351
  ( -210.54 -7943.50   960.00     2.35 S5)  ;  5, 352
  ( -214.63 -7971.57   960.00     2.35 S5)  ;  5, 353
  ( -210.94 -7988.32   960.00     2.35 S5)  ;  5, 354
  ( -329.51 -8320.85   960.00     2.35 S5)  ;  5, 355
  ( -346.25 -8324.53   960.00     2.35 S5)  ;  5, 356
  ( -378.27 -8499.57   960.00     2.35 S5)  ;  5, 357
  ( -395.56 -8550.43   960.00     2.35 S5)  ;  5, 358
  ( -418.61 -8579.69   960.00     2.35 S5)  ;  5, 359
  ( -457.80 -8603.24   960.00     2.35 S5)  ;  5, 360
  ( -547.81 -8647.25   960.00     2.35 S5)  ;  5, 361
  ( -674.84 -8679.54   960.00     2.35 S5)  ;  5, 362
  ( -758.40 -8695.62   960.00     2.35 S5)  ;  5, 363
  ( -796.15 -8695.66   960.00     2.35 S5)  ;  5, 364
  ( -833.31 -8686.29   960.00     2.35 S5)  ;  5, 365
  ( -876.37 -8657.67   960.00     2.35 S5)  ;  5, 366
  ( -930.18 -8611.87   960.00     2.35 S5)  ;  5, 367
  ( -949.88 -8587.05   960.00     2.35 S5)  ;  5, 368
  ( -975.19 -8538.29   960.00     2.35 S5)  ;  5, 369
  ( -996.54 -8463.81   960.00     2.35 S5)  ;  5, 370
  (-1006.99 -8441.93   960.00     2.35 S5)  ;  5, 371
  (-1012.97 -8500.56   960.00     2.35 S5)  ;  5, 372
  (-1009.33 -8632.95   960.00     2.35 S5)  ;  5, 373
  (-1011.36 -8665.87   960.00     2.35 S5)  ;  5, 374
  (-1021.46 -8714.81   960.00     2.35 S5)  ;  5, 375
  (-1027.32 -8733.33   960.00     2.35 S5)  ;  5, 376
  (-1045.51 -8760.53   960.00     2.35 S5)  ;  5, 377
  (-1070.31 -8780.24   960.00     2.35 S5)  ;  5, 378
  (-1104.52 -8799.37   960.00     2.35 S5)  ;  5, 379
  (-1129.18 -8816.74   960.00     2.35 S5)  ;  5, 380
  (-1151.64 -8836.59   960.00     2.35 S5)  ;  5, 381
  (-1190.70 -8857.79   960.00     2.35 S5)  ;  5, 382
  (-1294.05 -8926.94   960.00     2.35 S5)  ;  5, 383
  (-1342.64 -8949.90   960.00     2.35 S5)  ;  5, 384
  (-1362.03 -8958.15   960.00     2.35 S5)  ;  5, 385
  (-1379.20 -8968.89   960.00     2.35 S5)  ;  5, 386
  (-1389.04 -8975.37   960.00     2.35 S5)  ;  5, 387
  (-1391.39 -8975.22   960.00     2.35 S5)  ;  5, 388
  (-1610.79 -9067.90   960.00     2.35 S5)  ;  5, 389
  (-1700.25 -9064.75   960.00     2.35 S5)  ;  5, 390
  (-1769.13 -9072.31   960.00     2.35 S5)  ;  5, 391
  (-1847.84 -9086.33   960.00     2.35 S5)  ;  5, 392
  (-1919.08 -9093.74   960.00     2.35 S5)  ;  5, 393
  (-2076.23 -9117.10   960.00     2.35 S5)  ;  5, 394
  (-2254.24 -9134.45   960.00     2.35 S5)  ;  5, 395
  (-2381.15 -9126.62   960.00     2.35 S5)  ;  5, 396
  (-2463.12 -9116.85   960.00     2.35 S5)  ;  5, 397
  (-2564.04 -9108.26   960.00     2.35 S5)  ;  5, 398
  (-2639.25 -9103.62   960.00     2.35 S5)  ;  5, 399
  (-2674.65 -9103.81   960.00     2.35 S5)  ;  5, 400
  (-2756.90 -9098.73   960.00     2.35 S5)  ;  5, 401
  (-2857.53 -9085.45   960.00     2.35 S5)  ;  5, 402
  (-2909.09 -9079.90   960.00     2.35 S5)  ;  5, 403
  (-2911.59 -9082.11   960.00     2.35 S5)  ;  5, 404
  (-3132.11 -9002.40   960.00     2.35 S5)  ;  5, 405
  (-3236.31 -8932.26   960.00     2.35 S5)  ;  5, 406
  (-3259.24 -8921.41   960.00     2.35 S5)  ;  5, 407
  (-3373.86 -8867.13   960.00     2.35 S5)  ;  5, 408
  (-3497.87 -8812.28   960.00     2.35 S5)  ;  5, 409
  (-3529.62 -8791.45   960.00     2.35 S5)  ;  5, 410
  (-3574.59 -8755.63   960.00     2.35 S5)  ;  5, 411
  (-3629.29 -8686.18   960.00     2.35 S5)  ;  5, 412
  (-3650.62 -8649.46   960.00     2.35 S5)  ;  5, 413
  (-3668.43 -8594.07   960.00     2.35 S5)  ;  5, 414
  (-3678.19 -8522.68   960.00     2.35 S5)  ;  5, 415
  (-3681.24 -8380.88   960.00     2.35 S5)  ;  5, 416
  (-3686.26 -8347.53   960.00     2.35 S5)  ;  5, 417
  (-3689.02 -8392.19   960.00     2.35 S5)  ;  5, 418
  (-3699.40 -8445.84   960.00     2.35 S5)  ;  5, 419
  (-3714.19 -8494.49   960.00     2.35 S5)  ;  5, 420
  (-3746.60 -8560.94   960.00     2.35 S5)  ;  5, 421
  (-3771.56 -8583.00   960.00     2.35 S5)  ;  5, 422
  (-3793.43 -8593.45   960.00     2.35 S5)  ;  5, 423
  (-3831.62 -8600.53   960.00     2.35 S5)  ;  5, 424
  (-3920.93 -8595.03   960.00     2.35 S5)  ;  5, 425
  (-3953.97 -8595.35   960.00     2.35 S5)  ;  5, 426
  (-4019.78 -8591.30   960.00     2.35 S5)  ;  5, 427
  (-4101.17 -8572.12   960.00     2.35 S5)  ;  5, 428
  (-4154.21 -8552.33   960.00     2.35 S5)  ;  5, 429
  (-4177.14 -8541.47   960.00     2.35 S5)  ;  5, 430
  (-4226.96 -8507.72   960.00     2.35 S5)  ;  5, 431
  (-4256.20 -8484.68   960.00     2.35 S5)  ;  5, 432
  (-4290.15 -8461.34   960.00     2.35 S5)  ;  5, 433
  (-4321.61 -8435.80   960.00     2.35 S5)  ;  5, 434
  (-4330.72 -8430.52   960.00     2.35 S5)  ;  5, 435
  (-4399.05 -8331.90   960.00     2.35 S5)  ;  5, 436
  (-4413.16 -8331.03   960.00     2.35 S5)  ;  5, 437
  (-4491.26 -8373.42   960.00     2.35 S5)  ;  5, 438
  (-4517.55 -8378.87   960.00     2.35 S5)  ;  5, 439
  (-4576.60 -8379.96   960.00     2.35 S5)  ;  5, 440
  (-4623.32 -8372.35   960.00     2.35 S5)  ;  5, 441
  (-4692.52 -8346.85   960.00     2.35 S5)  ;  5, 442
  (-4767.00 -8330.46   960.00     2.35 S5)  ;  5, 443
  (-4875.87 -8297.78   960.00     2.35 S5)  ;  5, 444
  (-4938.02 -8272.71   960.00     2.35 S5)  ;  5, 445
  (-4979.16 -8251.30   960.00     2.35 S5)  ;  5, 446
  (-5049.71 -8209.18   960.00     2.35 S5)  ;  5, 447
  (-5122.88 -8171.63   960.00     2.35 S5)  ;  5, 448
  (-5201.49 -8145.54   960.00     2.35 S5)  ;  5, 449
  (-5318.30 -8088.78   960.00     2.35 S5)  ;  5, 450
  (-5356.66 -8060.45   960.00     2.35 S5)  ;  5, 451
  (-5419.00 -7999.96   960.00     2.35 S5)  ;  5, 452
  (-5460.76 -7950.19   960.00     2.35 S5)  ;  5, 453
  (-5483.09 -7929.93   960.00     2.35 S5)  ;  5, 454
  (-5505.29 -7907.32   960.00     2.35 S5)  ;  5, 455
  (-5541.02 -7874.44   960.00     2.35 S5)  ;  5, 456
  (-5553.82 -7852.41   960.00     2.35 S5)  ;  5, 457
  (-5575.86 -7827.44   960.00     2.35 S5)  ;  5, 458
  (-5588.80 -7807.77   960.00     2.35 S5)  ;  5, 459
  (-5590.00 -7788.81   960.00     2.35 S5)  ;  5, 460
  (-5596.03 -7771.92   960.00     2.35 S5)  ;  5, 461
  (-5597.22 -7752.97   960.00     2.35 S5)  ;  5, 462
  (-5601.48 -7745.62   960.00     2.35 S5)  ;  5, 463
  (-5603.69 -7743.12   960.00     2.35 S5)  ;  5, 464
  (-5608.54 -7745.19   960.00     2.35 S5)  ;  5, 465
  (-5615.88 -7749.45   960.00     2.35 S5)  ;  5, 466
  (-5625.57 -7753.57   960.00     2.35 S5)  ;  5, 467
  (-5635.26 -7757.69   960.00     2.35 S5)  ;  5, 468
  (-5660.97 -7753.75   960.00     2.35 S5)  ;  5, 469
  (-5707.40 -7741.44   960.00     2.35 S5)  ;  5, 470
  (-5760.88 -7728.71   960.00     2.35 S5)  ;  5, 471
  (-5776.89 -7720.64   960.00     2.35 S5)  ;  5, 472
  (-5930.50 -7512.96   960.00     2.35 S5)  ;  5, 473
  (-5991.23 -7426.61   960.00     2.35 S5)  ;  5, 474
  (-6015.20 -7394.46   960.00     2.35 S5)  ;  5, 475
  (-6040.07 -7338.63   960.00     2.35 S5)  ;  5, 476
  (-6083.08 -7194.38   960.00     2.35 S5)  ;  5, 477
  (-6103.39 -7141.20   960.00     2.35 S5)  ;  5, 478
  (-6128.00 -7042.92   960.00     2.35 S5)  ;  5, 479
  (-6142.92 -6940.52   960.00     2.35 S5)  ;  5, 480
  (-6148.40 -6876.46   960.00     2.35 S5)  ;  5, 481
  (-6150.64 -6836.19   960.00     2.35 S5)  ;  5, 482
  (-6159.63 -6790.79   960.00     2.35 S5)  ;  5, 483
  (-6165.68 -6773.90   960.00     2.35 S5)  ;  5, 484
  (-6168.78 -6747.75   960.00     2.35 S5)  ;  5, 485
  (-6162.49 -6722.18   960.00     2.35 S5)  ;  5, 486
  (-6147.22 -6704.23   960.00     2.35 S5)  ;  5, 487
  (-6132.69 -6698.06   960.00     2.35 S5)  ;  5, 488
  (-5963.98 -6427.59   960.00     2.35 S5)  ;  5, 489
  (-5939.05 -6367.77   960.00     2.35 S5)  ;  5, 490
  (-5914.25 -6348.05   960.00     2.35 S5)  ;  5, 491
  (-5875.34 -6329.21   960.00     2.35 S5)  ;  5, 492
  (-5828.66 -6299.05   960.00     2.35 S5)  ;  5, 493
  (-5796.36 -6272.72   960.00     2.35 S5)  ;  5, 494
  (-5761.14 -6237.13   960.00     2.35 S5)  ;  5, 495
  (-5738.10 -6207.87   960.00     2.35 S5)  ;  5, 496
  (-5720.38 -6149.96   960.00     2.35 S5)  ;  5, 497
  (-5726.27 -6130.71   960.00     2.35 S5)  ;  5, 498
  (-5751.11 -6112.66   960.00     2.35 S5)  ;  5, 499
  (-5846.45 -6090.26   960.00     2.35 S5)  ;  5, 500
  (-5869.52 -6081.76   960.00     2.35 S5)  ;  5, 501
  (-5892.16 -6066.20   960.00     2.35 S5)  ;  5, 502
  (-5902.75 -6046.67   960.00     2.35 S5)  ;  5, 503
  (-5908.50 -6025.08   960.00     2.35 S5)  ;  5, 504
  (-5905.74 -5980.40   960.00     2.35 S5)  ;  5, 505
  (-5891.52 -5941.15   960.00     2.35 S5)  ;  5, 506
  (-5867.33 -5893.09   960.00     2.35 S5)  ;  5, 507
  (-5841.65 -5859.27   960.00     2.35 S5)  ;  5, 508
  (-5791.46 -5810.44   960.00     2.35 S5)  ;  5, 509
  (-5743.61 -5761.46   960.00     2.35 S5)  ;  5, 510
  (-5703.98 -5730.86   960.00     2.35 S5)  ;  5, 511
  (-5667.56 -5714.23   960.00     2.35 S5)  ;  5, 512
  (-5641.42 -5711.13   960.00     2.35 S5)  ;  5, 513
  (-5451.55 -5633.13   960.00     2.35 S5)  ;  5, 514
  (-5429.97 -5627.38   960.00     2.35 S5)  ;  5, 515
  (-5378.26 -5630.57   960.00     2.35 S5)  ;  5, 516
  (-5375.48 -5623.66   960.00     2.35 S5)  ;  5, 517
  (-5365.38 -5574.71   960.00     2.35 S5)  ;  5, 518
  (-5340.89 -5521.94   960.00     2.35 S5)  ;  5, 519
  (-5307.29 -5474.46   960.00     2.35 S5)  ;  5, 520
  (-5284.69 -5452.25   960.00     2.35 S5)  ;  5, 521
  (-5240.07 -5417.24   960.00     2.35 S5)  ;  5, 522
  (-5098.25 -5336.29   960.00     2.35 S5)  ;  5, 523
  (-4967.27 -5278.29   960.00     2.35 S5)  ;  5, 524
  (-4905.00 -5263.25   960.00     2.35 S5)  ;  5, 525
  (-4857.71 -5261.44   960.00     2.35 S5)  ;  5, 526
  (-4832.29 -5270.09   960.00     2.35 S5)  ;  5, 527
  (-4814.22 -5283.00   960.00     2.35 S5)  ;  5, 528
  (-4801.13 -5300.33   960.00     2.35 S5)  ;  5, 529
  (-4780.52 -5348.81   960.00     2.35 S5)  ;  5, 530
  (-4769.36 -5358.93   960.00     2.35 S5)  ;  5, 531
  (-4759.66 -5354.81   960.00     2.35 S5)  ;  5, 532
  (-4749.25 -5338.93   960.00     2.35 S5)  ;  5, 533
  (-4741.03 -5320.55   960.00     2.35 S5)  ;  5, 534
  (-4726.67 -5278.96   960.00     2.35 S5)  ;  5, 535
  (-4710.83 -5251.61   960.00     2.35 S5)  ;  5, 536
  (-4690.59 -5229.27   960.00     2.35 S5)  ;  5, 537
  (-4665.92 -5211.90   960.00     2.35 S5)  ;  5, 538
  (-4644.19 -5203.80   960.00     2.35 S5)  ;  5, 539
  (-4589.85 -5202.43   960.00     2.35 S5)  ;  5, 540
  (-4555.17 -5214.01   960.00     2.35 S5)  ;  5, 541
  (-4504.77 -5238.36   960.00     2.35 S5)  ;  5, 542
  (-4470.67 -5259.35   960.00     2.35 S5)  ;  5, 543
  (-4446.13 -5282.10   960.00     2.35 S5)  ;  5, 544
  (-4384.99 -5323.63   960.00     2.35 S5)  ;  5, 545
  (-4335.89 -5369.14   960.00     2.35 S5)  ;  5, 546
  (-4295.90 -5409.36   960.00     2.35 S5)  ;  5, 547
  (-4264.89 -5441.96   960.00     2.35 S5)  ;  5, 548
  (-4238.57 -5474.27   960.00     2.35 S5)  ;  5, 549
  (-4189.58 -5559.88   960.00     2.35 S5)  ;  5, 550
  (-4172.08 -5582.21   960.00     2.35 S5)  ;  5, 551
  (-4159.43 -5606.59   960.00     2.35 S5)  ;  5, 552
  (-4147.22 -5638.03   960.00     2.35 S5)  ;  5, 553
  (-4136.31 -5690.62   960.00     2.35 S5)  ;  5, 554
  (-4118.05 -5738.94   960.00     2.35 S5)  ;  5, 555
  (-4111.87 -5753.49   960.00     2.35 S5)  ;  5, 556
  (-4098.78 -5770.82   960.00     2.35 S5)  ;  5, 557
  (-4089.52 -5773.75   960.00     2.35 S5)  ;  5, 558
  (-4079.40 -5762.57   960.00     2.35 S5)  ;  5, 559
  (-4076.18 -5748.61   960.00     2.35 S5)  ;  5, 560
  (-4072.70 -5692.18   960.00     2.35 S5)  ;  5, 561
  (-4077.29 -5651.78   960.00     2.35 S5)  ;  5, 562
  (-4123.37 -5519.13   960.00     2.35 S5)  ;  5, 563
  (-4158.54 -5439.07   960.00     2.35 S5)  ;  5, 564
  (-4167.98 -5400.73   960.00     2.35 S5)  ;  5, 565
  (-4184.31 -5359.60   960.00     2.35 S5)  ;  5, 566
  (-4251.37 -5261.06   960.00     2.35 S5)  ;  5, 567
  (-4291.36 -5220.84   960.00     2.35 S5)  ;  5, 568
  (-4327.22 -5190.30   960.00     2.35 S5)  ;  5, 569
  (-4345.01 -5172.68   960.00     2.35 S5)  ;  5, 570
  (-4369.56 -5149.93   960.00     2.35 S5)  ;  5, 571
  (-4393.38 -5115.42   960.00     2.35 S5)  ;  5, 572
  (-4412.51 -5081.20   960.00     2.35 S5)  ;  5, 573
  (-4420.46 -5057.11   960.00     2.35 S5)  ;  5, 574
  (-4421.79 -5040.51   960.00     2.35 S5)  ;  5, 575
  (-4417.42 -5007.74   960.00     2.35 S5)  ;  5, 576
  (-4408.77 -4982.30   960.00     2.35 S5)  ;  5, 577
  (-4379.58 -4929.83   960.00     2.35 S5)  ;  5, 578
  (-4346.56 -4891.74   960.00     2.35 S5)  ;  5, 579
  (-4328.66 -4869.24   960.00     2.35 S5)  ;  5, 580
  (-4318.10 -4851.01   960.00     2.35 S5)  ;  5, 581
  (-4306.67 -4818.67   960.00     2.35 S5)  ;  5, 582
  (-4286.44 -4583.89   960.00     2.35 S5)  ;  5, 583
  (-4296.48 -4517.19   960.00     2.35 S5)  ;  5, 584
  (-4308.99 -4490.46   960.00     2.35 S5)  ;  5, 585
  (-4332.23 -4446.53   960.00     2.35 S5)  ;  5, 586
  (-4367.51 -4406.60   960.00     2.35 S5)  ;  5, 587
  (-4384.72 -4379.58   960.00     2.35 S5)  ;  5, 588
  (-4401.64 -4347.86   960.00     2.35 S5)  ;  5, 589
  (-4416.78 -4325.68   960.00     2.35 S5)  ;  5, 590
  (-4430.31 -4315.40   960.00     2.35 S5)  ;  5, 591
  (-4449.40 -4318.95   960.00     2.35 S5)  ;  5, 592
  (-4514.75 -4345.60   960.00     2.35 S5)  ;  5, 593
  (-4533.84 -4349.14   960.00     2.35 S5)  ;  5, 594
  (-4550.00 -4343.43   960.00     2.35 S5)  ;  5, 595
  (-4571.91 -4316.12   960.00     2.35 S5)  ;  5, 596
  (-4588.38 -4277.34   960.00     2.35 S5)  ;  5, 597
  (-4596.95 -4224.88   960.00     2.35 S5)  ;  5, 598
  (-4594.41 -4107.04   960.00     2.35 S5)  ;  5, 599
  (-4599.46 -4035.92   960.00     2.35 S5)  ;  5, 600
  (-4614.96 -3942.92   960.00     2.35 S5)  ;  5, 601
  (-4614.09 -3928.82   960.00     2.35 S5)  ;  5, 602
  (-4619.86 -3694.84   960.00     2.35 S5)  ;  5, 603
  (-4617.86 -3624.16   960.00     2.35 S5)  ;  5, 604
  (-4629.94 -3590.37   960.00     2.35 S5)  ;  5, 605
  (-4688.02 -3499.46   960.00     2.35 S5)  ;  5, 606
  (-4718.61 -3459.82   960.00     2.35 S5)  ;  5, 607
  (-4748.91 -3415.47   960.00     2.35 S5)  ;  5, 608
  (-4769.65 -3369.35   960.00     2.35 S5)  ;  5, 609
  (-4799.54 -3280.19   960.00     2.35 S5)  ;  5, 610
  (-4807.97 -3225.38   960.00     2.35 S5)  ;  5, 611
  (-4812.55 -3184.98   960.00     2.35 S5)  ;  5, 612
  (-4826.40 -3141.64   960.00     2.35 S5)  ;  5, 613
  (-4844.94 -3098.02   960.00     2.35 S5)  ;  5, 614
  (-4854.95 -3069.08   960.00     2.35 S5)  ;  5, 615
  (-4859.54 -3028.67   960.00     2.35 S5)  ;  5, 616
  (-4857.51 -2995.75   960.00     2.35 S5)  ;  5, 617
  (-4845.79 -2958.71   960.00     2.35 S5)  ;  5, 618
  (-4827.15 -2924.46   960.00     2.35 S5)  ;  5, 619
  (-4791.79 -2886.52   960.00     2.35 S5)  ;  5, 620
  (-4784.01 -2875.20   960.00     2.35 S5)  ;  5, 621
  (-4780.51 -2856.54   960.00     2.35 S5)  ;  5, 622
  (-4783.29 -2863.45   960.00     2.35 S5)  ;  5, 623
  (-4688.47 -2720.57   960.00     2.35 S5)  ;  5, 624
  (-4648.90 -2614.45   960.00     2.35 S5)  ;  5, 625
  (-4644.09 -2574.63   960.00     2.35 S5)  ;  5, 626
  (-4642.78 -2553.47   960.00     2.35 S5)  ;  5, 627
  (-4648.09 -2524.81   960.00     2.35 S5)  ;  5, 628
  (-4663.54 -2507.34   960.00     2.35 S5)  ;  5, 629
  (-4686.31 -2494.14   960.00     2.35 S5)  ;  5, 630
  (-4730.82 -2489.04   960.00     2.35 S5)  ;  5, 631
  (-4775.76 -2490.98   960.00     2.35 S5)  ;  5, 632
  (-4849.64 -2502.95   960.00     2.35 S5)  ;  5, 633
  (-4995.90 -2541.13   960.00     2.35 S5)  ;  5, 634
  (-5092.53 -2577.66   960.00     2.35 S5)  ;  5, 635
  (-5152.88 -2599.89   960.00     2.35 S5)  ;  5, 636
  (-5250.07 -2645.83   960.00     2.35 S5)  ;  5, 637
  (-5294.41 -2676.14   960.00     2.35 S5)  ;  5, 638
  (-5329.49 -2709.37   960.00     2.35 S5)  ;  5, 639
  (-5393.31 -2788.04   960.00     2.35 S5)  ;  5, 640
  (-5421.93 -2831.13   960.00     2.35 S5)  ;  5, 641
  (-5467.42 -2880.24   960.00     2.35 S5)  ;  5, 642
  (-5491.79 -2892.90   960.00     2.35 S5)  ;  5, 643
  (-5513.52 -2901.00   960.00     2.35 S5)  ;  5, 644
  (-5558.90 -2910.01   960.00     2.35 S5)  ;  5, 645
  (-5624.10 -2934.30   960.00     2.35 S5)  ;  5, 646
  (-5695.30 -2979.47   960.00     2.35 S5)  ;  5, 647
  (-5732.44 -3007.87   960.00     2.35 S5)  ;  5, 648
  (-5772.50 -3045.52   960.00     2.35 S5)  ;  5, 649
  (-5800.53 -3079.20   960.00     2.35 S5)  ;  5, 650
  (-5826.07 -3110.67   960.00     2.35 S5)  ;  5, 651
  (-5867.88 -3176.53   960.00     2.35 S5)  ;  5, 652
  (-5888.57 -3205.93   960.00     2.35 S5)  ;  5, 653
  (-5948.27 -3294.29   960.00     2.35 S5)  ;  5, 654
  (-6001.22 -3387.79   960.00     2.35 S5)  ;  5, 655
  (-6027.63 -3433.37   960.00     2.35 S5)  ;  5, 656
  (-6092.90 -3535.55   960.00     2.35 S5)  ;  5, 657
  (-6134.42 -3596.71   960.00     2.35 S5)  ;  5, 658
  (-6168.89 -3658.32   960.00     2.35 S5)  ;  5, 659
  (-6188.38 -3706.68   960.00     2.35 S5)  ;  5, 660
  (-6206.40 -3769.29   960.00     2.35 S5)  ;  5, 661
  (-6206.98 -3778.69   960.00     2.35 S5)  ;  5, 662
  (-6335.87 -3858.12   960.00     2.35 S5)  ;  5, 663
  (-6444.42 -3858.51   960.00     2.35 S5)  ;  5, 664
  (-6498.62 -3857.52   960.00     2.35 S5)  ;  5, 665
  (-6604.52 -3853.36   960.00     2.35 S5)  ;  5, 666
  (-6656.37 -3852.52   960.00     2.35 S5)  ;  5, 667
  (-6726.74 -3845.82   960.00     2.35 S5)  ;  5, 668
  (-6759.21 -3836.74   960.00     2.35 S5)  ;  5, 669
  (-6777.14 -3821.48   960.00     2.35 S5)  ;  5, 670
  (-6790.23 -3804.15   960.00     2.35 S5)  ;  5, 671
  (-6805.37 -3781.97   960.00     2.35 S5)  ;  5, 672
  (-6818.75 -3769.35   960.00     2.35 S5)  ;  5, 673
  (-6825.07 -3757.15   960.00     2.35 S5)  ;  5, 674
  (-6833.79 -3707.05   960.00     2.35 S5)  ;  5, 675
  (-6851.81 -3387.33   960.00     2.35 S5)  ;  5, 676
  (-6847.94 -3286.08   960.00     2.35 S5)  ;  5, 677
  (-6841.38 -3218.04   960.00     2.35 S5)  ;  5, 678
  (-6834.25 -3140.60   960.00     2.35 S5)  ;  5, 679
  (-6821.08 -3080.05   960.00     2.35 S5)  ;  5, 680
  (-6810.72 -2988.64   960.00     2.35 S5)  ;  5, 681
  (-6789.06 -2905.02   960.00     2.35 S5)  ;  5, 682
  (-6745.07 -2803.88   960.00     2.35 S5)  ;  5, 683
  (-6688.45 -2743.65   960.00     2.35 S5)  ;  5, 684
  (-6695.24 -2700.75   960.00     2.35 S5)  ;  5, 685
  (-6702.32 -2662.55   960.00     2.35 S5)  ;  5, 686
  (-6705.28 -2634.05   960.00     2.35 S5)  ;  5, 687
  (-6715.15 -2602.75   960.00     2.35 S5)  ;  5, 688
  (-6717.39 -2562.50   960.00     2.35 S5)  ;  5, 689
  (-6721.25 -2510.33   960.00     2.35 S5)  ;  5, 690
  (-6719.22 -2477.42   960.00     2.35 S5)  ;  5, 691
  (-6700.04 -2396.00   960.00     2.35 S5)  ;  5, 692
  (-6687.89 -2351.90   960.00     2.35 S5)  ;  5, 693
  (-6662.13 -2240.21   960.00     2.35 S5)  ;  5, 694
  (-6610.86 -2059.28   960.00     2.35 S5)  ;  5, 695
  (-6555.93 -1895.10   960.00     2.35 S5)  ;  5, 696
  (-6542.57 -1869.96   960.00     2.35 S5)  ;  5, 697
  (-6453.06 -1736.25   960.00     2.35 S5)  ;  5, 698
  (-6445.02 -1682.46   960.00     2.35 S5)  ;  5, 699
  (-6421.84 -1650.85   960.00     2.35 S5)  ;  5, 700
  (-6418.94 -1603.83   960.00     2.35 S5)  ;  5, 701
  (-6418.68 -1561.35   960.00     2.35 S5)  ;  5, 702
  (-6397.62 -1449.37   960.00     2.35 S5)  ;  5, 703
  (-6394.28 -1395.29   960.00     2.35 S5)  ;  5, 704
  (-6375.26 -1316.22   960.00     2.35 S5)  ;  5, 705
  (-6350.04 -1251.69   960.00     2.35 S5)  ;  5, 706
  (-6325.85 -1203.62   960.00     2.35 S5)  ;  5, 707
  (-6262.20 -1089.54   960.00     2.35 S5)  ;  5, 708
  (-6198.43  -935.34   960.00     2.35 S5)  ;  5, 709
  (-6183.77  -889.04   960.00     2.35 S5)  ;  5, 710
  (-6180.12  -868.03   960.00     2.35 S5)  ;  5, 711
  (-6174.26  -849.50   960.00     2.35 S5)  ;  5, 712
  (-6054.79  -535.89   960.00     2.35 S5)  ;  5, 713
  (-6007.30  -416.10   960.00     2.35 S5)  ;  5, 714
  (-5983.40  -372.72   960.00     2.35 S5)  ;  5, 715
  (-5908.57  -268.77   960.00     2.35 S5)  ;  5, 716
  (-5844.30  -183.05   960.00     2.35 S5)  ;  5, 717
  (-5778.29   -69.11   960.00     2.35 S5)  ;  5, 718
  (-5732.98    15.41   960.00     2.35 S5)  ;  5, 719
  (-5689.73   104.79   960.00     2.35 S5)  ;  5, 720
  (-5681.94   116.11   960.00     2.35 S5)  ;  5, 721
  (-5551.38   379.50   960.00     2.35 S5)  ;  5, 722
  (-5471.57   487.86   960.00     2.35 S5)  ;  5, 723
  (-5420.93   543.74   960.00     2.35 S5)  ;  5, 724
  (-5304.85   666.39   960.00     2.35 S5)  ;  5, 725
  (-5162.65   829.91   960.00     2.35 S5)  ;  5, 726
  (-5077.70   945.04   960.00     2.35 S5)  ;  5, 727
  (-5053.94   986.05   960.00     2.35 S5)  ;  5, 728
  (-5023.27  1024.29   960.00     2.35 S5)  ;  5, 729
  (-5010.65  1037.67   960.00     2.35 S5)  ;  5, 730
  (-4852.92  1282.84   960.00     2.35 S5)  ;  5, 731
  (-4787.34  1389.72   960.00     2.35 S5)  ;  5, 732
  (-4734.80  1438.40   960.00     2.35 S5)  ;  5, 733
  (-4598.58  1543.29   960.00     2.35 S5)  ;  5, 734
  (-4443.98  1639.96   960.00     2.35 S5)  ;  5, 735
  (-4375.13  1685.28   960.00     2.35 S5)  ;  5, 736
  (-4313.77  1723.98   960.00     2.35 S5)  ;  5, 737 Closure point
)  ;  End of contour

("section outline"
  (Color Cyan)
  (Closed)
  (GUID "228D91257F244C3DAE458DA1A4FD5AAC")
  (MBFObjectType 5)
  (FillDensity 0)
  (Resolution 2.355648)
  (-2753.98  1181.19  1200.00     2.35 S6)  ;  6, 1
  (-2742.04  1179.94  1200.00     2.35 S6)  ;  6, 2
  (-2507.96  1180.46  1200.00     2.35 S6)  ;  6, 3
  (-2422.95  1207.30  1200.00     2.35 S6)  ;  6, 4
  (-2380.75  1211.23  1200.00     2.35 S6)  ;  6, 5
  (-2357.46  1189.73  1200.00     2.35 S6)  ;  6, 6
  (-2339.69  1151.18  1200.00     2.35 S6)  ;  6, 7
  (-2317.00  1110.71  1200.00     2.35 S6)  ;  6, 8
  (-2308.37  1068.93  1200.00     2.35 S6)  ;  6, 9
  (-2303.13  1012.63  1200.00     2.35 S6)  ;  6, 10
  (-2303.67   967.63  1200.00     2.35 S6)  ;  6, 11
  (-2308.40   891.48  1200.00     2.35 S6)  ;  6, 12
  (-2300.48   781.03  1200.00     2.35 S6)  ;  6, 13
  (-2297.57   724.51  1200.00     2.35 S6)  ;  6, 14
  (-2286.55   656.93  1200.00     2.35 S6)  ;  6, 15
  (-2282.01   531.97  1200.00     2.35 S6)  ;  6, 16
  (-2275.12   407.22  1200.00     2.35 S6)  ;  6, 17
  (-2265.67   382.08  1200.00     2.35 S6)  ;  6, 18
  (-2260.98   382.51  1200.00     2.35 S6)  ;  6, 19
  (-2256.73   387.64  1200.00     2.35 S6)  ;  6, 20
  (-2253.42   428.16  1200.00     2.35 S6)  ;  6, 21
  (-2255.22   472.95  1200.00     2.35 S6)  ;  6, 22
  (-2240.25   642.32  1200.00     2.35 S6)  ;  6, 23
  (-2250.60   880.30  1200.00     2.35 S6)  ;  6, 24
  (-2249.09   965.62  1200.00     2.35 S6)  ;  6, 25
  (-2234.44  1087.63  1200.00     2.35 S6)  ;  6, 26
  (-2225.99  1123.91  1200.00     2.35 S6)  ;  6, 27
  (-2215.80  1141.43  1200.00     2.35 S6)  ;  6, 28
  (-2190.06  1169.84  1200.00     2.35 S6)  ;  6, 29
  (-2157.08  1196.58  1200.00     2.35 S6)  ;  6, 30
  (-2123.66  1218.61  1200.00     2.35 S6)  ;  6, 31
  (-2045.69  1244.81  1200.00     2.35 S6)  ;  6, 32
  (-2053.60  1253.53  1200.00     2.35 S6)  ;  6, 33
  (-2079.45  1277.15  1200.00     2.35 S6)  ;  6, 34
  (-2119.42  1325.48  1200.00     2.35 S6)  ;  6, 35
  (-2151.06  1360.38  1200.00     2.35 S6)  ;  6, 36
  (-2171.84  1405.76  1200.00     2.35 S6)  ;  6, 37
  (-2191.15  1460.74  1200.00     2.35 S6)  ;  6, 38
  (-2198.21  1561.82  1200.00     2.35 S6)  ;  6, 39
  (-2195.87  1663.77  1200.00     2.35 S6)  ;  6, 40
  (-2196.49  1746.51  1200.00     2.35 S6)  ;  6, 41
  (-2190.45  1808.58  1200.00     2.35 S6)  ;  6, 42
  (-2172.90  1874.10  1200.00     2.35 S6)  ;  6, 43
  (-2193.51  2106.44  1200.00     2.35 S6)  ;  6, 44
  (-2234.37  2265.88  1200.00     2.35 S6)  ;  6, 45
  (-2250.37  2361.39  1200.00     2.35 S6)  ;  6, 46
  (-2266.36  2456.90  1200.00     2.35 S6)  ;  6, 47
  (-2256.46  2604.50  1200.00     2.35 S6)  ;  6, 48
  (-2250.25  2690.26  1200.00     2.35 S6)  ;  6, 49
  (-2259.71  2817.13  1200.00     2.35 S6)  ;  6, 50
  (-2264.14  2890.06  1200.00     2.35 S6)  ;  6, 51
  (-2261.04  2932.93  1200.00     2.35 S6)  ;  6, 52
  (-2231.68  3340.23  1200.00     2.35 S6)  ;  6, 53
  (-2275.86  3459.14  1200.00     2.35 S6)  ;  6, 54
  (-2280.66  3510.73  1200.00     2.35 S6)  ;  6, 55
  (-2261.98  3640.23  1200.00     2.35 S6)  ;  6, 56
  (-2268.22  3757.94  1200.00     2.35 S6)  ;  6, 57
  (-2269.21  3819.36  1200.00     2.35 S6)  ;  6, 58
  (-2270.20  3880.78  1200.00     2.35 S6)  ;  6, 59
  (-2259.54  3969.31  1200.00     2.35 S6)  ;  6, 60
  (-2250.21  3996.21  1200.00     2.35 S6)  ;  6, 61
  (-2144.54  4218.99  1200.00     2.35 S6)  ;  6, 62
  (-2020.79  4363.00  1200.00     2.35 S6)  ;  6, 63
  (-1913.65  4406.10  1200.00     2.35 S6)  ;  6, 64
  (-1789.45  4443.70  1200.00     2.35 S6)  ;  6, 65
  (-1687.75  4443.71  1200.00     2.35 S6)  ;  6, 66
  (-1633.77  4422.71  1200.00     2.35 S6)  ;  6, 67
  (-1557.32  4363.59  1200.00     2.35 S6)  ;  6, 68
  (-1506.22  4297.37  1200.00     2.35 S6)  ;  6, 69
  (-1452.17  4250.36  1200.00     2.35 S6)  ;  6, 70
  (-1382.09  4183.55  1200.00     2.35 S6)  ;  6, 71
  (-1279.45  4046.42  1200.00     2.35 S6)  ;  6, 72
  (-1229.39  3965.92  1200.00     2.35 S6)  ;  6, 73
  (-1201.57  3921.20  1200.00     2.35 S6)  ;  6, 74
  (-1148.12  3855.20  1200.00     2.35 S6)  ;  6, 75
  (-1101.93  3790.89  1200.00     2.35 S6)  ;  6, 76
  (-1060.05  3747.48  1200.00     2.35 S6)  ;  6, 77
  (-1026.08  3712.79  1200.00     2.35 S6)  ;  6, 78
  ( -973.06  3651.48  1200.00     2.35 S6)  ;  6, 79
  ( -905.27  3558.44  1200.00     2.35 S6)  ;  6, 80
  ( -873.14  3492.81  1200.00     2.35 S6)  ;  6, 81
  ( -860.71  3460.85  1200.00     2.35 S6)  ;  6, 82
  ( -796.73  3357.98  1200.00     2.35 S6)  ;  6, 83
  ( -768.70  3310.91  1200.00     2.35 S6)  ;  6, 84
  ( -718.58  3204.39  1200.00     2.35 S6)  ;  6, 85
  ( -697.57  3156.66  1200.00     2.35 S6)  ;  6, 86
  ( -687.10  3145.80  1200.00     2.35 S6)  ;  6, 87
  ( -540.32  2724.19  1200.00     2.35 S6)  ;  6, 88
  ( -534.86  2665.55  1200.00     2.35 S6)  ;  6, 89
  ( -486.04  2573.10  1200.00     2.35 S6)  ;  6, 90
  ( -462.63  2499.58  1200.00     2.35 S6)  ;  6, 91
  ( -460.67  2478.47  1200.00     2.35 S6)  ;  6, 92
  ( -482.47  2407.82  1200.00     2.35 S6)  ;  6, 93
  ( -495.82  2373.46  1200.00     2.35 S6)  ;  6, 94
  ( -553.54  2256.89  1200.00     2.35 S6)  ;  6, 95
  ( -568.37  2212.92  1200.00     2.35 S6)  ;  6, 96
  ( -578.66  2145.72  1200.00     2.35 S6)  ;  6, 97
  ( -578.33  2091.34  1200.00     2.35 S6)  ;  6, 98
  ( -566.54  2066.41  1200.00     2.35 S6)  ;  6, 99
  ( -657.01  1627.35  1200.00     2.35 S6)  ;  6, 100
  ( -771.28  1533.90  1200.00     2.35 S6)  ;  6, 101
  ( -821.93  1493.70  1200.00     2.35 S6)  ;  6, 102
  ( -872.58  1453.48  1200.00     2.35 S6)  ;  6, 103
  ( -959.16  1367.35  1200.00     2.35 S6)  ;  6, 104
  ( -957.24  1372.26  1200.00     2.35 S6)  ;  6, 105
  ( -934.08  1402.81  1200.00     2.35 S6)  ;  6, 106
  ( -793.20  1515.29  1200.00     2.35 S6)  ;  6, 107
  ( -746.15  1543.34  1200.00     2.35 S6)  ;  6, 108
  ( -668.40  1571.87  1200.00     2.35 S6)  ;  6, 109
  ( -617.91  1588.41  1200.00     2.35 S6)  ;  6, 110
  ( -543.54  1602.44  1200.00     2.35 S6)  ;  6, 111
  ( -500.91  1601.68  1200.00     2.35 S6)  ;  6, 112
  ( -459.52  1588.97  1200.00     2.35 S6)  ;  6, 113
  ( -402.75  1563.50  1200.00     2.35 S6)  ;  6, 114
  ( -368.18  1547.80  1200.00     2.35 S6)  ;  6, 115
  ( -326.08  1502.03  1200.00     2.35 S6)  ;  6, 116
  ( -301.69  1468.81  1200.00     2.35 S6)  ;  6, 117
  ( -255.28  1402.17  1200.00     2.35 S6)  ;  6, 118
  ( -192.24  1334.69  1200.00     2.35 S6)  ;  6, 119
  ( -119.00  1284.73  1200.00     2.35 S6)  ;  6, 120
  (  -81.43  1262.21  1200.00     2.35 S6)  ;  6, 121
  (  546.92   925.63  1200.00     2.35 S6)  ;  6, 122
  (  688.54   801.60  1200.00     2.35 S6)  ;  6, 123
  (  789.82   704.57  1200.00     2.35 S6)  ;  6, 124
  (  916.33   564.94  1200.00     2.35 S6)  ;  6, 125
  ( 1001.79   485.36  1200.00     2.35 S6)  ;  6, 126
  ( 1052.46   423.85  1200.00     2.35 S6)  ;  6, 127
  ( 1061.67   401.04  1200.00     2.35 S6)  ;  6, 128
  ( 1536.04  -288.22  1200.00     2.35 S6)  ;  6, 129
  ( 1655.97  -433.19  1200.00     2.35 S6)  ;  6, 130
  ( 1708.76  -492.16  1200.00     2.35 S6)  ;  6, 131
  ( 1796.90  -625.90  1200.00     2.35 S6)  ;  6, 132
  ( 2026.73 -1127.38  1200.00     2.35 S6)  ;  6, 133
  ( 2030.78 -1221.63  1200.00     2.35 S6)  ;  6, 134
  ( 2036.19 -1254.25  1200.00     2.35 S6)  ;  6, 135
  ( 2040.18 -1322.49  1200.00     2.35 S6)  ;  6, 136
  ( 2035.83 -1377.31  1200.00     2.35 S6)  ;  6, 137
  ( 2039.38 -1440.85  1200.00     2.35 S6)  ;  6, 138
  ( 2040.10 -1473.91  1200.00     2.35 S6)  ;  6, 139
  ( 2046.81 -1520.60  1200.00     2.35 S6)  ;  6, 140
  ( 2060.50 -1540.62  1200.00     2.35 S6)  ;  6, 141
  ( 2106.42 -1576.56  1200.00     2.35 S6)  ;  6, 142
  ( 2138.05 -1611.47  1200.00     2.35 S6)  ;  6, 143
  ( 2166.46 -1637.21  1200.00     2.35 S6)  ;  6, 144
  ( 2182.93 -1661.70  1200.00     2.35 S6)  ;  6, 145
  ( 2197.06 -1686.41  1200.00     2.35 S6)  ;  6, 146
  ( 2398.69 -2240.14  1200.00     2.35 S6)  ;  6, 147
  ( 2420.18 -2318.58  1200.00     2.35 S6)  ;  6, 148
  ( 2439.99 -2404.27  1200.00     2.35 S6)  ;  6, 149
  ( 2446.91 -2453.31  1200.00     2.35 S6)  ;  6, 150
  ( 2448.94 -2500.43  1200.00     2.35 S6)  ;  6, 151
  ( 2453.38 -2573.36  1200.00     2.35 S6)  ;  6, 152
  ( 2458.12 -2598.95  1200.00     2.35 S6)  ;  6, 153
  ( 2462.43 -2619.84  1200.00     2.35 S6)  ;  6, 154
  ( 2476.34 -2642.19  1200.00     2.35 S6)  ;  6, 155
  ( 2569.24 -3019.18  1200.00     2.35 S6)  ;  6, 156
  ( 2546.02 -3023.72  1200.00     2.35 S6)  ;  6, 157
  ( 2514.62 -3092.88  1200.00     2.35 S6)  ;  6, 158
  ( 2499.74 -3110.82  1200.00     2.35 S6)  ;  6, 159
  ( 2496.14 -3122.99  1200.00     2.35 S6)  ;  6, 160
  ( 2497.23 -3134.72  1200.00     2.35 S6)  ;  6, 161
  ( 2507.32 -3166.90  1200.00     2.35 S6)  ;  6, 162
  ( 2544.74 -3213.10  1200.00     2.35 S6)  ;  6, 163
  ( 2571.46 -3246.10  1200.00     2.35 S6)  ;  6, 164
  ( 2588.58 -3277.62  1200.00     2.35 S6)  ;  6, 165
  ( 2599.34 -3316.85  1200.00     2.35 S6)  ;  6, 166
  ( 2605.39 -3356.49  1200.00     2.35 S6)  ;  6, 167
  ( 2608.88 -3394.02  1200.00     2.35 S6)  ;  6, 168
  ( 2613.42 -3417.26  1200.00     2.35 S6)  ;  6, 169
  ( 2622.43 -3539.44  1200.00     2.35 S6)  ;  6, 170
  ( 2632.15 -3592.95  1200.00     2.35 S6)  ;  6, 171
  ( 2638.21 -3632.61  1200.00     2.35 S6)  ;  6, 172
  ( 2653.21 -3666.71  1200.00     2.35 S6)  ;  6, 173
  ( 2673.26 -4251.58  1200.00     2.35 S6)  ;  6, 174
  ( 2652.72 -4310.28  1200.00     2.35 S6)  ;  6, 175
  ( 2658.40 -4371.25  1200.00     2.35 S6)  ;  6, 176
  ( 2657.80 -4390.24  1200.00     2.35 S6)  ;  6, 177
  ( 2660.20 -4416.04  1200.00     2.35 S6)  ;  6, 178
  ( 2656.01 -4447.18  1200.00     2.35 S6)  ;  6, 179
  ( 2620.42 -4547.50  1200.00     2.35 S6)  ;  6, 180
  ( 2609.41 -4581.64  1200.00     2.35 S6)  ;  6, 181
  ( 2597.74 -4608.76  1200.00     2.35 S6)  ;  6, 182
  ( 2580.52 -4626.93  1200.00     2.35 S6)  ;  6, 183
  ( 2555.66 -4664.73  1200.00     2.35 S6)  ;  6, 184
  ( 2529.49 -4688.46  1200.00     2.35 S6)  ;  6, 185
  ( 2521.21 -4701.06  1200.00     2.35 S6)  ;  6, 186
  ( 2521.64 -4705.75  1200.00     2.35 S6)  ;  6, 187
  ( 2489.58 -4883.86  1200.00     2.35 S6)  ;  6, 188
  ( 2486.10 -4948.06  1200.00     2.35 S6)  ;  6, 189
  ( 2500.45 -4975.11  1200.00     2.35 S6)  ;  6, 190
  ( 2511.79 -4995.35  1200.00     2.35 S6)  ;  6, 191
  ( 2525.49 -5015.37  1200.00     2.35 S6)  ;  6, 192
  ( 2541.14 -5056.49  1200.00     2.35 S6)  ;  6, 193
  ( 2549.11 -5091.24  1200.00     2.35 S6)  ;  6, 194
  ( 2554.57 -5149.88  1200.00     2.35 S6)  ;  6, 195
  ( 2550.16 -5178.68  1200.00     2.35 S6)  ;  6, 196
  ( 2540.62 -5203.22  1200.00     2.35 S6)  ;  6, 197
  ( 2535.77 -5227.34  1200.00     2.35 S6)  ;  6, 198
  ( 2501.21 -5313.36  1200.00     2.35 S6)  ;  6, 199
  ( 2484.26 -5359.88  1200.00     2.35 S6)  ;  6, 200
  ( 2466.50 -5423.06  1200.00     2.35 S6)  ;  6, 201
  ( 2459.75 -5452.08  1200.00     2.35 S6)  ;  6, 202
  ( 2441.11 -5505.86  1200.00     2.35 S6)  ;  6, 203
  ( 2403.77 -5587.41  1200.00     2.35 S6)  ;  6, 204
  ( 2369.59 -5652.11  1200.00     2.35 S6)  ;  6, 205
  ( 2357.49 -5674.53  1200.00     2.35 S6)  ;  6, 206
  ( 2341.35 -5704.42  1200.00     2.35 S6)  ;  6, 207
  ( 2312.74 -5778.06  1200.00     2.35 S6)  ;  6, 208
  ( 2313.39 -5785.10  1200.00     2.35 S6)  ;  6, 209
  ( 2170.10 -5961.66  1200.00     2.35 S6)  ;  6, 210
  ( 2133.68 -5976.88  1200.00     2.35 S6)  ;  6, 211
  ( 2055.34 -6024.39  1200.00     2.35 S6)  ;  6, 212
  ( 1992.09 -6056.32  1200.00     2.35 S6)  ;  6, 213
  ( 1881.35 -6111.58  1200.00     2.35 S6)  ;  6, 214
  ( 1846.62 -6119.55  1200.00     2.35 S6)  ;  6, 215
  ( 1815.71 -6117.69  1200.00     2.35 S6)  ;  6, 216
  ( 1562.42 -6013.53  1200.00     2.35 S6)  ;  6, 217
  ( 1468.51 -5970.23  1200.00     2.35 S6)  ;  6, 218
  ( 1350.74 -5924.42  1200.00     2.35 S6)  ;  6, 219
  ( 1298.44 -5896.17  1200.00     2.35 S6)  ;  6, 220
  ( 1184.41 -5814.53  1200.00     2.35 S6)  ;  6, 221
  ( 1156.22 -5791.13  1200.00     2.35 S6)  ;  6, 222
  ( 1089.80 -5738.17  1200.00     2.35 S6)  ;  6, 223
  ( 1024.25 -5694.59  1200.00     2.35 S6)  ;  6, 224
  (  952.33 -5658.71  1200.00     2.35 S6)  ;  6, 225
  (  930.13 -5648.95  1200.00     2.35 S6)  ;  6, 226
  (  927.57 -5646.82  1200.00     2.35 S6)  ;  6, 227
  (  843.94 -5652.23  1200.00     2.35 S6)  ;  6, 228
  (  655.92 -5563.28  1200.00     2.35 S6)  ;  6, 229
  (  605.10 -5525.43  1200.00     2.35 S6)  ;  6, 230
  (  555.31 -5473.29  1200.00     2.35 S6)  ;  6, 231
  (  530.92 -5440.07  1200.00     2.35 S6)  ;  6, 232
  (  515.27 -5398.95  1200.00     2.35 S6)  ;  6, 233
  (  514.77 -5368.23  1200.00     2.35 S6)  ;  6, 234
  (  523.88 -5339.00  1200.00     2.35 S6)  ;  6, 235
  (  542.95 -5289.90  1200.00     2.35 S6)  ;  6, 236
  (  559.03 -5233.99  1200.00     2.35 S6)  ;  6, 237
  (  567.47 -5197.72  1200.00     2.35 S6)  ;  6, 238
  (  571.89 -5168.92  1200.00     2.35 S6)  ;  6, 239
  (  580.11 -5130.30  1200.00     2.35 S6)  ;  6, 240
  (  578.08 -5083.17  1200.00     2.35 S6)  ;  6, 241
  (  568.21 -5053.33  1200.00     2.35 S6)  ;  6, 242
  (  521.30 -4955.97  1200.00     2.35 S6)  ;  6, 243
  (  490.21 -4876.06  1200.00     2.35 S6)  ;  6, 244
  (  471.77 -4830.46  1200.00     2.35 S6)  ;  6, 245
  (  431.73 -4756.12  1200.00     2.35 S6)  ;  6, 246
  (  402.01 -4716.30  1200.00     2.35 S6)  ;  6, 247
  (  383.86 -4699.07  1200.00     2.35 S6)  ;  6, 248
  (  371.91 -4697.81  1200.00     2.35 S6)  ;  6, 249
  (  354.03 -4708.94  1200.00     2.35 S6)  ;  6, 250
  (  187.43 -4849.85  1200.00     2.35 S6)  ;  6, 251
  (  136.34 -4885.37  1200.00     2.35 S6)  ;  6, 252
  (   86.13 -4930.26  1200.00     2.35 S6)  ;  6, 253
  (   54.02 -4966.38  1200.00     2.35 S6)  ;  6, 254
  (   10.24 -5029.60  1200.00     2.35 S6)  ;  6, 255
  (   -5.89 -5059.49  1200.00     2.35 S6)  ;  6, 256
  (  -19.46 -5091.51  1200.00     2.35 S6)  ;  6, 257
  (  -31.29 -5142.30  1200.00     2.35 S6)  ;  6, 258
  (  -32.26 -5182.61  1200.00     2.35 S6)  ;  6, 259
  (  -30.51 -5201.37  1200.00     2.35 S6)  ;  6, 260
  (  -18.52 -5228.64  1200.00     2.35 S6)  ;  6, 261
  (    9.30 -5273.37  1200.00     2.35 S6)  ;  6, 262
  (   23.43 -5298.08  1200.00     2.35 S6)  ;  6, 263
  (   97.11 -5454.46  1200.00     2.35 S6)  ;  6, 264
  (  127.99 -5532.02  1200.00     2.35 S6)  ;  6, 265
  (  139.99 -5559.30  1200.00     2.35 S6)  ;  6, 266
  (  152.65 -5593.60  1200.00     2.35 S6)  ;  6, 267
  (  155.49 -5624.09  1200.00     2.35 S6)  ;  6, 268
  (  143.89 -5677.22  1200.00     2.35 S6)  ;  6, 269
  (  112.32 -5770.06  1200.00     2.35 S6)  ;  6, 270
  (   98.75 -5802.09  1200.00     2.35 S6)  ;  6, 271
  (   77.18 -5875.07  1200.00     2.35 S6)  ;  6, 272
  (   58.32 -5926.51  1200.00     2.35 S6)  ;  6, 273
  (   54.34 -5960.00  1200.00     2.35 S6)  ;  6, 274
  (   52.93 -5995.62  1200.00     2.35 S6)  ;  6, 275
  (   49.55 -6010.13  1200.00     2.35 S6)  ;  6, 276
  (   55.11 -6019.07  1200.00     2.35 S6)  ;  6, 277
  (   64.27 -6015.86  1200.00     2.35 S6)  ;  6, 278
  (  116.77 -5944.72  1200.00     2.35 S6)  ;  6, 279
  (  178.87 -5875.06  1200.00     2.35 S6)  ;  6, 280
  (  222.70 -5837.86  1200.00     2.35 S6)  ;  6, 281
  (  333.59 -5758.92  1200.00     2.35 S6)  ;  6, 282
  (  383.42 -5735.35  1200.00     2.35 S6)  ;  6, 283
  (  442.26 -5732.24  1200.00     2.35 S6)  ;  6, 284
  (  478.52 -5740.68  1200.00     2.35 S6)  ;  6, 285
  (  520.56 -5760.43  1200.00     2.35 S6)  ;  6, 286
  (  568.16 -5789.12  1200.00     2.35 S6)  ;  6, 287
  (  629.84 -5816.49  1200.00     2.35 S6)  ;  6, 288
  (  696.04 -5867.10  1200.00     2.35 S6)  ;  6, 289
  (  746.21 -5897.92  1200.00     2.35 S6)  ;  6, 290
  (  791.91 -5931.52  1200.00     2.35 S6)  ;  6, 291
  (  859.21 -5993.85  1200.00     2.35 S6)  ;  6, 292
  (  882.27 -6013.00  1200.00     2.35 S6)  ;  6, 293
  (  906.65 -6046.22  1200.00     2.35 S6)  ;  6, 294
  (  917.84 -6090.13  1200.00     2.35 S6)  ;  6, 295
  (  920.46 -6118.27  1200.00     2.35 S6)  ;  6, 296
  (  925.86 -6150.89  1200.00     2.35 S6)  ;  6, 297
  (  928.05 -6174.35  1200.00     2.35 S6)  ;  6, 298
  (  934.86 -6171.34  1200.00     2.35 S6)  ;  6, 299
  (  945.28 -6156.18  1200.00     2.35 S6)  ;  6, 300
  (  961.41 -6126.28  1200.00     2.35 S6)  ;  6, 301
  (  986.92 -6095.52  1200.00     2.35 S6)  ;  6, 302
  ( 1011.63 -6081.39  1200.00     2.35 S6)  ;  6, 303
  ( 1058.08 -6072.34  1200.00     2.35 S6)  ;  6, 304
  ( 1090.90 -6069.28  1200.00     2.35 S6)  ;  6, 305
  ( 1219.03 -6073.89  1200.00     2.35 S6)  ;  6, 306
  ( 1281.30 -6082.29  1200.00     2.35 S6)  ;  6, 307
  ( 1324.82 -6092.43  1200.00     2.35 S6)  ;  6, 308
  ( 1390.53 -6112.33  1200.00     2.35 S6)  ;  6, 309
  ( 1451.38 -6156.35  1200.00     2.35 S6)  ;  6, 310
  ( 1474.67 -6177.84  1200.00     2.35 S6)  ;  6, 311
  ( 1488.58 -6200.21  1200.00     2.35 S6)  ;  6, 312
  ( 1500.58 -6227.47  1200.00     2.35 S6)  ;  6, 313
  ( 1507.51 -6276.51  1200.00     2.35 S6)  ;  6, 314
  ( 1504.57 -6295.72  1200.00     2.35 S6)  ;  6, 315
  ( 1473.40 -6367.23  1200.00     2.35 S6)  ;  6, 316
  ( 1453.01 -6402.25  1200.00     2.35 S6)  ;  6, 317
  ( 1398.82 -6480.64  1200.00     2.35 S6)  ;  6, 318
  ( 1371.61 -6518.66  1200.00     2.35 S6)  ;  6, 319
  ( 1297.86 -6615.43  1200.00     2.35 S6)  ;  6, 320
  ( 1265.97 -6653.89  1200.00     2.35 S6)  ;  6, 321
  ( 1260.24 -6668.62  1200.00     2.35 S6)  ;  6, 322
  ( 1260.90 -6675.65  1200.00     2.35 S6)  ;  6, 323
  ( 1152.12 -6766.19  1200.00     2.35 S6)  ;  6, 324
  ( 1141.17 -6826.36  1200.00     2.35 S6)  ;  6, 325
  ( 1142.93 -6946.86  1200.00     2.35 S6)  ;  6, 326
  ( 1132.32 -7061.40  1200.00     2.35 S6)  ;  6, 327
  ( 1115.93 -7164.67  1200.00     2.35 S6)  ;  6, 328
  ( 1101.12 -7310.36  1200.00     2.35 S6)  ;  6, 329
  ( 1088.54 -7403.80  1200.00     2.35 S6)  ;  6, 330
  ( 1115.14 -7384.76  1200.00     2.35 S6)  ;  6, 331
  ( 1157.89 -7335.83  1200.00     2.35 S6)  ;  6, 332
  ( 1261.41 -7203.16  1200.00     2.35 S6)  ;  6, 333
  ( 1312.21 -7139.28  1200.00     2.35 S6)  ;  6, 334
  ( 1426.20 -7017.47  1200.00     2.35 S6)  ;  6, 335
  ( 1466.01 -6987.74  1200.00     2.35 S6)  ;  6, 336
  ( 1507.34 -6974.43  1200.00     2.35 S6)  ;  6, 337
  ( 1553.79 -6965.37  1200.00     2.35 S6)  ;  6, 338
  ( 1603.25 -6963.12  1200.00     2.35 S6)  ;  6, 339
  ( 1639.73 -6973.92  1200.00     2.35 S6)  ;  6, 340
  ( 1662.57 -6990.72  1200.00     2.35 S6)  ;  6, 341
  ( 1679.92 -7024.59  1200.00     2.35 S6)  ;  6, 342
  ( 1690.24 -7059.12  1200.00     2.35 S6)  ;  6, 343
  ( 1709.16 -7135.43  1200.00     2.35 S6)  ;  6, 344
  ( 1727.18 -7278.06  1200.00     2.35 S6)  ;  6, 345
  ( 1741.16 -7428.17  1200.00     2.35 S6)  ;  6, 346
  ( 1738.28 -7473.40  1200.00     2.35 S6)  ;  6, 347
  ( 1738.56 -7501.76  1200.00     2.35 S6)  ;  6, 348
  ( 1734.59 -7535.25  1200.00     2.35 S6)  ;  6, 349
  ( 1734.60 -7636.98  1200.00     2.35 S6)  ;  6, 350
  ( 1731.22 -7651.49  1200.00     2.35 S6)  ;  6, 351
  ( 1675.81 -7857.77  1200.00     2.35 S6)  ;  6, 352
  ( 1664.08 -7858.86  1200.00     2.35 S6)  ;  6, 353
  ( 1647.13 -7905.39  1200.00     2.35 S6)  ;  6, 354
  ( 1613.99 -7955.79  1200.00     2.35 S6)  ;  6, 355
  ( 1590.38 -7981.65  1200.00     2.35 S6)  ;  6, 356
  ( 1560.46 -8041.22  1200.00     2.35 S6)  ;  6, 357
  ( 1526.06 -8103.57  1200.00     2.35 S6)  ;  6, 358
  ( 1501.43 -8143.71  1200.00     2.35 S6)  ;  6, 359
  ( 1482.07 -8164.45  1200.00     2.35 S6)  ;  6, 360
  ( 1424.83 -8210.00  1200.00     2.35 S6)  ;  6, 361
  ( 1364.58 -8248.73  1200.00     2.35 S6)  ;  6, 362
  ( 1298.39 -8299.85  1200.00     2.35 S6)  ;  6, 363
  ( 1252.00 -8334.93  1200.00     2.35 S6)  ;  6, 364
  ( 1199.45 -8380.04  1200.00     2.35 S6)  ;  6, 365
  ( 1151.36 -8422.38  1200.00     2.35 S6)  ;  6, 366
  ( 1101.81 -8474.31  1200.00     2.35 S6)  ;  6, 367
  (  989.28 -8586.53  1200.00     2.35 S6)  ;  6, 368
  (  938.85 -8629.08  1200.00     2.35 S6)  ;  6, 369
  (  908.44 -8657.93  1200.00     2.35 S6)  ;  6, 370
  (  859.47 -8690.88  1200.00     2.35 S6)  ;  6, 371
  (  837.12 -8704.80  1200.00     2.35 S6)  ;  6, 372
  (  788.97 -8721.11  1200.00     2.35 S6)  ;  6, 373
  (  661.55 -8749.54  1200.00     2.35 S6)  ;  6, 374
  (  603.38 -8759.69  1200.00     2.35 S6)  ;  6, 375
  (  577.36 -8759.75  1200.00     2.35 S6)  ;  6, 376
  (  557.96 -8754.46  1200.00     2.35 S6)  ;  6, 377
  (  540.01 -8739.56  1200.00     2.35 S6)  ;  6, 378
  (  520.76 -8710.61  1200.00     2.35 S6)  ;  6, 379
  (  502.54 -8667.35  1200.00     2.35 S6)  ;  6, 380
  (  483.95 -8645.43  1200.00     2.35 S6)  ;  6, 381
  (  467.32 -8644.61  1200.00     2.35 S6)  ;  6, 382
  (  456.46 -8655.08  1200.00     2.35 S6)  ;  6, 383
  (  448.18 -8667.68  1200.00     2.35 S6)  ;  6, 384
  (  435.64 -8685.41  1200.00     2.35 S6)  ;  6, 385
  (  416.94 -8713.18  1200.00     2.35 S6)  ;  6, 386
  (  415.26 -8720.43  1200.00     2.35 S6)  ;  6, 387
  (  372.34 -8781.26  1200.00     2.35 S6)  ;  6, 388
  (  340.17 -8791.34  1200.00     2.35 S6)  ;  6, 389
  (  246.51 -8852.12  1200.00     2.35 S6)  ;  6, 390
  (  207.97 -8869.90  1200.00     2.35 S6)  ;  6, 391
  (  168.55 -8878.31  1200.00     2.35 S6)  ;  6, 392
  (   88.82 -8885.73  1200.00     2.35 S6)  ;  6, 393
  (   38.72 -8880.94  1200.00     2.35 S6)  ;  6, 394
  (  -11.83 -8871.46  1200.00     2.35 S6)  ;  6, 395
  (  -48.75 -8855.96  1200.00     2.35 S6)  ;  6, 396
  (  -74.38 -8834.69  1200.00     2.35 S6)  ;  6, 397
  ( -103.07 -8780.59  1200.00     2.35 S6)  ;  6, 398
  ( -119.38 -8732.42  1200.00     2.35 S6)  ;  6, 399
  ( -126.09 -8685.73  1200.00     2.35 S6)  ;  6, 400
  ( -124.14 -8605.12  1200.00     2.35 S6)  ;  6, 401
  ( -114.29 -8533.22  1200.00     2.35 S6)  ;  6, 402
  (  -83.66 -8404.98  1200.00     2.35 S6)  ;  6, 403
  (  -17.12 -8230.81  1200.00     2.35 S6)  ;  6, 404
  (   25.29 -8127.49  1200.00     2.35 S6)  ;  6, 405
  (  109.94 -7944.53  1200.00     2.35 S6)  ;  6, 406
  (  164.50 -7844.81  1200.00     2.35 S6)  ;  6, 407
  (  141.52 -7688.48  1200.00     2.35 S6)  ;  6, 408
  (  176.46 -7581.13  1200.00     2.35 S6)  ;  6, 409
  (  198.97 -7543.55  1200.00     2.35 S6)  ;  6, 410
  (  226.99 -7488.89  1200.00     2.35 S6)  ;  6, 411
  (  229.28 -7462.65  1200.00     2.35 S6)  ;  6, 412
  (  225.83 -7451.14  1200.00     2.35 S6)  ;  6, 413
  (  215.59 -7442.63  1200.00     2.35 S6)  ;  6, 414
  (  206.43 -7445.86  1200.00     2.35 S6)  ;  6, 415
  (  130.65 -7495.50  1200.00     2.35 S6)  ;  6, 416
  (   62.70 -7527.85  1200.00     2.35 S6)  ;  6, 417
  (   -8.44 -7551.04  1200.00     2.35 S6)  ;  6, 418
  (  -48.08 -7557.10  1200.00     2.35 S6)  ;  6, 419
  ( -164.06 -7556.08  1200.00     2.35 S6)  ;  6, 420
  ( -243.56 -7565.84  1200.00     2.35 S6)  ;  6, 421
  ( -329.21 -7585.65  1200.00     2.35 S6)  ;  6, 422
  ( -376.92 -7606.66  1200.00     2.35 S6)  ;  6, 423
  ( -410.56 -7626.35  1200.00     2.35 S6)  ;  6, 424
  ( -432.04 -7649.64  1200.00     2.35 S6)  ;  6, 425
  ( -492.39 -7738.07  1200.00     2.35 S6)  ;  6, 426
  ( -523.19 -7788.26  1200.00     2.35 S6)  ;  6, 427
  ( -555.08 -7826.72  1200.00     2.35 S6)  ;  6, 428
  ( -598.69 -7866.27  1200.00     2.35 S6)  ;  6, 429
  ( -669.51 -7943.84  1200.00     2.35 S6)  ;  6, 430
  ( -795.22 -8066.75  1200.00     2.35 S6)  ;  6, 431
  ( -823.73 -8090.70  1200.00     2.35 S6)  ;  6, 432
  ( -896.36 -8123.48  1200.00     2.35 S6)  ;  6, 433
  ( -933.65 -8129.33  1200.00     2.35 S6)  ;  6, 434
  (-1049.85 -8125.95  1200.00     2.35 S6)  ;  6, 435
  (-1109.56 -8119.68  1200.00     2.35 S6)  ;  6, 436
  (-1150.72 -8109.32  1200.00     2.35 S6)  ;  6, 437
  (-1220.69 -8094.55  1200.00     2.35 S6)  ;  6, 438
  (-1259.72 -8081.63  1200.00     2.35 S6)  ;  6, 439
  (-1257.38 -8081.41  1200.00     2.35 S6)  ;  6, 440
  (-1385.00 -7944.19  1200.00     2.35 S6)  ;  6, 441
  (-1425.04 -7869.86  1200.00     2.35 S6)  ;  6, 442
  (-1430.65 -7834.89  1200.00     2.35 S6)  ;  6, 443
  (-1433.66 -7828.08  1200.00     2.35 S6)  ;  6, 444
  (-1443.04 -7828.95  1200.00     2.35 S6)  ;  6, 445
  (-1465.39 -7842.85  1200.00     2.35 S6)  ;  6, 446
  (-1549.89 -7900.41  1200.00     2.35 S6)  ;  6, 447
  (-1579.06 -7917.33  1200.00     2.35 S6)  ;  6, 448
  (-1636.14 -7939.21  1200.00     2.35 S6)  ;  6, 449
  (-1693.67 -7956.39  1200.00     2.35 S6)  ;  6, 450
  (-1784.24 -7974.29  1200.00     2.35 S6)  ;  6, 451
  (-1852.01 -7982.96  1200.00     2.35 S6)  ;  6, 452
  (-1951.14 -7985.11  1200.00     2.35 S6)  ;  6, 453
  (-2003.60 -7980.52  1200.00     2.35 S6)  ;  6, 454
  (-2051.79 -7970.82  1200.00     2.35 S6)  ;  6, 455
  (-2121.15 -7937.06  1200.00     2.35 S6)  ;  6, 456
  (-2159.98 -7926.49  1200.00     2.35 S6)  ;  6, 457
  (-2215.00 -7919.78  1200.00     2.35 S6)  ;  6, 458
  (-2238.00 -7926.65  1200.00     2.35 S6)  ;  6, 459
  (-2253.33 -7939.91  1200.00     2.35 S6)  ;  6, 460
  (-2308.39 -8008.92  1200.00     2.35 S6)  ;  6, 461
  (-2329.65 -8034.56  1200.00     2.35 S6)  ;  6, 462
  (-2369.01 -8068.98  1200.00     2.35 S6)  ;  6, 463
  (-2405.81 -8105.53  1200.00     2.35 S6)  ;  6, 464
  (-2445.39 -8137.61  1200.00     2.35 S6)  ;  6, 465
  (-2467.31 -8156.21  1200.00     2.35 S6)  ;  6, 466
  (-2524.55 -8201.77  1200.00     2.35 S6)  ;  6, 467
  (-2596.74 -8239.24  1200.00     2.35 S6)  ;  6, 468
  (-2665.11 -8266.90  1200.00     2.35 S6)  ;  6, 469
  (-2709.00 -8278.09  1200.00     2.35 S6)  ;  6, 470
  (-2739.04 -8285.62  1200.00     2.35 S6)  ;  6, 471
  (-2741.17 -8288.18  1200.00     2.35 S6)  ;  6, 472
  (-2802.93 -8248.97  1200.00     2.35 S6)  ;  6, 473
  (-2964.73 -8162.31  1200.00     2.35 S6)  ;  6, 474
  (-3017.45 -8129.37  1200.00     2.35 S6)  ;  6, 475
  (-3087.31 -8064.90  1200.00     2.35 S6)  ;  6, 476
  (-3128.98 -8023.83  1200.00     2.35 S6)  ;  6, 477
  (-3220.71 -7902.26  1200.00     2.35 S6)  ;  6, 478
  (-3300.88 -7803.26  1200.00     2.35 S6)  ;  6, 479
  (-3353.02 -7751.34  1200.00     2.35 S6)  ;  6, 480
  (-3404.06 -7711.15  1200.00     2.35 S6)  ;  6, 481
  (-3460.39 -7690.36  1200.00     2.35 S6)  ;  6, 482
  (-3513.28 -7681.10  1200.00     2.35 S6)  ;  6, 483
  (-3555.92 -7680.34  1200.00     2.35 S6)  ;  6, 484
  (-3641.79 -7697.80  1200.00     2.35 S6)  ;  6, 485
  (-3685.25 -7713.68  1200.00     2.35 S6)  ;  6, 486
  (-3736.77 -7744.50  1200.00     2.35 S6)  ;  6, 487
  (-3804.21 -7807.57  1200.00     2.35 S6)  ;  6, 488
  (-3824.60 -7842.59  1200.00     2.35 S6)  ;  6, 489
  (-3827.26 -7890.15  1200.00     2.35 S6)  ;  6, 490
  (-3797.79 -8003.34  1200.00     2.35 S6)  ;  6, 491
  (-3780.40 -8063.22  1200.00     2.35 S6)  ;  6, 492
  (-3736.86 -8175.09  1200.00     2.35 S6)  ;  6, 493
  (-3716.46 -8241.80  1200.00     2.35 S6)  ;  6, 494
  (-3688.15 -8317.24  1200.00     2.35 S6)  ;  6, 495
  (-3609.17 -8454.20  1200.00     2.35 S6)  ;  6, 496
  (-3504.79 -8610.08  1200.00     2.35 S6)  ;  6, 497
  (-3480.41 -8643.30  1200.00     2.35 S6)  ;  6, 498
  (-3447.25 -8694.62  1200.00     2.35 S6)  ;  6, 499
  (-3426.03 -8744.70  1200.00     2.35 S6)  ;  6, 500
  (-3416.10 -8800.55  1200.00     2.35 S6)  ;  6, 501
  (-3412.10 -8868.79  1200.00     2.35 S6)  ;  6, 502
  (-3414.55 -8918.71  1200.00     2.35 S6)  ;  6, 503
  (-3417.21 -8966.27  1200.00     2.35 S6)  ;  6, 504
  (-3417.31 -9015.96  1200.00     2.35 S6)  ;  6, 505
  (-3423.20 -9054.36  1200.00     2.35 S6)  ;  6, 506
  (-3435.52 -9074.43  1200.00     2.35 S6)  ;  6, 507
  (-3453.17 -9087.91  1200.00     2.35 S6)  ;  6, 508
  (-3471.50 -9094.34  1200.00     2.35 S6)  ;  6, 509
  (-3534.80 -9100.24  1200.00     2.35 S6)  ;  6, 510
  (-3613.86 -9114.71  1200.00     2.35 S6)  ;  6, 511
  (-3687.58 -9135.76  1200.00     2.35 S6)  ;  6, 512
  (-3734.25 -9142.48  1200.00     2.35 S6)  ;  6, 513
  (-3786.49 -9140.25  1200.00     2.35 S6)  ;  6, 514
  (-3837.25 -9128.42  1200.00     2.35 S6)  ;  6, 515
  (-3869.04 -9117.19  1200.00     2.35 S6)  ;  6, 516
  (-3921.99 -9081.89  1200.00     2.35 S6)  ;  6, 517
  (-3945.71 -9055.71  1200.00     2.35 S6)  ;  6, 518
  (-3972.22 -9025.07  1200.00     2.35 S6)  ;  6, 519
  (-4000.63 -8999.32  1200.00     2.35 S6)  ;  6, 520
  (-4022.18 -8996.60  1200.00     2.35 S6)  ;  6, 521
  (-4043.06 -9000.90  1200.00     2.35 S6)  ;  6, 522
  (-4064.54 -9024.20  1200.00     2.35 S6)  ;  6, 523
  (-4079.20 -9044.49  1200.00     2.35 S6)  ;  6, 524
  (-4100.46 -9070.13  1200.00     2.35 S6)  ;  6, 525
  (-4136.22 -9092.39  1200.00     2.35 S6)  ;  6, 526
  (-4197.18 -9098.07  1200.00     2.35 S6)  ;  6, 527
  (-4225.75 -9096.00  1200.00     2.35 S6)  ;  6, 528
  (-4411.23 -9023.33  1200.00     2.35 S6)  ;  6, 529
  (-4537.21 -8940.43  1200.00     2.35 S6)  ;  6, 530
  (-4604.22 -8906.45  1200.00     2.35 S6)  ;  6, 531
  (-4695.12 -8869.97  1200.00     2.35 S6)  ;  6, 532
  (-4780.08 -8821.10  1200.00     2.35 S6)  ;  6, 533
  (-4850.75 -8773.27  1200.00     2.35 S6)  ;  6, 534
  (-4878.73 -8752.21  1200.00     2.35 S6)  ;  6, 535
  (-4906.05 -8738.20  1200.00     2.35 S6)  ;  6, 536
  (-4954.31 -8702.48  1200.00     2.35 S6)  ;  6, 537
  (-5068.39 -8594.81  1200.00     2.35 S6)  ;  6, 538
  (-5159.03 -8484.96  1200.00     2.35 S6)  ;  6, 539
  (-5200.33 -8422.57  1200.00     2.35 S6)  ;  6, 540
  (-5255.67 -8361.48  1200.00     2.35 S6)  ;  6, 541
  (-5259.33 -8347.62  1200.00     2.35 S6)  ;  6, 542
  (-5346.74 -8083.66  1200.00     2.35 S6)  ;  6, 543
  (-5413.28 -7978.67  1200.00     2.35 S6)  ;  6, 544
  (-5425.12 -7927.72  1200.00     2.35 S6)  ;  6, 545
  (-5436.27 -7808.09  1200.00     2.35 S6)  ;  6, 546
  (-5460.44 -7675.49  1200.00     2.35 S6)  ;  6, 547
  (-5472.71 -7619.86  1200.00     2.35 S6)  ;  6, 548
  (-5474.36 -7551.40  1200.00     2.35 S6)  ;  6, 549
  (-5458.50 -7493.15  1200.00     2.35 S6)  ;  6, 550
  (-5398.00 -7381.04  1200.00     2.35 S6)  ;  6, 551
  (-5387.16 -7370.57  1200.00     2.35 S6)  ;  6, 552
  (-5266.31 -7259.91  1200.00     2.35 S6)  ;  6, 553
  (-5197.12 -7215.61  1200.00     2.35 S6)  ;  6, 554
  (-5144.50 -7196.52  1200.00     2.35 S6)  ;  6, 555
  (-5094.02 -7179.98  1200.00     2.35 S6)  ;  6, 556
  (-5055.25 -7164.54  1200.00     2.35 S6)  ;  6, 557
  (-4992.23 -7130.29  1200.00     2.35 S6)  ;  6, 558
  (-4975.00 -7112.12  1200.00     2.35 S6)  ;  6, 559
  (-4963.55 -7082.66  1200.00     2.35 S6)  ;  6, 560
  (-4957.67 -7044.26  1200.00     2.35 S6)  ;  6, 561
  (-4956.69 -7003.95  1200.00     2.35 S6)  ;  6, 562
  (-4955.03 -6894.96  1200.00     2.35 S6)  ;  6, 563
  (-4958.79 -6829.07  1200.00     2.35 S6)  ;  6, 564
  (-4956.91 -6722.43  1200.00     2.35 S6)  ;  6, 565
  (-4953.21 -6660.57  1200.00     2.35 S6)  ;  6, 566
  (-4955.02 -6615.80  1200.00     2.35 S6)  ;  6, 567
  (-4953.44 -6556.50  1200.00     2.35 S6)  ;  6, 568
  (-4930.02 -6452.59  1200.00     2.35 S6)  ;  6, 569
  (-4915.35 -6432.30  1200.00     2.35 S6)  ;  6, 570
  (-4885.74 -6420.07  1200.00     2.35 S6)  ;  6, 571
  (-4715.85 -6226.77  1200.00     2.35 S6)  ;  6, 572
  (-4661.94 -6120.01  1200.00     2.35 S6)  ;  6, 573
  (-4625.58 -6078.77  1200.00     2.35 S6)  ;  6, 574
  (-4570.24 -6038.13  1200.00     2.35 S6)  ;  6, 575
  (-4525.54 -6010.30  1200.00     2.35 S6)  ;  6, 576
  (-4459.94 -5978.17  1200.00     2.35 S6)  ;  6, 577
  (-4398.17 -5955.86  1200.00     2.35 S6)  ;  6, 578
  (-4303.14 -5935.17  1200.00     2.35 S6)  ;  6, 579
  (-4229.80 -5935.44  1200.00     2.35 S6)  ;  6, 580
  (-4191.41 -5941.33  1200.00     2.35 S6)  ;  6, 581
  (-4149.58 -5958.72  1200.00     2.35 S6)  ;  6, 582
  (-4095.38 -5982.06  1200.00     2.35 S6)  ;  6, 583
  (-4075.09 -5996.74  1200.00     2.35 S6)  ;  6, 584
  (-4046.47 -6024.82  1200.00     2.35 S6)  ;  6, 585
  (-4043.09 -6010.32  1200.00     2.35 S6)  ;  6, 586
  (-4042.77 -5962.97  1200.00     2.35 S6)  ;  6, 587
  (-4048.17 -5930.35  1200.00     2.35 S6)  ;  6, 588
  (-4064.70 -5879.84  1200.00     2.35 S6)  ;  6, 589
  (-4083.14 -5834.24  1200.00     2.35 S6)  ;  6, 590
  (-4096.23 -5795.24  1200.00     2.35 S6)  ;  6, 591
  (-4102.94 -5748.55  1200.00     2.35 S6)  ;  6, 592
  (-4099.41 -5710.37  1200.00     2.35 S6)  ;  6, 593
  (-4086.11 -5649.98  1200.00     2.35 S6)  ;  6, 594
  (-4030.74 -5533.63  1200.00     2.35 S6)  ;  6, 595
  (-4012.47 -5501.17  1200.00     2.35 S6)  ;  6, 596
  (-3979.82 -5420.06  1200.00     2.35 S6)  ;  6, 597
  (-3959.93 -5354.33  1200.00     2.35 S6)  ;  6, 598
  (-3956.99 -5335.13  1200.00     2.35 S6)  ;  6, 599
  (-3961.09 -5316.58  1200.00     2.35 S6)  ;  6, 600
  (-3963.86 -5312.11  1200.00     2.35 S6)  ;  6, 601
  (-4054.00 -5171.50  1200.00     2.35 S6)  ;  6, 602
  (-4127.73 -5090.83  1200.00     2.35 S6)  ;  6, 603
  (-4160.45 -5044.20  1200.00     2.35 S6)  ;  6, 604
  (-4190.84 -4997.34  1200.00     2.35 S6)  ;  6, 605
  (-4217.99 -4959.65  1200.00     2.35 S6)  ;  6, 606
  (-4251.97 -4924.96  1200.00     2.35 S6)  ;  6, 607
  (-4284.42 -4906.69  1200.00     2.35 S6)  ;  6, 608
  (-4298.92 -4903.31  1200.00     2.35 S6)  ;  6, 609
  (-4309.99 -4911.44  1200.00     2.35 S6)  ;  6, 610
  (-4328.90 -4936.86  1200.00     2.35 S6)  ;  6, 611
  (-4350.76 -4981.49  1200.00     2.35 S6)  ;  6, 612
  (-4369.40 -5035.27  1200.00     2.35 S6)  ;  6, 613
  (-4379.04 -5109.50  1200.00     2.35 S6)  ;  6, 614
  (-4389.22 -5228.75  1200.00     2.35 S6)  ;  6, 615
  (-4395.98 -5257.76  1200.00     2.35 S6)  ;  6, 616
  (-4418.93 -5290.66  1200.00     2.35 S6)  ;  6, 617
  (-4442.75 -5314.17  1200.00     2.35 S6)  ;  6, 618
  (-4467.22 -5330.65  1200.00     2.35 S6)  ;  6, 619
  (-4494.05 -5347.35  1200.00     2.35 S6)  ;  6, 620
  (-4498.09 -5354.81  1200.00     2.35 S6)  ;  6, 621
  (-4492.08 -5368.45  1200.00     2.35 S6)  ;  6, 622
  (-4481.83 -5376.96  1200.00     2.35 S6)  ;  6, 623
  (-4430.35 -5421.85  1200.00     2.35 S6)  ;  6, 624
  (-4405.97 -5455.06  1200.00     2.35 S6)  ;  6, 625
  (-4388.19 -5493.63  1200.00     2.35 S6)  ;  6, 626
  (-4379.35 -5537.76  1200.00     2.35 S6)  ;  6, 627
  (-4374.10 -5594.04  1200.00     2.35 S6)  ;  6, 628
  (-4374.49 -5615.37  1200.00     2.35 S6)  ;  6, 629
  (-4385.65 -5673.20  1200.00     2.35 S6)  ;  6, 630
  (-4408.11 -5736.80  1200.00     2.35 S6)  ;  6, 631
  (-4441.47 -5784.85  1200.00     2.35 S6)  ;  6, 632
  (-4475.71 -5823.54  1200.00     2.35 S6)  ;  6, 633
  (-4494.84 -5846.61  1200.00     2.35 S6)  ;  6, 634
  (-4548.87 -5901.33  1200.00     2.35 S6)  ;  6, 635
  (-4592.49 -5940.87  1200.00     2.35 S6)  ;  6, 636
  (-4641.22 -5976.18  1200.00     2.35 S6)  ;  6, 637
  (-4670.17 -5995.42  1200.00     2.35 S6)  ;  6, 638
  (-4721.91 -6023.91  1200.00     2.35 S6)  ;  6, 639
  (-4821.80 -6068.70  1200.00     2.35 S6)  ;  6, 640
  (-4887.61 -6098.49  1200.00     2.35 S6)  ;  6, 641
  (-4921.47 -6115.84  1200.00     2.35 S6)  ;  6, 642
  (-4952.97 -6132.97  1200.00     2.35 S6)  ;  6, 643
  (-5002.37 -6161.23  1200.00     2.35 S6)  ;  6, 644
  (-5066.65 -6207.43  1200.00     2.35 S6)  ;  6, 645
  (-5110.05 -6249.33  1200.00     2.35 S6)  ;  6, 646
  (-5141.72 -6290.13  1200.00     2.35 S6)  ;  6, 647
  (-5381.46 -6421.27  1200.00     2.35 S6)  ;  6, 648
  (-5443.01 -6445.94  1200.00     2.35 S6)  ;  6, 649
  (-5480.46 -6475.45  1200.00     2.35 S6)  ;  6, 650
  (-5516.67 -6493.01  1200.00     2.35 S6)  ;  6, 651
  (-5561.00 -6499.51  1200.00     2.35 S6)  ;  6, 652
  (-5598.51 -6503.01  1200.00     2.35 S6)  ;  6, 653
  (-5650.75 -6500.77  1200.00     2.35 S6)  ;  6, 654
  (-5701.29 -6491.29  1200.00     2.35 S6)  ;  6, 655
  (-5752.50 -6474.77  1200.00     2.35 S6)  ;  6, 656
  (-5799.23 -6455.46  1200.00     2.35 S6)  ;  6, 657
  (-5876.93 -6408.28  1200.00     2.35 S6)  ;  6, 658
  (-5943.58 -6352.98  1200.00     2.35 S6)  ;  6, 659
  (-6004.49 -6282.94  1200.00     2.35 S6)  ;  6, 660
  (-6034.65 -6238.44  1200.00     2.35 S6)  ;  6, 661
  (-6052.22 -6202.22  1200.00     2.35 S6)  ;  6, 662
  (-6075.72 -6178.39  1200.00     2.35 S6)  ;  6, 663
  (-6143.83 -6132.68  1200.00     2.35 S6)  ;  6, 664
  (-6163.89 -6120.36  1200.00     2.35 S6)  ;  6, 665
  (-6186.75 -6103.55  1200.00     2.35 S6)  ;  6, 666
  (-6223.72 -6062.05  1200.00     2.35 S6)  ;  6, 667
  (-6240.41 -6035.22  1200.00     2.35 S6)  ;  6, 668
  (-6275.81 -5934.42  1200.00     2.35 S6)  ;  6, 669
  (-6345.63 -5794.24  1200.00     2.35 S6)  ;  6, 670
  (-6372.41 -5735.22  1200.00     2.35 S6)  ;  6, 671
  (-6386.87 -5656.13  1200.00     2.35 S6)  ;  6, 672
  (-6391.02 -5611.56  1200.00     2.35 S6)  ;  6, 673
  (-6390.92 -5561.87  1200.00     2.35 S6)  ;  6, 674
  (-6379.32 -5508.74  1200.00     2.35 S6)  ;  6, 675
  (-6407.71 -5395.45  1200.00     2.35 S6)  ;  6, 676
  (-6418.79 -5301.85  1200.00     2.35 S6)  ;  6, 677
  (-6441.54 -5235.35  1200.00     2.35 S6)  ;  6, 678
  (-6460.79 -5206.39  1200.00     2.35 S6)  ;  6, 679
  (-6492.21 -5173.84  1200.00     2.35 S6)  ;  6, 680
  (-6527.65 -5148.75  1200.00     2.35 S6)  ;  6, 681
  (-6567.19 -5105.11  1200.00     2.35 S6)  ;  6, 682
  (-6590.70 -5081.27  1200.00     2.35 S6)  ;  6, 683
  (-6631.98 -5018.87  1200.00     2.35 S6)  ;  6, 684
  (-6643.97 -4991.61  1200.00     2.35 S6)  ;  6, 685
  (-6672.85 -4859.45  1200.00     2.35 S6)  ;  6, 686
  (-6699.37 -4727.06  1200.00     2.35 S6)  ;  6, 687
  (-6706.30 -4678.02  1200.00     2.35 S6)  ;  6, 688
  (-6716.45 -4619.82  1200.00     2.35 S6)  ;  6, 689
  (-6723.88 -4540.07  1200.00     2.35 S6)  ;  6, 690
  (-6716.36 -4468.40  1200.00     2.35 S6)  ;  6, 691
  (-6714.68 -4461.14  1200.00     2.35 S6)  ;  6, 692
  (-6716.78 -4021.27  1200.00     2.35 S6)  ;  6, 693
  (-6697.61 -3922.48  1200.00     2.35 S6)  ;  6, 694
  (-6649.90 -3901.48  1200.00     2.35 S6)  ;  6, 695
  (-6632.45 -3885.65  1200.00     2.35 S6)  ;  6, 696
  (-6634.86 -3859.85  1200.00     2.35 S6)  ;  6, 697
  (-6655.70 -3788.46  1200.00     2.35 S6)  ;  6, 698
  (-6687.67 -3699.17  1200.00     2.35 S6)  ;  6, 699
  (-6726.67 -3610.54  1200.00     2.35 S6)  ;  6, 700
  (-6734.20 -3580.47  1200.00     2.35 S6)  ;  6, 701
  (-6741.78 -3524.41  1200.00     2.35 S6)  ;  6, 702
  (-6738.08 -3462.55  1200.00     2.35 S6)  ;  6, 703
  (-6730.95 -3412.20  1200.00     2.35 S6)  ;  6, 704
  (-6720.38 -3373.36  1200.00     2.35 S6)  ;  6, 705
  (-6711.06 -3346.47  1200.00     2.35 S6)  ;  6, 706
  (-6631.85 -2941.64  1200.00     2.35 S6)  ;  6, 707
  (-6668.41 -2803.09  1200.00     2.35 S6)  ;  6, 708
  (-6668.09 -2755.75  1200.00     2.35 S6)  ;  6, 709
  (-6644.37 -2680.19  1200.00     2.35 S6)  ;  6, 710
  (-6624.04 -2619.15  1200.00     2.35 S6)  ;  6, 711
  (-6604.59 -2548.74  1200.00     2.35 S6)  ;  6, 712
  (-6583.83 -2492.39  1200.00     2.35 S6)  ;  6, 713
  (-6562.68 -2414.71  1200.00     2.35 S6)  ;  6, 714
  (-6561.71 -2374.40  1200.00     2.35 S6)  ;  6, 715
  (-6365.09 -1833.27  1200.00     2.35 S6)  ;  6, 716
  (-6365.54 -1726.85  1200.00     2.35 S6)  ;  6, 717
  (-6352.63 -1687.79  1200.00     2.35 S6)  ;  6, 718
  (-6333.55 -1638.69  1200.00     2.35 S6)  ;  6, 719
  (-6320.04 -1580.66  1200.00     2.35 S6)  ;  6, 720
  (-6312.25 -1537.35  1200.00     2.35 S6)  ;  6, 721
  (-6302.77 -1486.78  1200.00     2.35 S6)  ;  6, 722
  (-6278.84 -1413.58  1200.00     2.35 S6)  ;  6, 723
  (-6261.90 -1367.05  1200.00     2.35 S6)  ;  6, 724
  (-6240.63 -1341.41  1200.00     2.35 S6)  ;  6, 725
  (-6229.34 -1335.62  1200.00     2.35 S6)  ;  6, 726
  (-6056.80 -1120.83  1200.00     2.35 S6)  ;  6, 727
  (-6036.57 -1109.48  1200.00     2.35 S6)  ;  6, 728
  (-6024.96 -1056.35  1200.00     2.35 S6)  ;  6, 729
  (-6021.65 -1015.82  1200.00     2.35 S6)  ;  6, 730
  (-6022.14  -985.11  1200.00     2.35 S6)  ;  6, 731
  (-6011.41  -922.60  1200.00     2.35 S6)  ;  6, 732
  (-5992.18  -849.83  1200.00     2.35 S6)  ;  6, 733
  (-5979.91  -803.74  1200.00     2.35 S6)  ;  6, 734
  (-5967.00  -764.69  1200.00     2.35 S6)  ;  6, 735
  (-5947.70  -717.94  1200.00     2.35 S6)  ;  6, 736
  (-5906.33  -628.91  1200.00     2.35 S6)  ;  6, 737
  (-5885.35  -574.91  1200.00     2.35 S6)  ;  6, 738
  (-5838.91  -464.12  1200.00     2.35 S6)  ;  6, 739
  (-5779.87  -361.61  1200.00     2.35 S6)  ;  6, 740
  (-5747.17  -306.52  1200.00     2.35 S6)  ;  6, 741
  (-5729.94  -288.36  1200.00     2.35 S6)  ;  6, 742
  (-5560.10   -95.14  1200.00     2.35 S6)  ;  6, 743
  (-5508.75    13.74  1200.00     2.35 S6)  ;  6, 744
  (-5442.90   119.24  1200.00     2.35 S6)  ;  6, 745
  (-5407.20   167.52  1200.00     2.35 S6)  ;  6, 746
  (-5357.64   219.45  1200.00     2.35 S6)  ;  6, 747
  (-5297.02   279.51  1200.00     2.35 S6)  ;  6, 748
  (-5225.49   324.03  1200.00     2.35 S6)  ;  6, 749
  (-5177.78   345.04  1200.00     2.35 S6)  ;  6, 750
  (-5110.88   363.10  1200.00     2.35 S6)  ;  6, 751
  (-5003.68   380.18  1200.00     2.35 S6)  ;  6, 752
  (-4923.97   387.60  1200.00     2.35 S6)  ;  6, 753
  (-4874.07   385.16  1200.00     2.35 S6)  ;  6, 754
  (-4845.07   378.39  1200.00     2.35 S6)  ;  6, 755
  (-4822.66   366.29  1200.00     2.35 S6)  ;  6, 756
  (-4801.50   342.23  1200.00     2.35 S6)  ;  6, 757
  (-4791.90   340.76  1200.00     2.35 S6)  ;  6, 758
  (-4770.80   342.72  1200.00     2.35 S6)  ;  6, 759
  (-4703.08   377.42  1200.00     2.35 S6)  ;  6, 760
  (-4639.84   409.34  1200.00     2.35 S6)  ;  6, 761
  (-4576.38   438.91  1200.00     2.35 S6)  ;  6, 762
  (-4518.26   475.08  1200.00     2.35 S6)  ;  6, 763
  (-4444.01   541.14  1200.00     2.35 S6)  ;  6, 764
  (-4416.58   576.82  1200.00     2.35 S6)  ;  6, 765
  (-4390.25   624.22  1200.00     2.35 S6)  ;  6, 766
  (-4369.00   649.87  1200.00     2.35 S6)  ;  6, 767
  (-4362.61   657.55  1200.00     2.35 S6)  ;  6, 768
  (-4358.82   754.95  1200.00     2.35 S6)  ;  6, 769
  (-4335.61   861.21  1200.00     2.35 S6)  ;  6, 770
  (-4295.87   916.96  1200.00     2.35 S6)  ;  6, 771
  (-4222.11  1013.74  1200.00     2.35 S6)  ;  6, 772
  (-4164.49  1080.62  1200.00     2.35 S6)  ;  6, 773
  (-4122.40  1136.59  1200.00     2.35 S6)  ;  6, 774
  (-4077.38  1211.76  1200.00     2.35 S6)  ;  6, 775
  (-4053.83  1263.63  1200.00     2.35 S6)  ;  6, 776
  (-4042.82  1297.78  1200.00     2.35 S6)  ;  6, 777
  (-4028.27  1370.11  1200.00     2.35 S6)  ;  6, 778
  (-4003.54  1459.95  1200.00     2.35 S6)  ;  6, 779
  (-3995.31  1498.57  1200.00     2.35 S6)  ;  6, 780
  (-3993.02  1524.81  1200.00     2.35 S6)  ;  6, 781
  (-3991.39  1558.08  1200.00     2.35 S6)  ;  6, 782
  (-3995.27  1574.28  1200.00     2.35 S6)  ;  6, 783
  (-4014.52  1603.24  1200.00     2.35 S6)  ;  6, 784
  (-4053.40  1639.84  1200.00     2.35 S6)  ;  6, 785
  (-4069.65  1661.98  1200.00     2.35 S6)  ;  6, 786
  (-4070.75  1673.71  1200.00     2.35 S6)  ;  6, 787
  (-4148.76  1862.85  1200.00     2.35 S6)  ;  6, 788
  (-4188.42  1958.53  1200.00     2.35 S6)  ;  6, 789
  (-4190.67  2007.99  1200.00     2.35 S6)  ;  6, 790
  (-4185.44  2053.43  1200.00     2.35 S6)  ;  6, 791
  (-4181.80  2141.31  1200.00     2.35 S6)  ;  6, 792
  (-4177.01  2191.44  1200.00     2.35 S6)  ;  6, 793
  (-4176.26  2234.09  1200.00     2.35 S6)  ;  6, 794
  (-4170.44  2298.51  1200.00     2.35 S6)  ;  6, 795
  (-4174.81  2345.43  1200.00     2.35 S6)  ;  6, 796
  (-4180.20  2378.05  1200.00     2.35 S6)  ;  6, 797
  (-4209.61  2465.20  1200.00     2.35 S6)  ;  6, 798
  (-4224.23  2520.63  1200.00     2.35 S6)  ;  6, 799
  (-4223.47  2563.28  1200.00     2.35 S6)  ;  6, 800
  (-4221.79  2570.53  1200.00     2.35 S6)  ;  6, 801
  (-4192.32  2748.33  1200.00     2.35 S6)  ;  6, 802
  (-4169.76  2861.62  1200.00     2.35 S6)  ;  6, 803
  (-4138.31  2904.77  1200.00     2.35 S6)  ;  6, 804
  (-4098.79  2962.87  1200.00     2.35 S6)  ;  6, 805
  (-4030.97  3047.26  1200.00     2.35 S6)  ;  6, 806
  (-4004.21  3089.97  1200.00     2.35 S6)  ;  6, 807
  (-3934.26  3176.92  1200.00     2.35 S6)  ;  6, 808
  (-3913.23  3204.91  1200.00     2.35 S6)  ;  6, 809
  (-3869.07  3289.46  1200.00     2.35 S6)  ;  6, 810
  (-3862.53  3320.82  1200.00     2.35 S6)  ;  6, 811
  (-3856.27  3380.55  1200.00     2.35 S6)  ;  6, 812
  (-3848.05  3419.17  1200.00     2.35 S6)  ;  6, 813
  (-3836.72  3500.66  1200.00     2.35 S6)  ;  6, 814
  (-3827.18  3525.21  1200.00     2.35 S6)  ;  6, 815
  (-3746.23  3632.13  1200.00     2.35 S6)  ;  6, 816
  (-3677.22  3754.48  1200.00     2.35 S6)  ;  6, 817
  (-3641.73  3805.11  1200.00     2.35 S6)  ;  6, 818
  (-3604.55  3862.99  1200.00     2.35 S6)  ;  6, 819
  (-3527.26  3997.94  1200.00     2.35 S6)  ;  6, 820
  (-3483.92  4065.85  1200.00     2.35 S6)  ;  6, 821
  (-3366.83  4230.54  1200.00     2.35 S6)  ;  6, 822
  (-3324.53  4284.17  1200.00     2.35 S6)  ;  6, 823
  (-3271.75  4326.94  1200.00     2.35 S6)  ;  6, 824
  (-3221.70  4348.16  1200.00     2.35 S6)  ;  6, 825
  (-3177.59  4357.00  1200.00     2.35 S6)  ;  6, 826
  (-3133.26  4363.50  1200.00     2.35 S6)  ;  6, 827
  (-3052.67  4361.53  1200.00     2.35 S6)  ;  6, 828
  (-2997.44  4352.49  1200.00     2.35 S6)  ;  6, 829
  (-2946.23  4335.97  1200.00     2.35 S6)  ;  6, 830
  (-2867.06  4298.39  1200.00     2.35 S6)  ;  6, 831
  (-2821.79  4269.48  1200.00     2.35 S6)  ;  6, 832
  (-2781.82  4221.16  1200.00     2.35 S6)  ;  6, 833
  (-2754.44  4181.13  1200.00     2.35 S6)  ;  6, 834
  (-2731.54  4138.31  1200.00     2.35 S6)  ;  6, 835
  (-2700.22  4056.06  1200.00     2.35 S6)  ;  6, 836
  (-2690.94  4007.24  1200.00     2.35 S6)  ;  6, 837
  (-2684.61  3939.21  1200.00     2.35 S6)  ;  6, 838
  (-2676.20  3899.78  1200.00     2.35 S6)  ;  6, 839
  (-2664.59  3851.18  1200.00     2.35 S6)  ;  6, 840
  (-2651.87  3790.85  1200.00     2.35 S6)  ;  6, 841
  (-2626.65  3672.54  1200.00     2.35 S6)  ;  6, 842
  (-2614.75  3595.58  1200.00     2.35 S6)  ;  6, 843
  (-2606.30  3530.12  1200.00     2.35 S6)  ;  6, 844
  (-2595.05  3460.19  1200.00     2.35 S6)  ;  6, 845
  (-2589.15  3396.87  1200.00     2.35 S6)  ;  6, 846
  (-2558.60  3271.95  1200.00     2.35 S6)  ;  6, 847
  (-2519.54  3157.30  1200.00     2.35 S6)  ;  6, 848
  (-2511.14  3117.86  1200.00     2.35 S6)  ;  6, 849
  (-2504.58  3047.51  1200.00     2.35 S6)  ;  6, 850
  (-2510.03  3004.41  1200.00     2.35 S6)  ;  6, 851
  (-2505.51  2891.31  1200.00     2.35 S6)  ;  6, 852
  (-2542.37  2880.77  1200.00     2.35 S6)  ;  6, 853
  (-2534.51  2796.34  1200.00     2.35 S6)  ;  6, 854
  (-2525.67  2752.21  1200.00     2.35 S6)  ;  6, 855
  (-2506.96  2678.24  1200.00     2.35 S6)  ;  6, 856
  (-2486.43  2559.50  1200.00     2.35 S6)  ;  6, 857
  (-2472.45  2409.39  1200.00     2.35 S6)  ;  6, 858
  (-2466.39  2369.74  1200.00     2.35 S6)  ;  6, 859
  (-2458.52  2285.29  1200.00     2.35 S6)  ;  6, 860
  (-2436.75  2178.49  1200.00     2.35 S6)  ;  6, 861
  (-2427.69  2132.02  1200.00     2.35 S6)  ;  6, 862
  (-2395.28  2038.04  1200.00     2.35 S6)  ;  6, 863
  (-2384.54  1998.82  1200.00     2.35 S6)  ;  6, 864
  (-2387.35  1456.81  1200.00     2.35 S6)  ;  6, 865
  (-2421.90  1370.79  1200.00     2.35 S6)  ;  6, 866
  (-2431.16  1317.87  1200.00     2.35 S6)  ;  6, 867
  (-2445.40  1292.89  1200.00     2.35 S6)  ;  6, 868
  (-2467.96  1281.33  1200.00     2.35 S6)  ;  6, 869
  (-2523.80  1271.39  1200.00     2.35 S6)  ;  6, 870
  (-2633.78  1258.78  1200.00     2.35 S6)  ;  6, 871
  (-2686.61  1242.03  1200.00     2.35 S6)  ;  6, 872 Closure point
)  ;  End of contour

("section outline"
  (Color Cyan)
  (Closed)
  (GUID "6B6A6154F73C41DD8BDCA173814B0488")
  (MBFObjectType 5)
  (FillDensity 0)
  (Resolution 2.355648)
  (-2318.80  1458.12  1440.00     2.35 S7)  ;  7, 1
  (-2311.72  1455.83  1440.00     2.35 S7)  ;  7, 2
  (-2214.11  1336.55  1440.00     2.35 S7)  ;  7, 3
  (-2202.14  1313.09  1440.00     2.35 S7)  ;  7, 4
  (-2199.78  1313.11  1440.00     2.35 S7)  ;  7, 5
  (-2199.88  1324.89  1440.00     2.35 S7)  ;  7, 6
  (-2190.63  1343.82  1440.00     2.35 S7)  ;  7, 7
  (-2160.33  1379.42  1440.00     2.35 S7)  ;  7, 8
  (-2015.43  1503.20  1440.00     2.35 S7)  ;  7, 9
  (-1989.71  1524.62  1440.00     2.35 S7)  ;  7, 10
  (-1992.09  1526.96  1440.00     2.35 S7)  ;  7, 11
  (-2001.53  1529.24  1440.00     2.35 S7)  ;  7, 12
  (-2027.74  1564.34  1440.00     2.35 S7)  ;  7, 13
  (-2056.47  1618.27  1440.00     2.35 S7)  ;  7, 14
  (-2073.33  1660.52  1440.00     2.35 S7)  ;  7, 15
  (-2099.82  1726.25  1440.00     2.35 S7)  ;  7, 16
  (-2107.25  1768.59  1440.00     2.35 S7)  ;  7, 17
  (-2110.87  1912.26  1440.00     2.35 S7)  ;  7, 18
  (-2116.00  1959.33  1440.00     2.35 S7)  ;  7, 19
  (-2116.58  2025.28  1440.00     2.35 S7)  ;  7, 20
  (-2107.90  2107.81  1440.00     2.35 S7)  ;  7, 21
  (-2088.03  2258.76  1440.00     2.35 S7)  ;  7, 22
  (-2074.62  2341.32  1440.00     2.35 S7)  ;  7, 23
  (-2065.82  2409.72  1440.00     2.35 S7)  ;  7, 24
  (-2047.64  2485.26  1440.00     2.35 S7)  ;  7, 25
  (-2040.95  2527.72  1440.00     2.35 S7)  ;  7, 26
  (-2030.38  2779.91  1440.00     2.35 S7)  ;  7, 27
  (-2029.29  2923.63  1440.00     2.35 S7)  ;  7, 28
  (-2046.77  3036.55  1440.00     2.35 S7)  ;  7, 29
  (-2062.12  3175.40  1440.00     2.35 S7)  ;  7, 30
  (-2068.35  3347.32  1440.00     2.35 S7)  ;  7, 31
  (-2062.25  3455.74  1440.00     2.35 S7)  ;  7, 32
  (-2062.37  3469.87  1440.00     2.35 S7)  ;  7, 33
  (-2017.16  3800.11  1440.00     2.35 S7)  ;  7, 34
  (-2026.62  3804.74  1440.00     2.35 S7)  ;  7, 35
  (-2034.33  3877.70  1440.00     2.35 S7)  ;  7, 36
  (-1971.42  3953.64  1440.00     2.35 S7)  ;  7, 37
  (-1950.54  3989.16  1440.00     2.35 S7)  ;  7, 38
  (-1934.46  4034.06  1440.00     2.35 S7)  ;  7, 39
  (-1932.35  4062.35  1440.00     2.35 S7)  ;  7, 40
  (-1932.84  4118.88  1440.00     2.35 S7)  ;  7, 41
  (-1942.93  4194.17  1440.00     2.35 S7)  ;  7, 42
  (-1957.64  4260.00  1440.00     2.35 S7)  ;  7, 43
  (-1958.26  4330.67  1440.00     2.35 S7)  ;  7, 44
  (-1949.32  4384.93  1440.00     2.35 S7)  ;  7, 45
  (-1935.67  4439.23  1440.00     2.35 S7)  ;  7, 46
  (-1914.94  4491.25  1440.00     2.35 S7)  ;  7, 47
  (-1891.72  4529.15  1440.00     2.35 S7)  ;  7, 48
  (-1880.06  4541.02  1440.00     2.35 S7)  ;  7, 49
  (-1771.67  4655.09  1440.00     2.35 S7)  ;  7, 50
  (-1643.16  4769.30  1440.00     2.35 S7)  ;  7, 51
  (-1551.67  4807.80  1440.00     2.35 S7)  ;  7, 52
  (-1445.93  4834.64  1440.00     2.35 S7)  ;  7, 53
  (-1394.09  4830.39  1440.00     2.35 S7)  ;  7, 54
  (-1316.07  4795.75  1440.00     2.35 S7)  ;  7, 55
  (-1273.28  4749.01  1440.00     2.35 S7)  ;  7, 56
  (-1225.50  4671.69  1440.00     2.35 S7)  ;  7, 57
  (-1163.55  4589.78  1440.00     2.35 S7)  ;  7, 58
  (-1122.90  4519.47  1440.00     2.35 S7)  ;  7, 59
  (-1067.51  4380.97  1440.00     2.35 S7)  ;  7, 60
  (-1019.72  4301.30  1440.00     2.35 S7)  ;  7, 61
  ( -995.63  4240.26  1440.00     2.35 S7)  ;  7, 62
  ( -973.61  4146.22  1440.00     2.35 S7)  ;  7, 63
  ( -961.15  4068.60  1440.00     2.35 S7)  ;  7, 64
  ( -939.62  4031.10  1440.00     2.35 S7)  ;  7, 65
  ( -918.22  4007.73  1440.00     2.35 S7)  ;  7, 66
  ( -889.74  3982.07  1440.00     2.35 S7)  ;  7, 67
  ( -861.24  3954.05  1440.00     2.35 S7)  ;  7, 68
  ( -832.83  3937.81  1440.00     2.35 S7)  ;  7, 69
  ( -754.75  3896.09  1440.00     2.35 S7)  ;  7, 70
  ( -700.43  3877.72  1440.00     2.35 S7)  ;  7, 71
  ( -638.94  3847.64  1440.00     2.35 S7)  ;  7, 72
  ( -574.91  3796.39  1440.00     2.35 S7)  ;  7, 73
  ( -489.47  3721.76  1440.00     2.35 S7)  ;  7, 74
  ( -456.08  3672.58  1440.00     2.35 S7)  ;  7, 75
  ( -441.57  3630.31  1440.00     2.35 S7)  ;  7, 76
  ( -436.35  3571.45  1440.00     2.35 S7)  ;  7, 77
  ( -413.09  3192.39  1440.00     2.35 S7)  ;  7, 78
  ( -435.64  3079.12  1440.00     2.35 S7)  ;  7, 79
  ( -413.10  2926.19  1440.00     2.35 S7)  ;  7, 80
  ( -402.77  2822.63  1440.00     2.35 S7)  ;  7, 81
  ( -399.58  2728.43  1440.00     2.35 S7)  ;  7, 82
  ( -405.90  2643.56  1440.00     2.35 S7)  ;  7, 83
  ( -405.09  2551.70  1440.00     2.35 S7)  ;  7, 84
  ( -505.33  2018.41  1440.00     2.35 S7)  ;  7, 85
  ( -516.18  1912.31  1440.00     2.35 S7)  ;  7, 86
  ( -510.66  1820.49  1440.00     2.35 S7)  ;  7, 87
  ( -510.45  1796.93  1440.00     2.35 S7)  ;  7, 88
  ( -503.28  1785.21  1440.00     2.35 S7)  ;  7, 89
  ( -460.69  1762.04  1440.00     2.35 S7)  ;  7, 90
  ( -337.87  1720.72  1440.00     2.35 S7)  ;  7, 91
  ( -276.45  1697.70  1440.00     2.35 S7)  ;  7, 92
  ( -238.66  1686.25  1440.00     2.35 S7)  ;  7, 93
  ( -193.65  1656.03  1440.00     2.35 S7)  ;  7, 94
  ( -162.73  1620.96  1440.00     2.35 S7)  ;  7, 95
  ( -129.40  1578.85  1440.00     2.35 S7)  ;  7, 96
  ( -103.33  1560.24  1440.00     2.35 S7)  ;  7, 97
  (  385.13  1293.62  1440.00     2.35 S7)  ;  7, 98
  (  538.89  1214.88  1440.00     2.35 S7)  ;  7, 99
  (  621.76  1163.78  1440.00     2.35 S7)  ;  7, 100
  (  643.14  1142.77  1440.00     2.35 S7)  ;  7, 101
  (  638.57  1126.24  1440.00     2.35 S7)  ;  7, 102
  (  612.78  1114.24  1440.00     2.35 S7)  ;  7, 103
  (  509.26  1103.90  1440.00     2.35 S7)  ;  7, 104
  (  478.71  1096.57  1440.00     2.35 S7)  ;  7, 105
  (  462.31  1086.99  1440.00     2.35 S7)  ;  7, 106
  (  460.01  1079.91  1440.00     2.35 S7)  ;  7, 107
  (  469.56  1065.86  1440.00     2.35 S7)  ;  7, 108
  (  512.29  1026.19  1440.00     2.35 S7)  ;  7, 109
  (  533.64  1009.89  1440.00     2.35 S7)  ;  7, 110
  (  566.76   991.33  1440.00     2.35 S7)  ;  7, 111
  (  590.46   975.05  1440.00     2.35 S7)  ;  7, 112
  (  616.50   958.79  1440.00     2.35 S7)  ;  7, 113
  (  642.67   928.40  1440.00     2.35 S7)  ;  7, 114
  (  661.78   897.95  1440.00     2.35 S7)  ;  7, 115
  (  690.49   846.37  1440.00     2.35 S7)  ;  7, 116
  (  704.87   818.22  1440.00     2.35 S7)  ;  7, 117
  (  731.13   778.41  1440.00     2.35 S7)  ;  7, 118
  (  774.28   691.63  1440.00     2.35 S7)  ;  7, 119
  (  796.05   625.86  1440.00     2.35 S7)  ;  7, 120
  (  808.20   583.57  1440.00     2.35 S7)  ;  7, 121
  (  820.55   517.71  1440.00     2.35 S7)  ;  7, 122
  (  820.82   487.09  1440.00     2.35 S7)  ;  7, 123
  (  825.47   494.20  1440.00     2.35 S7)  ;  7, 124
  (  832.41   508.40  1440.00     2.35 S7)  ;  7, 125
  (  846.08   560.34  1440.00     2.35 S7)  ;  7, 126
  (  866.92   600.58  1440.00     2.35 S7)  ;  7, 127
  (  904.10   657.44  1440.00     2.35 S7)  ;  7, 128
  (  922.74   678.81  1440.00     2.35 S7)  ;  7, 129
  (  936.81   686.00  1440.00     2.35 S7)  ;  7, 130
  (  950.98   681.41  1440.00     2.35 S7)  ;  7, 131
  (  972.34   662.76  1440.00     2.35 S7)  ;  7, 132
  (  993.71   641.74  1440.00     2.35 S7)  ;  7, 133
  ( 1015.02   630.15  1440.00     2.35 S7)  ;  7, 134
  ( 1043.45   609.20  1440.00     2.35 S7)  ;  7, 135
  ( 1266.18   307.28  1440.00     2.35 S7)  ;  7, 136
  ( 1306.59   265.23  1440.00     2.35 S7)  ;  7, 137
  ( 1335.26   218.37  1440.00     2.35 S7)  ;  7, 138
  ( 1359.55   133.77  1440.00     2.35 S7)  ;  7, 139
  ( 1366.93    98.51  1440.00     2.35 S7)  ;  7, 140
  ( 1369.51    72.62  1440.00     2.35 S7)  ;  7, 141
  ( 1386.35    32.72  1440.00     2.35 S7)  ;  7, 142
  ( 1400.62    16.35  1440.00     2.35 S7)  ;  7, 143
  ( 1443.23    -9.18  1440.00     2.35 S7)  ;  7, 144
  ( 1511.92   -53.34  1440.00     2.35 S7)  ;  7, 145
  ( 1540.39   -79.00  1440.00     2.35 S7)  ;  7, 146
  ( 1599.88  -149.15  1440.00     2.35 S7)  ;  7, 147
  ( 1630.87  -191.27  1440.00     2.35 S7)  ;  7, 148
  ( 1654.73  -226.41  1440.00     2.35 S7)  ;  7, 149
  ( 1702.41  -291.94  1440.00     2.35 S7)  ;  7, 150
  ( 1726.22  -322.36  1440.00     2.35 S7)  ;  7, 151
  ( 1766.95  -402.09  1440.00     2.35 S7)  ;  7, 152
  ( 1788.61  -453.72  1440.00     2.35 S7)  ;  7, 153
  ( 1991.29  -890.14  1440.00     2.35 S7)  ;  7, 154
  ( 2013.25  -977.11  1440.00     2.35 S7)  ;  7, 155
  ( 2047.03 -1068.69  1440.00     2.35 S7)  ;  7, 156
  ( 2066.54 -1146.26  1440.00     2.35 S7)  ;  7, 157
  ( 2073.82 -1169.74  1440.00     2.35 S7)  ;  7, 158
  ( 2088.49 -1230.87  1440.00     2.35 S7)  ;  7, 159
  ( 2103.04 -1280.21  1440.00     2.35 S7)  ;  7, 160
  ( 2115.20 -1322.50  1440.00     2.35 S7)  ;  7, 161
  ( 2134.45 -1369.45  1440.00     2.35 S7)  ;  7, 162
  ( 2151.16 -1395.21  1440.00     2.35 S7)  ;  7, 163
  ( 2296.81 -2032.32  1440.00     2.35 S7)  ;  7, 164
  ( 2302.27 -2117.07  1440.00     2.35 S7)  ;  7, 165
  ( 2316.90 -2173.49  1440.00     2.35 S7)  ;  7, 166
  ( 2319.41 -2192.31  1440.00     2.35 S7)  ;  7, 167
  ( 2324.37 -2220.53  1440.00     2.35 S7)  ;  7, 168
  ( 2341.37 -2279.28  1440.00     2.35 S7)  ;  7, 169
  ( 2351.23 -2328.66  1440.00     2.35 S7)  ;  7, 170
  ( 2365.65 -2361.51  1440.00     2.35 S7)  ;  7, 171
  ( 2465.34 -2867.14  1440.00     2.35 S7)  ;  7, 172
  ( 2454.40 -2961.48  1440.00     2.35 S7)  ;  7, 173
  ( 2461.82 -3001.46  1440.00     2.35 S7)  ;  7, 174
  ( 2464.52 -3041.48  1440.00     2.35 S7)  ;  7, 175
  ( 2455.28 -3060.41  1440.00     2.35 S7)  ;  7, 176
  ( 2436.56 -3074.71  1440.00     2.35 S7)  ;  7, 177
  ( 2408.53 -3100.87  1440.00     2.35 S7)  ;  7, 178
  ( 2392.32 -3131.64  1440.00     2.35 S7)  ;  7, 179
  ( 2390.19 -3157.57  1440.00     2.35 S7)  ;  7, 180
  ( 2390.42 -3183.48  1440.00     2.35 S7)  ;  7, 181
  ( 2412.37 -3268.09  1440.00     2.35 S7)  ;  7, 182
  ( 2476.54 -3486.59  1440.00     2.35 S7)  ;  7, 183
  ( 2468.10 -3597.38  1440.00     2.35 S7)  ;  7, 184
  ( 2466.49 -3682.20  1440.00     2.35 S7)  ;  7, 185
  ( 2458.16 -3804.77  1440.00     2.35 S7)  ;  7, 186
  ( 2444.96 -3910.90  1440.00     2.35 S7)  ;  7, 187
  ( 2431.85 -4026.45  1440.00     2.35 S7)  ;  7, 188
  ( 2418.23 -4083.10  1440.00     2.35 S7)  ;  7, 189
  ( 2399.79 -4128.02  1440.00     2.35 S7)  ;  7, 190
  ( 2364.99 -4187.22  1440.00     2.35 S7)  ;  7, 191
  ( 2341.73 -4220.41  1440.00     2.35 S7)  ;  7, 192
  ( 2327.85 -4248.80  1440.00     2.35 S7)  ;  7, 193
  ( 2288.21 -4437.56  1440.00     2.35 S7)  ;  7, 194
  ( 2288.77 -4501.16  1440.00     2.35 S7)  ;  7, 195
  ( 2306.07 -4592.88  1440.00     2.35 S7)  ;  7, 196
  ( 2308.69 -4623.49  1440.00     2.35 S7)  ;  7, 197
  ( 2318.38 -4654.02  1440.00     2.35 S7)  ;  7, 198
  ( 2342.49 -4717.41  1440.00     2.35 S7)  ;  7, 199
  ( 2359.66 -4795.00  1440.00     2.35 S7)  ;  7, 200
  ( 2360.55 -4896.29  1440.00     2.35 S7)  ;  7, 201
  ( 2331.17 -5035.54  1440.00     2.35 S7)  ;  7, 202
  ( 2319.90 -5092.18  1440.00     2.35 S7)  ;  7, 203
  ( 2286.12 -5266.80  1440.00     2.35 S7)  ;  7, 204
  ( 2286.18 -5273.87  1440.00     2.35 S7)  ;  7, 205
  ( 2208.27 -5404.11  1440.00     2.35 S7)  ;  7, 206
  ( 2201.15 -5397.10  1440.00     2.35 S7)  ;  7, 207
  ( 2154.50 -5449.35  1440.00     2.35 S7)  ;  7, 208
  ( 2112.40 -5480.34  1440.00     2.35 S7)  ;  7, 209
  ( 2100.83 -5504.00  1440.00     2.35 S7)  ;  7, 210
  ( 2089.74 -5581.84  1440.00     2.35 S7)  ;  7, 211
  ( 2078.27 -5617.28  1440.00     2.35 S7)  ;  7, 212
  ( 2064.42 -5648.02  1440.00     2.35 S7)  ;  7, 213
  ( 2036.46 -5681.25  1440.00     2.35 S7)  ;  7, 214
  ( 2008.41 -5705.06  1440.00     2.35 S7)  ;  7, 215
  ( 1970.92 -5726.59  1440.00     2.35 S7)  ;  7, 216
  ( 1865.52 -5791.12  1440.00     2.35 S7)  ;  7, 217
  ( 1820.97 -5812.72  1440.00     2.35 S7)  ;  7, 218
  ( 1717.73 -5853.68  1440.00     2.35 S7)  ;  7, 219
  ( 1673.15 -5872.91  1440.00     2.35 S7)  ;  7, 220
  ( 1562.87 -5918.65  1440.00     2.35 S7)  ;  7, 221
  ( 1534.75 -5933.03  1440.00     2.35 S7)  ;  7, 222
  ( 1508.97 -5947.39  1440.00     2.35 S7)  ;  7, 223
  ( 1480.82 -5959.42  1440.00     2.35 S7)  ;  7, 224
  ( 1419.60 -5959.96  1440.00     2.35 S7)  ;  7, 225
  ( 1395.99 -5953.10  1440.00     2.35 S7)  ;  7, 226
  ( 1374.68 -5939.16  1440.00     2.35 S7)  ;  7, 227
  ( 1346.25 -5920.56  1440.00     2.35 S7)  ;  7, 228
  ( 1329.69 -5911.28  1440.00     2.35 S7)  ;  7, 229
  ( 1275.34 -5890.56  1440.00     2.35 S7)  ;  7, 230
  ( 1235.21 -5879.14  1440.00     2.35 S7)  ;  7, 231
  ( 1117.00 -5826.00  1440.00     2.35 S7)  ;  7, 232
  ( 1065.01 -5805.26  1440.00     2.35 S7)  ;  7, 233
  ( 1010.54 -5770.40  1440.00     2.35 S7)  ;  7, 234
  (  984.52 -5756.49  1440.00     2.35 S7)  ;  7, 235
  (  948.96 -5730.90  1440.00     2.35 S7)  ;  7, 236
  (  932.32 -5712.19  1440.00     2.35 S7)  ;  7, 237
  (  910.98 -5695.89  1440.00     2.35 S7)  ;  7, 238
  (  906.17 -5684.15  1440.00     2.35 S7)  ;  7, 239
  (  656.31 -5533.23  1440.00     2.35 S7)  ;  7, 240
  (  561.64 -5479.89  1440.00     2.35 S7)  ;  7, 241
  (  535.56 -5458.91  1440.00     2.35 S7)  ;  7, 242
  (  514.18 -5437.90  1440.00     2.35 S7)  ;  7, 243
  (  457.23 -5388.93  1440.00     2.35 S7)  ;  7, 244
  (  409.76 -5346.95  1440.00     2.35 S7)  ;  7, 245
  (  369.51 -5321.39  1440.00     2.35 S7)  ;  7, 246
  (  329.29 -5300.55  1440.00     2.35 S7)  ;  7, 247
  (  303.13 -5272.51  1440.00     2.35 S7)  ;  7, 248
  (  295.91 -5253.73  1440.00     2.35 S7)  ;  7, 249
  (  288.62 -5227.87  1440.00     2.35 S7)  ;  7, 250
  (  252.77 -5169.30  1440.00     2.35 S7)  ;  7, 251
  (  214.66 -5120.16  1440.00     2.35 S7)  ;  7, 252
  (  207.43 -5101.39  1440.00     2.35 S7)  ;  7, 253
  (  214.27 -5075.41  1440.00     2.35 S7)  ;  7, 254
  (  223.59 -5063.55  1440.00     2.35 S7)  ;  7, 255
  (  239.96 -5051.63  1440.00     2.35 S7)  ;  7, 256
  (  265.90 -5056.11  1440.00     2.35 S7)  ;  7, 257
  (  296.57 -5062.91  1440.00     2.35 S7)  ;  7, 258
  (  324.81 -5060.30  1440.00     2.35 S7)  ;  7, 259
  (  367.03 -5041.09  1440.00     2.35 S7)  ;  7, 260
  (  416.23 -5012.38  1440.00     2.35 S7)  ;  7, 261
  (  425.54 -5000.52  1440.00     2.35 S7)  ;  7, 262
  (  420.77 -4993.49  1440.00     2.35 S7)  ;  7, 263
  (  335.74 -4963.62  1440.00     2.35 S7)  ;  7, 264
  (  262.45 -4931.28  1440.00     2.35 S7)  ;  7, 265
  (  243.47 -4914.96  1440.00     2.35 S7)  ;  7, 266
  (  224.46 -4896.29  1440.00     2.35 S7)  ;  7, 267
  (  193.66 -4875.36  1440.00     2.35 S7)  ;  7, 268
  (  165.05 -4835.56  1440.00     2.35 S7)  ;  7, 269
  (  157.78 -4812.06  1440.00     2.35 S7)  ;  7, 270
  (  157.53 -4783.80  1440.00     2.35 S7)  ;  7, 271
  (   89.50 -4694.91  1440.00     2.35 S7)  ;  7, 272
  (   76.79 -4589.01  1440.00     2.35 S7)  ;  7, 273
  (   71.77 -4553.72  1440.00     2.35 S7)  ;  7, 274
  (   71.06 -4473.63  1440.00     2.35 S7)  ;  7, 275
  (   86.71 -4379.26  1440.00     2.35 S7)  ;  7, 276
  (   88.14 -4273.24  1440.00     2.35 S7)  ;  7, 277
  (   76.00 -4233.30  1440.00     2.35 S7)  ;  7, 278
  (   71.27 -4230.98  1440.00     2.35 S7)  ;  7, 279
  (   52.84 -4275.91  1440.00     2.35 S7)  ;  7, 280
  (   31.95 -4311.43  1440.00     2.35 S7)  ;  7, 281
  (   -0.36 -4384.74  1440.00     2.35 S7)  ;  7, 282
  (  -86.10 -4543.33  1440.00     2.35 S7)  ;  7, 283
  ( -132.60 -4609.71  1440.00     2.35 S7)  ;  7, 284
  ( -190.83 -4683.24  1440.00     2.35 S7)  ;  7, 285
  ( -228.13 -4725.97  1440.00     2.35 S7)  ;  7, 286
  ( -291.16 -4787.78  1440.00     2.35 S7)  ;  7, 287
  ( -356.66 -4837.83  1440.00     2.35 S7)  ;  7, 288
  ( -380.07 -4852.17  1440.00     2.35 S7)  ;  7, 289
  ( -410.49 -4873.64  1440.00     2.35 S7)  ;  7, 290
  ( -457.43 -4892.90  1440.00     2.35 S7)  ;  7, 291
  ( -487.97 -4900.24  1440.00     2.35 S7)  ;  7, 292
  ( -492.66 -4902.64  1440.00     2.35 S7)  ;  7, 293
  ( -492.62 -4907.35  1440.00     2.35 S7)  ;  7, 294
  ( -459.24 -4954.17  1440.00     2.35 S7)  ;  7, 295
  ( -445.01 -4965.82  1440.00     2.35 S7)  ;  7, 296
  ( -397.42 -5021.94  1440.00     2.35 S7)  ;  7, 297
  ( -364.01 -5071.12  1440.00     2.35 S7)  ;  7, 298
  ( -266.54 -5176.26  1440.00     2.35 S7)  ;  7, 299
  ( -233.32 -5204.24  1440.00     2.35 S7)  ;  7, 300
  ( -200.05 -5239.28  1440.00     2.35 S7)  ;  7, 301
  ( -169.07 -5281.42  1440.00     2.35 S7)  ;  7, 302
  ( -135.54 -5344.72  1440.00     2.35 S7)  ;  7, 303
  ( -108.74 -5445.78  1440.00     2.35 S7)  ;  7, 304
  ( -101.18 -5502.25  1440.00     2.35 S7)  ;  7, 305
  (  -98.16 -5577.61  1440.00     2.35 S7)  ;  7, 306
  ( -106.65 -5683.69  1440.00     2.35 S7)  ;  7, 307
  ( -104.24 -5688.38  1440.00     2.35 S7)  ;  7, 308
  ( -101.85 -5693.07  1440.00     2.35 S7)  ;  7, 309
  (  -85.37 -5692.92  1440.00     2.35 S7)  ;  7, 310
  (  -12.54 -5673.44  1440.00     2.35 S7)  ;  7, 311
  (   53.41 -5675.21  1440.00     2.35 S7)  ;  7, 312
  (  142.95 -5681.49  1440.00     2.35 S7)  ;  7, 313
  (  197.23 -5695.15  1440.00     2.35 S7)  ;  7, 314
  (  256.30 -5718.18  1440.00     2.35 S7)  ;  7, 315
  (  417.58 -5733.26  1440.00     2.35 S7)  ;  7, 316
  (  462.38 -5739.93  1440.00     2.35 S7)  ;  7, 317
  (  514.84 -5812.49  1440.00     2.35 S7)  ;  7, 318
  (  536.46 -5861.77  1440.00     2.35 S7)  ;  7, 319
  (  591.28 -5936.67  1440.00     2.35 S7)  ;  7, 320
  (  624.49 -5964.65  1440.00     2.35 S7)  ;  7, 321
  (  669.46 -5990.16  1440.00     2.35 S7)  ;  7, 322
  (  797.18 -6052.64  1440.00     2.35 S7)  ;  7, 323
  (  884.52 -6077.79  1440.00     2.35 S7)  ;  7, 324
  (  962.56 -6114.79  1440.00     2.35 S7)  ;  7, 325
  ( 1009.94 -6147.36  1440.00     2.35 S7)  ;  7, 326
  ( 1047.78 -6165.86  1440.00     2.35 S7)  ;  7, 327
  ( 1123.34 -6188.76  1440.00     2.35 S7)  ;  7, 328
  ( 1201.17 -6202.20  1440.00     2.35 S7)  ;  7, 329
  ( 1264.97 -6227.55  1440.00     2.35 S7)  ;  7, 330
  ( 1295.69 -6239.06  1440.00     2.35 S7)  ;  7, 331
  ( 1328.81 -6257.62  1440.00     2.35 S7)  ;  7, 332
  ( 1380.77 -6273.65  1440.00     2.35 S7)  ;  7, 333
  ( 1425.53 -6275.60  1440.00     2.35 S7)  ;  7, 334
  ( 1449.11 -6280.11  1440.00     2.35 S7)  ;  7, 335
  ( 1475.12 -6291.66  1440.00     2.35 S7)  ;  7, 336
  ( 1498.74 -6300.87  1440.00     2.35 S7)  ;  7, 337
  ( 1531.86 -6317.07  1440.00     2.35 S7)  ;  7, 338
  ( 1562.57 -6328.58  1440.00     2.35 S7)  ;  7, 339
  ( 1605.17 -6351.76  1440.00     2.35 S7)  ;  7, 340
  ( 1635.98 -6375.04  1440.00     2.35 S7)  ;  7, 341
  ( 1699.86 -6409.82  1440.00     2.35 S7)  ;  7, 342
  ( 1723.58 -6428.45  1440.00     2.35 S7)  ;  7, 343
  ( 1780.43 -6465.65  1440.00     2.35 S7)  ;  7, 344
  ( 1794.65 -6477.29  1440.00     2.35 S7)  ;  7, 345
  ( 1809.07 -6510.15  1440.00     2.35 S7)  ;  7, 346
  ( 1814.14 -6550.15  1440.00     2.35 S7)  ;  7, 347
  ( 1817.08 -6616.09  1440.00     2.35 S7)  ;  7, 348
  ( 1817.51 -6665.55  1440.00     2.35 S7)  ;  7, 349
  ( 1806.13 -6710.41  1440.00     2.35 S7)  ;  7, 350
  ( 1803.80 -6712.79  1440.00     2.35 S7)  ;  7, 351
  ( 1696.00 -6918.67  1440.00     2.35 S7)  ;  7, 352
  ( 1632.74 -6954.57  1440.00     2.35 S7)  ;  7, 353
  ( 1590.76 -7002.05  1440.00     2.35 S7)  ;  7, 354
  ( 1532.36 -7054.39  1440.00     2.35 S7)  ;  7, 355
  ( 1492.58 -7083.01  1440.00     2.35 S7)  ;  7, 356
  ( 1415.17 -7116.68  1440.00     2.35 S7)  ;  7, 357
  ( 1344.72 -7138.50  1440.00     2.35 S7)  ;  7, 358
  ( 1297.70 -7148.33  1440.00     2.35 S7)  ;  7, 359
  ( 1231.84 -7155.99  1440.00     2.35 S7)  ;  7, 360
  ( 1177.66 -7154.11  1440.00     2.35 S7)  ;  7, 361
  ( 1090.44 -7143.10  1440.00     2.35 S7)  ;  7, 362
  ( 1043.28 -7136.45  1440.00     2.35 S7)  ;  7, 363
  ( 1005.57 -7132.07  1440.00     2.35 S7)  ;  7, 364
  (  963.06 -7118.32  1440.00     2.35 S7)  ;  7, 365
  (  918.13 -7097.50  1440.00     2.35 S7)  ;  7, 366
  (  875.50 -7069.62  1440.00     2.35 S7)  ;  7, 367
  (  816.36 -7039.51  1440.00     2.35 S7)  ;  7, 368
  (  792.79 -7037.37  1440.00     2.35 S7)  ;  7, 369
  (  717.61 -7056.87  1440.00     2.35 S7)  ;  7, 370
  (  694.11 -7061.79  1440.00     2.35 S7)  ;  7, 371
  (  663.66 -7080.91  1440.00     2.35 S7)  ;  7, 372
  (  649.70 -7099.87  1440.00     2.35 S7)  ;  7, 373
  (  645.12 -7114.05  1440.00     2.35 S7)  ;  7, 374
  (  640.51 -7125.87  1440.00     2.35 S7)  ;  7, 375
  (  640.88 -7168.27  1440.00     2.35 S7)  ;  7, 376
  (  645.74 -7184.72  1440.00     2.35 S7)  ;  7, 377
  (  650.62 -7203.52  1440.00     2.35 S7)  ;  7, 378
  (  657.83 -7219.94  1440.00     2.35 S7)  ;  7, 379
  (  665.06 -7238.73  1440.00     2.35 S7)  ;  7, 380
  (  672.31 -7259.87  1440.00     2.35 S7)  ;  7, 381
  (  700.73 -7278.46  1440.00     2.35 S7)  ;  7, 382
  (  715.07 -7301.89  1440.00     2.35 S7)  ;  7, 383
  (  719.98 -7325.41  1440.00     2.35 S7)  ;  7, 384
  (  725.09 -7370.12  1440.00     2.35 S7)  ;  7, 385
  (  727.71 -7400.72  1440.00     2.35 S7)  ;  7, 386
  (  720.96 -7436.12  1440.00     2.35 S7)  ;  7, 387
  (  716.48 -7462.07  1440.00     2.35 S7)  ;  7, 388
  (  709.59 -7480.98  1440.00     2.35 S7)  ;  7, 389
  (  681.66 -7518.92  1440.00     2.35 S7)  ;  7, 390
  (  653.69 -7552.14  1440.00     2.35 S7)  ;  7, 391
  (  630.42 -7582.97  1440.00     2.35 S7)  ;  7, 392
  (  632.81 -7587.66  1440.00     2.35 S7)  ;  7, 393
  (  562.31 -7755.52  1440.00     2.35 S7)  ;  7, 394
  (  461.84 -7843.57  1440.00     2.35 S7)  ;  7, 395
  (  358.94 -7924.57  1440.00     2.35 S7)  ;  7, 396
  (  312.26 -7972.10  1440.00     2.35 S7)  ;  7, 397
  (  289.07 -8012.35  1440.00     2.35 S7)  ;  7, 398
  (  268.40 -8071.42  1440.00     2.35 S7)  ;  7, 399
  (  251.01 -8236.48  1440.00     2.35 S7)  ;  7, 400
  (  235.49 -8344.98  1440.00     2.35 S7)  ;  7, 401
  (  220.08 -8467.62  1440.00     2.35 S7)  ;  7, 402
  (  210.95 -8500.68  1440.00     2.35 S7)  ;  7, 403
  (  187.98 -8564.48  1440.00     2.35 S7)  ;  7, 404
  (  169.41 -8595.28  1440.00     2.35 S7)  ;  7, 405
  (  139.09 -8628.53  1440.00     2.35 S7)  ;  7, 406
  (  115.69 -8645.22  1440.00     2.35 S7)  ;  7, 407
  (   87.51 -8654.89  1440.00     2.35 S7)  ;  7, 408
  (   61.61 -8655.12  1440.00     2.35 S7)  ;  7, 409
  (    7.35 -8643.82  1440.00     2.35 S7)  ;  7, 410
  (  -72.98 -8613.91  1440.00     2.35 S7)  ;  7, 411
  ( -115.54 -8593.08  1440.00     2.35 S7)  ;  7, 412
  ( -132.16 -8579.09  1440.00     2.35 S7)  ;  7, 413
  ( -146.61 -8541.52  1440.00     2.35 S7)  ;  7, 414
  ( -154.09 -8494.48  1440.00     2.35 S7)  ;  7, 415
  ( -154.68 -8428.52  1440.00     2.35 S7)  ;  7, 416
  ( -134.57 -8305.85  1440.00     2.35 S7)  ;  7, 417
  ( -114.26 -8204.37  1440.00     2.35 S7)  ;  7, 418
  (  -89.20 -8109.92  1440.00     2.35 S7)  ;  7, 419
  (  -47.90 -7987.05  1440.00     2.35 S7)  ;  7, 420
  (  -11.30 -7864.23  1440.00     2.35 S7)  ;  7, 421
  (   43.90 -7715.33  1440.00     2.35 S7)  ;  7, 422
  (  135.49 -7420.06  1440.00     2.35 S7)  ;  7, 423
  (  156.05 -7349.21  1440.00     2.35 S7)  ;  7, 424
  (  199.36 -7186.28  1440.00     2.35 S7)  ;  7, 425
  (  226.60 -7070.60  1440.00     2.35 S7)  ;  7, 426
  (  233.19 -7016.36  1440.00     2.35 S7)  ;  7, 427
  (  235.04 -6959.81  1440.00     2.35 S7)  ;  7, 428
  (  222.85 -6912.80  1440.00     2.35 S7)  ;  7, 429
  (  213.33 -6901.11  1440.00     2.35 S7)  ;  7, 430
  (  187.33 -6889.56  1440.00     2.35 S7)  ;  7, 431
  (  161.40 -6887.43  1440.00     2.35 S7)  ;  7, 432
  (  128.52 -6897.14  1440.00     2.35 S7)  ;  7, 433
  (  119.18 -6906.66  1440.00     2.35 S7)  ;  7, 434
  (  103.04 -6944.49  1440.00     2.35 S7)  ;  7, 435
  (   98.52 -6965.73  1440.00     2.35 S7)  ;  7, 436
  (   96.92 -7052.91  1440.00     2.35 S7)  ;  7, 437
  (   94.93 -7092.97  1440.00     2.35 S7)  ;  7, 438
  (   95.20 -7123.59  1440.00     2.35 S7)  ;  7, 439
  (   81.67 -7192.03  1440.00     2.35 S7)  ;  7, 440
  (   61.00 -7251.10  1440.00     2.35 S7)  ;  7, 441
  (   28.62 -7317.35  1440.00     2.35 S7)  ;  7, 442
  (  -43.57 -7409.86  1440.00     2.35 S7)  ;  7, 443
  (  -73.87 -7445.47  1440.00     2.35 S7)  ;  7, 444
  ( -120.60 -7485.92  1440.00     2.35 S7)  ;  7, 445
  ( -160.44 -7507.48  1440.00     2.35 S7)  ;  7, 446
  ( -190.98 -7517.17  1440.00     2.35 S7)  ;  7, 447
  ( -252.11 -7527.14  1440.00     2.35 S7)  ;  7, 448
  ( -313.33 -7527.68  1440.00     2.35 S7)  ;  7, 449
  ( -437.96 -7547.62  1440.00     2.35 S7)  ;  7, 450
  ( -456.76 -7552.49  1440.00     2.35 S7)  ;  7, 451
  ( -494.27 -7571.67  1440.00     2.35 S7)  ;  7, 452
  ( -494.10 -7590.51  1440.00     2.35 S7)  ;  7, 453
  ( -489.27 -7604.61  1440.00     2.35 S7)  ;  7, 454
  ( -489.10 -7623.45  1440.00     2.35 S7)  ;  7, 455
  ( -486.58 -7642.28  1440.00     2.35 S7)  ;  7, 456
  ( -479.19 -7679.91  1440.00     2.35 S7)  ;  7, 457
  ( -474.25 -7705.77  1440.00     2.35 S7)  ;  7, 458
  ( -473.66 -7771.73  1440.00     2.35 S7)  ;  7, 459
  ( -477.92 -7823.59  1440.00     2.35 S7)  ;  7, 460
  ( -495.62 -7950.96  1440.00     2.35 S7)  ;  7, 461
  ( -507.01 -7995.82  1440.00     2.35 S7)  ;  7, 462
  ( -516.12 -8031.23  1440.00     2.35 S7)  ;  7, 463
  ( -529.73 -8090.25  1440.00     2.35 S7)  ;  7, 464
  ( -542.97 -8189.31  1440.00     2.35 S7)  ;  7, 465
  ( -542.45 -8248.20  1440.00     2.35 S7)  ;  7, 466
  ( -549.23 -8281.24  1440.00     2.35 S7)  ;  7, 467
  ( -551.17 -8328.37  1440.00     2.35 S7)  ;  7, 468
  ( -558.03 -8351.99  1440.00     2.35 S7)  ;  7, 469
  ( -585.94 -8389.92  1440.00     2.35 S7)  ;  7, 470
  ( -632.65 -8435.10  1440.00     2.35 S7)  ;  7, 471
  ( -693.53 -8473.33  1440.00     2.35 S7)  ;  7, 472
  ( -695.87 -8475.70  1440.00     2.35 S7)  ;  7, 473
  ( -776.16 -8594.19  1440.00     2.35 S7)  ;  7, 474
  ( -846.90 -8583.04  1440.00     2.35 S7)  ;  7, 475
  ( -898.32 -8625.90  1440.00     2.35 S7)  ;  7, 476
  ( -928.75 -8647.37  1440.00     2.35 S7)  ;  7, 477
  (-1134.50 -8814.08  1440.00     2.35 S7)  ;  7, 478
  (-1178.91 -8852.17  1440.00     2.35 S7)  ;  7, 479
  (-1223.38 -8883.19  1440.00     2.35 S7)  ;  7, 480
  (-1298.37 -8923.89  1440.00     2.35 S7)  ;  7, 481
  (-1373.43 -8957.54  1440.00     2.35 S7)  ;  7, 482
  (-1429.81 -8972.17  1440.00     2.35 S7)  ;  7, 483
  (-1474.53 -8974.92  1440.00     2.35 S7)  ;  7, 484
  (-1604.24 -8952.50  1440.00     2.35 S7)  ;  7, 485
  (-1646.69 -8945.82  1440.00     2.35 S7)  ;  7, 486
  (-1717.49 -8927.59  1440.00     2.35 S7)  ;  7, 487
  (-1755.30 -8913.79  1440.00     2.35 S7)  ;  7, 488
  (-1797.92 -8885.90  1440.00     2.35 S7)  ;  7, 489
  (-1873.92 -8813.55  1440.00     2.35 S7)  ;  7, 490
  (-1888.19 -8797.18  1440.00     2.35 S7)  ;  7, 491
  (-1890.82 -8766.57  1440.00     2.35 S7)  ;  7, 492
  (-1874.54 -8742.88  1440.00     2.35 S7)  ;  7, 493
  (-1832.66 -8685.97  1440.00     2.35 S7)  ;  7, 494
  (-1776.82 -8610.09  1440.00     2.35 S7)  ;  7, 495
  (-1753.58 -8574.55  1440.00     2.35 S7)  ;  7, 496
  (-1742.01 -8550.89  1440.00     2.35 S7)  ;  7, 497
  (-1742.15 -8534.40  1440.00     2.35 S7)  ;  7, 498
  (-1763.42 -8527.52  1440.00     2.35 S7)  ;  7, 499
  (-1796.33 -8532.52  1440.00     2.35 S7)  ;  7, 500
  (-1883.21 -8561.56  1440.00     2.35 S7)  ;  7, 501
  (-1923.07 -8580.76  1440.00     2.35 S7)  ;  7, 502
  (-2012.09 -8633.37  1440.00     2.35 S7)  ;  7, 503
  (-2056.58 -8662.03  1440.00     2.35 S7)  ;  7, 504
  (-2110.41 -8700.20  1440.00     2.35 S7)  ;  7, 505
  (-2157.22 -8731.23  1440.00     2.35 S7)  ;  7, 506
  (-2294.96 -8748.91  1440.00     2.35 S7)  ;  7, 507
  (-2483.61 -8719.95  1440.00     2.35 S7)  ;  7, 508
  (-2542.66 -8699.27  1440.00     2.35 S7)  ;  7, 509
  (-2613.57 -8669.27  1440.00     2.35 S7)  ;  7, 510
  (-2691.70 -8620.49  1440.00     2.35 S7)  ;  7, 511
  (-2786.53 -8548.30  1440.00     2.35 S7)  ;  7, 512
  (-2852.99 -8489.99  1440.00     2.35 S7)  ;  7, 513
  (-2907.59 -8438.64  1440.00     2.35 S7)  ;  7, 514
  (-2931.23 -8429.43  1440.00     2.35 S7)  ;  7, 515
  (-2945.31 -8434.27  1440.00     2.35 S7)  ;  7, 516
  (-2956.81 -8464.99  1440.00     2.35 S7)  ;  7, 517
  (-2963.45 -8514.52  1440.00     2.35 S7)  ;  7, 518
  (-2960.46 -8585.17  1440.00     2.35 S7)  ;  7, 519
  (-2948.34 -8625.11  1440.00     2.35 S7)  ;  7, 520
  (-2924.48 -8660.23  1440.00     2.35 S7)  ;  7, 521
  (-2888.83 -8697.61  1440.00     2.35 S7)  ;  7, 522
  (-2850.70 -8749.10  1440.00     2.35 S7)  ;  7, 523
  (-2838.53 -8793.76  1440.00     2.35 S7)  ;  7, 524
  (-2838.22 -8829.09  1440.00     2.35 S7)  ;  7, 525
  (-2851.99 -8869.26  1440.00     2.35 S7)  ;  7, 526
  (-2891.58 -8919.08  1440.00     2.35 S7)  ;  7, 527
  (-2928.93 -8957.10  1440.00     2.35 S7)  ;  7, 528
  (-2959.27 -8987.99  1440.00     2.35 S7)  ;  7, 529
  (-3010.78 -9021.43  1440.00     2.35 S7)  ;  7, 530
  (-3048.35 -9033.54  1440.00     2.35 S7)  ;  7, 531
  (-3081.25 -9040.89  1440.00     2.35 S7)  ;  7, 532
  (-3170.68 -9046.39  1440.00     2.35 S7)  ;  7, 533
  (-3208.42 -9039.66  1440.00     2.35 S7)  ;  7, 534
  (-3274.56 -9016.68  1440.00     2.35 S7)  ;  7, 535
  (-3338.41 -8986.63  1440.00     2.35 S7)  ;  7, 536
  (-3392.79 -8961.19  1440.00     2.35 S7)  ;  7, 537
  (-3437.74 -8938.03  1440.00     2.35 S7)  ;  7, 538
  (-3496.83 -8912.64  1440.00     2.35 S7)  ;  7, 539
  (-3541.80 -8887.13  1440.00     2.35 S7)  ;  7, 540
  (-3582.08 -8859.21  1440.00     2.35 S7)  ;  7, 541
  (-3608.33 -8819.39  1440.00     2.35 S7)  ;  7, 542
  (-3641.79 -8763.15  1440.00     2.35 S7)  ;  7, 543
  (-3665.61 -8732.73  1440.00     2.35 S7)  ;  7, 544
  (-3665.65 -8728.02  1440.00     2.35 S7)  ;  7, 545
  (-3814.35 -8566.78  1440.00     2.35 S7)  ;  7, 546
  (-3900.01 -8466.24  1440.00     2.35 S7)  ;  7, 547
  (-3938.03 -8426.52  1440.00     2.35 S7)  ;  7, 548
  (-3969.05 -8382.04  1440.00     2.35 S7)  ;  7, 549
  (-3990.48 -8353.97  1440.00     2.35 S7)  ;  7, 550
  (-4026.41 -8285.96  1440.00     2.35 S7)  ;  7, 551
  (-4036.14 -8250.71  1440.00     2.35 S7)  ;  7, 552
  (-4055.95 -8140.16  1440.00     2.35 S7)  ;  7, 553
  (-4068.20 -8086.09  1440.00     2.35 S7)  ;  7, 554
  (-4088.20 -7954.35  1440.00     2.35 S7)  ;  7, 555
  (-4087.03 -7820.06  1440.00     2.35 S7)  ;  7, 556
  (-4096.91 -7768.32  1440.00     2.35 S7)  ;  7, 557
  (-4113.90 -7709.58  1440.00     2.35 S7)  ;  7, 558
  (-4145.02 -7535.48  1440.00     2.35 S7)  ;  7, 559
  (-4195.05 -7469.96  1440.00     2.35 S7)  ;  7, 560
  (-4213.91 -7467.77  1440.00     2.35 S7)  ;  7, 561
  (-4275.13 -7468.31  1440.00     2.35 S7)  ;  7, 562
  (-4317.56 -7463.98  1440.00     2.35 S7)  ;  7, 563
  (-4426.11 -7436.66  1440.00     2.35 S7)  ;  7, 564
  (-4511.19 -7402.08  1440.00     2.35 S7)  ;  7, 565
  (-4572.77 -7362.57  1440.00     2.35 S7)  ;  7, 566
  (-4625.01 -7313.56  1440.00     2.35 S7)  ;  7, 567
  (-4663.08 -7269.14  1440.00     2.35 S7)  ;  7, 568
  (-4725.15 -7173.10  1440.00     2.35 S7)  ;  7, 569
  (-4777.93 -7062.85  1440.00     2.35 S7)  ;  7, 570
  (-4792.37 -7027.64  1440.00     2.35 S7)  ;  7, 571
  (-4804.46 -6992.41  1440.00     2.35 S7)  ;  7, 572
  (-4811.62 -6980.70  1440.00     2.35 S7)  ;  7, 573
  (-4806.79 -6994.79  1440.00     2.35 S7)  ;  7, 574
  (-4805.94 -7091.36  1440.00     2.35 S7)  ;  7, 575
  (-4798.15 -7173.75  1440.00     2.35 S7)  ;  7, 576
  (-4773.77 -7267.76  1440.00     2.35 S7)  ;  7, 577
  (-4706.07 -7467.40  1440.00     2.35 S7)  ;  7, 578
  (-4677.03 -7556.66  1440.00     2.35 S7)  ;  7, 579
  (-4637.89 -7721.22  1440.00     2.35 S7)  ;  7, 580
  (-4613.79 -7784.61  1440.00     2.35 S7)  ;  7, 581
  (-4582.52 -7859.72  1440.00     2.35 S7)  ;  7, 582
  (-4500.55 -8075.73  1440.00     2.35 S7)  ;  7, 583
  (-4469.04 -8176.74  1440.00     2.35 S7)  ;  7, 584
  (-4437.76 -8251.85  1440.00     2.35 S7)  ;  7, 585
  (-4416.26 -8287.00  1440.00     2.35 S7)  ;  7, 586
  (-4387.48 -8345.64  1440.00     2.35 S7)  ;  7, 587
  (-4370.57 -8394.96  1440.00     2.35 S7)  ;  7, 588
  (-4367.94 -8425.56  1440.00     2.35 S7)  ;  7, 589
  (-4369.88 -8472.70  1440.00     2.35 S7)  ;  7, 590
  (-4378.95 -8512.82  1440.00     2.35 S7)  ;  7, 591
  (-4392.79 -8545.92  1440.00     2.35 S7)  ;  7, 592
  (-4413.62 -8586.16  1440.00     2.35 S7)  ;  7, 593
  (-4434.54 -8616.96  1440.00     2.35 S7)  ;  7, 594
  (-4499.64 -8711.77  1440.00     2.35 S7)  ;  7, 595
  (-4527.67 -8737.93  1440.00     2.35 S7)  ;  7, 596
  (-4560.55 -8747.64  1440.00     2.35 S7)  ;  7, 597
  (-4586.43 -8750.23  1440.00     2.35 S7)  ;  7, 598
  (-4659.51 -8741.44  1440.00     2.35 S7)  ;  7, 599
  (-4685.53 -8727.54  1440.00     2.35 S7)  ;  7, 600
  (-4737.77 -8678.53  1440.00     2.35 S7)  ;  7, 601
  (-4801.95 -8610.79  1440.00     2.35 S7)  ;  7, 602
  (-4830.48 -8580.41  1440.00     2.35 S7)  ;  7, 603
  (-4852.02 -8540.55  1440.00     2.35 S7)  ;  7, 604
  (-4878.73 -8448.92  1440.00     2.35 S7)  ;  7, 605
  (-4891.08 -8383.06  1440.00     2.35 S7)  ;  7, 606
  (-4894.07 -8312.42  1440.00     2.35 S7)  ;  7, 607
  (-4894.65 -8246.46  1440.00     2.35 S7)  ;  7, 608
  (-4892.70 -8199.33  1440.00     2.35 S7)  ;  7, 609
  (-4898.08 -8123.99  1440.00     2.35 S7)  ;  7, 610
  (-4910.75 -8022.81  1440.00     2.35 S7)  ;  7, 611
  (-4920.86 -7945.16  1440.00     2.35 S7)  ;  7, 612
  (-4933.17 -7884.01  1440.00     2.35 S7)  ;  7, 613
  (-4945.50 -7820.52  1440.00     2.35 S7)  ;  7, 614
  (-4955.40 -7766.43  1440.00     2.35 S7)  ;  7, 615
  (-4972.63 -7681.78  1440.00     2.35 S7)  ;  7, 616
  (-4984.88 -7627.70  1440.00     2.35 S7)  ;  7, 617
  (-5011.49 -7547.83  1440.00     2.35 S7)  ;  7, 618
  (-5026.07 -7496.14  1440.00     2.35 S7)  ;  7, 619
  (-5064.65 -7395.19  1440.00     2.35 S7)  ;  7, 620
  (-5079.24 -7341.13  1440.00     2.35 S7)  ;  7, 621
  (-5093.73 -7301.21  1440.00     2.35 S7)  ;  7, 622
  (-5124.92 -7235.52  1440.00     2.35 S7)  ;  7, 623
  (-5146.43 -7200.38  1440.00     2.35 S7)  ;  7, 624
  (-5170.22 -7172.32  1440.00     2.35 S7)  ;  7, 625
  (-5196.50 -7130.15  1440.00     2.35 S7)  ;  7, 626
  (-5208.54 -7099.63  1440.00     2.35 S7)  ;  7, 627
  (-5251.35 -7050.54  1440.00     2.35 S7)  ;  7, 628
  (-5270.44 -7022.44  1440.00     2.35 S7)  ;  7, 629
  (-5308.50 -6980.37  1440.00     2.35 S7)  ;  7, 630
  (-5346.41 -6952.44  1440.00     2.35 S7)  ;  7, 631
  (-5386.67 -6926.88  1440.00     2.35 S7)  ;  7, 632
  (-5483.61 -6882.97  1440.00     2.35 S7)  ;  7, 633
  (-5516.76 -6862.06  1440.00     2.35 S7)  ;  7, 634
  (-5575.88 -6834.32  1440.00     2.35 S7)  ;  7, 635
  (-5573.53 -6834.29  1440.00     2.35 S7)  ;  7, 636
  (-5613.50 -6719.19  1440.00     2.35 S7)  ;  7, 637
  (-5623.65 -6636.84  1440.00     2.35 S7)  ;  7, 638
  (-5605.60 -6547.16  1440.00     2.35 S7)  ;  7, 639
  (-5603.71 -6495.32  1440.00     2.35 S7)  ;  7, 640
  (-5615.87 -6450.66  1440.00     2.35 S7)  ;  7, 641
  (-5654.34 -6361.49  1440.00     2.35 S7)  ;  7, 642
  (-5661.61 -6337.99  1440.00     2.35 S7)  ;  7, 643
  (-5688.19 -6260.48  1440.00     2.35 S7)  ;  7, 644
  (-5726.56 -6183.09  1440.00     2.35 S7)  ;  7, 645
  (-5738.60 -6152.56  1440.00     2.35 S7)  ;  7, 646
  (-5745.85 -6131.43  1440.00     2.35 S7)  ;  7, 647
  (-5741.29 -6114.90  1440.00     2.35 S7)  ;  7, 648
  (-5731.97 -6103.03  1440.00     2.35 S7)  ;  7, 649
  (-5692.11 -6083.84  1440.00     2.35 S7)  ;  7, 650
  (-5661.59 -6074.15  1440.00     2.35 S7)  ;  7, 651
  (-5555.81 -6052.02  1440.00     2.35 S7)  ;  7, 652
  (-5499.38 -6042.09  1440.00     2.35 S7)  ;  7, 653
  (-5393.63 -6017.61  1440.00     2.35 S7)  ;  7, 654
  (-5320.87 -5991.04  1440.00     2.35 S7)  ;  7, 655
  (-5262.21 -5966.97  1440.00     2.35 S7)  ;  7, 656
  (-5163.77 -5914.27  1440.00     2.35 S7)  ;  7, 657
  (-5042.04 -5833.11  1440.00     2.35 S7)  ;  7, 658
  (-5006.82 -5821.01  1440.00     2.35 S7)  ;  7, 659
  (-4747.72 -5710.38  1440.00     2.35 S7)  ;  7, 660
  (-4576.38 -5647.62  1440.00     2.35 S7)  ;  7, 661
  (-4531.63 -5647.22  1440.00     2.35 S7)  ;  7, 662
  (-4524.74 -5628.32  1440.00     2.35 S7)  ;  7, 663
  (-4520.30 -5597.65  1440.00     2.35 S7)  ;  7, 664
  (-4520.88 -5531.71  1440.00     2.35 S7)  ;  7, 665
  (-4528.43 -5477.59  1440.00     2.35 S7)  ;  7, 666
  (-4528.90 -5423.41  1440.00     2.35 S7)  ;  7, 667
  (-4517.69 -5359.70  1440.00     2.35 S7)  ;  7, 668
  (-4490.14 -5279.36  1440.00     2.35 S7)  ;  7, 669
  (-4469.36 -5232.07  1440.00     2.35 S7)  ;  7, 670
  (-4434.64 -5163.45  1440.00     2.35 S7)  ;  7, 671
  (-4383.55 -5082.90  1440.00     2.35 S7)  ;  7, 672
  (-4301.93 -4992.66  1440.00     2.35 S7)  ;  7, 673
  (-4276.23 -4968.87  1440.00     2.35 S7)  ;  7, 674
  (-4238.99 -4919.07  1440.00     2.35 S7)  ;  7, 675
  (-4236.87 -4893.14  1440.00     2.35 S7)  ;  7, 676
  (-4241.83 -4864.92  1440.00     2.35 S7)  ;  7, 677
  (-4256.38 -4817.93  1440.00     2.35 S7)  ;  7, 678
  (-4263.50 -4810.93  1440.00     2.35 S7)  ;  7, 679
  (-4402.51 -4684.96  1440.00     2.35 S7)  ;  7, 680
  (-4502.34 -4579.82  1440.00     2.35 S7)  ;  7, 681
  (-4559.53 -4502.59  1440.00     2.35 S7)  ;  7, 682
  (-4590.70 -4439.26  1440.00     2.35 S7)  ;  7, 683
  (-4634.04 -4331.28  1440.00     2.35 S7)  ;  7, 684
  (-4658.07 -4277.31  1440.00     2.35 S7)  ;  7, 685
  (-4658.18 -4265.53  1440.00     2.35 S7)  ;  7, 686
  (-4651.09 -4267.83  1440.00     2.35 S7)  ;  7, 687
  (-4641.50 -4286.59  1440.00     2.35 S7)  ;  7, 688
  (-4628.86 -4385.41  1440.00     2.35 S7)  ;  7, 689
  (-4623.77 -4427.77  1440.00     2.35 S7)  ;  7, 690
  (-4620.91 -4484.29  1440.00     2.35 S7)  ;  7, 691
  (-4620.25 -4559.66  1440.00     2.35 S7)  ;  7, 692
  (-4622.17 -4609.15  1440.00     2.35 S7)  ;  7, 693
  (-4637.99 -4684.68  1440.00     2.35 S7)  ;  7, 694
  (-4672.64 -4760.36  1440.00     2.35 S7)  ;  7, 695
  (-4700.61 -4793.59  1440.00     2.35 S7)  ;  7, 696
  (-4738.10 -4815.12  1440.00     2.35 S7)  ;  7, 697
  (-4864.91 -4853.93  1440.00     2.35 S7)  ;  7, 698
  (-4937.70 -4878.14  1440.00     2.35 S7)  ;  7, 699
  (-5043.53 -4893.20  1440.00     2.35 S7)  ;  7, 700
  (-5071.79 -4893.45  1440.00     2.35 S7)  ;  7, 701
  (-5114.09 -4903.25  1440.00     2.35 S7)  ;  7, 702
  (-5114.02 -4910.32  1440.00     2.35 S7)  ;  7, 703
  (-5090.35 -4924.24  1440.00     2.35 S7)  ;  7, 704
  (-5014.71 -4956.55  1440.00     2.35 S7)  ;  7, 705
  (-4962.67 -4984.36  1440.00     2.35 S7)  ;  7, 706
  (-4922.35 -5016.99  1440.00     2.35 S7)  ;  7, 707
  (-4896.14 -5052.09  1440.00     2.35 S7)  ;  7, 708
  (-4869.71 -5110.76  1440.00     2.35 S7)  ;  7, 709
  (-4867.07 -5143.71  1440.00     2.35 S7)  ;  7, 710
  (-4866.79 -5174.33  1440.00     2.35 S7)  ;  7, 711
  (-4876.03 -5195.62  1440.00     2.35 S7)  ;  7, 712
  (-4887.61 -5216.92  1440.00     2.35 S7)  ;  7, 713
  (-4906.26 -5238.28  1440.00     2.35 S7)  ;  7, 714
  (-4934.27 -5266.80  1440.00     2.35 S7)  ;  7, 715
  (-4995.01 -5321.52  1440.00     2.35 S7)  ;  7, 716
  (-5062.84 -5373.94  1440.00     2.35 S7)  ;  7, 717
  (-5144.77 -5428.85  1440.00     2.35 S7)  ;  7, 718
  (-5184.59 -5452.76  1440.00     2.35 S7)  ;  7, 719
  (-5275.89 -5514.82  1440.00     2.35 S7)  ;  7, 720
  (-5339.09 -5557.78  1440.00     2.35 S7)  ;  7, 721
  (-5444.59 -5610.53  1440.00     2.35 S7)  ;  7, 722
  (-5505.45 -5651.12  1440.00     2.35 S7)  ;  7, 723
  (-5528.71 -5684.30  1440.00     2.35 S7)  ;  7, 724
  (-5738.21 -5846.37  1440.00     2.35 S7)  ;  7, 725
  (-5801.76 -5849.29  1440.00     2.35 S7)  ;  7, 726
  (-5825.22 -5858.92  1440.00     2.35 S7)  ;  7, 727
  (-5921.38 -5902.17  1440.00     2.35 S7)  ;  7, 728
  (-5970.77 -5909.67  1440.00     2.35 S7)  ;  7, 729
  (-6024.91 -5912.51  1440.00     2.35 S7)  ;  7, 730
  (-6185.19 -5895.08  1440.00     2.35 S7)  ;  7, 731
  (-6244.24 -5874.40  1440.00     2.35 S7)  ;  7, 732
  (-6357.93 -5800.02  1440.00     2.35 S7)  ;  7, 733
  (-6412.49 -5755.74  1440.00     2.35 S7)  ;  7, 734
  (-6467.10 -5704.40  1440.00     2.35 S7)  ;  7, 735
  (-6505.18 -5657.62  1440.00     2.35 S7)  ;  7, 736
  (-6507.86 -5622.30  1440.00     2.35 S7)  ;  7, 737
  (-6498.64 -5598.66  1440.00     2.35 S7)  ;  7, 738
  (-6501.10 -5586.91  1440.00     2.35 S7)  ;  7, 739
  (-6510.56 -5582.27  1440.00     2.35 S7)  ;  7, 740
  (-6552.99 -5577.94  1440.00     2.35 S7)  ;  7, 741
  (-6604.93 -5561.91  1440.00     2.35 S7)  ;  7, 742
  (-6680.63 -5522.53  1440.00     2.35 S7)  ;  7, 743
  (-6720.95 -5489.91  1440.00     2.35 S7)  ;  7, 744
  (-6756.58 -5454.88  1440.00     2.35 S7)  ;  7, 745
  (-6773.28 -5431.48  1440.00     2.35 S7)  ;  7, 746
  (-6818.83 -5340.00  1440.00     2.35 S7)  ;  7, 747
  (-6842.85 -5286.03  1440.00     2.35 S7)  ;  7, 748
  (-6864.54 -5229.68  1440.00     2.35 S7)  ;  7, 749
  (-6874.32 -5189.73  1440.00     2.35 S7)  ;  7, 750
  (-6895.98 -5135.74  1440.00     2.35 S7)  ;  7, 751
  (-6934.32 -5060.69  1440.00     2.35 S7)  ;  7, 752
  (-6960.79 -4997.31  1440.00     2.35 S7)  ;  7, 753
  (-6983.16 -4863.24  1440.00     2.35 S7)  ;  7, 754
  (-6993.10 -4804.43  1440.00     2.35 S7)  ;  7, 755
  (-6983.89 -4780.79  1440.00     2.35 S7)  ;  7, 756
  (-6892.29 -4633.98  1440.00     2.35 S7)  ;  7, 757
  (-6876.68 -4534.89  1440.00     2.35 S7)  ;  7, 758
  (-6879.24 -4511.37  1440.00     2.35 S7)  ;  7, 759
  (-6888.95 -4478.47  1440.00     2.35 S7)  ;  7, 760
  (-6905.99 -4415.01  1440.00     2.35 S7)  ;  7, 761
  (-6920.52 -4370.38  1440.00     2.35 S7)  ;  7, 762
  (-6947.08 -4295.24  1440.00     2.35 S7)  ;  7, 763
  (-6997.53 -4182.61  1440.00     2.35 S7)  ;  7, 764
  (-7012.01 -4142.68  1440.00     2.35 S7)  ;  7, 765
  (-7031.29 -4093.38  1440.00     2.35 S7)  ;  7, 766
  (-7069.85 -3992.43  1440.00     2.35 S7)  ;  7, 767
  (-7082.06 -3943.06  1440.00     2.35 S7)  ;  7, 768
  (-7114.15 -3776.09  1440.00     2.35 S7)  ;  7, 769
  (-7116.81 -3740.77  1440.00     2.35 S7)  ;  7, 770
  (-7114.67 -3717.20  1440.00     2.35 S7)  ;  7, 771
  (-7060.48 -3601.24  1440.00     2.35 S7)  ;  7, 772
  (-7104.01 -3472.06  1440.00     2.35 S7)  ;  7, 773
  (-7106.82 -3420.26  1440.00     2.35 S7)  ;  7, 774
  (-7095.97 -3316.51  1440.00     2.35 S7)  ;  7, 775
  (-7085.10 -3212.76  1440.00     2.35 S7)  ;  7, 776
  (-7087.35 -2958.36  1440.00     2.35 S7)  ;  7, 777
  (-7076.64 -2838.12  1440.00     2.35 S7)  ;  7, 778
  (-7063.03 -2779.11  1440.00     2.35 S7)  ;  7, 779
  (-7053.77 -2760.19  1440.00     2.35 S7)  ;  7, 780
  (-7000.77 -2514.71  1440.00     2.35 S7)  ;  7, 781
  (-6992.37 -2399.21  1440.00     2.35 S7)  ;  7, 782
  (-6978.82 -2333.13  1440.00     2.35 S7)  ;  7, 783
  (-6951.32 -2248.07  1440.00     2.35 S7)  ;  7, 784
  (-6873.13 -2035.38  1440.00     2.35 S7)  ;  7, 785
  (-6847.78 -1971.54  1440.00     2.35 S7)  ;  7, 786
  (-6810.76 -1898.19  1440.00     2.35 S7)  ;  7, 787
  (-6789.90 -1860.31  1440.00     2.35 S7)  ;  7, 788
  (-6714.07 -1532.20  1440.00     2.35 S7)  ;  7, 789
  (-6703.82 -1360.14  1440.00     2.35 S7)  ;  7, 790
  (-6653.44 -1199.50  1440.00     2.35 S7)  ;  7, 791
  (-6618.95 -1104.97  1440.00     2.35 S7)  ;  7, 792
  (-6559.05  -953.67  1440.00     2.35 S7)  ;  7, 793
  (-6549.80  -934.75  1440.00     2.35 S7)  ;  7, 794
  (-6281.46  -536.63  1440.00     2.35 S7)  ;  7, 795
  (-6190.73  -410.97  1440.00     2.35 S7)  ;  7, 796
  (-6151.03  -372.93  1440.00     2.35 S7)  ;  7, 797
  (-6111.23  -346.67  1440.00     2.35 S7)  ;  7, 798
  (-6095.00  -318.25  1440.00     2.35 S7)  ;  7, 799
  (-6083.74  -259.26  1440.00     2.35 S7)  ;  7, 800
  (-6067.93  -183.74  1440.00     2.35 S7)  ;  7, 801
  (-6031.24   -72.69  1440.00     2.35 S7)  ;  7, 802
  (-6005.79   -20.64  1440.00     2.35 S7)  ;  7, 803
  (-5961.55    36.29  1440.00     2.35 S7)  ;  7, 804
  (-5938.15    52.98  1440.00     2.35 S7)  ;  7, 805
  (-5750.72   276.07  1440.00     2.35 S7)  ;  7, 806
  (-5728.11   382.27  1440.00     2.35 S7)  ;  7, 807
  (-5700.21   422.57  1440.00     2.35 S7)  ;  7, 808
  (-5606.88   519.98  1440.00     2.35 S7)  ;  7, 809
  (-5555.59   579.32  1440.00     2.35 S7)  ;  7, 810
  (-5355.12   809.60  1440.00     2.35 S7)  ;  7, 811
  (-5250.01   907.11  1440.00     2.35 S7)  ;  7, 812
  (-5170.49   969.07  1440.00     2.35 S7)  ;  7, 813
  (-5137.71   990.56  1440.00     2.35 S7)  ;  7, 814
  (-5100.29  1019.16  1440.00     2.35 S7)  ;  7, 815
  (-5065.13  1038.31  1440.00     2.35 S7)  ;  7, 816
  (-5039.32  1047.97  1440.00     2.35 S7)  ;  7, 817
  (-4867.64  1190.81  1440.00     2.35 S7)  ;  7, 818
  (-4800.40  1309.18  1440.00     2.35 S7)  ;  7, 819
  (-4741.97  1359.17  1440.00     2.35 S7)  ;  7, 820
  (-4692.88  1399.66  1440.00     2.35 S7)  ;  7, 821
  (-4449.47  1569.06  1440.00     2.35 S7)  ;  7, 822
  (-4276.16  1676.59  1440.00     2.35 S7)  ;  7, 823
  (-4100.48  1781.80  1440.00     2.35 S7)  ;  7, 824
  (-4032.47  1813.02  1440.00     2.35 S7)  ;  7, 825
  (-3994.83  1818.06  1440.00     2.35 S7)  ;  7, 826
  (-3971.24  1813.56  1440.00     2.35 S7)  ;  7, 827
  (-3942.89  1802.03  1440.00     2.35 S7)  ;  7, 828
  (-3912.05  1776.39  1440.00     2.35 S7)  ;  7, 829
  (-3890.58  1745.96  1440.00     2.35 S7)  ;  7, 830
  (-3869.23  1727.30  1440.00     2.35 S7)  ;  7, 831
  (-3831.36  1706.43  1440.00     2.35 S7)  ;  7, 832
  (-3812.47  1699.54  1440.00     2.35 S7)  ;  7, 833
  (-3788.90  1697.39  1440.00     2.35 S7)  ;  7, 834
  (-3756.03  1709.46  1440.00     2.35 S7)  ;  7, 835
  (-3744.35  1718.98  1440.00     2.35 S7)  ;  7, 836
  (-3739.91  1749.64  1440.00     2.35 S7)  ;  7, 837
  (-3761.83  1831.90  1440.00     2.35 S7)  ;  7, 838
  (-3771.97  1914.26  1440.00     2.35 S7)  ;  7, 839
  (-3784.33  1980.12  1440.00     2.35 S7)  ;  7, 840
  (-3784.46  1994.25  1440.00     2.35 S7)  ;  7, 841
  (-3730.69  2159.64  1440.00     2.35 S7)  ;  7, 842
  (-3783.47  2269.89  1440.00     2.35 S7)  ;  7, 843
  (-3798.19  2338.07  1440.00     2.35 S7)  ;  7, 844
  (-3815.85  2469.84  1440.00     2.35 S7)  ;  7, 845
  (-3833.82  2639.30  1440.00     2.35 S7)  ;  7, 846
  (-3841.36  2693.41  1440.00     2.35 S7)  ;  7, 847
  (-3844.59  2792.32  1440.00     2.35 S7)  ;  7, 848
  (-3840.30  2839.48  1440.00     2.35 S7)  ;  7, 849
  (-3822.21  2924.44  1440.00     2.35 S7)  ;  7, 850
  (-3806.25  2983.47  1440.00     2.35 S7)  ;  7, 851
  (-3837.82  3209.37  1440.00     2.35 S7)  ;  7, 852
  (-3862.52  3338.72  1440.00     2.35 S7)  ;  7, 853
  (-3851.12  3381.22  1440.00     2.35 S7)  ;  7, 854
  (-3809.31  3447.55  1440.00     2.35 S7)  ;  7, 855
  (-3725.44  3549.60  1440.00     2.35 S7)  ;  7, 856
  (-3609.06  3703.74  1440.00     2.35 S7)  ;  7, 857
  (-3550.76  3767.87  1440.00     2.35 S7)  ;  7, 858
  (-3450.25  3853.56  1440.00     2.35 S7)  ;  7, 859
  (-3396.45  3894.07  1440.00     2.35 S7)  ;  7, 860
  (-3288.97  3989.26  1440.00     2.35 S7)  ;  7, 861
  (-3277.26  3996.43  1440.00     2.35 S7)  ;  7, 862
  (-3180.95  4138.60  1440.00     2.35 S7)  ;  7, 863
  (-3134.93  4261.51  1440.00     2.35 S7)  ;  7, 864
  (-3088.38  4323.17  1440.00     2.35 S7)  ;  7, 865
  (-3041.74  4375.40  1440.00     2.35 S7)  ;  7, 866
  (-2978.85  4453.70  1440.00     2.35 S7)  ;  7, 867
  (-2918.21  4520.20  1440.00     2.35 S7)  ;  7, 868
  (-2855.18  4582.00  1440.00     2.35 S7)  ;  7, 869
  (-2796.65  4620.20  1440.00     2.35 S7)  ;  7, 870
  (-2733.28  4644.32  1440.00     2.35 S7)  ;  7, 871
  (-2650.99  4659.19  1440.00     2.35 S7)  ;  7, 872
  (-2545.10  4667.19  1440.00     2.35 S7)  ;  7, 873
  (-2467.39  4667.87  1440.00     2.35 S7)  ;  7, 874
  (-2391.96  4659.12  1440.00     2.35 S7)  ;  7, 875
  (-2351.76  4640.62  1440.00     2.35 S7)  ;  7, 876
  (-2316.13  4605.60  1440.00     2.35 S7)  ;  7, 877
  (-2289.78  4554.01  1440.00     2.35 S7)  ;  7, 878
  (-2275.11  4492.89  1440.00     2.35 S7)  ;  7, 879
  (-2269.61  4403.42  1440.00     2.35 S7)  ;  7, 880
  (-2268.05  4226.75  1440.00     2.35 S7)  ;  7, 881
  (-2276.22  4085.34  1440.00     2.35 S7)  ;  7, 882
  (-2273.35  4026.47  1440.00     2.35 S7)  ;  7, 883
  (-2265.14  3896.98  1440.00     2.35 S7)  ;  7, 884
  (-2255.32  3852.30  1440.00     2.35 S7)  ;  7, 885
  (-2236.11  3810.07  1440.00     2.35 S7)  ;  7, 886
  (-2210.07  3793.81  1440.00     2.35 S7)  ;  7, 887
  (-2186.53  3794.02  1440.00     2.35 S7)  ;  7, 888
  (-2181.76  3786.99  1440.00     2.35 S7)  ;  7, 889
  (-2186.34  3772.82  1440.00     2.35 S7)  ;  7, 890
  (-2204.73  3723.18  1440.00     2.35 S7)  ;  7, 891
  (-2229.51  3595.76  1440.00     2.35 S7)  ;  7, 892
  (-2253.26  3350.55  1440.00     2.35 S7)  ;  7, 893
  (-2252.53  3268.10  1440.00     2.35 S7)  ;  7, 894
  (-2256.68  3204.46  1440.00     2.35 S7)  ;  7, 895
  (-2239.46  3122.16  1440.00     2.35 S7)  ;  7, 896
  (-2180.40  2689.20  1440.00     2.35 S7)  ;  7, 897
  (-2191.19  2578.39  1440.00     2.35 S7)  ;  7, 898
  (-2173.65  2458.40  1440.00     2.35 S7)  ;  7, 899
  (-2172.97  2380.66  1440.00     2.35 S7)  ;  7, 900
  (-2183.83  2276.91  1440.00     2.35 S7)  ;  7, 901
  (-2199.67  2203.75  1440.00     2.35 S7)  ;  7, 902
  (-2224.17  2045.70  1440.00     2.35 S7)  ;  7, 903
  (-2241.55  1736.97  1440.00     2.35 S7)  ;  7, 904
  (-2250.49  1682.71  1440.00     2.35 S7)  ;  7, 905
  (-2247.62  1623.84  1440.00     2.35 S7)  ;  7, 906
  (-2261.24  1567.18  1440.00     2.35 S7)  ;  7, 907
  (-2277.40  1529.35  1440.00     2.35 S7)  ;  7, 908
  (-2282.04  1522.24  1440.00     2.35 S7)  ;  7, 909 Closure point
)  ;  End of contour

("3N"
  (Color White)
  (Closed)
  (GUID "31054F3854804391A994C283FCF82464")
  (MBFObjectType 5)
  (FillDensity 0)
  (Resolution 0.467055)
  ( 2235.27 -5345.02  1427.65     0.47 S7)  ;  8, 1
  ( 2208.11 -5417.66  1428.11     0.47 S7)  ;  8, 2
  ( 2205.31 -5418.16  1428.11     0.47 S7)  ;  8, 3
  ( 2129.19 -5465.07  1428.11     0.47 S7)  ;  8, 4
  ( 2128.73 -5465.54  1428.11     0.47 S7)  ;  8, 5
  ( 2126.89 -5467.89  1428.11     0.47 S7)  ;  8, 6
  ( 2124.10 -5468.85  1428.11     0.47 S7)  ;  8, 7
  ( 2098.14 -5488.23  1428.11     0.47 S7)  ;  8, 8
  ( 1963.18 -5478.68  1429.62     0.47 S7)  ;  8, 9
  ( 1753.27 -5312.34  1430.30     0.47 S7)  ;  8, 10
  ( 1529.95 -5157.42  1431.44     0.47 S7)  ;  8, 11
  ( 1710.56 -4973.23  1431.44     0.47 S7)  ;  8, 12
  ( 1793.57 -4785.22  1431.44     0.47 S7)  ;  8, 13
  ( 1819.05 -4577.13  1431.44     0.47 S7)  ;  8, 14
  ( 1838.42 -4373.29  1431.44     0.47 S7)  ;  8, 15
  ( 1788.70 -4167.29  1431.44     0.47 S7)  ;  8, 16
  ( 1738.98 -3961.32  1431.44     0.47 S7)  ;  8, 17
  ( 1736.47 -3764.74  1431.44     0.47 S7)  ;  8, 18
  ( 1724.26 -3570.57  1431.44     0.47 S7)  ;  8, 19
  ( 1708.25 -3369.86  1431.44     0.47 S7)  ;  8, 20
  ( 1671.68 -3173.59  1431.44     0.47 S7)  ;  8, 21
  ( 1638.86 -2974.47  1431.44     0.47 S7)  ;  8, 22
  ( 1621.02 -2785.02  1431.44     0.47 S7)  ;  8, 23
  ( 1553.15 -2576.40  1431.44     0.47 S7)  ;  8, 24
  ( 1490.86 -2373.81  1432.96     0.47 S7)  ;  8, 25
  ( 1449.36 -2200.39  1432.96     0.47 S7)  ;  8, 26
  ( 1390.29 -1728.46  1430.99     0.47 S7)  ;  8, 27
  ( 1322.50 -1529.61  1430.99     0.47 S7)  ;  8, 28
  ( 1252.86 -1340.15  1431.29     0.47 S7)  ;  8, 29
  ( 1252.86 -1340.15  1431.21     0.47 S7)  ;  8, 30
  ( 1071.03  -910.38  1443.64     0.47 S7)  ;  8, 31
  ( 1063.21  -500.11  1452.20     0.47 S7)  ;  8, 32
  ( 1796.09  -444.11  1448.79     0.47 S7)  ;  8, 33
  ( 1904.39  -658.94  1448.79     0.47 S7)  ;  8, 34
  ( 1903.00  -659.42  1448.79     0.47 S7)  ;  8, 35
  ( 2036.10  -858.11  1448.79     0.47 S7)  ;  8, 36
  ( 2035.17  -858.12  1448.79     0.47 S7)  ;  8, 37
  ( 2095.29 -1037.88  1448.79     0.47 S7)  ;  8, 38
  ( 2153.57 -1223.74  1448.79     0.47 S7)  ;  8, 39
  ( 2208.92 -1440.96  1448.79     0.47 S7)  ;  8, 40
  ( 2264.23 -1657.14  1448.79     0.47 S7)  ;  8, 41
  ( 2319.54 -1873.36  1448.79     0.47 S7)  ;  8, 42
  ( 2352.34 -2077.64  1448.79     0.47 S7)  ;  8, 43
  ( 2390.06 -2257.63  1448.79     0.47 S7)  ;  8, 44
  ( 2429.60 -2435.71  1448.79     0.47 S7)  ;  8, 45
  ( 2462.79 -2630.18  1448.79     0.47 S7)  ;  8, 46
  ( 2473.31 -2844.04  1448.79     0.47 S7)  ;  8, 47
  ( 2491.70 -3055.45  1448.79     0.47 S7)  ;  8, 48
  ( 2437.70 -3262.86  1448.79     0.47 S7)  ;  8, 49
  ( 2496.25 -3474.87  1448.79     0.47 S7)  ;  8, 50
  ( 2498.82 -3686.88  1448.79     0.47 S7)  ;  8, 51
  ( 2464.51 -3898.26  1448.79     0.47 S7)  ;  8, 52
  ( 2438.98 -4102.12  1448.79     0.47 S7)  ;  8, 53
  ( 2331.41 -4313.68  1448.79     0.47 S7)  ;  8, 54
  ( 2314.34 -4528.64  1448.79     0.47 S7)  ;  8, 55
  ( 2379.34 -4729.34  1448.79     0.47 S7)  ;  8, 56
  ( 2381.33 -4932.50  1448.79     0.47 S7)  ;  8, 57
  ( 2331.97 -5132.40  1448.79     0.47 S7)  ;  8, 58
  ( 2275.56 -5325.31  1448.79     0.47 S7)  ;  8, 59 Closure point
)  ;  End of contour

("3N"
  (Color White)
  (Closed)
  (GUID "A4C6DAD595C94869AAEFEE774D897D2E")
  (MBFObjectType 5)
  (FillDensity 0)
  (Resolution 1.168658)
  ( 2387.83 -5310.42  1200.00     0.47 S6)  ;  9, 1
  ( 2386.35 -5309.62  1200.00     0.47 S6)  ;  9, 2
  ( 2263.36 -5257.28  1200.00     0.47 S6)  ;  9, 3
  ( 1973.23 -5073.72  1200.00     0.47 S6)  ;  9, 4
  ( 1787.63 -4986.42  1200.00     0.47 S6)  ;  9, 5
  ( 1932.37 -4546.09  1200.00     0.47 S6)  ;  9, 6
  ( 1933.03 -4349.97  1200.00     0.47 S6)  ;  9, 7
  ( 1912.19 -4043.30  1200.00     0.47 S6)  ;  9, 8
  ( 1752.60 -3666.65  1200.00     1.17 S6)  ;  9, 9
  ( 1679.84 -3442.94  1200.00     1.17 S6)  ;  9, 10
  ( 1573.82 -2971.16  1200.00     1.17 S6)  ;  9, 11
  ( 1402.81 -2560.99  1200.00     1.17 S6)  ;  9, 12
  ( 1202.41 -2080.58  1200.00     1.17 S6)  ;  9, 13
  (  962.10 -1463.36  1200.00     1.17 S6)  ;  9, 14
  (  914.49  -996.86  1200.00     1.17 S6)  ;  9, 15
  (  729.38  -565.25  1200.00     1.17 S6)  ;  9, 16
  (  716.59  -409.39  1200.00     1.17 S6)  ;  9, 17
  ( 1474.63  -194.45  1200.00     1.17 S6)  ;  9, 18
  ( 1665.62  -418.44  1200.00     1.17 S6)  ;  9, 19
  ( 1837.70  -711.12  1200.00     1.17 S6)  ;  9, 20
  ( 1841.51  -714.29  1200.00     1.17 S6)  ;  9, 21
  ( 1884.09  -831.21  1200.00     1.17 S6)  ;  9, 22
  ( 2009.12 -1298.41  1200.00     1.17 S6)  ;  9, 23
  ( 2208.98 -1813.81  1200.00     1.17 S6)  ;  9, 24
  ( 2210.37 -1816.03  1200.00     1.17 S6)  ;  9, 25
  ( 2372.68 -2318.54  1200.00     1.17 S6)  ;  9, 26
  ( 2489.48 -2848.78  1200.00     1.17 S6)  ;  9, 27
  ( 2539.95 -3334.73  1200.00     1.17 S6)  ;  9, 28
  ( 2594.79 -3829.63  1200.00     1.17 S6)  ;  9, 29
  ( 2619.46 -4366.02  1200.00     1.17 S6)  ;  9, 30
  ( 2522.51 -4906.73  1200.00     1.17 S6)  ;  9, 31
  ( 2444.25 -5257.92  1200.00     1.17 S6)  ;  9, 32 Closure point
)  ;  End of contour

("3N"
  (Color White)
  (Closed)
  (GUID "E7ACD925B7874BBFB346DDC18CFD5097")
  (MBFObjectType 5)
  (FillDensity 0)
  (Resolution 2.355648)
  ( 1953.70 -5730.29   960.00     2.35 S5)  ; 10, 1
  ( 1951.94 -5720.73   960.00     2.35 S5)  ; 10, 2
  ( 1925.18 -5695.49   960.00     2.35 S5)  ; 10, 3
  ( 1531.17 -5083.52   960.00     2.35 S5)  ; 10, 4
  ( 1531.61 -5076.47   960.00     2.35 S5)  ; 10, 5
  ( 1807.17 -4548.27   960.00     2.35 S5)  ; 10, 6
  ( 1807.38 -3911.06   960.00     2.35 S5)  ; 10, 7
  ( 1692.40 -3594.79   960.00     2.35 S5)  ; 10, 8
  ( 1454.09 -2770.58   960.00     2.35 S5)  ; 10, 9
  ( 1315.78 -1931.28   960.00     2.35 S5)  ; 10, 10
  ( 1061.83 -1054.17   960.00     2.35 S5)  ; 10, 11
  (  797.56   -77.32   960.00     2.35 S5)  ; 10, 12
  ( 1751.36    31.39   960.00     2.35 S5)  ; 10, 13
  ( 2186.45  -717.63   960.00     2.35 S5)  ; 10, 14
  ( 2174.56  -719.25   960.00     2.35 S5)  ; 10, 15
  ( 2387.19 -1688.18   960.00     2.35 S5)  ; 10, 16
  ( 2518.82 -2630.87   960.00     2.35 S5)  ; 10, 17
  ( 2613.83 -3517.02   960.00     2.35 S5)  ; 10, 18
  ( 2555.94 -4358.41   960.00     2.35 S5)  ; 10, 19
  ( 2147.31 -5225.33   960.00     2.35 S5)  ; 10, 20 Closure point
)  ;  End of contour

("3N"
  (Color White)
  (Closed)
  (GUID "43FBE942DDAE4F01B22E66B27AF34228")
  (MBFObjectType 5)
  (FillDensity 0)
  (Resolution 2.355648)
  ( 1259.36   -89.19   720.00     2.35 S4)  ; 11, 1
  ( 1198.14   -89.19   720.00     2.35 S4)  ; 11, 2
  (   89.06  -522.63   720.00     2.35 S4)  ; 11, 3
  (  395.18 -1431.91   720.00     2.35 S4)  ; 11, 4
  (  794.19 -2296.45   720.00     2.35 S4)  ; 11, 5
  (  794.19 -2310.59   720.00     2.35 S4)  ; 11, 6
  ( 1077.81 -3255.24   720.00     2.35 S4)  ; 11, 7
  ( 1474.43 -4065.57   720.00     2.35 S4)  ; 11, 8
  ( 1550.79 -4713.33   720.00     2.35 S4)  ; 11, 9
  ( 1475.44 -5000.72   720.00     2.35 S4)  ; 11, 10
  ( 1172.68 -5441.24   720.00     2.35 S4)  ; 11, 11
  (  913.66 -5653.24   720.00     2.35 S4)  ; 11, 12
  (  901.89 -5662.67   720.00     2.35 S4)  ; 11, 13
  (  897.18 -5669.73   720.00     2.35 S4)  ; 11, 14
  (  699.38 -6058.42   720.00     2.35 S4)  ; 11, 15
  (  697.02 -6060.77   720.00     2.35 S4)  ; 11, 16
  (  982.96 -6308.07   720.00     2.35 S4)  ; 11, 17
  ( 1011.22 -6308.07   720.00     2.35 S4)  ; 11, 18
  ( 1357.36 -6352.83   720.00     2.35 S4)  ; 11, 19
  ( 1383.27 -6352.83   720.00     2.35 S4)  ; 11, 20
  ( 1437.42 -6329.27   720.00     2.35 S4)  ; 11, 21
  ( 1741.19 -6011.26   720.00     2.35 S4)  ; 11, 22
  ( 1741.19 -6006.55   720.00     2.35 S4)  ; 11, 23
  ( 1908.37 -5606.09   720.00     2.35 S4)  ; 11, 24
  ( 1920.14 -5603.73   720.00     2.35 S4)  ; 11, 25
  ( 1948.40 -5587.25   720.00     2.35 S4)  ; 11, 26
  ( 2109.56 -5309.26   720.00     2.35 S4)  ; 11, 27
  ( 2114.27 -5304.55   720.00     2.35 S4)  ; 11, 28
  ( 2330.91 -4652.04   720.00     2.35 S4)  ; 11, 29
  ( 2364.91 -3874.67   720.00     2.35 S4)  ; 11, 30
  ( 2330.62 -3321.05   720.00     2.35 S4)  ; 11, 31
  ( 2250.56 -2875.84   720.00     2.35 S4)  ; 11, 32
  ( 2018.52 -1860.55   720.00     2.35 S4)  ; 11, 33
  ( 1609.82  -824.05   720.00     2.35 S4)  ; 11, 34 Closure point
)  ;  End of contour

("3N"
  (Color White)
  (Closed)
  (GUID "1CAB6B881EEC4B998EF18168A83983C2")
  (MBFObjectType 5)
  (FillDensity 0)
  (Resolution 2.355648)
  (  873.97    33.58   484.27     2.35 S3)  ; 12, 1
  (  864.55    33.58   484.27     2.35 S3)  ; 12, 2
  (   21.56  -569.46   484.27     2.35 S3)  ; 12, 3
  (   21.56  -574.18   484.27     2.35 S3)  ; 12, 4
  (   26.27  -581.24   484.27     2.35 S3)  ; 12, 5
  (  308.84 -1382.16   484.27     2.35 S3)  ; 12, 6
  (  306.48 -1398.65   484.27     2.35 S3)  ; 12, 7
  (  627.78 -2145.37   484.27     2.35 S3)  ; 12, 8
  (  606.59 -2157.15   484.27     2.35 S3)  ; 12, 9
  (  608.95 -2161.86   484.27     2.35 S3)  ; 12, 10
  (  989.05 -2988.66   484.27     2.35 S3)  ; 12, 11
  (  977.28 -2995.73   484.27     2.35 S3)  ; 12, 12
  (  981.99 -3002.80   484.27     2.35 S3)  ; 12, 13
  ( 1350.38 -3930.96   484.27     2.35 S3)  ; 12, 14
  ( 1340.96 -3938.02   484.27     2.35 S3)  ; 12, 15
  ( 1612.83 -4807.26   484.27     2.35 S3)  ; 12, 16
  ( 1608.12 -4814.33   484.27     2.35 S3)  ; 12, 17
  ( 1608.12 -4816.69   484.27     2.35 S3)  ; 12, 18
  ( 1404.28 -5247.81   484.27     2.35 S3)  ; 12, 19
  ( 1371.31 -5257.24   484.27     2.35 S3)  ; 12, 20
  ( 1368.96 -5292.57   484.27     2.35 S3)  ; 12, 21
  ( 1135.84 -5709.52   484.27     2.35 S3)  ; 12, 22
  ( 1124.07 -5716.59   484.27     2.35 S3)  ; 12, 23
  ( 1128.78 -5718.94   484.27     2.35 S3)  ; 12, 24
  (  781.34 -6265.44   484.27     2.35 S3)  ; 12, 25
  (  760.15 -6270.15   484.27     2.35 S3)  ; 12, 26
  (  760.15 -6274.86   484.27     2.35 S3)  ; 12, 27
  (  764.86 -6277.22   484.27     2.35 S3)  ; 12, 28
  (  887.30 -6425.62   484.27     2.35 S3)  ; 12, 29
  (  889.66 -6432.69   484.27     2.35 S3)  ; 12, 30
  (  901.43 -6442.11   484.27     2.35 S3)  ; 12, 31
  ( 1325.28 -6590.52   484.27     2.35 S3)  ; 12, 32
  ( 1398.28 -6590.52   484.27     2.35 S3)  ; 12, 33
  ( 1592.43 -6501.02   484.27     2.35 S3)  ; 12, 34
  ( 1644.23 -6402.08   484.27     2.35 S3)  ; 12, 35
  ( 1719.58 -6305.50   484.27     2.35 S3)  ; 12, 36
  ( 1747.84 -6272.52   484.27     2.35 S3)  ; 12, 37
  ( 1797.29 -6201.85   484.27     2.35 S3)  ; 12, 38
  ( 1849.09 -6124.11   484.27     2.35 S3)  ; 12, 39
  ( 1896.19 -6053.44   484.27     2.35 S3)  ; 12, 40
  ( 1947.99 -5987.48   484.27     2.35 S3)  ; 12, 41
  ( 2035.12 -5836.72   484.27     2.35 S3)  ; 12, 42
  ( 2077.50 -5740.14   484.27     2.35 S3)  ; 12, 43
  ( 2124.60 -5622.36   484.27     2.35 S3)  ; 12, 44
  ( 2134.02 -5591.74   484.27     2.35 S3)  ; 12, 45
  ( 2150.50 -5554.05   484.27     2.35 S3)  ; 12, 46
  ( 2375.24 -5068.77   484.27     2.35 S3)  ; 12, 47
  ( 2391.72 -4960.41   484.27     2.35 S3)  ; 12, 48
  ( 2415.27 -4892.09   484.27     2.35 S3)  ; 12, 49
  ( 2424.69 -4861.47   484.27     2.35 S3)  ; 12, 50
  ( 2431.75 -4807.29   484.27     2.35 S3)  ; 12, 51
  ( 2434.11 -4687.15   484.27     2.35 S3)  ; 12, 52
  ( 2441.17 -4630.62   484.27     2.35 S3)  ; 12, 53
  ( 2461.08 -4110.03   484.27     2.35 S3)  ; 12, 54
  ( 2449.30 -4053.50   484.27     2.35 S3)  ; 12, 55
  ( 2425.76 -4006.38   484.27     2.35 S3)  ; 12, 56
  ( 2404.56 -3938.07   484.27     2.35 S3)  ; 12, 57
  ( 2397.50 -3893.31   484.27     2.35 S3)  ; 12, 58
  ( 2395.15 -3862.69   484.27     2.35 S3)  ; 12, 59
  ( 2376.31 -3792.02   484.27     2.35 S3)  ; 12, 60
  ( 2389.07 -3620.02   484.27     2.35 S3)  ; 12, 61
  ( 2344.33 -3582.33   484.27     2.35 S3)  ; 12, 62
  ( 2330.20 -3551.71   484.27     2.35 S3)  ; 12, 63
  ( 2304.30 -3499.88   484.27     2.35 S3)  ; 12, 64
  ( 2294.88 -3464.55   484.27     2.35 S3)  ; 12, 65
  ( 2283.11 -3403.30   484.27     2.35 S3)  ; 12, 66
  ( 2268.98 -3358.54   484.27     2.35 S3)  ; 12, 67
  ( 2254.85 -3276.10   484.27     2.35 S3)  ; 12, 68
  ( 2240.72 -3207.78   484.27     2.35 S3)  ; 12, 69
  ( 2233.66 -3132.40   484.27     2.35 S3)  ; 12, 70
  ( 2221.89 -3094.71   484.27     2.35 S3)  ; 12, 71
  ( 2210.11 -3059.38   484.27     2.35 S3)  ; 12, 72
  ( 2181.86 -2951.02   484.27     2.35 S3)  ; 12, 73
  ( 2153.60 -2859.15   484.27     2.35 S3)  ; 12, 74
  ( 2122.99 -2769.63   484.27     2.35 S3)  ; 12, 75
  ( 2111.21 -2717.81   484.27     2.35 S3)  ; 12, 76
  ( 2094.73 -2647.14   484.27     2.35 S3)  ; 12, 77
  ( 2073.54 -2602.38   484.27     2.35 S3)  ; 12, 78
  ( 2068.83 -2583.53   484.27     2.35 S3)  ; 12, 79
  ( 2001.55 -2110.04   484.27     2.35 S3)  ; 12, 80
  ( 1973.30 -2048.80   484.27     2.35 S3)  ; 12, 81
  ( 1949.75 -2001.69   484.27     2.35 S3)  ; 12, 82
  ( 1923.85 -1940.44   484.27     2.35 S3)  ; 12, 83
  ( 1902.65 -1898.04   484.27     2.35 S3)  ; 12, 84
  ( 1886.17 -1843.86   484.27     2.35 S3)  ; 12, 85
  ( 1862.62 -1792.03   484.27     2.35 S3)  ; 12, 86
  ( 1839.08 -1744.92   484.27     2.35 S3)  ; 12, 87
  ( 1822.59 -1683.67   484.27     2.35 S3)  ; 12, 88
  ( 1803.76 -1629.49   484.27     2.35 S3)  ; 12, 89
  ( 1791.98 -1598.87   484.27     2.35 S3)  ; 12, 90
  ( 1789.63 -1558.82   484.27     2.35 S3)  ; 12, 91
  ( 1791.98 -1528.20   484.27     2.35 S3)  ; 12, 92
  ( 1326.80  -578.90   484.27     2.35 S3)  ; 12, 93
  ( 1315.03  -562.41   484.27     2.35 S3)  ; 12, 94 Closure point
)  ;  End of contour

("3N"
  (Color White)
  (Closed)
  (GUID "C9A7E6FD0F23482686B079078408EF4B")
  (MBFObjectType 5)
  (FillDensity 0)
  (Resolution 2.355648)
  (  362.14  -254.66   247.68     2.35 S2)  ; 13, 1
  (  331.59  -266.59   247.68     2.35 S2)  ; 13, 2
  (  153.21  -389.92   247.68     2.35 S2)  ; 13, 3
  (   87.46  -427.92   247.68     2.35 S2)  ; 13, 4
  (  -13.48  -494.35   247.68     2.35 S2)  ; 13, 5
  ( -173.15  -591.69   247.68     2.35 S2)  ; 13, 6
  ( -238.87  -636.76   247.68     2.35 S2)  ; 13, 7
  ( -267.02  -660.44   247.68     2.35 S2)  ; 13, 8
  ( -288.12  -679.39   247.68     2.35 S2)  ; 13, 9
  ( -302.16  -698.30   247.68     2.35 S2)  ; 13, 10
  ( -302.15  -700.66   247.68     2.35 S2)  ; 13, 11
  ( -299.78  -703.01   247.68     2.35 S2)  ; 13, 12
  ( -283.15  -735.90   247.68     2.35 S2)  ; 13, 13
  ( -266.41  -790.00   247.68     2.35 S2)  ; 13, 14
  ( -256.89  -811.16   247.68     2.35 S2)  ; 13, 15
  ( -249.71  -834.68   247.68     2.35 S2)  ; 13, 16
  ( -209.21  -933.43   247.68     2.35 S2)  ; 13, 17
  ( -171.15 -1018.05   247.68     2.35 S2)  ; 13, 18
  ( -152.05 -1072.14   247.68     2.35 S2)  ; 13, 19
  ( -140.15 -1098.00   247.68     2.35 S2)  ; 13, 20
  ( -121.01 -1163.87   247.68     2.35 S2)  ; 13, 21
  ( -101.89 -1222.67   247.68     2.35 S2)  ; 13, 22
  (  -68.63 -1283.76   247.68     2.35 S2)  ; 13, 23
  (  -52.01 -1314.31   247.68     2.35 S2)  ; 13, 24
  (   -6.85 -1403.61   247.68     2.35 S2)  ; 13, 25
  (   19.35 -1467.09   247.68     2.35 S2)  ; 13, 26
  (   33.65 -1502.36   247.68     2.35 S2)  ; 13, 27
  (   47.98 -1544.70   247.68     2.35 S2)  ; 13, 28
  (   59.88 -1572.91   247.68     2.35 S2)  ; 13, 29
  (   93.43 -1695.24   247.68     2.35 S2)  ; 13, 30
  (  100.62 -1723.48   247.68     2.35 S2)  ; 13, 31
  (  153.11 -1866.93   247.68     2.35 S2)  ; 13, 32
  (  162.67 -1897.50   247.68     2.35 S2)  ; 13, 33
  (  179.30 -1928.05   247.68     2.35 S2)  ; 13, 34
  (  193.57 -1958.61   247.68     2.35 S2)  ; 13, 35
  (  207.81 -1982.10   247.68     2.35 S2)  ; 13, 36
  (  219.71 -2010.31   247.68     2.35 S2)  ; 13, 37
  (  262.49 -2094.91   247.68     2.35 S2)  ; 13, 38
  (  271.99 -2111.36   247.68     2.35 S2)  ; 13, 39
  (  305.24 -2170.09   247.68     2.35 S2)  ; 13, 40
  (  331.40 -2226.51   247.68     2.35 S2)  ; 13, 41
  (  338.54 -2240.61   247.68     2.35 S2)  ; 13, 42
  (  606.10 -2842.42   247.68     2.35 S2)  ; 13, 43
  (  674.85 -2941.03   247.68     2.35 S2)  ; 13, 44
  (  700.93 -2978.60   247.68     2.35 S2)  ; 13, 45
  (  717.53 -3004.44   247.68     2.35 S2)  ; 13, 46
  (  769.69 -3077.21   247.68     2.35 S2)  ; 13, 47
  (  795.76 -3114.78   247.68     2.35 S2)  ; 13, 48
  (  819.43 -3140.58   247.68     2.35 S2)  ; 13, 49
  (  857.35 -3192.23   247.68     2.35 S2)  ; 13, 50
  (  871.60 -3218.08   247.68     2.35 S2)  ; 13, 51
  (  876.32 -3220.41   247.68     2.35 S2)  ; 13, 52
  ( 1164.81 -3758.49   247.68     2.35 S2)  ; 13, 53
  ( 1195.97 -3876.13   247.68     2.35 S2)  ; 13, 54
  ( 1217.50 -3944.34   247.68     2.35 S2)  ; 13, 55
  ( 1234.31 -4014.94   247.68     2.35 S2)  ; 13, 56
  ( 1251.13 -4087.88   247.68     2.35 S2)  ; 13, 57
  ( 1267.84 -4134.92   247.68     2.35 S2)  ; 13, 58
  ( 1351.36 -4652.72   247.68     2.35 S2)  ; 13, 59
  ( 1347.14 -4756.39   247.68     2.35 S2)  ; 13, 60
  ( 1347.46 -4824.71   247.68     2.35 S2)  ; 13, 61
  ( 1319.83 -4956.75   247.68     2.35 S2)  ; 13, 62
  ( 1303.60 -5011.01   247.68     2.35 S2)  ; 13, 63
  ( 1299.06 -5046.37   247.68     2.35 S2)  ; 13, 64
  ( 1299.16 -5067.57   247.68     2.35 S2)  ; 13, 65
  ( 1128.85 -5193.19   247.68     2.35 S2)  ; 13, 66
  ( 1105.49 -5230.99   247.68     2.35 S2)  ; 13, 67
  ( 1089.20 -5273.46   247.68     2.35 S2)  ; 13, 68
  ( 1070.55 -5313.60   247.68     2.35 S2)  ; 13, 69
  (  986.38 -5441.20   247.68     2.35 S2)  ; 13, 70
  (  902.15 -5554.67   247.68     2.35 S2)  ; 13, 71
  (  792.18 -5705.96   247.68     2.35 S2)  ; 13, 72
  (  743.10 -5783.92   247.68     2.35 S2)  ; 13, 73
  (  722.05 -5814.65   247.68     2.35 S2)  ; 13, 74
  (  661.29 -5911.52   247.68     2.35 S2)  ; 13, 75
  (  623.92 -5977.65   247.68     2.35 S2)  ; 13, 76
  (  602.94 -6022.50   247.68     2.35 S2)  ; 13, 77
  (  596.02 -6053.17   247.68     2.35 S2)  ; 13, 78
  (  576.35 -6147.48   247.68     2.35 S2)  ; 13, 79
  (  583.41 -6147.45   247.68     2.35 S2)  ; 13, 80
  (  618.87 -6177.90   247.68     2.35 S2)  ; 13, 81
  (  684.92 -6201.15   247.68     2.35 S2)  ; 13, 82
  (  760.44 -6236.12   247.68     2.35 S2)  ; 13, 83
  (  854.90 -6294.57   247.68     2.35 S2)  ; 13, 84
  (  968.18 -6348.22   247.68     2.35 S2)  ; 13, 85
  ( 1022.40 -6362.10   247.68     2.35 S2)  ; 13, 86
  ( 1111.96 -6378.17   247.68     2.35 S2)  ; 13, 87
  ( 1180.32 -6391.98   247.68     2.35 S2)  ; 13, 88
  ( 1222.72 -6396.49   247.68     2.35 S2)  ; 13, 89
  ( 1328.70 -6398.35   247.68     2.35 S2)  ; 13, 90
  ( 1420.46 -6383.77   247.68     2.35 S2)  ; 13, 91
  ( 1472.20 -6371.75   247.68     2.35 S2)  ; 13, 92
  ( 1530.96 -6347.92   247.68     2.35 S2)  ; 13, 93
  ( 1573.23 -6321.81   247.68     2.35 S2)  ; 13, 94
  ( 1601.38 -6300.47   247.68     2.35 S2)  ; 13, 95
  ( 1650.62 -6255.49   247.68     2.35 S2)  ; 13, 96
  ( 1777.04 -6099.41   247.68     2.35 S2)  ; 13, 97
  ( 1807.50 -6066.30   247.68     2.35 S2)  ; 13, 98
  ( 1849.62 -6009.56   247.68     2.35 S2)  ; 13, 99
  ( 1886.96 -5938.71   247.68     2.35 S2)  ; 13, 100
  ( 1931.18 -5827.79   247.68     2.35 S2)  ; 13, 101
  ( 1968.33 -5716.90   247.68     2.35 S2)  ; 13, 102
  ( 1998.61 -5646.08   247.68     2.35 S2)  ; 13, 103
  ( 2056.86 -5513.89   247.68     2.35 S2)  ; 13, 104
  ( 2077.73 -5445.48   247.68     2.35 S2)  ; 13, 105
  ( 2094.01 -5403.00   247.68     2.35 S2)  ; 13, 106
  ( 2154.40 -5226.04   247.68     2.35 S2)  ; 13, 107
  ( 2182.38 -5167.01   247.68     2.35 S2)  ; 13, 108
  ( 2219.47 -5041.99   247.68     2.35 S2)  ; 13, 109
  ( 2231.08 -5008.96   247.68     2.35 S2)  ; 13, 110
  ( 2270.97 -4763.76   247.68     2.35 S2)  ; 13, 111
  ( 2270.51 -4667.18   247.68     2.35 S2)  ; 13, 112
  ( 2267.87 -4605.94   247.68     2.35 S2)  ; 13, 113
  ( 2267.64 -4556.48   247.68     2.35 S2)  ; 13, 114
  ( 2281.26 -4450.41   247.68     2.35 S2)  ; 13, 115
  ( 2281.07 -4410.37   247.68     2.35 S2)  ; 13, 116
  ( 2287.90 -4358.51   247.68     2.35 S2)  ; 13, 117
  ( 2290.00 -4306.68   247.68     2.35 S2)  ; 13, 118
  ( 2294.51 -4264.25   247.68     2.35 S2)  ; 13, 119
  ( 2294.27 -4212.42   247.68     2.35 S2)  ; 13, 120
  ( 2282.18 -4144.17   247.68     2.35 S2)  ; 13, 121
  ( 2260.61 -4064.18   247.68     2.35 S2)  ; 13, 122
  ( 2248.50 -3993.57   247.68     2.35 S2)  ; 13, 123
  ( 2243.51 -3934.70   247.68     2.35 S2)  ; 13, 124
  ( 2238.67 -3906.45   247.68     2.35 S2)  ; 13, 125
  ( 2243.36 -3901.72   247.68     2.35 S2)  ; 13, 126
  ( 2236.08 -3640.22   247.68     2.35 S2)  ; 13, 127
  ( 2202.77 -3567.36   247.68     2.35 S2)  ; 13, 128
  ( 2188.40 -3515.59   247.68     2.35 S2)  ; 13, 129
  ( 2169.33 -3468.57   247.68     2.35 S2)  ; 13, 130
  ( 2154.92 -3405.04   247.68     2.35 S2)  ; 13, 131
  ( 2138.15 -3346.23   247.68     2.35 S2)  ; 13, 132
  ( 2126.22 -3313.31   247.68     2.35 S2)  ; 13, 133
  ( 2104.48 -3195.63   247.68     2.35 S2)  ; 13, 134
  ( 2092.44 -3141.50   247.68     2.35 S2)  ; 13, 135
  ( 2059.05 -3049.79   247.68     2.35 S2)  ; 13, 136
  ( 2028.18 -2995.75   247.68     2.35 S2)  ; 13, 137
  ( 2009.17 -2958.15   247.68     2.35 S2)  ; 13, 138
  ( 1982.98 -2899.38   247.68     2.35 S2)  ; 13, 139
  ( 1961.57 -2852.37   247.68     2.35 S2)  ; 13, 140
  ( 1940.08 -2788.87   247.68     2.35 S2)  ; 13, 141
  ( 1861.90 -2466.53   247.68     2.35 S2)  ; 13, 142
  ( 1819.19 -2396.06   247.68     2.35 S2)  ; 13, 143
  ( 1814.27 -2351.32   247.68     2.35 S2)  ; 13, 144
  ( 1802.29 -2306.62   247.68     2.35 S2)  ; 13, 145
  ( 1766.54 -2217.28   247.68     2.35 S2)  ; 13, 146
  ( 1747.42 -2156.12   247.68     2.35 S2)  ; 13, 147
  ( 1726.02 -2113.82   247.68     2.35 S2)  ; 13, 148
  ( 1697.39 -2033.86   247.68     2.35 S2)  ; 13, 149
  ( 1673.57 -1977.43   247.68     2.35 S2)  ; 13, 150
  ( 1647.40 -1918.67   247.68     2.35 S2)  ; 13, 151
  ( 1633.00 -1862.19   247.68     2.35 S2)  ; 13, 152
  ( 1625.81 -1833.97   247.68     2.35 S2)  ; 13, 153
  ( 1604.40 -1789.31   247.68     2.35 S2)  ; 13, 154
  ( 1592.51 -1763.45   247.68     2.35 S2)  ; 13, 155
  ( 1495.20 -1370.48   247.68     2.35 S2)  ; 13, 156
  ( 1452.51 -1307.07   247.68     2.35 S2)  ; 13, 157
  ( 1428.78 -1267.14   247.68     2.35 S2)  ; 13, 158
  ( 1412.20 -1246.02   247.68     2.35 S2)  ; 13, 159
  ( 1388.46 -1206.08   247.68     2.35 S2)  ; 13, 160
  ( 1324.20 -1060.33   247.68     2.35 S2)  ; 13, 161
  ( 1262.53  -966.40   247.68     2.35 S2)  ; 13, 162
  ( 1245.90  -935.85   247.68     2.35 S2)  ; 13, 163
  ( 1210.35  -886.54   247.68     2.35 S2)  ; 13, 164
  ( 1179.55  -846.65   247.68     2.35 S2)  ; 13, 165
  ( 1124.97  -757.38   247.68     2.35 S2)  ; 13, 166
  ( 1113.08  -733.89   247.68     2.35 S2)  ; 13, 167
  ( 1089.32  -686.88   247.68     2.35 S2)  ; 13, 168
  ( 1086.90  -675.12   247.68     2.35 S2)  ; 13, 169
  (  942.97  -388.37   247.68     2.35 S2)  ; 13, 170
  (  893.29  -339.13   247.68     2.35 S2)  ; 13, 171
  (  879.07  -320.36   247.68     2.35 S2)  ; 13, 172
  (  848.22  -268.67   247.68     2.35 S2)  ; 13, 173
  (  829.25  -242.85   247.68     2.35 S2)  ; 13, 174
  (  772.46  -181.87   247.68     2.35 S2)  ; 13, 175
  (  736.90  -132.58   247.68     2.35 S2)  ; 13, 176
  (  706.13   -97.38   247.68     2.35 S2)  ; 13, 177
  (  682.40   -59.80   247.68     2.35 S2)  ; 13, 178 Closure point
)  ;  End of contour

("3N"
  (Color White)
  (Closed)
  (GUID "DD9534CE1D2845248E7E8F10366B75EF")
  (MBFObjectType 5)
  (FillDensity 0)
  (Resolution 2.355648)
  (  881.76   -90.86     0.00     2.35 S1)  ; 14, 1
  (  841.73  -130.90     0.00     2.35 S1)  ; 14, 2
  (  756.96  -187.44     0.00     2.35 S1)  ; 14, 3
  (  709.86  -220.42     0.00     2.35 S1)  ; 14, 4
  (  660.41  -255.75     0.00     2.35 S1)  ; 14, 5
  (  582.71  -312.29     0.00     2.35 S1)  ; 14, 6
  (  439.07  -404.16     0.00     2.35 S1)  ; 14, 7
  (  316.62  -472.47     0.00     2.35 S1)  ; 14, 8
  (  201.24  -536.08     0.00     2.35 S1)  ; 14, 9
  (  163.57  -557.28     0.00     2.35 S1)  ; 14, 10
  (   45.83  -632.66     0.00     2.35 S1)  ; 14, 11
  (   -5.97  -679.77     0.00     2.35 S1)  ; 14, 12
  (   -8.33  -691.55     0.00     2.35 S1)  ; 14, 13
  (    1.09  -764.57     0.00     2.35 S1)  ; 14, 14
  (   31.70  -868.22     0.00     2.35 S1)  ; 14, 15
  (   48.18  -917.69     0.00     2.35 S1)  ; 14, 16
  (   85.86  -997.78     0.00     2.35 S1)  ; 14, 17
  (  107.05 -1037.83     0.00     2.35 S1)  ; 14, 18
  (  135.31 -1108.50     0.00     2.35 S1)  ; 14, 19
  (  175.34 -1233.35     0.00     2.35 S1)  ; 14, 20
  (  201.24 -1322.86     0.00     2.35 S1)  ; 14, 21
  (  269.53 -1499.54     0.00     2.35 S1)  ; 14, 22
  (  302.50 -1605.54     0.00     2.35 S1)  ; 14, 23
  ( 1089.61 -3129.70     0.00     2.35 S1)  ; 14, 24
  ( 1106.09 -3612.61     0.00     2.35 S1)  ; 14, 25
  ( 1103.74 -3617.32     0.00     2.35 S1)  ; 14, 26
  ( 1220.12 -4437.10     0.00     2.35 S1)  ; 14, 27
  ( 1198.93 -4448.87     0.00     2.35 S1)  ; 14, 28
  (  799.64 -5233.26     0.00     2.35 S1)  ; 14, 29
  (  764.32 -5245.04     0.00     2.35 S1)  ; 14, 30
  (  761.96 -5252.11     0.00     2.35 S1)  ; 14, 31
  (  766.67 -5256.82     0.00     2.35 S1)  ; 14, 32
  (  390.98 -5866.94     0.00     2.35 S1)  ; 14, 33
  (  381.56 -5866.94     0.00     2.35 S1)  ; 14, 34
  (  383.92 -5916.41     0.00     2.35 S1)  ; 14, 35
  (  395.69 -5939.97     0.00     2.35 S1)  ; 14, 36
  (  419.24 -5965.88     0.00     2.35 S1)  ; 14, 37
  (  475.75 -6015.35     0.00     2.35 S1)  ; 14, 38
  (  529.91 -6036.55     0.00     2.35 S1)  ; 14, 39
  (  600.55 -6069.53     0.00     2.35 S1)  ; 14, 40
  (  675.91 -6093.09     0.00     2.35 S1)  ; 14, 41
  (  713.58 -6111.93     0.00     2.35 S1)  ; 14, 42
  (  763.03 -6130.78     0.00     2.35 S1)  ; 14, 43
  (  873.70 -6166.11     0.00     2.35 S1)  ; 14, 44
  (  941.99 -6189.67     0.00     2.35 S1)  ; 14, 45
  (  974.96 -6194.38     0.00     2.35 S1)  ; 14, 46
  ( 1106.82 -6192.02     0.00     2.35 S1)  ; 14, 47
  ( 1184.53 -6182.60     0.00     2.35 S1)  ; 14, 48
  ( 1217.49 -6173.18     0.00     2.35 S1)  ; 14, 49
  ( 1314.04 -6130.78     0.00     2.35 S1)  ; 14, 50
  ( 1354.07 -6109.58     0.00     2.35 S1)  ; 14, 51
  ( 1469.45 -6029.48     0.00     2.35 S1)  ; 14, 52
  ( 1507.12 -6001.22     0.00     2.35 S1)  ; 14, 53
  ( 1542.45 -5968.24     0.00     2.35 S1)  ; 14, 54
  ( 1610.73 -5885.79     0.00     2.35 S1)  ; 14, 55
  ( 1636.64 -5845.74     0.00     2.35 S1)  ; 14, 56
  ( 1660.18 -5812.76     0.00     2.35 S1)  ; 14, 57
  ( 1749.66 -5671.42     0.00     2.35 S1)  ; 14, 58
  ( 1773.21 -5631.38     0.00     2.35 S1)  ; 14, 59
  ( 1822.66 -5532.44     0.00     2.35 S1)  ; 14, 60
  ( 1843.85 -5492.40     0.00     2.35 S1)  ; 14, 61
  ( 1865.04 -5457.06     0.00     2.35 S1)  ; 14, 62
  ( 1895.66 -5407.59     0.00     2.35 S1)  ; 14, 63
  ( 1947.46 -5329.86     0.00     2.35 S1)  ; 14, 64
  ( 1975.72 -5282.74     0.00     2.35 S1)  ; 14, 65
  ( 2013.39 -5207.36     0.00     2.35 S1)  ; 14, 66
  ( 2029.87 -5155.54     0.00     2.35 S1)  ; 14, 67
  ( 2046.36 -5101.36     0.00     2.35 S1)  ; 14, 68
  ( 2060.49 -5051.89     0.00     2.35 S1)  ; 14, 69
  ( 2100.52 -4941.17     0.00     2.35 S1)  ; 14, 70
  ( 2117.00 -4901.13     0.00     2.35 S1)  ; 14, 71
  ( 2145.26 -4830.46     0.00     2.35 S1)  ; 14, 72
  ( 2173.51 -4733.88     0.00     2.35 S1)  ; 14, 73
  ( 2182.93 -4677.34     0.00     2.35 S1)  ; 14, 74
  ( 2192.35 -4634.94     0.00     2.35 S1)  ; 14, 75
  ( 2201.77 -4576.05     0.00     2.35 S1)  ; 14, 76
  ( 2204.12 -4528.94     0.00     2.35 S1)  ; 14, 77
  ( 2230.03 -4444.13     0.00     2.35 S1)  ; 14, 78
  ( 2244.16 -4401.73     0.00     2.35 S1)  ; 14, 79
  ( 2270.06 -4269.81     0.00     2.35 S1)  ; 14, 80
  ( 2279.48 -4243.90     0.00     2.35 S1)  ; 14, 81
  ( 2299.38 -4067.26     0.00     2.35 S1)  ; 14, 82
  ( 2304.09 -3980.10     0.00     2.35 S1)  ; 14, 83
  ( 2306.44 -3954.19     0.00     2.35 S1)  ; 14, 84
  ( 2294.67 -3904.72     0.00     2.35 S1)  ; 14, 85
  ( 2278.19 -3845.83     0.00     2.35 S1)  ; 14, 86
  ( 2259.35 -3775.16     0.00     2.35 S1)  ; 14, 87
  ( 2233.45 -3680.93     0.00     2.35 S1)  ; 14, 88
  ( 2216.96 -3638.53     0.00     2.35 S1)  ; 14, 89
  ( 2212.25 -3596.13     0.00     2.35 S1)  ; 14, 90
  ( 2207.54 -3563.15     0.00     2.35 S1)  ; 14, 91
  ( 2186.35 -3485.41     0.00     2.35 S1)  ; 14, 92
  ( 2172.22 -3395.90     0.00     2.35 S1)  ; 14, 93
  ( 2160.45 -3332.29     0.00     2.35 S1)  ; 14, 94
  ( 2139.26 -3240.42     0.00     2.35 S1)  ; 14, 95
  ( 2115.71 -3169.76     0.00     2.35 S1)  ; 14, 96
  ( 2118.06 -3162.69     0.00     2.35 S1)  ; 14, 97
  ( 2010.82 -2689.24     0.00     2.35 S1)  ; 14, 98
  ( 1980.21 -2590.31     0.00     2.35 S1)  ; 14, 99
  ( 1977.86 -2564.40     0.00     2.35 S1)  ; 14, 100
  ( 1975.50 -2512.57     0.00     2.35 S1)  ; 14, 101
  ( 1963.73 -2474.88     0.00     2.35 S1)  ; 14, 102
  ( 1935.47 -2401.86     0.00     2.35 S1)  ; 14, 103
  ( 1923.70 -2352.39     0.00     2.35 S1)  ; 14, 104
  ( 1914.28 -2331.19     0.00     2.35 S1)  ; 14, 105
  ( 1900.15 -2281.72     0.00     2.35 S1)  ; 14, 106
  ( 1893.09 -2262.87     0.00     2.35 S1)  ; 14, 107
  ( 1876.60 -2208.69     0.00     2.35 S1)  ; 14, 108
  ( 1876.60 -2189.85     0.00     2.35 S1)  ; 14, 109
  ( 1717.52 -1579.72     0.00     2.35 S1)  ; 14, 110
  ( 1677.49 -1518.47     0.00     2.35 S1)  ; 14, 111
  ( 1661.00 -1492.56     0.00     2.35 S1)  ; 14, 112
  ( 1653.94 -1466.65     0.00     2.35 S1)  ; 14, 113
  ( 1649.23 -1421.89     0.00     2.35 S1)  ; 14, 114
  ( 1635.10 -1386.55     0.00     2.35 S1)  ; 14, 115
  ( 1597.43 -1311.17     0.00     2.35 S1)  ; 14, 116
  ( 1569.17 -1268.77     0.00     2.35 S1)  ; 14, 117
  ( 1555.04 -1240.50     0.00     2.35 S1)  ; 14, 118
  ( 1545.62 -1214.59     0.00     2.35 S1)  ; 14, 119
  ( 1134.56  -416.07     0.00     2.35 S1)  ; 14, 120
  ( 1134.56  -418.42     0.00     2.35 S1)  ; 14, 121 Closure point
)  ;  End of contour

("Layer1"
  (Color White)
  (Closed)
  (GUID "483AB38F484944FAB6FCAAD4A4157D7B")
  (MBFObjectType 5)
  (FillDensity 0)
  (Resolution 1.168658)
  ( 1720.24  -452.27  1440.00     1.17 S7)  ; 15, 1
  ( 1721.41  -460.45  1440.00     1.17 S7)  ; 15, 2
  ( 1805.52  -655.62  1440.00     1.17 S7)  ; 15, 3
  ( 1806.69  -662.63  1440.00     1.17 S7)  ; 15, 4
  ( 1883.79  -846.11  1440.00     1.17 S7)  ; 15, 5
  ( 1883.79  -850.78  1440.00     1.17 S7)  ; 15, 6
  ( 1884.96  -851.95  1440.00     1.17 S7)  ; 15, 7
  ( 1920.52 -1029.59  1440.00     1.17 S7)  ; 15, 8
  ( 1915.85 -1033.09  1440.00     1.17 S7)  ; 15, 9
  ( 1915.85 -1037.77  1440.00     1.17 S7)  ; 15, 10
  ( 1959.08 -1208.39  1440.00     1.17 S7)  ; 15, 11
  ( 1959.08 -1211.90  1440.00     1.17 S7)  ; 15, 12
  ( 1946.22 -1318.24  1440.00     1.17 S7)  ; 15, 13
  ( 1946.22 -1324.09  1440.00     1.17 S7)  ; 15, 14
  ( 2058.89 -1497.05  1440.00     1.17 S7)  ; 15, 15
  ( 2058.89 -1505.23  1440.00     1.17 S7)  ; 15, 16
  ( 2098.61 -1636.12  1440.00     1.17 S7)  ; 15, 17
  ( 2097.44 -1640.79  1440.00     1.17 S7)  ; 15, 18
  ( 2131.32 -1756.49  1440.00     1.17 S7)  ; 15, 19
  ( 2128.99 -1760.00  1440.00     1.17 S7)  ; 15, 20
  ( 2128.99 -1762.33  1440.00     1.17 S7)  ; 15, 21
  ( 2210.11 -2073.20  1440.00     1.17 S7)  ; 15, 22
  ( 2208.94 -2081.38  1440.00     1.17 S7)  ; 15, 23
  ( 2242.82 -2221.62  1440.00     1.17 S7)  ; 15, 24
  ( 2242.82 -2222.79  1440.00     1.17 S7)  ; 15, 25
  ( 2304.09 -2640.00  1440.00     1.17 S7)  ; 15, 26
  ( 2305.26 -2641.17  1440.00     1.17 S7)  ; 15, 27
  ( 2324.46 -3065.39  1440.00     1.17 S7)  ; 15, 28
  ( 2320.96 -3067.73  1440.00     1.17 S7)  ; 15, 29
  ( 2320.96 -3068.89  1440.00     1.17 S7)  ; 15, 30
  ( 2351.85 -3412.48  1440.00     1.17 S7)  ; 15, 31
  ( 2351.85 -3413.65  1440.00     1.17 S7)  ; 15, 32
  ( 2362.36 -3539.86  1440.00     1.17 S7)  ; 15, 33
  ( 2360.03 -3541.03  1440.00     1.17 S7)  ; 15, 34
  ( 2358.21 -3743.21  1440.00     1.17 S7)  ; 15, 35
  ( 2354.70 -3764.25  1440.00     1.17 S7)  ; 15, 36
  ( 2354.70 -3768.92  1440.00     1.17 S7)  ; 15, 37
  ( 2331.34 -3934.87  1440.00     1.17 S7)  ; 15, 38
  ( 2329.00 -3938.38  1440.00     1.17 S7)  ; 15, 39
  ( 2321.34 -4082.12  1440.00     1.17 S7)  ; 15, 40
  ( 2316.67 -4082.12  1440.00     1.17 S7)  ; 15, 41
  ( 2314.33 -4085.63  1440.00     1.17 S7)  ; 15, 42
  ( 2238.40 -4211.84  1440.00     1.17 S7)  ; 15, 43
  ( 2234.89 -4220.02  1440.00     1.17 S7)  ; 15, 44
  ( 2197.51 -4375.45  1440.00     1.17 S7)  ; 15, 45
  ( 2196.34 -4383.63  1440.00     1.17 S7)  ; 15, 46
  ( 2208.54 -4657.10  1440.00     1.17 S7)  ; 15, 47
  ( 2209.71 -4662.94  1440.00     1.17 S7)  ; 15, 48
  ( 2226.06 -4831.23  1440.00     1.17 S7)  ; 15, 49
  ( 2224.89 -4839.41  1440.00     1.17 S7)  ; 15, 50
  ( 2218.40 -5114.04  1440.00     1.17 S7)  ; 15, 51
  ( 2213.73 -5117.55  1440.00     1.17 S7)  ; 15, 52
  ( 2211.39 -5122.23  1440.00     1.17 S7)  ; 15, 53
  ( 2174.01 -5282.33  1440.00     1.17 S7)  ; 15, 54
  ( 2171.67 -5284.67  1440.00     1.17 S7)  ; 15, 55
  ( 2097.42 -5430.75  1440.00     1.17 S7)  ; 15, 56
  ( 2092.75 -5433.09  1440.00     1.17 S7)  ; 15, 57
  ( 2013.31 -5482.17  1440.00     1.17 S7)  ; 15, 58
  ( 2005.13 -5486.85  1440.00     1.17 S7)  ; 15, 59
  ( 2003.96 -5489.18  1440.00     1.17 S7)  ; 15, 60
  ( 1919.85 -5652.80  1440.00     1.17 S7)  ; 15, 61
  ( 1916.34 -5651.63  1440.00     1.17 S7)  ; 15, 62
  ( 1838.07 -5721.75  1440.00     1.17 S7)  ; 15, 63
  ( 1836.90 -5721.75  1440.00     1.17 S7)  ; 15, 64
  ( 1671.53 -5802.38  1440.00     1.17 S7)  ; 15, 65
  ( 1657.51 -5802.38  1440.00     1.17 S7)  ; 15, 66
  ( 1649.33 -5808.23  1440.00     1.17 S7)  ; 15, 67
  ( 1499.80 -5856.14  1440.00     1.17 S7)  ; 15, 68
  ( 1474.09 -5856.14  1440.00     1.17 S7)  ; 15, 69
  ( 1357.27 -5850.30  1440.00     1.17 S7)  ; 15, 70
  ( 1329.23 -5840.95  1440.00     1.17 S7)  ; 15, 71
  ( 1152.83 -5757.98  1440.00     1.17 S7)  ; 15, 72
  ( 1111.94 -5738.11  1440.00     1.17 S7)  ; 15, 73
  ( 1109.60 -5734.60  1440.00     1.17 S7)  ; 15, 74
  (  936.05 -5631.76  1440.00     1.17 S7)  ; 15, 75
  (  937.22 -5628.25  1440.00     1.17 S7)  ; 15, 76
  (  938.39 -5628.25  1440.00     1.17 S7)  ; 15, 77
  (  904.51 -5682.01  1440.00     1.17 S7)  ; 15, 78
  (  904.51 -5685.52  1440.00     1.17 S7)  ; 15, 79
  ( 1033.01 -5790.70  1440.00     1.17 S7)  ; 15, 80
  ( 1042.36 -5795.37  1440.00     1.17 S7)  ; 15, 81
  ( 1051.71 -5801.22  1440.00     1.17 S7)  ; 15, 82
  ( 1087.92 -5821.08  1440.00     1.17 S7)  ; 15, 83
  ( 1110.12 -5829.26  1440.00     1.17 S7)  ; 15, 84
  ( 1146.33 -5849.13  1440.00     1.17 S7)  ; 15, 85
  ( 1175.54 -5863.15  1440.00     1.17 S7)  ; 15, 86
  ( 1186.05 -5870.17  1440.00     1.17 S7)  ; 15, 87
  ( 1209.42 -5879.52  1440.00     1.17 S7)  ; 15, 88
  ( 1235.12 -5887.70  1440.00     1.17 S7)  ; 15, 89
  ( 1261.99 -5892.37  1440.00     1.17 S7)  ; 15, 90
  ( 1311.06 -5912.24  1440.00     1.17 S7)  ; 15, 91
  ( 1327.41 -5920.42  1440.00     1.17 S7)  ; 15, 92
  ( 1344.94 -5930.94  1440.00     1.17 S7)  ; 15, 93
  ( 1363.63 -5940.29  1440.00     1.17 S7)  ; 15, 94
  ( 1370.64 -5946.13  1440.00     1.17 S7)  ; 15, 95
  ( 1375.31 -5948.47  1440.00     1.17 S7)  ; 15, 96
  ( 1382.32 -5954.31  1440.00     1.17 S7)  ; 15, 97
  ( 1394.00 -5958.98  1440.00     1.17 S7)  ; 15, 98
  ( 1403.35 -5963.66  1440.00     1.17 S7)  ; 15, 99
  ( 1412.69 -5966.00  1440.00     1.17 S7)  ; 15, 100
  ( 1418.53 -5968.33  1440.00     1.17 S7)  ; 15, 101
  ( 1424.38 -5969.50  1440.00     1.17 S7)  ; 15, 102
  ( 1436.06 -5970.67  1440.00     1.17 S7)  ; 15, 103
  ( 1441.90 -5971.84  1440.00     1.17 S7)  ; 15, 104
  ( 1458.25 -5969.50  1440.00     1.17 S7)  ; 15, 105
  ( 1469.94 -5966.00  1440.00     1.17 S7)  ; 15, 106
  ( 1483.96 -5961.32  1440.00     1.17 S7)  ; 15, 107
  ( 1493.30 -5958.98  1440.00     1.17 S7)  ; 15, 108
  ( 1504.98 -5953.14  1440.00     1.17 S7)  ; 15, 109
  ( 1511.99 -5950.80  1440.00     1.17 S7)  ; 15, 110
  ( 1534.19 -5941.45  1440.00     1.17 S7)  ; 15, 111
  ( 1541.20 -5937.95  1440.00     1.17 S7)  ; 15, 112
  ( 1552.88 -5932.11  1440.00     1.17 S7)  ; 15, 113
  ( 1571.57 -5923.92  1440.00     1.17 S7)  ; 15, 114
  ( 1605.45 -5906.40  1440.00     1.17 S7)  ; 15, 115
  ( 1612.46 -5901.72  1440.00     1.17 S7)  ; 15, 116
  ( 1626.48 -5894.71  1440.00     1.17 S7)  ; 15, 117
  ( 1632.32 -5891.20  1440.00     1.17 S7)  ; 15, 118
  ( 1638.16 -5887.70  1440.00     1.17 S7)  ; 15, 119
  ( 1686.06 -5871.34  1440.00     1.17 S7)  ; 15, 120
  ( 1717.60 -5859.65  1440.00     1.17 S7)  ; 15, 121
  ( 1765.50 -5836.28  1440.00     1.17 S7)  ; 15, 122
  ( 1799.38 -5824.59  1440.00     1.17 S7)  ; 15, 123
  ( 1819.24 -5816.41  1440.00     1.17 S7)  ; 15, 124
  ( 1833.26 -5811.73  1440.00     1.17 S7)  ; 15, 125
  ( 1842.61 -5809.40  1440.00     1.17 S7)  ; 15, 126
  ( 1871.81 -5798.88  1440.00     1.17 S7)  ; 15, 127
  ( 1888.17 -5790.70  1440.00     1.17 S7)  ; 15, 128
  ( 1896.35 -5786.02  1440.00     1.17 S7)  ; 15, 129
  ( 1920.88 -5772.00  1440.00     1.17 S7)  ; 15, 130
  ( 1927.89 -5768.49  1440.00     1.17 S7)  ; 15, 131
  ( 1939.57 -5759.14  1440.00     1.17 S7)  ; 15, 132
  ( 1946.58 -5755.64  1440.00     1.17 S7)  ; 15, 133
  ( 1961.77 -5745.12  1440.00     1.17 S7)  ; 15, 134
  ( 1967.61 -5742.78  1440.00     1.17 S7)  ; 15, 135
  ( 1980.46 -5734.60  1440.00     1.17 S7)  ; 15, 136
  ( 1987.47 -5729.93  1440.00     1.17 S7)  ; 15, 137
  ( 2021.35 -5710.06  1440.00     1.17 S7)  ; 15, 138
  ( 2026.02 -5705.39  1440.00     1.17 S7)  ; 15, 139
  ( 2043.54 -5691.36  1440.00     1.17 S7)  ; 15, 140
  ( 2054.06 -5678.51  1440.00     1.17 S7)  ; 15, 141
  ( 2058.73 -5673.83  1440.00     1.17 S7)  ; 15, 142
  ( 2063.40 -5666.82  1440.00     1.17 S7)  ; 15, 143
  ( 2071.58 -5653.96  1440.00     1.17 S7)  ; 15, 144
  ( 2072.75 -5649.29  1440.00     1.17 S7)  ; 15, 145
  ( 2075.09 -5645.78  1440.00     1.17 S7)  ; 15, 146
  ( 2076.26 -5641.11  1440.00     1.17 S7)  ; 15, 147
  ( 2077.42 -5638.77  1440.00     1.17 S7)  ; 15, 148
  ( 2086.12 -5597.87  1440.00     1.17 S7)  ; 15, 149
  ( 2089.62 -5583.85  1440.00     1.17 S7)  ; 15, 150
  ( 2100.14 -5549.95  1440.00     1.17 S7)  ; 15, 151
  ( 2101.31 -5535.93  1440.00     1.17 S7)  ; 15, 152
  ( 2107.15 -5511.39  1440.00     1.17 S7)  ; 15, 153
  ( 2111.82 -5502.04  1440.00     1.17 S7)  ; 15, 154
  ( 2111.82 -5497.36  1440.00     1.17 S7)  ; 15, 155
  ( 2115.32 -5490.35  1440.00     1.17 S7)  ; 15, 156
  ( 2117.66 -5483.34  1440.00     1.17 S7)  ; 15, 157
  ( 2127.01 -5470.49  1440.00     1.17 S7)  ; 15, 158
  ( 2132.85 -5462.30  1440.00     1.17 S7)  ; 15, 159
  ( 2144.53 -5451.79  1440.00     1.17 S7)  ; 15, 160
  ( 2163.22 -5437.76  1440.00     1.17 S7)  ; 15, 161
  ( 2170.23 -5433.09  1440.00     1.17 S7)  ; 15, 162
  ( 2177.24 -5424.91  1440.00     1.17 S7)  ; 15, 163
  ( 2180.75 -5421.40  1440.00     1.17 S7)  ; 15, 164
  ( 2184.25 -5415.56  1440.00     1.17 S7)  ; 15, 165
  ( 2190.09 -5408.55  1440.00     1.17 S7)  ; 15, 166
  ( 2193.60 -5407.38  1440.00     1.17 S7)  ; 15, 167
  ( 2195.93 -5406.21  1440.00     1.17 S7)  ; 15, 168
  ( 2198.27 -5406.21  1440.00     1.17 S7)  ; 15, 169
  ( 2200.61 -5405.04  1440.00     1.17 S7)  ; 15, 170
  ( 2201.77 -5403.87  1440.00     1.17 S7)  ; 15, 171
  ( 2211.12 -5398.03  1440.00     1.17 S7)  ; 15, 172
  ( 2214.62 -5394.52  1440.00     1.17 S7)  ; 15, 173
  ( 2218.13 -5392.19  1440.00     1.17 S7)  ; 15, 174
  ( 2223.97 -5381.67  1440.00     1.17 S7)  ; 15, 175
  ( 2226.31 -5376.99  1440.00     1.17 S7)  ; 15, 176
  ( 2234.48 -5362.97  1440.00     1.17 S7)  ; 15, 177
  ( 2240.33 -5354.79  1440.00     1.17 S7)  ; 15, 178
  ( 2242.66 -5351.28  1440.00     1.17 S7)  ; 15, 179
  ( 2243.83 -5350.11  1440.00     1.17 S7)  ; 15, 180
  ( 2246.17 -5346.61  1440.00     1.17 S7)  ; 15, 181
  ( 2248.50 -5341.93  1440.00     1.17 S7)  ; 15, 182
  ( 2257.85 -5329.08  1440.00     1.17 S7)  ; 15, 183
  ( 2261.35 -5324.40  1440.00     1.17 S7)  ; 15, 184
  ( 2264.86 -5318.56  1440.00     1.17 S7)  ; 15, 185
  ( 2271.87 -5310.38  1440.00     1.17 S7)  ; 15, 186
  ( 2281.21 -5291.68  1440.00     1.17 S7)  ; 15, 187
  ( 2283.55 -5288.17  1440.00     1.17 S7)  ; 15, 188
  ( 2284.72 -5282.33  1440.00     1.17 S7)  ; 15, 189
  ( 2287.06 -5277.66  1440.00     1.17 S7)  ; 15, 190
  ( 2287.06 -5274.15  1440.00     1.17 S7)  ; 15, 191
  ( 2289.39 -5269.48  1440.00     1.17 S7)  ; 15, 192
  ( 2290.56 -5264.80  1440.00     1.17 S7)  ; 15, 193
  ( 2294.07 -5256.62  1440.00     1.17 S7)  ; 15, 194
  ( 2294.07 -5251.95  1440.00     1.17 S7)  ; 15, 195
  ( 2295.23 -5246.10  1440.00     1.17 S7)  ; 15, 196
  ( 2296.40 -5242.60  1440.00     1.17 S7)  ; 15, 197
  ( 2297.57 -5234.42  1440.00     1.17 S7)  ; 15, 198
  ( 2297.57 -5228.57  1440.00     1.17 S7)  ; 15, 199
  ( 2298.74 -5225.07  1440.00     1.17 S7)  ; 15, 200
  ( 2299.91 -5214.55  1440.00     1.17 S7)  ; 15, 201
  ( 2301.07 -5204.03  1440.00     1.17 S7)  ; 15, 202
  ( 2303.41 -5188.84  1440.00     1.17 S7)  ; 15, 203
  ( 2304.58 -5181.83  1440.00     1.17 S7)  ; 15, 204
  ( 2305.75 -5179.49  1440.00     1.17 S7)  ; 15, 205
  ( 2306.92 -5173.65  1440.00     1.17 S7)  ; 15, 206
  ( 2308.08 -5170.14  1440.00     1.17 S7)  ; 15, 207
  ( 2310.42 -5157.29  1440.00     1.17 S7)  ; 15, 208
  ( 2312.76 -5145.60  1440.00     1.17 S7)  ; 15, 209
  ( 2312.76 -5140.92  1440.00     1.17 S7)  ; 15, 210
  ( 2313.93 -5140.92  1440.00     1.17 S7)  ; 15, 211
  ( 2326.12 -5070.80  1440.00     1.17 S7)  ; 15, 212
  ( 2329.63 -5049.77  1440.00     1.17 S7)  ; 15, 213
  ( 2334.30 -5028.73  1440.00     1.17 S7)  ; 15, 214
  ( 2341.31 -5008.87  1440.00     1.17 S7)  ; 15, 215
  ( 2344.82 -4996.01  1440.00     1.17 S7)  ; 15, 216
  ( 2347.15 -4978.48  1440.00     1.17 S7)  ; 15, 217
  ( 2351.83 -4952.77  1440.00     1.17 S7)  ; 15, 218
  ( 2356.50 -4936.41  1440.00     1.17 S7)  ; 15, 219
  ( 2358.83 -4931.73  1440.00     1.17 S7)  ; 15, 220
  ( 2358.83 -4925.89  1440.00     1.17 S7)  ; 15, 221
  ( 2361.17 -4920.05  1440.00     1.17 S7)  ; 15, 222
  ( 2363.51 -4903.69  1440.00     1.17 S7)  ; 15, 223
  ( 2367.01 -4884.99  1440.00     1.17 S7)  ; 15, 224
  ( 2365.84 -4873.30  1440.00     1.17 S7)  ; 15, 225
  ( 2365.84 -4869.79  1440.00     1.17 S7)  ; 15, 226
  ( 2364.68 -4866.29  1440.00     1.17 S7)  ; 15, 227
  ( 2364.68 -4839.41  1440.00     1.17 S7)  ; 15, 228
  ( 2363.51 -4834.74  1440.00     1.17 S7)  ; 15, 229
  ( 2363.51 -4803.18  1440.00     1.17 S7)  ; 15, 230
  ( 2362.34 -4797.34  1440.00     1.17 S7)  ; 15, 231
  ( 2362.34 -4787.99  1440.00     1.17 S7)  ; 15, 232
  ( 2361.17 -4783.31  1440.00     1.17 S7)  ; 15, 233
  ( 2357.67 -4766.95  1440.00     1.17 S7)  ; 15, 234
  ( 2354.16 -4761.11  1440.00     1.17 S7)  ; 15, 235
  ( 2352.99 -4755.27  1440.00     1.17 S7)  ; 15, 236
  ( 2350.66 -4751.76  1440.00     1.17 S7)  ; 15, 237
  ( 2349.49 -4744.75  1440.00     1.17 S7)  ; 15, 238
  ( 2344.82 -4729.56  1440.00     1.17 S7)  ; 15, 239
  ( 2343.65 -4723.71  1440.00     1.17 S7)  ; 15, 240
  ( 2341.31 -4717.87  1440.00     1.17 S7)  ; 15, 241
  ( 2336.64 -4700.34  1440.00     1.17 S7)  ; 15, 242
  ( 2335.47 -4696.83  1440.00     1.17 S7)  ; 15, 243
  ( 2316.13 -4638.40  1440.00     1.17 S7)  ; 15, 244
  ( 2309.12 -4615.03  1440.00     1.17 S7)  ; 15, 245
  ( 2307.95 -4606.85  1440.00     1.17 S7)  ; 15, 246
  ( 2307.95 -4602.17  1440.00     1.17 S7)  ; 15, 247
  ( 2306.78 -4599.83  1440.00     1.17 S7)  ; 15, 248
  ( 2306.78 -4590.49  1440.00     1.17 S7)  ; 15, 249
  ( 2304.44 -4581.14  1440.00     1.17 S7)  ; 15, 250
  ( 2302.11 -4568.28  1440.00     1.17 S7)  ; 15, 251
  ( 2300.94 -4565.94  1440.00     1.17 S7)  ; 15, 252
  ( 2293.93 -4533.22  1440.00     1.17 S7)  ; 15, 253
  ( 2291.59 -4522.70  1440.00     1.17 S7)  ; 15, 254
  ( 2289.26 -4507.51  1440.00     1.17 S7)  ; 15, 255
  ( 2289.26 -4501.67  1440.00     1.17 S7)  ; 15, 256
  ( 2288.09 -4496.99  1440.00     1.17 S7)  ; 15, 257
  ( 2288.09 -4440.90  1440.00     1.17 S7)  ; 15, 258
  ( 2289.26 -4436.22  1440.00     1.17 S7)  ; 15, 259
  ( 2292.76 -4415.19  1440.00     1.17 S7)  ; 15, 260
  ( 2293.93 -4411.68  1440.00     1.17 S7)  ; 15, 261
  ( 2293.93 -4409.34  1440.00     1.17 S7)  ; 15, 262
  ( 2295.10 -4405.84  1440.00     1.17 S7)  ; 15, 263
  ( 2296.27 -4398.83  1440.00     1.17 S7)  ; 15, 264
  ( 2297.43 -4396.49  1440.00     1.17 S7)  ; 15, 265
  ( 2299.77 -4385.97  1440.00     1.17 S7)  ; 15, 266
  ( 2300.94 -4382.46  1440.00     1.17 S7)  ; 15, 267
  ( 2300.94 -4377.79  1440.00     1.17 S7)  ; 15, 268
  ( 2304.44 -4363.77  1440.00     1.17 S7)  ; 15, 269
  ( 2306.78 -4352.08  1440.00     1.17 S7)  ; 15, 270
  ( 2309.12 -4345.07  1440.00     1.17 S7)  ; 15, 271
  ( 2309.12 -4336.89  1440.00     1.17 S7)  ; 15, 272
  ( 2311.45 -4332.21  1440.00     1.17 S7)  ; 15, 273
  ( 2313.79 -4317.02  1440.00     1.17 S7)  ; 15, 274
  ( 2316.13 -4312.35  1440.00     1.17 S7)  ; 15, 275
  ( 2318.46 -4298.32  1440.00     1.17 S7)  ; 15, 276
  ( 2321.97 -4280.79  1440.00     1.17 S7)  ; 15, 277
  ( 2323.14 -4277.29  1440.00     1.17 S7)  ; 15, 278
  ( 2324.30 -4270.27  1440.00     1.17 S7)  ; 15, 279
  ( 2326.64 -4265.60  1440.00     1.17 S7)  ; 15, 280
  ( 2327.81 -4259.76  1440.00     1.17 S7)  ; 15, 281
  ( 2333.65 -4248.07  1440.00     1.17 S7)  ; 15, 282
  ( 2335.99 -4238.72  1440.00     1.17 S7)  ; 15, 283
  ( 2350.01 -4209.50  1440.00     1.17 S7)  ; 15, 284
  ( 2355.85 -4204.83  1440.00     1.17 S7)  ; 15, 285
  ( 2360.52 -4197.82  1440.00     1.17 S7)  ; 15, 286
  ( 2360.52 -4196.65  1440.00     1.17 S7)  ; 15, 287
  ( 2389.07 -4144.06  1440.00     1.17 S7)  ; 15, 288
  ( 2405.43 -4120.69  1440.00     1.17 S7)  ; 15, 289
  ( 2407.77 -4114.84  1440.00     1.17 S7)  ; 15, 290
  ( 2411.27 -4110.17  1440.00     1.17 S7)  ; 15, 291
  ( 2412.44 -4106.66  1440.00     1.17 S7)  ; 15, 292
  ( 2415.94 -4100.82  1440.00     1.17 S7)  ; 15, 293
  ( 2418.28 -4096.14  1440.00     1.17 S7)  ; 15, 294
  ( 2427.63 -4069.26  1440.00     1.17 S7)  ; 15, 295
  ( 2431.13 -4058.75  1440.00     1.17 S7)  ; 15, 296
  ( 2432.30 -4049.40  1440.00     1.17 S7)  ; 15, 297
  ( 2434.64 -4043.55  1440.00     1.17 S7)  ; 15, 298
  ( 2439.31 -3999.15  1440.00     1.17 S7)  ; 15, 299
  ( 2440.48 -3979.28  1440.00     1.17 S7)  ; 15, 300
  ( 2440.48 -3971.10  1440.00     1.17 S7)  ; 15, 301
  ( 2442.81 -3965.25  1440.00     1.17 S7)  ; 15, 302
  ( 2445.15 -3951.23  1440.00     1.17 S7)  ; 15, 303
  ( 2449.82 -3926.69  1440.00     1.17 S7)  ; 15, 304
  ( 2449.82 -3909.16  1440.00     1.17 S7)  ; 15, 305
  ( 2450.99 -3900.98  1440.00     1.17 S7)  ; 15, 306
  ( 2454.50 -3872.93  1440.00     1.17 S7)  ; 15, 307
  ( 2454.50 -3867.09  1440.00     1.17 S7)  ; 15, 308
  ( 2455.66 -3862.41  1440.00     1.17 S7)  ; 15, 309
  ( 2455.66 -3856.57  1440.00     1.17 S7)  ; 15, 310
  ( 2456.83 -3851.89  1440.00     1.17 S7)  ; 15, 311
  ( 2456.83 -3846.05  1440.00     1.17 S7)  ; 15, 312
  ( 2458.00 -3841.38  1440.00     1.17 S7)  ; 15, 313
  ( 2458.00 -3820.34  1440.00     1.17 S7)  ; 15, 314
  ( 2459.17 -3815.67  1440.00     1.17 S7)  ; 15, 315
  ( 2459.17 -3810.99  1440.00     1.17 S7)  ; 15, 316
  ( 2460.34 -3806.32  1440.00     1.17 S7)  ; 15, 317
  ( 2460.34 -3801.64  1440.00     1.17 S7)  ; 15, 318
  ( 2461.51 -3798.14  1440.00     1.17 S7)  ; 15, 319
  ( 2461.51 -3780.61  1440.00     1.17 S7)  ; 15, 320
  ( 2462.67 -3774.76  1440.00     1.17 S7)  ; 15, 321
  ( 2462.67 -3770.09  1440.00     1.17 S7)  ; 15, 322
  ( 2467.86 -3649.72  1440.00     1.17 S7)  ; 15, 323
  ( 2467.86 -3614.66  1440.00     1.17 S7)  ; 15, 324
  ( 2470.20 -3599.46  1440.00     1.17 S7)  ; 15, 325
  ( 2471.37 -3587.78  1440.00     1.17 S7)  ; 15, 326
  ( 2473.70 -3576.09  1440.00     1.17 S7)  ; 15, 327
  ( 2473.70 -3550.38  1440.00     1.17 S7)  ; 15, 328
  ( 2474.87 -3545.71  1440.00     1.17 S7)  ; 15, 329
  ( 2474.87 -3539.86  1440.00     1.17 S7)  ; 15, 330
  ( 2476.04 -3536.36  1440.00     1.17 S7)  ; 15, 331
  ( 2476.04 -3505.97  1440.00     1.17 S7)  ; 15, 332
  ( 2473.70 -3490.78  1440.00     1.17 S7)  ; 15, 333
  ( 2473.70 -3480.26  1440.00     1.17 S7)  ; 15, 334
  ( 2472.54 -3474.42  1440.00     1.17 S7)  ; 15, 335
  ( 2472.54 -3466.24  1440.00     1.17 S7)  ; 15, 336
  ( 2463.19 -3438.19  1440.00     1.17 S7)  ; 15, 337
  ( 2462.02 -3433.51  1440.00     1.17 S7)  ; 15, 338
  ( 2459.69 -3428.84  1440.00     1.17 S7)  ; 15, 339
  ( 2458.52 -3424.17  1440.00     1.17 S7)  ; 15, 340
  ( 2455.01 -3412.48  1440.00     1.17 S7)  ; 15, 341
  ( 2453.84 -3406.64  1440.00     1.17 S7)  ; 15, 342
  ( 2449.17 -3390.27  1440.00     1.17 S7)  ; 15, 343
  ( 2448.00 -3384.43  1440.00     1.17 S7)  ; 15, 344
  ( 2445.67 -3375.08  1440.00     1.17 S7)  ; 15, 345
  ( 2444.50 -3369.24  1440.00     1.17 S7)  ; 15, 346
  ( 2439.82 -3350.54  1440.00     1.17 S7)  ; 15, 347
  ( 2437.49 -3342.36  1440.00     1.17 S7)  ; 15, 348
  ( 2435.15 -3336.52  1440.00     1.17 S7)  ; 15, 349
  ( 2433.98 -3335.35  1440.00     1.17 S7)  ; 15, 350
  ( 2435.15 -3336.52  1440.00     1.17 S7)  ; 15, 351
  ( 2420.48 -3282.76  1440.00     1.17 S7)  ; 15, 352
  ( 2416.98 -3278.08  1440.00     1.17 S7)  ; 15, 353
  ( 2406.46 -3253.54  1440.00     1.17 S7)  ; 15, 354
  ( 2405.29 -3246.53  1440.00     1.17 S7)  ; 15, 355
  ( 2401.79 -3236.01  1440.00     1.17 S7)  ; 15, 356
  ( 2400.62 -3221.99  1440.00     1.17 S7)  ; 15, 357
  ( 2398.28 -3216.14  1440.00     1.17 S7)  ; 15, 358
  ( 2397.12 -3195.11  1440.00     1.17 S7)  ; 15, 359
  ( 2394.78 -3183.42  1440.00     1.17 S7)  ; 15, 360
  ( 2394.78 -3153.04  1440.00     1.17 S7)  ; 15, 361
  ( 2398.28 -3143.69  1440.00     1.17 S7)  ; 15, 362
  ( 2398.28 -3136.68  1440.00     1.17 S7)  ; 15, 363
  ( 2400.62 -3126.16  1440.00     1.17 S7)  ; 15, 364
  ( 2400.62 -3121.48  1440.00     1.17 S7)  ; 15, 365
  ( 2407.63 -3109.80  1440.00     1.17 S7)  ; 15, 366
  ( 2411.14 -3106.29  1440.00     1.17 S7)  ; 15, 367
  ( 2413.47 -3101.62  1440.00     1.17 S7)  ; 15, 368
  ( 2428.66 -3088.76  1440.00     1.17 S7)  ; 15, 369
  ( 2435.67 -3084.09  1440.00     1.17 S7)  ; 15, 370
  ( 2441.51 -3077.07  1440.00     1.17 S7)  ; 15, 371
  ( 2446.18 -3072.40  1440.00     1.17 S7)  ; 15, 372
  ( 2453.19 -3066.56  1440.00     1.17 S7)  ; 15, 373
  ( 2457.86 -3063.05  1440.00     1.17 S7)  ; 15, 374
  ( 2464.87 -3056.04  1440.00     1.17 S7)  ; 15, 375
  ( 2468.38 -3051.36  1440.00     1.17 S7)  ; 15, 376
  ( 2470.72 -3038.51  1440.00     1.17 S7)  ; 15, 377
  ( 2469.55 -3032.67  1440.00     1.17 S7)  ; 15, 378
  ( 2468.38 -3022.15  1440.00     1.17 S7)  ; 15, 379
  ( 2468.38 -3004.62  1440.00     1.17 S7)  ; 15, 380
  ( 2466.04 -2992.93  1440.00     1.17 S7)  ; 15, 381
  ( 2463.71 -2983.58  1440.00     1.17 S7)  ; 15, 382
  ( 2463.71 -2947.35  1440.00     1.17 S7)  ; 15, 383
  ( 2462.54 -2940.34  1440.00     1.17 S7)  ; 15, 384
  ( 2462.54 -2913.46  1440.00     1.17 S7)  ; 15, 385
  ( 2463.71 -2906.45  1440.00     1.17 S7)  ; 15, 386
  ( 2466.04 -2891.26  1440.00     1.17 S7)  ; 15, 387
  ( 2466.04 -2880.74  1440.00     1.17 S7)  ; 15, 388
  ( 2467.21 -2874.90  1440.00     1.17 S7)  ; 15, 389
  ( 2467.21 -2867.88  1440.00     1.17 S7)  ; 15, 390
  ( 2466.04 -2864.38  1440.00     1.17 S7)  ; 15, 391
  ( 2466.04 -2855.03  1440.00     1.17 S7)  ; 15, 392
  ( 2461.37 -2842.17  1440.00     1.17 S7)  ; 15, 393
  ( 2460.20 -2835.16  1440.00     1.17 S7)  ; 15, 394
  ( 2459.03 -2828.15  1440.00     1.17 S7)  ; 15, 395
  ( 2459.03 -2822.31  1440.00     1.17 S7)  ; 15, 396
  ( 2456.70 -2812.96  1440.00     1.17 S7)  ; 15, 397
  ( 2454.36 -2807.11  1440.00     1.17 S7)  ; 15, 398
  ( 2454.36 -2809.45  1440.00     1.17 S7)  ; 15, 399
  ( 2446.70 -2752.19  1440.00     1.17 S7)  ; 15, 400
  ( 2438.52 -2710.12  1440.00     1.17 S7)  ; 15, 401
  ( 2437.35 -2701.94  1440.00     1.17 S7)  ; 15, 402
  ( 2435.02 -2690.25  1440.00     1.17 S7)  ; 15, 403
  ( 2433.85 -2683.24  1440.00     1.17 S7)  ; 15, 404
  ( 2433.85 -2670.38  1440.00     1.17 S7)  ; 15, 405
  ( 2431.51 -2655.19  1440.00     1.17 S7)  ; 15, 406
  ( 2430.34 -2651.68  1440.00     1.17 S7)  ; 15, 407
  ( 2425.67 -2636.49  1440.00     1.17 S7)  ; 15, 408
  ( 2422.17 -2623.63  1440.00     1.17 S7)  ; 15, 409
  ( 2419.83 -2609.61  1440.00     1.17 S7)  ; 15, 410
  ( 2416.32 -2597.92  1440.00     1.17 S7)  ; 15, 411
  ( 2415.16 -2590.91  1440.00     1.17 S7)  ; 15, 412
  ( 2412.82 -2580.39  1440.00     1.17 S7)  ; 15, 413
  ( 2411.65 -2573.38  1440.00     1.17 S7)  ; 15, 414
  ( 2404.64 -2546.50  1440.00     1.17 S7)  ; 15, 415
  ( 2399.97 -2527.80  1440.00     1.17 S7)  ; 15, 416
  ( 2397.63 -2514.95  1440.00     1.17 S7)  ; 15, 417
  ( 2396.46 -2509.11  1440.00     1.17 S7)  ; 15, 418
  ( 2395.30 -2502.09  1440.00     1.17 S7)  ; 15, 419
  ( 2391.79 -2484.56  1440.00     1.17 S7)  ; 15, 420
  ( 2390.62 -2479.89  1440.00     1.17 S7)  ; 15, 421
  ( 2384.78 -2453.01  1440.00     1.17 S7)  ; 15, 422
  ( 2383.61 -2444.83  1440.00     1.17 S7)  ; 15, 423
  ( 2381.28 -2440.16  1440.00     1.17 S7)  ; 15, 424
  ( 2378.94 -2428.47  1440.00     1.17 S7)  ; 15, 425
  ( 2377.77 -2422.63  1440.00     1.17 S7)  ; 15, 426
  ( 2373.10 -2399.25  1440.00     1.17 S7)  ; 15, 427
  ( 2370.76 -2391.07  1440.00     1.17 S7)  ; 15, 428
  ( 2369.60 -2380.55  1440.00     1.17 S7)  ; 15, 429
  ( 2367.26 -2374.71  1440.00     1.17 S7)  ; 15, 430
  ( 2367.26 -2370.04  1440.00     1.17 S7)  ; 15, 431
  ( 2366.09 -2366.53  1440.00     1.17 S7)  ; 15, 432
  ( 2364.92 -2358.35  1440.00     1.17 S7)  ; 15, 433
  ( 2362.59 -2350.17  1440.00     1.17 S7)  ; 15, 434
  ( 2362.59 -2344.33  1440.00     1.17 S7)  ; 15, 435
  ( 2361.42 -2341.99  1440.00     1.17 S7)  ; 15, 436
  ( 2347.92 -2282.39  1440.00     1.17 S7)  ; 15, 437
  ( 2342.07 -2266.03  1440.00     1.17 S7)  ; 15, 438
  ( 2336.23 -2232.13  1440.00     1.17 S7)  ; 15, 439
  ( 2323.38 -2185.39  1440.00     1.17 S7)  ; 15, 440
  ( 2321.05 -2171.36  1440.00     1.17 S7)  ; 15, 441
  ( 2316.37 -2152.67  1440.00     1.17 S7)  ; 15, 442
  ( 2315.20 -2146.82  1440.00     1.17 S7)  ; 15, 443
  ( 2314.04 -2139.81  1440.00     1.17 S7)  ; 15, 444
  ( 2314.04 -2133.97  1440.00     1.17 S7)  ; 15, 445
  ( 2311.70 -2119.94  1440.00     1.17 S7)  ; 15, 446
  ( 2310.53 -2110.59  1440.00     1.17 S7)  ; 15, 447
  ( 2305.86 -2087.22  1440.00     1.17 S7)  ; 15, 448
  ( 2304.69 -2080.21  1440.00     1.17 S7)  ; 15, 449
  ( 2303.52 -2069.69  1440.00     1.17 S7)  ; 15, 450
  ( 2302.35 -2061.51  1440.00     1.17 S7)  ; 15, 451
  ( 2302.35 -2050.99  1440.00     1.17 S7)  ; 15, 452
  ( 2300.02 -2038.14  1440.00     1.17 S7)  ; 15, 453
  ( 2300.02 -2033.46  1440.00     1.17 S7)  ; 15, 454
  ( 2298.85 -2029.96  1440.00     1.17 S7)  ; 15, 455
  ( 2297.68 -2022.94  1440.00     1.17 S7)  ; 15, 456
  ( 2296.51 -2017.10  1440.00     1.17 S7)  ; 15, 457
  ( 2295.34 -2006.58  1440.00     1.17 S7)  ; 15, 458
  ( 2290.67 -1991.39  1440.00     1.17 S7)  ; 15, 459
  ( 2288.33 -1979.70  1440.00     1.17 S7)  ; 15, 460
  ( 2284.83 -1968.02  1440.00     1.17 S7)  ; 15, 461
  ( 2283.66 -1961.01  1440.00     1.17 S7)  ; 15, 462
  ( 2282.49 -1955.16  1440.00     1.17 S7)  ; 15, 463
  ( 2277.82 -1932.96  1440.00     1.17 S7)  ; 15, 464
  ( 2274.32 -1917.77  1440.00     1.17 S7)  ; 15, 465
  ( 2271.98 -1906.08  1440.00     1.17 S7)  ; 15, 466
  ( 2269.64 -1894.39  1440.00     1.17 S7)  ; 15, 467
  ( 2267.31 -1888.55  1440.00     1.17 S7)  ; 15, 468
  ( 2267.31 -1885.04  1440.00     1.17 S7)  ; 15, 469
  ( 2264.97 -1879.20  1440.00     1.17 S7)  ; 15, 470
  ( 2263.80 -1879.20  1440.00     1.17 S7)  ; 15, 471
  ( 2217.59 -1679.36  1440.00     1.17 S7)  ; 15, 472
  ( 2216.42 -1663.00  1440.00     1.17 S7)  ; 15, 473
  ( 2214.08 -1657.15  1440.00     1.17 S7)  ; 15, 474
  ( 2210.58 -1641.96  1440.00     1.17 S7)  ; 15, 475
  ( 2208.24 -1630.28  1440.00     1.17 S7)  ; 15, 476
  ( 2205.91 -1623.26  1440.00     1.17 S7)  ; 15, 477
  ( 2201.23 -1608.07  1440.00     1.17 S7)  ; 15, 478
  ( 2193.06 -1566.00  1440.00     1.17 S7)  ; 15, 479
  ( 2188.38 -1550.81  1440.00     1.17 S7)  ; 15, 480
  ( 2187.21 -1544.96  1440.00     1.17 S7)  ; 15, 481
  ( 2183.71 -1530.94  1440.00     1.17 S7)  ; 15, 482
  ( 2183.71 -1525.10  1440.00     1.17 S7)  ; 15, 483
  ( 2181.37 -1518.08  1440.00     1.17 S7)  ; 15, 484
  ( 2177.87 -1500.55  1440.00     1.17 S7)  ; 15, 485
  ( 2174.36 -1487.70  1440.00     1.17 S7)  ; 15, 486
  ( 2173.20 -1481.86  1440.00     1.17 S7)  ; 15, 487
  ( 2172.03 -1477.18  1440.00     1.17 S7)  ; 15, 488
  ( 2169.69 -1456.15  1440.00     1.17 S7)  ; 15, 489
  ( 2167.35 -1443.29  1440.00     1.17 S7)  ; 15, 490
  ( 2166.19 -1443.29  1440.00     1.17 S7)  ; 15, 491
  ( 2155.02 -1391.87  1440.00     1.17 S7)  ; 15, 492
  ( 2143.34 -1379.01  1440.00     1.17 S7)  ; 15, 493
  ( 2135.16 -1366.16  1440.00     1.17 S7)  ; 15, 494
  ( 2132.82 -1357.98  1440.00     1.17 S7)  ; 15, 495
  ( 2130.49 -1350.97  1440.00     1.17 S7)  ; 15, 496
  ( 2128.15 -1346.29  1440.00     1.17 S7)  ; 15, 497
  ( 2122.31 -1331.10  1440.00     1.17 S7)  ; 15, 498
  ( 2119.97 -1319.41  1440.00     1.17 S7)  ; 15, 499
  ( 2107.12 -1279.68  1440.00     1.17 S7)  ; 15, 500
  ( 2097.78 -1236.44  1440.00     1.17 S7)  ; 15, 501
  ( 2094.27 -1223.58  1440.00     1.17 S7)  ; 15, 502
  ( 2088.43 -1207.22  1440.00     1.17 S7)  ; 15, 503
  ( 2077.92 -1176.84  1440.00     1.17 S7)  ; 15, 504
  ( 2074.41 -1169.82  1440.00     1.17 S7)  ; 15, 505
  ( 2068.57 -1144.11  1440.00     1.17 S7)  ; 15, 506
  ( 2066.23 -1132.43  1440.00     1.17 S7)  ; 15, 507
  ( 2063.90 -1120.74  1440.00     1.17 S7)  ; 15, 508
  ( 2056.89 -1099.70  1440.00     1.17 S7)  ; 15, 509
  ( 2047.54 -1072.83  1440.00     1.17 S7)  ; 15, 510
  ( 2046.37 -1065.81  1440.00     1.17 S7)  ; 15, 511
  ( 2040.53 -1047.12  1440.00     1.17 S7)  ; 15, 512
  ( 2038.20 -1045.95  1440.00     1.17 S7)  ; 15, 513
  ( 1998.99  -913.89  1440.00     1.17 S7)  ; 15, 514
  ( 1986.14  -878.83  1440.00     1.17 S7)  ; 15, 515
  ( 1979.13  -864.80  1440.00     1.17 S7)  ; 15, 516
  ( 1972.12  -856.62  1440.00     1.17 S7)  ; 15, 517
  ( 1966.28  -843.77  1440.00     1.17 S7)  ; 15, 518
  ( 1963.94  -837.93  1440.00     1.17 S7)  ; 15, 519
  ( 1954.60  -816.89  1440.00     1.17 S7)  ; 15, 520
  ( 1947.59  -792.35  1440.00     1.17 S7)  ; 15, 521
  ( 1938.24  -771.31  1440.00     1.17 S7)  ; 15, 522
  ( 1931.23  -761.96  1440.00     1.17 S7)  ; 15, 523
  ( 1927.73  -756.12  1440.00     1.17 S7)  ; 15, 524
  ( 1924.22  -749.11  1440.00     1.17 S7)  ; 15, 525
  ( 1913.71  -730.41  1440.00     1.17 S7)  ; 15, 526
  ( 1877.49  -650.94  1440.00     1.17 S7)  ; 15, 527
  ( 1872.82  -646.27  1440.00     1.17 S7)  ; 15, 528
  ( 1788.06  -447.59  1440.00     1.17 S7)  ; 15, 529
  ( 1784.55  -445.26  1440.00     1.17 S7)  ; 15, 530
  ( 1783.38  -441.75  1440.00     1.17 S7)  ; 15, 531
  ( 1782.21  -440.58  1440.00     1.17 S7)  ; 15, 532
  ( 1782.21  -442.92  1440.00     1.17 S7)  ; 15, 533 Closure point
)  ;  End of contour

("Layer2-3"
  (Color RGB (255, 255, 128))
  (Closed)
  (GUID "04DD02B7C6BD41709F5A15DA647A33D6")
  (MBFObjectType 5)
  (FillDensity 0)
  (Resolution 1.168658)
  ( 1721.47  -449.93  1440.00     1.17 S7)  ; 16, 1
  ( 1719.13  -449.93  1440.00     1.17 S7)  ; 16, 2
  ( 1552.07  -473.30  1440.00     1.17 S7)  ; 16, 3
  ( 1549.73  -473.30  1440.00     1.17 S7)  ; 16, 4
  ( 1552.07  -474.47  1440.00     1.17 S7)  ; 16, 5
  ( 1610.48  -661.46  1440.00     1.17 S7)  ; 16, 6
  ( 1615.16  -674.31  1440.00     1.17 S7)  ; 16, 7
  ( 1618.66  -689.51  1440.00     1.17 S7)  ; 16, 8
  ( 1623.33  -703.53  1440.00     1.17 S7)  ; 16, 9
  ( 1626.84  -721.06  1440.00     1.17 S7)  ; 16, 10
  ( 1630.34  -728.07  1440.00     1.17 S7)  ; 16, 11
  ( 1640.86  -770.14  1440.00     1.17 S7)  ; 16, 12
  ( 1644.36  -783.00  1440.00     1.17 S7)  ; 16, 13
  ( 1658.38  -848.44  1440.00     1.17 S7)  ; 16, 14
  ( 1665.39  -910.38  1440.00     1.17 S7)  ; 16, 15
  ( 1667.73  -923.24  1440.00     1.17 S7)  ; 16, 16
  ( 1673.57  -964.14  1440.00     1.17 S7)  ; 16, 17
  ( 1678.24  -989.85  1440.00     1.17 S7)  ; 16, 18
  ( 1721.47 -1082.17  1440.00     1.17 S7)  ; 16, 19
  ( 1724.97 -1085.68  1440.00     1.17 S7)  ; 16, 20
  ( 1832.97 -1388.36  1440.00     1.17 S7)  ; 16, 21
  ( 1832.97 -1396.54  1440.00     1.17 S7)  ; 16, 22
  ( 1852.83 -1488.87  1440.00     1.17 S7)  ; 16, 23
  ( 1852.83 -1497.05  1440.00     1.17 S7)  ; 16, 24
  ( 1966.66 -1961.01  1440.00     1.17 S7)  ; 16, 25
  ( 1966.66 -1964.51  1440.00     1.17 S7)  ; 16, 26
  ( 2068.81 -2403.93  1440.00     1.17 S7)  ; 16, 27
  ( 2068.81 -2412.11  1440.00     1.17 S7)  ; 16, 28
  ( 2162.79 -2853.86  1440.00     1.17 S7)  ; 16, 29
  ( 2160.45 -2857.37  1440.00     1.17 S7)  ; 16, 30
  ( 2196.02 -3306.13  1440.00     1.17 S7)  ; 16, 31
  ( 2193.68 -3309.64  1440.00     1.17 S7)  ; 16, 32
  ( 2216.39 -3758.40  1440.00     1.17 S7)  ; 16, 33
  ( 2217.56 -3759.57  1440.00     1.17 S7)  ; 16, 34
  ( 2118.78 -4151.07  1440.00     1.17 S7)  ; 16, 35
  ( 2115.27 -4153.41  1440.00     1.17 S7)  ; 16, 36
  ( 2090.09 -4453.75  1440.00     1.17 S7)  ; 16, 37
  ( 2086.58 -4457.26  1440.00     1.17 S7)  ; 16, 38
  ( 2099.43 -4578.80  1440.00     1.17 S7)  ; 16, 39
  ( 2097.10 -4585.81  1440.00     1.17 S7)  ; 16, 40
  ( 2047.38 -4973.81  1440.00     1.17 S7)  ; 16, 41
  ( 2042.71 -4976.14  1440.00     1.17 S7)  ; 16, 42
  ( 2043.88 -4977.31  1440.00     1.17 S7)  ; 16, 43
  ( 2012.85 -5234.42  1440.00     1.17 S7)  ; 16, 44
  ( 2011.68 -5235.58  1440.00     1.17 S7)  ; 16, 45
  ( 1870.74 -5344.72  1440.00     1.17 S7)  ; 16, 46
  ( 1838.70 -5361.90  1440.00     1.17 S7)  ; 16, 47
  ( 1814.59 -5383.69  1440.00     1.17 S7)  ; 16, 48
  ( 1638.05 -5508.44  1440.00     1.17 S7)  ; 16, 49
  ( 1470.61 -5550.16  1440.00     1.17 S7)  ; 16, 50
  ( 1361.91 -5567.08  1440.00     1.17 S7)  ; 16, 51
  ( 1141.86 -5532.26  1440.00     1.17 S7)  ; 16, 52
  ( 1015.13 -5472.04  1440.00     1.17 S7)  ; 16, 53
  (  984.66 -5544.11  1440.00     1.17 S7)  ; 16, 54
  (  978.82 -5540.60  1440.00     1.17 S7)  ; 16, 55
  (  981.16 -5545.28  1440.00     1.17 S7)  ; 16, 56
  (  944.94 -5646.95  1440.00     1.17 S7)  ; 16, 57
  (  949.61 -5646.95  1440.00     1.17 S7)  ; 16, 58
  ( 1117.84 -5739.28  1440.00     1.17 S7)  ; 16, 59
  ( 1130.69 -5743.95  1440.00     1.17 S7)  ; 16, 60
  ( 1158.73 -5761.48  1440.00     1.17 S7)  ; 16, 61
  ( 1175.08 -5766.16  1440.00     1.17 S7)  ; 16, 62
  ( 1184.43 -5767.32  1440.00     1.17 S7)  ; 16, 63
  ( 1194.94 -5770.83  1440.00     1.17 S7)  ; 16, 64
  ( 1233.50 -5794.20  1440.00     1.17 S7)  ; 16, 65
  ( 1242.84 -5802.38  1440.00     1.17 S7)  ; 16, 66
  ( 1333.96 -5844.46  1440.00     1.17 S7)  ; 16, 67
  ( 1328.12 -5844.46  1440.00     1.17 S7)  ; 16, 68
  ( 1411.07 -5854.97  1440.00     1.17 S7)  ; 16, 69
  ( 1413.41 -5852.64  1440.00     1.17 S7)  ; 16, 70
  ( 1435.60 -5856.14  1440.00     1.17 S7)  ; 16, 71
  ( 1450.79 -5853.80  1440.00     1.17 S7)  ; 16, 72
  ( 1477.66 -5853.80  1440.00     1.17 S7)  ; 16, 73
  ( 1495.18 -5857.31  1440.00     1.17 S7)  ; 16, 74
  ( 1516.21 -5857.31  1440.00     1.17 S7)  ; 16, 75
  ( 1534.90 -5854.97  1440.00     1.17 S7)  ; 16, 76
  ( 1551.26 -5850.30  1440.00     1.17 S7)  ; 16, 77
  ( 1559.44 -5846.79  1440.00     1.17 S7)  ; 16, 78
  ( 1568.78 -5843.29  1440.00     1.17 S7)  ; 16, 79
  ( 1581.63 -5838.61  1440.00     1.17 S7)  ; 16, 80
  ( 1593.31 -5832.77  1440.00     1.17 S7)  ; 16, 81
  ( 1603.83 -5824.59  1440.00     1.17 S7)  ; 16, 82
  ( 1630.70 -5812.90  1440.00     1.17 S7)  ; 16, 83
  ( 1657.57 -5803.55  1440.00     1.17 S7)  ; 16, 84
  ( 1669.25 -5798.88  1440.00     1.17 S7)  ; 16, 85
  ( 1694.95 -5790.70  1440.00     1.17 S7)  ; 16, 86
  ( 1701.96 -5789.53  1440.00     1.17 S7)  ; 16, 87
  ( 1717.15 -5784.85  1440.00     1.17 S7)  ; 16, 88
  ( 1735.84 -5774.34  1440.00     1.17 S7)  ; 16, 89
  ( 1744.02 -5770.83  1440.00     1.17 S7)  ; 16, 90
  ( 1754.53 -5767.32  1440.00     1.17 S7)  ; 16, 91
  ( 1767.38 -5762.65  1440.00     1.17 S7)  ; 16, 92
  ( 1777.90 -5755.64  1440.00     1.17 S7)  ; 16, 93
  ( 1784.91 -5750.96  1440.00     1.17 S7)  ; 16, 94
  ( 1821.12 -5726.42  1440.00     1.17 S7)  ; 16, 95
  ( 1826.96 -5722.92  1440.00     1.17 S7)  ; 16, 96
  ( 1845.66 -5711.23  1440.00     1.17 S7)  ; 16, 97
  ( 1856.17 -5704.22  1440.00     1.17 S7)  ; 16, 98
  ( 1860.84 -5701.88  1440.00     1.17 S7)  ; 16, 99
  ( 1873.69 -5692.53  1440.00     1.17 S7)  ; 16, 100
  ( 1880.70 -5686.69  1440.00     1.17 S7)  ; 16, 101
  ( 1897.06 -5665.65  1440.00     1.17 S7)  ; 16, 102
  ( 1906.40 -5659.81  1440.00     1.17 S7)  ; 16, 103
  ( 1914.58 -5653.96  1440.00     1.17 S7)  ; 16, 104
  ( 1919.25 -5651.63  1440.00     1.17 S7)  ; 16, 105
  ( 1923.93 -5649.29  1440.00     1.17 S7)  ; 16, 106
  ( 1925.10 -5648.12  1440.00     1.17 S7)  ; 16, 107
  ( 1926.26 -5645.78  1440.00     1.17 S7)  ; 16, 108
  ( 1930.94 -5632.93  1440.00     1.17 S7)  ; 16, 109
  ( 1935.61 -5621.24  1440.00     1.17 S7)  ; 16, 110
  ( 1939.11 -5609.56  1440.00     1.17 S7)  ; 16, 111
  ( 1942.62 -5603.71  1440.00     1.17 S7)  ; 16, 112
  ( 1944.96 -5599.04  1440.00     1.17 S7)  ; 16, 113
  ( 1951.97 -5585.01  1440.00     1.17 S7)  ; 16, 114
  ( 1960.14 -5558.13  1440.00     1.17 S7)  ; 16, 115
  ( 1965.98 -5544.11  1440.00     1.17 S7)  ; 16, 116
  ( 1970.66 -5534.76  1440.00     1.17 S7)  ; 16, 117
  ( 1982.34 -5524.24  1440.00     1.17 S7)  ; 16, 118
  ( 1989.35 -5514.89  1440.00     1.17 S7)  ; 16, 119
  ( 1998.69 -5502.04  1440.00     1.17 S7)  ; 16, 120
  ( 2003.37 -5493.86  1440.00     1.17 S7)  ; 16, 121
  ( 2008.04 -5488.01  1440.00     1.17 S7)  ; 16, 122
  ( 2009.21 -5485.68  1440.00     1.17 S7)  ; 16, 123
  ( 2010.38 -5484.51  1440.00     1.17 S7)  ; 16, 124
  ( 2011.55 -5483.34  1440.00     1.17 S7)  ; 16, 125
  ( 2015.05 -5478.67  1440.00     1.17 S7)  ; 16, 126
  ( 2025.56 -5472.82  1440.00     1.17 S7)  ; 16, 127
  ( 2029.07 -5470.48  1440.00     1.17 S7)  ; 16, 128
  ( 2036.08 -5466.98  1440.00     1.17 S7)  ; 16, 129
  ( 2041.92 -5463.47  1440.00     1.17 S7)  ; 16, 130
  ( 2054.77 -5456.46  1440.00     1.17 S7)  ; 16, 131
  ( 2069.96 -5444.77  1440.00     1.17 S7)  ; 16, 132
  ( 2082.81 -5441.27  1440.00     1.17 S7)  ; 16, 133
  ( 2089.82 -5440.10  1440.00     1.17 S7)  ; 16, 134
  ( 2098.00 -5436.59  1440.00     1.17 S7)  ; 16, 135
  ( 2099.16 -5434.26  1440.00     1.17 S7)  ; 16, 136
  ( 2112.53 -5399.20  1440.00     1.17 S7)  ; 16, 137
  ( 2121.88 -5385.17  1440.00     1.17 S7)  ; 16, 138
  ( 2124.21 -5376.99  1440.00     1.17 S7)  ; 16, 139
  ( 2128.89 -5366.47  1440.00     1.17 S7)  ; 16, 140
  ( 2137.06 -5351.28  1440.00     1.17 S7)  ; 16, 141
  ( 2141.74 -5345.44  1440.00     1.17 S7)  ; 16, 142
  ( 2145.24 -5337.26  1440.00     1.17 S7)  ; 16, 143
  ( 2146.41 -5333.75  1440.00     1.17 S7)  ; 16, 144
  ( 2147.58 -5332.58  1440.00     1.17 S7)  ; 16, 145
  ( 2174.45 -5281.16  1440.00     1.17 S7)  ; 16, 146
  ( 2195.48 -5187.67  1440.00     1.17 S7)  ; 16, 147
  ( 2213.00 -5116.38  1440.00     1.17 S7)  ; 16, 148
  ( 2217.67 -5112.88  1440.00     1.17 S7)  ; 16, 149
  ( 2221.18 -5033.41  1440.00     1.17 S7)  ; 16, 150
  ( 2226.37 -4831.23  1440.00     1.17 S7)  ; 16, 151
  ( 2212.35 -4681.64  1440.00     1.17 S7)  ; 16, 152
  ( 2206.51 -4597.50  1440.00     1.17 S7)  ; 16, 153
  ( 2195.34 -4387.14  1440.00     1.17 S7)  ; 16, 154
  ( 2216.37 -4304.16  1440.00     1.17 S7)  ; 16, 155
  ( 2237.40 -4221.19  1440.00     1.17 S7)  ; 16, 156
  ( 2292.82 -4118.35  1440.00     1.17 S7)  ; 16, 157
  ( 2320.86 -4080.95  1440.00     1.17 S7)  ; 16, 158
  ( 2326.70 -4016.67  1440.00     1.17 S7)  ; 16, 159
  ( 2329.04 -3944.22  1440.00     1.17 S7)  ; 16, 160
  ( 2344.22 -3860.07  1440.00     1.17 S7)  ; 16, 161
  ( 2357.07 -3763.08  1440.00     1.17 S7)  ; 16, 162
  ( 2357.59 -3619.33  1440.00     1.17 S7)  ; 16, 163
  ( 2363.43 -3543.37  1440.00     1.17 S7)  ; 16, 164
  ( 2355.25 -3446.37  1440.00     1.17 S7)  ; 16, 165
  ( 2348.25 -3349.37  1440.00     1.17 S7)  ; 16, 166
  ( 2321.89 -3073.57  1440.00     1.17 S7)  ; 16, 167
  ( 2319.56 -2894.76  1440.00     1.17 S7)  ; 16, 168
  ( 2307.22 -2651.68  1440.00     1.17 S7)  ; 16, 169
  ( 2279.18 -2464.70  1440.00     1.17 S7)  ; 16, 170
  ( 2246.99 -2240.31  1440.00     1.17 S7)  ; 16, 171
  ( 2207.27 -2068.52  1440.00     1.17 S7)  ; 16, 172
  ( 2129.51 -1761.16  1440.00     1.17 S7)  ; 16, 173
  ( 2099.14 -1636.12  1440.00     1.17 S7)  ; 16, 174
  ( 2055.26 -1487.70  1440.00     1.17 S7)  ; 16, 175
  ( 1945.45 -1322.92  1440.00     1.17 S7)  ; 16, 176
  ( 1960.63 -1207.22  1440.00     1.17 S7)  ; 16, 177
  ( 1915.59 -1034.26  1440.00     1.17 S7)  ; 16, 178
  ( 1885.21  -841.43  1440.00     1.17 S7)  ; 16, 179
  ( 1832.64  -718.72  1440.00     1.17 S7)  ; 16, 180
  ( 1719.84  -454.60  1440.00     1.17 S7)  ; 16, 181 Closure point
)  ;  End of contour

("Layer6"
  (Color Red)
  (Closed)
  (GUID "4364E03E408646A4A710B13F5FE5410C")
  (MBFObjectType 5)
  (FillDensity 0)
  (Resolution 1.168658)
  ( 1069.13  -496.68  1440.00     1.17 S7)  ; 17, 1
  ( 1236.70  -815.72  1440.00     1.17 S7)  ; 17, 2
  ( 1306.80  -976.99  1440.00     1.17 S7)  ; 17, 3
  ( 1496.57 -1297.21  1440.00     1.17 S7)  ; 17, 4
  ( 1535.12 -1451.47  1440.00     1.17 S7)  ; 17, 5
  ( 1599.89 -1768.18  1440.00     1.17 S7)  ; 17, 6
  ( 1630.27 -1938.80  1440.00     1.17 S7)  ; 17, 7
  ( 1692.70 -2311.60  1440.00     1.17 S7)  ; 17, 8
  ( 1785.51 -2756.86  1440.00     1.17 S7)  ; 17, 9
  ( 1909.86 -3198.61  1440.00     1.17 S7)  ; 17, 10
  ( 1950.09 -3645.04  1440.00     1.17 S7)  ; 17, 11
  ( 1947.11 -4090.30  1440.00     1.17 S7)  ; 17, 12
  ( 1989.68 -4426.87  1440.00     1.17 S7)  ; 17, 13
  ( 1986.17 -4593.99  1440.00     1.17 S7)  ; 17, 14
  ( 1897.90 -4979.65  1440.00     1.17 S7)  ; 17, 15
  ( 1828.33 -5173.65  1440.00     1.17 S7)  ; 17, 16
  ( 1608.05 -5330.25  1440.00     1.17 S7)  ; 17, 17
  ( 1327.67 -5405.04  1440.00     1.17 S7)  ; 17, 18
  ( 1094.02 -5366.47  1440.00     1.17 S7)  ; 17, 19
  ( 1186.31 -5130.40  1440.00     1.17 S7)  ; 17, 20
  ( 1512.25 -5161.96  1440.00     1.17 S7)  ; 17, 21
  ( 1710.85 -4972.64  1440.00     1.17 S7)  ; 17, 22
  ( 1796.65 -4770.46  1440.00     1.17 S7)  ; 17, 23
  ( 1824.69 -4539.06  1440.00     1.17 S7)  ; 17, 24
  ( 1846.23 -4381.30  1440.00     1.17 S7)  ; 17, 25
  ( 1778.47 -4105.49  1440.00     1.17 S7)  ; 17, 26
  ( 1738.10 -3916.17  1440.00     1.17 S7)  ; 17, 27
  ( 1729.92 -3627.51  1440.00     1.17 S7)  ; 17, 28
  ( 1711.75 -3366.90  1440.00     1.17 S7)  ; 17, 29
  ( 1672.03 -3175.24  1440.00     1.17 S7)  ; 17, 30
  ( 1576.75 -2845.68  1440.00     1.17 S7)  ; 17, 31
  ( 1485.63 -2693.75  1440.00     1.17 S7)  ; 17, 32
  ( 1399.69 -2343.16  1440.00     1.17 S7)  ; 17, 33
  ( 1385.67 -2183.05  1440.00     1.17 S7)  ; 17, 34
  ( 1326.61 -1750.65  1440.00     1.17 S7)  ; 17, 35
  ( 1245.35 -1362.65  1440.00     1.17 S7)  ; 17, 36
  ( 1079.97  -955.96  1440.00     1.17 S7)  ; 17, 37
  (  922.78  -549.27  1440.00     1.17 S7)  ; 17, 38 Closure point
)  ;  End of contour

("Layer5"
  (Color Blue)
  (Closed)
  (GUID "1B1FFA1FA0D64FF68EB275ECE2CAF835")
  (MBFObjectType 5)
  (FillDensity 0)
  (Resolution 1.168658)
  ( 1368.40  -476.81  1440.00     1.17 S7)  ; 18, 1
  ( 1472.37  -848.44  1440.00     1.17 S7)  ; 18, 2
  ( 1530.78  -998.03  1440.00     1.17 S7)  ; 18, 3
  ( 1624.76 -1188.52  1440.00     1.17 S7)  ; 18, 4
  ( 1705.37 -1429.27  1440.00     1.17 S7)  ; 18, 5
  ( 1779.48 -1706.24  1440.00     1.17 S7)  ; 18, 6
  ( 1804.01 -1840.63  1440.00     1.17 S7)  ; 18, 7
  ( 1880.47 -2158.51  1440.00     1.17 S7)  ; 18, 8
  ( 1909.67 -2274.21  1440.00     1.17 S7)  ; 18, 9
  ( 1993.13 -2634.15  1440.00     1.17 S7)  ; 18, 10
  ( 2020.00 -2756.86  1440.00     1.17 S7)  ; 18, 11
  ( 2081.27 -3045.52  1440.00     1.17 S7)  ; 18, 12
  ( 2113.98 -3188.10  1440.00     1.17 S7)  ; 18, 13
  ( 2122.67 -3525.84  1440.00     1.17 S7)  ; 18, 14
  ( 2118.00 -3622.84  1440.00     1.17 S7)  ; 18, 15
  ( 2113.84 -3934.87  1440.00     1.17 S7)  ; 18, 16
  ( 2115.01 -4155.74  1440.00     1.17 S7)  ; 18, 17
  ( 2092.16 -4468.94  1440.00     1.17 S7)  ; 18, 18
  ( 2096.84 -4586.98  1440.00     1.17 S7)  ; 18, 19
  ( 2037.77 -5008.86  1440.00     1.17 S7)  ; 18, 20
  ( 2014.93 -5235.58  1440.00     1.17 S7)  ; 18, 21
  ( 1810.48 -5387.51  1440.00     1.17 S7)  ; 18, 22
  ( 1625.25 -5524.24  1440.00     1.17 S7)  ; 18, 23
  ( 1353.05 -5567.48  1440.00     1.17 S7)  ; 18, 24
  ( 1145.10 -5531.25  1440.00     1.17 S7)  ; 18, 25
  ( 1018.28 -5470.48  1440.00     1.17 S7)  ; 18, 26
  ( 1095.38 -5368.81  1440.00     1.17 S7)  ; 18, 27
  ( 1324.36 -5405.04  1440.00     1.17 S7)  ; 18, 28
  ( 1610.58 -5326.74  1440.00     1.17 S7)  ; 18, 29
  ( 1827.87 -5174.81  1440.00     1.17 S7)  ; 18, 30
  ( 1900.82 -4973.81  1440.00     1.17 S7)  ; 18, 31
  ( 1947.55 -4761.11  1440.00     1.17 S7)  ; 18, 32
  ( 1990.12 -4597.50  1440.00     1.17 S7)  ; 18, 33
  ( 1990.12 -4424.54  1440.00     1.17 S7)  ; 18, 34
  ( 1964.42 -4244.56  1440.00     1.17 S7)  ; 18, 35
  ( 1947.41 -4090.30  1440.00     1.17 S7)  ; 18, 36
  ( 1947.41 -3857.74  1440.00     1.17 S7)  ; 18, 37
  ( 1951.43 -3642.70  1440.00     1.17 S7)  ; 18, 38
  ( 1930.41 -3445.20  1440.00     1.17 S7)  ; 18, 39
  ( 1911.06 -3192.77  1440.00     1.17 S7)  ; 18, 40
  ( 1845.64 -2971.89  1440.00     1.17 S7)  ; 18, 41
  ( 1785.41 -2747.51  1440.00     1.17 S7)  ; 18, 42
  ( 1732.84 -2497.42  1440.00     1.17 S7)  ; 18, 43
  ( 1694.80 -2320.95  1440.00     1.17 S7)  ; 18, 44
  ( 1650.41 -2059.17  1440.00     1.17 S7)  ; 18, 45
  ( 1597.19 -1744.80  1440.00     1.17 S7)  ; 18, 46
  ( 1562.14 -1582.36  1440.00     1.17 S7)  ; 18, 47
  ( 1497.23 -1291.36  1440.00     1.17 S7)  ; 18, 48
  ( 1372.23 -1084.51  1440.00     1.17 S7)  ; 18, 49
  ( 1304.99  -960.63  1440.00     1.17 S7)  ; 18, 50
  ( 1195.17  -731.58  1440.00     1.17 S7)  ; 18, 51
  ( 1128.58  -604.19  1440.00     1.17 S7)  ; 18, 52
  ( 1071.86  -499.01  1440.00     1.17 S7)  ; 18, 53 Closure point
)  ;  End of contour

("Layer4"
  (Color White)
  (Closed)
  (GUID "60FE74D8468F47318F2AB72E465F73C0")
  (MBFObjectType 5)
  (FillDensity 0)
  (Resolution 1.168658)
  ( 1370.93  -476.81  1440.00     1.17 S7)  ; 19, 1
  ( 1550.84  -467.46  1440.00     1.17 S7)  ; 19, 2
  ( 1623.27  -704.70  1440.00     1.17 S7)  ; 19, 3
  ( 1658.32  -850.78  1440.00     1.17 S7)  ; 19, 4
  ( 1667.66  -922.07  1440.00     1.17 S7)  ; 19, 5
  ( 1681.68  -986.34  1440.00     1.17 S7)  ; 19, 6
  ( 1741.78 -1118.40  1440.00     1.17 S7)  ; 19, 7
  ( 1831.73 -1383.69  1440.00     1.17 S7)  ; 19, 8
  ( 1890.66 -1644.30  1440.00     1.17 S7)  ; 19, 9
  ( 1925.71 -1789.21  1440.00     1.17 S7)  ; 19, 10
  ( 2005.66 -2126.95  1440.00     1.17 S7)  ; 19, 11
  ( 2023.19 -2212.27  1440.00     1.17 S7)  ; 19, 12
  ( 2068.10 -2405.10  1440.00     1.17 S7)  ; 19, 13
  ( 2105.48 -2595.59  1440.00     1.17 S7)  ; 19, 14
  ( 2164.41 -2856.20  1440.00     1.17 S7)  ; 19, 15
  ( 2174.92 -3052.53  1440.00     1.17 S7)  ; 19, 16
  ( 2195.30 -3308.47  1440.00     1.17 S7)  ; 19, 17
  ( 2202.31 -3488.44  1440.00     1.17 S7)  ; 19, 18
  ( 2216.85 -3756.06  1440.00     1.17 S7)  ; 19, 19
  ( 2174.79 -3929.02  1440.00     1.17 S7)  ; 19, 20
  ( 2115.73 -4160.42  1440.00     1.17 S7)  ; 19, 21
  ( 2115.73 -3846.05  1440.00     1.17 S7)  ; 19, 22
  ( 2118.06 -3655.56  1440.00     1.17 S7)  ; 19, 23
  ( 2121.57 -3483.77  1440.00     1.17 S7)  ; 19, 24
  ( 2115.07 -3190.43  1440.00     1.17 S7)  ; 19, 25
  ( 2070.68 -2995.27  1440.00     1.17 S7)  ; 19, 26
  ( 2020.96 -2753.35  1440.00     1.17 S7)  ; 19, 27
  ( 1970.73 -2532.48  1440.00     1.17 S7)  ; 19, 28
  ( 1874.28 -2137.47  1440.00     1.17 S7)  ; 19, 29
  ( 1777.83 -1699.23  1440.00     1.17 S7)  ; 19, 30
  ( 1705.92 -1424.59  1440.00     1.17 S7)  ; 19, 31
  ( 1626.48 -1188.52  1440.00     1.17 S7)  ; 19, 32
  ( 1528.86  -992.19  1440.00     1.17 S7)  ; 19, 33
  ( 1470.45  -836.76  1440.00     1.17 S7)  ; 19, 34
  ( 1430.73  -688.34  1440.00     1.17 S7)  ; 19, 35
  ( 1366.99  -479.15  1440.00     1.17 S7)  ; 19, 36 Closure point
)  ;  End of contour

("Layer1"
  (Color White)
  (Closed)
  (GUID "743670E3F57E4A53BDFDD71F153FBEC5")
  (MBFObjectType 5)
  (FillDensity 0)
  (Resolution 2.08559)
  ( 1574.80  -340.99  1200.00     2.09 S6)  ; 20, 1
  ( 1493.46  -430.67  1200.00     2.09 S6)  ; 20, 2
  ( 1779.19  -835.28  1200.00     2.09 S6)  ; 20, 3
  ( 1860.53 -1050.09  1200.00     2.09 S6)  ; 20, 4
  ( 1929.35 -1548.55  1200.00     2.09 S6)  ; 20, 5
  ( 2114.97 -1794.65  1200.00     2.09 S6)  ; 20, 6
  ( 2300.59 -2313.96  1200.00     2.09 S6)  ; 20, 7
  ( 2350.64 -2583.00  1200.00     2.09 S6)  ; 20, 8
  ( 2400.69 -2933.38  1200.00     2.09 S6)  ; 20, 9
  ( 2423.63 -3229.53  1200.00     2.09 S6)  ; 20, 10
  ( 2486.20 -3454.78  1200.00     2.09 S6)  ; 20, 11
  ( 2540.43 -3838.53  1200.00     2.09 S6)  ; 20, 12
  ( 2569.63 -4355.75  1200.00     2.09 S6)  ; 20, 13
  ( 2515.40 -4574.74  1200.00     2.09 S6)  ; 20, 14
  ( 2400.69 -4770.78  1200.00     2.09 S6)  ; 20, 15
  ( 2365.24 -5004.37  1200.00     2.09 S6)  ; 20, 16
  ( 2361.07 -5283.84  1200.00     2.09 S6)  ; 20, 17
  ( 2196.31 -5778.12  1200.00     2.09 S6)  ; 20, 18
  ( 1989.83 -5978.34  1200.00     2.09 S6)  ; 20, 19
  ( 1810.47 -6007.54  1200.00     2.09 S6)  ; 20, 20
  ( 1658.22 -5930.37  1200.00     2.09 S6)  ; 20, 21
  ( 1297.42 -5721.81  1200.00     2.09 S6)  ; 20, 22
  (  951.21 -5538.28  1200.00     2.09 S6)  ; 20, 23
  (  780.19 -5475.71  1200.00     2.09 S6)  ; 20, 24
  (  730.14 -5602.94  1200.00     2.09 S6)  ; 20, 25
  (  863.61 -5652.99  1200.00     2.09 S6)  ; 20, 26
  (  982.49 -5688.45  1200.00     2.09 S6)  ; 20, 27
  ( 1216.08 -5832.35  1200.00     2.09 S6)  ; 20, 28
  ( 1324.53 -5915.77  1200.00     2.09 S6)  ; 20, 29
  ( 1601.91 -6034.65  1200.00     2.09 S6)  ; 20, 30
  ( 1835.50 -6124.33  1200.00     2.09 S6)  ; 20, 31
  ( 1929.35 -6084.71  1200.00     2.09 S6)  ; 20, 32
  ( 2087.85 -5999.20  1200.00     2.09 S6)  ; 20, 33
  ( 2206.73 -5928.29  1200.00     2.09 S6)  ; 20, 34
  ( 2302.67 -5801.07  1200.00     2.09 S6)  ; 20, 35
  ( 2409.04 -5586.25  1200.00     2.09 S6)  ; 20, 36
  ( 2486.20 -5342.24  1200.00     2.09 S6)  ; 20, 37
  ( 2548.77 -5198.33  1200.00     2.09 S6)  ; 20, 38
  ( 2561.28 -5104.48  1200.00     2.09 S6)  ; 20, 39
  ( 2515.40 -4979.35  1200.00     2.09 S6)  ; 20, 40
  ( 2479.95 -4925.12  1200.00     2.09 S6)  ; 20, 41
  ( 2515.40 -4739.50  1200.00     2.09 S6)  ; 20, 42
  ( 2530.00 -4683.19  1200.00     2.09 S6)  ; 20, 43
  ( 2615.51 -4568.48  1200.00     2.09 S6)  ; 20, 44
  ( 2659.31 -4437.09  1200.00     2.09 S6)  ; 20, 45
  ( 2657.22 -4301.53  1200.00     2.09 S6)  ; 20, 46
  ( 2675.99 -4224.36  1200.00     2.09 S6)  ; 20, 47
  ( 2673.91 -4057.51  1200.00     2.09 S6)  ; 20, 48
  ( 2661.39 -3738.42  1200.00     2.09 S6)  ; 20, 49
  ( 2650.96 -3650.82  1200.00     2.09 S6)  ; 20, 50
  ( 2615.51 -3475.63  1200.00     2.09 S6)  ; 20, 51
  ( 2613.42 -3390.13  1200.00     2.09 S6)  ; 20, 52
  ( 2577.97 -3227.45  1200.00     2.09 S6)  ; 20, 53
  ( 2490.37 -3135.68  1200.00     2.09 S6)  ; 20, 54
  ( 2538.34 -3039.75  1200.00     2.09 S6)  ; 20, 55
  ( 2565.45 -3014.72  1200.00     2.09 S6)  ; 20, 56
  ( 2513.31 -2779.05  1200.00     2.09 S6)  ; 20, 57
  ( 2465.35 -2597.60  1200.00     2.09 S6)  ; 20, 58
  ( 2442.40 -2380.70  1200.00     2.09 S6)  ; 20, 59
  ( 2363.15 -2140.86  1200.00     2.09 S6)  ; 20, 60
  ( 2250.53 -1828.02  1200.00     2.09 S6)  ; 20, 61
  ( 2177.53 -1642.40  1200.00     2.09 S6)  ; 20, 62
  ( 2046.14 -1521.44  1200.00     2.09 S6)  ; 20, 63
  ( 2031.54 -1258.65  1200.00     2.09 S6)  ; 20, 64
  ( 2021.11 -1125.17  1200.00     2.09 S6)  ; 20, 65
  ( 1900.15  -856.13  1200.00     2.09 S6)  ; 20, 66
  ( 1827.15  -676.77  1200.00     2.09 S6)  ; 20, 67
  ( 1743.73  -539.12  1200.00     2.09 S6)  ; 20, 68
  ( 1674.91  -445.27  1200.00     2.09 S6)  ; 20, 69 Closure point
)  ;  End of contour

("Layer2-3"
  (Color RGB (255, 255, 128))
  (Closed)
  (GUID "CD93AA1343104B0B9A220A136550D085")
  (MBFObjectType 5)
  (FillDensity 0)
  (Resolution 2.08559)
  ( 1495.55  -432.76  1200.00     2.09 S6)  ; 21, 1
  ( 1328.70  -518.27  1200.00     2.09 S6)  ; 21, 2
  ( 1505.97  -829.02  1200.00     2.09 S6)  ; 21, 3
  ( 1645.71 -1123.09  1200.00     2.09 S6)  ; 21, 4
  ( 1739.56 -1383.79  1200.00     2.09 S6)  ; 21, 5
  ( 1810.47 -1548.55  1200.00     2.09 S6)  ; 21, 6
  ( 1912.66 -1798.82  1200.00     2.09 S6)  ; 21, 7
  ( 2092.02 -2167.97  1200.00     2.09 S6)  ; 21, 8
  ( 2160.85 -2443.27  1200.00     2.09 S6)  ; 21, 9
  ( 2194.22 -2772.79  1200.00     2.09 S6)  ; 21, 10
  ( 2235.93 -2987.61  1200.00     2.09 S6)  ; 21, 11
  ( 2290.16 -3214.94  1200.00     2.09 S6)  ; 21, 12
  ( 2375.67 -3525.69  1200.00     2.09 S6)  ; 21, 13
  ( 2363.15 -3711.31  1200.00     2.09 S6)  ; 21, 14
  ( 2411.12 -4136.77  1200.00     2.09 S6)  ; 21, 15
  ( 2404.86 -4430.84  1200.00     2.09 S6)  ; 21, 16
  ( 2315.18 -4789.56  1200.00     2.09 S6)  ; 21, 17
  ( 2248.44 -5104.48  1200.00     2.09 S6)  ; 21, 18
  ( 2198.39 -5377.69  1200.00     2.09 S6)  ; 21, 19
  ( 2060.74 -5680.10  1200.00     2.09 S6)  ; 21, 20
  ( 1868.87 -5815.67  1200.00     2.09 S6)  ; 21, 21
  ( 1487.20 -5709.30  1200.00     2.09 S6)  ; 21, 22
  (  871.95 -5321.38  1200.00     2.09 S6)  ; 21, 23
  (  779.94 -5477.10  1200.00     2.09 S6)  ; 21, 24
  (  988.50 -5556.35  1200.00     2.09 S6)  ; 21, 25
  ( 1384.76 -5771.17  1200.00     2.09 S6)  ; 21, 26
  ( 1812.31 -6006.84  1200.00     2.09 S6)  ; 21, 27
  ( 1989.58 -5973.47  1200.00     2.09 S6)  ; 21, 28
  ( 2194.10 -5776.41  1200.00     2.09 S6)  ; 21, 29
  ( 2358.86 -5298.81  1200.00     2.09 S6)  ; 21, 30
  ( 2365.12 -5019.34  1200.00     2.09 S6)  ; 21, 31
  ( 2400.57 -4766.98  1200.00     2.09 S6)  ; 21, 32
  ( 2511.84 -4578.29  1200.00     2.09 S6)  ; 21, 33
  ( 2572.33 -4371.81  1200.00     2.09 S6)  ; 21, 34
  ( 2541.04 -3827.47  1200.00     2.09 S6)  ; 21, 35
  ( 2495.31 -3485.49  1200.00     2.09 S6)  ; 21, 36
  ( 2420.23 -3226.88  1200.00     2.09 S6)  ; 21, 37
  ( 2403.54 -2922.38  1200.00     2.09 S6)  ; 21, 38
  ( 2357.66 -2607.46  1200.00     2.09 S6)  ; 21, 39
  ( 2297.49 -2323.57  1200.00     2.09 S6)  ; 21, 40
  ( 2116.05 -1798.00  1200.00     2.09 S6)  ; 21, 41
  ( 1928.34 -1541.47  1200.00     2.09 S6)  ; 21, 42
  ( 1860.52 -1054.26  1200.00     2.09 S6)  ; 21, 43
  ( 1781.27  -837.36  1200.00     2.09 S6)  ; 21, 44 Closure point
)  ;  End of contour

("Layer6"
  (Color Red)
  (Closed)
  (GUID "757DD2B911BF4E7DB677E2321AE439E4")
  (MBFObjectType 5)
  (FillDensity 0)
  (Resolution 2.08559)
  ( 1562.03 -5529.24  1200.00     2.09 S6)  ; 22, 1
  ( 1801.88 -5362.39  1200.00     2.09 S6)  ; 22, 2
  ( 1983.32 -5049.55  1200.00     2.09 S6)  ; 22, 3
  ( 2037.55 -4836.82  1200.00     2.09 S6)  ; 22, 4
  ( 2037.55 -4596.98  1200.00     2.09 S6)  ; 22, 5
  ( 1989.58 -4267.46  1200.00     2.09 S6)  ; 22, 6
  ( 1876.96 -4115.21  1200.00     2.09 S6)  ; 22, 7
  ( 1866.53 -3900.39  1200.00     2.09 S6)  ; 22, 8
  ( 1741.40 -3641.78  1200.00     2.09 S6)  ; 22, 9
  ( 1657.97 -3418.62  1200.00     2.09 S6)  ; 22, 10
  ( 1605.83 -3295.57  1200.00     2.09 S6)  ; 22, 11
  ( 1514.07 -2916.00  1200.00     2.09 S6)  ; 22, 12
  ( 1436.90 -2713.69  1200.00     2.09 S6)  ; 22, 13
  ( 1307.59 -2421.71  1200.00     2.09 S6)  ; 22, 14
  ( 1163.69 -2158.93  1200.00     2.09 S6)  ; 22, 15
  ( 1142.83 -2060.90  1200.00     2.09 S6)  ; 22, 16
  ( 1038.55 -1743.89  1200.00     2.09 S6)  ; 22, 17
  (  907.16 -1464.42  1200.00     2.09 S6)  ; 22, 18
  (  809.14 -1095.27  1200.00     2.09 S6)  ; 22, 19
  (  619.35  -794.95  1200.00     2.09 S6)  ; 22, 20
  (  965.56  -642.70  1200.00     2.09 S6)  ; 22, 21
  ( 1230.43 -1038.96  1200.00     2.09 S6)  ; 22, 22
  ( 1376.42 -1391.43  1200.00     2.09 S6)  ; 22, 23
  ( 1559.95 -1864.86  1200.00     2.09 S6)  ; 22, 24
  ( 1635.03 -2083.84  1200.00     2.09 S6)  ; 22, 25
  ( 1833.16 -2644.87  1200.00     2.09 S6)  ; 22, 26
  ( 1862.36 -2817.97  1200.00     2.09 S6)  ; 22, 27
  ( 2012.52 -3370.65  1200.00     2.09 S6)  ; 22, 28
  ( 2062.58 -3579.21  1200.00     2.09 S6)  ; 22, 29
  ( 2175.20 -4125.64  1200.00     2.09 S6)  ; 22, 30
  ( 2181.45 -4392.59  1200.00     2.09 S6)  ; 22, 31
  ( 2179.37 -4905.65  1200.00     2.09 S6)  ; 22, 32
  ( 2091.77 -5120.46  1200.00     2.09 S6)  ; 22, 33
  ( 1954.13 -5529.24  1200.00     2.09 S6)  ; 22, 34
  ( 1683.00 -5600.15  1200.00     2.09 S6)  ; 22, 35
  ( 1359.73 -5512.56  1200.00     2.09 S6)  ; 22, 36
  (  948.87 -5231.00  1200.00     2.09 S6)  ; 22, 37
  ( 1013.52 -5153.83  1200.00     2.09 S6)  ; 22, 38
  ( 1559.95 -5525.07  1200.00     2.09 S6)  ; 22, 39 Closure point
)  ;  End of contour

("Layer5"
  (Color RGB (0, 4, 0))
  (Closed)
  (GUID "21EF5B3084C049BE8D8AD14C9481DF47")
  (MBFObjectType 5)
  (FillDensity 0)
  (Resolution 2.08559)
  (  955.13 -5237.26  1200.00     2.09 S6)  ; 23, 1
  (  869.62 -5326.94  1200.00     2.09 S6)  ; 23, 2
  ( 1501.55 -5716.94  1200.00     2.09 S6)  ; 23, 3
  ( 1868.62 -5817.05  1200.00     2.09 S6)  ; 23, 4
  ( 2066.75 -5677.32  1200.00     2.09 S6)  ; 23, 5
  ( 2191.88 -5381.16  1200.00     2.09 S6)  ; 23, 6
  ( 2273.22 -4986.99  1200.00     2.09 S6)  ; 23, 7
  ( 2327.45 -4720.03  1200.00     2.09 S6)  ; 23, 8
  ( 2402.53 -4436.39  1200.00     2.09 S6)  ; 23, 9
  ( 2410.87 -4219.49  1200.00     2.09 S6)  ; 23, 10
  ( 2412.95 -4131.90  1200.00     2.09 S6)  ; 23, 11
  ( 2327.45 -3781.52  1200.00     2.09 S6)  ; 23, 12
  ( 2252.36 -3527.07  1200.00     2.09 S6)  ; 23, 13
  ( 2120.97 -3051.56  1200.00     2.09 S6)  ; 23, 14
  ( 2047.98 -2792.95  1200.00     2.09 S6)  ; 23, 15
  ( 2012.52 -2488.45  1200.00     2.09 S6)  ; 23, 16
  ( 1883.21 -2113.04  1200.00     2.09 S6)  ; 23, 17
  ( 1685.08 -1599.99  1200.00     2.09 S6)  ; 23, 18
  ( 1578.72 -1387.26  1200.00     2.09 S6)  ; 23, 19
  ( 1401.44  -936.77  1200.00     2.09 S6)  ; 23, 20
  ( 1249.20  -673.99  1200.00     2.09 S6)  ; 23, 21
  ( 1192.88  -548.85  1200.00     2.09 S6)  ; 23, 22
  (  961.38  -644.79  1200.00     2.09 S6)  ; 23, 23
  ( 1230.42 -1034.79  1200.00     2.09 S6)  ; 23, 24
  ( 1349.30 -1326.78  1200.00     2.09 S6)  ; 23, 25
  ( 1451.50 -1583.30  1200.00     2.09 S6)  ; 23, 26
  ( 1566.20 -1885.71  1200.00     2.09 S6)  ; 23, 27
  ( 1664.23 -2165.18  1200.00     2.09 S6)  ; 23, 28
  ( 1774.76 -2490.54  1200.00     2.09 S6)  ; 23, 29
  ( 1835.25 -2659.47  1200.00     2.09 S6)  ; 23, 30
[truncated: 186,151 more chars]
