# Supplementary material for: Segregated input to thalamic areas that project differently to core and shell auditory cortical fields
Source: iScience. 2025 Jan 1;28(2):111721. doi: 10.1016/j.isci.2024.111721 (PMC11787697; doi:10.1016/j.isci.2024.111721)
Supplement: Data S2. Data and code for producing graphs in Figure 9 [file mmc4.zip › DataS2_data_and_code_for_Fig9/23-179.ASC]

;	V3 text file written for MicroBrightField products.
(Sections S1 "Inserted Section" 0 40 0
 S2 "Inserted Section" 40 40 0
 S3 "Section 1" 80 40 0
 S4 "Section 7" 320 40 0
 S5 "Section 13" 560 40 0
 S6 "Section 19" 800 40 0
 S7 "Section 25" 1040 40 0
 S8 "Section 31" 1280 40 0
 S9 "Section 49" 1520 40 0
 S10 "Section 55" 1760 40 0
) ; End of Sections
(SSM "Section 55" 6)
(SSM2 1)
(ImageCoords)

("section outline"
  (Color Cyan)
  (Closed)
  (GUID "4D9DBD1C07F2413C95599AE5FF2AA57D")
  (MBFObjectType 5)
  (FillDensity 0)
  (Resolution 2.355648)
  ( 1975.62   989.37    80.00     2.35 S3)  ;  1, 1
  ( 1966.20   979.95    80.00     2.35 S3)  ;  1, 2
  ( 1949.72   895.15    80.00     2.35 S3)  ;  1, 3
  ( 1935.59   838.61    80.00     2.35 S3)  ;  1, 4
  ( 1914.39   701.98    80.00     2.35 S3)  ;  1, 5
  ( 1895.56   612.47    80.00     2.35 S3)  ;  1, 6
  ( 1886.14   567.71    80.00     2.35 S3)  ;  1, 7
  ( 1876.72   541.80    80.00     2.35 S3)  ;  1, 8
  ( 1864.95   489.97    80.00     2.35 S3)  ;  1, 9
  ( 1834.33   424.02    80.00     2.35 S3)  ;  1, 10
  ( 1789.59   355.70    80.00     2.35 S3)  ;  1, 11
  ( 1742.50   296.81    80.00     2.35 S3)  ;  1, 12
  ( 1697.76   249.70    80.00     2.35 S3)  ;  1, 13
  ( 1671.86   223.79    80.00     2.35 S3)  ;  1, 14
  ( 1532.93    96.58    80.00     2.35 S3)  ;  1, 15
  ( 1509.38    75.38    80.00     2.35 S3)  ;  1, 16
  ( 1476.42    49.47    80.00     2.35 S3)  ;  1, 17
  ( 1401.06    -9.42    80.00     2.35 S3)  ;  1, 18
  ( 1356.32   -37.69    80.00     2.35 S3)  ;  1, 19
  ( 1262.13   -84.80    80.00     2.35 S3)  ;  1, 20
  ( 1144.40  -124.85    80.00     2.35 S3)  ;  1, 21
  ( 1071.40  -153.12    80.00     2.35 S3)  ;  1, 22
  ( 1024.31  -167.25    80.00     2.35 S3)  ;  1, 23
  (  925.41  -188.45    80.00     2.35 S3)  ;  1, 24
  (  878.31  -195.52    80.00     2.35 S3)  ;  1, 25
  (  842.99  -197.87    80.00     2.35 S3)  ;  1, 26
  (  765.29  -209.65    80.00     2.35 S3)  ;  1, 27
  (  652.26  -209.65    80.00     2.35 S3)  ;  1, 28
  (  551.01  -193.16    80.00     2.35 S3)  ;  1, 29
  (  454.46  -164.90    80.00     2.35 S3)  ;  1, 30
  (  397.95  -141.34    80.00     2.35 S3)  ;  1, 31
  (  270.79   -87.16    80.00     2.35 S3)  ;  1, 32
  (  209.57   -51.82    80.00     2.35 S3)  ;  1, 33
  (  124.80    11.78    80.00     2.35 S3)  ;  1, 34
  (   68.29    58.89    80.00     2.35 S3)  ;  1, 35
  (   28.26    94.23    80.00     2.35 S3)  ;  1, 36
  (   -7.06   136.63    80.00     2.35 S3)  ;  1, 37
  (  -51.80   200.23    80.00     2.35 S3)  ;  1, 38
  (  -82.42   249.70    80.00     2.35 S3)  ;  1, 39
  ( -120.09   315.66    80.00     2.35 S3)  ;  1, 40
  ( -143.64   358.06    80.00     2.35 S3)  ;  1, 41
  ( -211.93   457.00    80.00     2.35 S3)  ;  1, 42
  ( -280.21   570.07    80.00     2.35 S3)  ;  1, 43
  ( -310.82   650.16    80.00     2.35 S3)  ;  1, 44
  ( -332.02   723.18    80.00     2.35 S3)  ;  1, 45
  ( -348.50   779.72    80.00     2.35 S3)  ;  1, 46
  ( -362.63   836.25    80.00     2.35 S3)  ;  1, 47
  ( -393.24   939.90    80.00     2.35 S3)  ;  1, 48
  ( -412.08  1010.57    80.00     2.35 S3)  ;  1, 49
  ( -423.85  1090.66    80.00     2.35 S3)  ;  1, 50
  ( -430.92  1140.13    80.00     2.35 S3)  ;  1, 51
  ( -440.33  1196.67    80.00     2.35 S3)  ;  1, 52
  ( -440.33  1224.94    80.00     2.35 S3)  ;  1, 53
  ( -509.89  1441.72    80.00     2.35 S3)  ;  1, 54
  ( -531.09  1608.98    80.00     2.35 S3)  ;  1, 55
  ( -554.64  1729.11    80.00     2.35 S3)  ;  1, 56
  ( -549.92  1816.27    80.00     2.35 S3)  ;  1, 57
  ( -547.57  1896.36    80.00     2.35 S3)  ;  1, 58
  ( -535.80  1959.97    80.00     2.35 S3)  ;  1, 59
  ( -521.67  2037.70    80.00     2.35 S3)  ;  1, 60
  ( -521.67  2082.46    80.00     2.35 S3)  ;  1, 61
  ( -516.96  2155.48    80.00     2.35 S3)  ;  1, 62
  ( -507.54  2223.80    80.00     2.35 S3)  ;  1, 63
  ( -498.12  2266.20    80.00     2.35 S3)  ;  1, 64
  ( -445.25  2473.50    80.00     2.35 S3)  ;  1, 65
  ( -428.76  2565.37    80.00     2.35 S3)  ;  1, 66
  ( -412.28  2643.11    80.00     2.35 S3)  ;  1, 67
  ( -398.15  2706.71    80.00     2.35 S3)  ;  1, 68
  ( -388.73  2749.11    80.00     2.35 S3)  ;  1, 69
  ( -372.25  2836.27    80.00     2.35 S3)  ;  1, 70
  ( -367.54  2895.16    80.00     2.35 S3)  ;  1, 71
  ( -336.93  2935.21    80.00     2.35 S3)  ;  1, 72
  ( -318.09  2991.74    80.00     2.35 S3)  ;  1, 73
  ( -292.19  3031.79    80.00     2.35 S3)  ;  1, 74
  ( -235.68  3137.79    80.00     2.35 S3)  ;  1, 75
  ( -214.48  3177.84    80.00     2.35 S3)  ;  1, 76
  ( -190.94  3213.17    80.00     2.35 S3)  ;  1, 77
  ( -175.72  3276.81    80.00     2.35 S3)  ;  1, 78
  ( -194.56  3345.12    80.00     2.35 S3)  ;  1, 79
  ( -194.56  3380.46    80.00     2.35 S3)  ;  1, 80
  ( -192.21  3408.72    80.00     2.35 S3)  ;  1, 81
  ( -189.85  3439.35    80.00     2.35 S3)  ;  1, 82
  ( -180.43  3498.24    80.00     2.35 S3)  ;  1, 83
  ( -154.53  3585.40    80.00     2.35 S3)  ;  1, 84
  ( -133.34  3646.64    80.00     2.35 S3)  ;  1, 85
  ( -109.79  3726.74    80.00     2.35 S3)  ;  1, 86
  (  -95.66  3787.98    80.00     2.35 S3)  ;  1, 87
  (  -86.24  3863.36    80.00     2.35 S3)  ;  1, 88
  (  -79.18  3893.99    80.00     2.35 S3)  ;  1, 89
  (  -67.41  3955.23    80.00     2.35 S3)  ;  1, 90
  (  -60.34  3981.15    80.00     2.35 S3)  ;  1, 91
  (  -46.21  4011.77    80.00     2.35 S3)  ;  1, 92
  (  -17.96  4042.39    80.00     2.35 S3)  ;  1, 93
  (   -3.83  4054.17    80.00     2.35 S3)  ;  1, 94
  (   59.75  4096.57    80.00     2.35 S3)  ;  1, 95
  (   71.52  4110.71    80.00     2.35 S3)  ;  1, 96
  (   78.59  4131.91    80.00     2.35 S3)  ;  1, 97
  (   78.59  4155.46    80.00     2.35 S3)  ;  1, 98
  (   80.94  4167.24    80.00     2.35 S3)  ;  1, 99
  (   78.59  4183.73    80.00     2.35 S3)  ;  1, 100
  (   76.23  4183.73    80.00     2.35 S3)  ;  1, 101
  (  107.86  4306.20    80.00     2.35 S3)  ;  1, 102
  (  100.80  4416.91    80.00     2.35 S3)  ;  1, 103
  (  105.51  4447.54    80.00     2.35 S3)  ;  1, 104
  (  124.34  4499.36    80.00     2.35 S3)  ;  1, 105
  (  279.76  4812.66    80.00     2.35 S3)  ;  1, 106
  (  357.46  4989.34    80.00     2.35 S3)  ;  1, 107
  (  383.36  5041.16    80.00     2.35 S3)  ;  1, 108
  (  451.65  5151.88    80.00     2.35 S3)  ;  1, 109
  (  570.39  5401.60    80.00     2.35 S3)  ;  1, 110
  (  619.83  5519.39    80.00     2.35 S3)  ;  1, 111
  (  678.70  5623.03    80.00     2.35 S3)  ;  1, 112
  (  711.67  5679.57    80.00     2.35 S3)  ;  1, 113
  (  779.96  5806.77    80.00     2.35 S3)  ;  1, 114
  (  838.82  5896.29    80.00     2.35 S3)  ;  1, 115
  (  876.50  5945.76    80.00     2.35 S3)  ;  1, 116
  (  942.43  6018.78    80.00     2.35 S3)  ;  1, 117
  (  975.40  6070.61    80.00     2.35 S3)  ;  1, 118
  (  998.95  6098.87    80.00     2.35 S3)  ;  1, 119
  ( 1242.49  6383.94    80.00     2.35 S3)  ;  1, 120
  ( 1254.26  6433.41    80.00     2.35 S3)  ;  1, 121
  ( 1273.10  6459.32    80.00     2.35 S3)  ;  1, 122
  ( 1339.03  6567.68    80.00     2.35 S3)  ;  1, 123
  ( 1444.99  6751.42    80.00     2.35 S3)  ;  1, 124
  ( 1499.15  6833.87    80.00     2.35 S3)  ;  1, 125
  ( 1602.76  6972.85    80.00     2.35 S3)  ;  1, 126
  ( 1642.79  7024.67    80.00     2.35 S3)  ;  1, 127
  ( 1704.01  7088.28    80.00     2.35 S3)  ;  1, 128
  ( 1741.69  7123.61    80.00     2.35 S3)  ;  1, 129
  ( 1758.17  7137.74    80.00     2.35 S3)  ;  1, 130
  ( 2001.79  7333.22    80.00     2.35 S3)  ;  1, 131
  ( 2117.17  7408.60    80.00     2.35 S3)  ;  1, 132
  ( 2199.58  7446.29    80.00     2.35 S3)  ;  1, 133
  ( 2291.42  7474.56    80.00     2.35 S3)  ;  1, 134
  ( 2354.99  7486.34    80.00     2.35 S3)  ;  1, 135
  ( 2432.70  7481.63    80.00     2.35 S3)  ;  1, 136
  ( 2493.92  7467.49    80.00     2.35 S3)  ;  1, 137
  ( 2536.31  7467.49    80.00     2.35 S3)  ;  1, 138
  ( 2630.50  7476.92    80.00     2.35 S3)  ;  1, 139
  ( 2755.30  7486.34    80.00     2.35 S3)  ;  1, 140
  ( 2811.81  7483.98    80.00     2.35 S3)  ;  1, 141
  ( 2856.55  7476.92    80.00     2.35 S3)  ;  1, 142
  ( 2976.64  7446.29    80.00     2.35 S3)  ;  1, 143
  ( 3073.19  7432.16    80.00     2.35 S3)  ;  1, 144
  ( 3129.70  7418.03    80.00     2.35 S3)  ;  1, 145
  ( 3200.34  7410.96    80.00     2.35 S3)  ;  1, 146
  ( 3278.05  7399.18    80.00     2.35 S3)  ;  1, 147
  ( 3343.98  7399.18    80.00     2.35 S3)  ;  1, 148
  ( 3391.08  7392.11    80.00     2.35 S3)  ;  1, 149
  ( 3693.55  7380.33    80.00     2.35 S3)  ;  1, 150
  ( 3733.58  7370.90    80.00     2.35 S3)  ;  1, 151
  ( 3827.77  7326.15    80.00     2.35 S3)  ;  1, 152
  ( 3874.87  7288.46    80.00     2.35 S3)  ;  1, 153
  ( 3900.77  7269.61    80.00     2.35 S3)  ;  1, 154
  ( 3926.67  7238.99    80.00     2.35 S3)  ;  1, 155
  ( 3933.74  7227.21    80.00     2.35 S3)  ;  1, 156
  ( 3938.45  7203.65    80.00     2.35 S3)  ;  1, 157
  ( 3943.16  7180.10    80.00     2.35 S3)  ;  1, 158
  ( 3947.86  7173.03    80.00     2.35 S3)  ;  1, 159
  ( 4004.38  7067.02    80.00     2.35 S3)  ;  1, 160
  ( 3999.67  7111.78    80.00     2.35 S3)  ;  1, 161
  ( 3999.67  7161.25    80.00     2.35 S3)  ;  1, 162
  ( 4004.38  7187.16    80.00     2.35 S3)  ;  1, 163
  ( 4013.80  7213.08    80.00     2.35 S3)  ;  1, 164
  ( 4039.70  7250.77    80.00     2.35 S3)  ;  1, 165
  ( 4086.79  7286.10    80.00     2.35 S3)  ;  1, 166
  ( 4150.37  7321.44    80.00     2.35 S3)  ;  1, 167
  ( 4197.47  7342.64    80.00     2.35 S3)  ;  1, 168
  ( 4242.21  7356.77    80.00     2.35 S3)  ;  1, 169
  ( 4312.85  7380.33    80.00     2.35 S3)  ;  1, 170
  ( 4397.62  7403.88    80.00     2.35 S3)  ;  1, 171
  ( 4501.23  7425.08    80.00     2.35 S3)  ;  1, 172
  ( 4553.03  7436.86    80.00     2.35 S3)  ;  1, 173
  ( 4694.31  7448.64    80.00     2.35 S3)  ;  1, 174
  ( 4793.21  7458.06    80.00     2.35 S3)  ;  1, 175
  ( 4880.34  7458.06    80.00     2.35 S3)  ;  1, 176
  ( 4955.69  7443.93    80.00     2.35 S3)  ;  1, 177
  ( 4967.46  7443.93    80.00     2.35 S3)  ;  1, 178
  ( 5399.46  7542.84    80.00     2.35 S3)  ;  1, 179
  ( 5413.59  7552.26    80.00     2.35 S3)  ;  1, 180
  ( 5465.40  7556.98    80.00     2.35 S3)  ;  1, 181
  ( 5722.06  7509.86    80.00     2.35 S3)  ;  1, 182
  ( 5806.83  7495.73    80.00     2.35 S3)  ;  1, 183
  ( 5858.64  7479.24    80.00     2.35 S3)  ;  1, 184
  ( 5929.28  7458.04    80.00     2.35 S3)  ;  1, 185
  ( 5978.73  7432.13    80.00     2.35 S3)  ;  1, 186
  ( 6037.60  7370.88    80.00     2.35 S3)  ;  1, 187
  ( 6129.43  7262.52    80.00     2.35 S3)  ;  1, 188
  ( 6209.49  7149.45    80.00     2.35 S3)  ;  1, 189
  ( 6244.81  7107.05    80.00     2.35 S3)  ;  1, 190
  ( 6284.84  7067.00    80.00     2.35 S3)  ;  1, 191
  ( 6348.42  7015.18    80.00     2.35 S3)  ;  1, 192
  ( 6364.90  6998.69    80.00     2.35 S3)  ;  1, 193
  ( 6997.02  6414.50    80.00     2.35 S3)  ;  1, 194
  ( 7039.40  6343.83    80.00     2.35 S3)  ;  1, 195
  ( 7102.98  6218.98    80.00     2.35 S3)  ;  1, 196
  ( 7133.59  6178.94    80.00     2.35 S3)  ;  1, 197
  ( 7175.98  6129.47    80.00     2.35 S3)  ;  1, 198
  ( 7263.10  6051.73    80.00     2.35 S3)  ;  1, 199
  ( 7324.32  5974.00    80.00     2.35 S3)  ;  1, 200
  ( 7333.74  5966.93    80.00     2.35 S3)  ;  1, 201
  ( 7883.40  5085.89    80.00     2.35 S3)  ;  1, 202
  ( 7878.69  5057.62    80.00     2.35 S3)  ;  1, 203
  ( 7888.11  5052.91    80.00     2.35 S3)  ;  1, 204
  ( 8244.71  4080.02    80.00     2.35 S3)  ;  1, 205
  ( 8251.78  4068.24    80.00     2.35 S3)  ;  1, 206
  ( 8657.86  3137.72    80.00     2.35 S3)  ;  1, 207
  ( 8643.73  3114.17    80.00     2.35 S3)  ;  1, 208
  ( 8646.09  3111.81    80.00     2.35 S3)  ;  1, 209
  ( 8955.62  2197.81    80.00     2.35 S3)  ;  1, 210
  ( 8950.91  2186.03    80.00     2.35 S3)  ;  1, 211
  ( 8897.79  1368.59    80.00     2.35 S3)  ;  1, 212
  ( 8860.11  1314.41    80.00     2.35 S3)  ;  1, 213
  ( 8489.10   499.35    80.00     2.35 S3)  ;  1, 214
  ( 8472.62   489.93    80.00     2.35 S3)  ;  1, 215
  ( 7953.25   -99.01    80.00     2.35 S3)  ;  1, 216
  ( 7917.93  -108.43    80.00     2.35 S3)  ;  1, 217
  ( 7826.10  -108.43    80.00     2.35 S3)  ;  1, 218
  ( 7774.29   -99.01    80.00     2.35 S3)  ;  1, 219
  ( 7724.84   -99.01    80.00     2.35 S3)  ;  1, 220
  ( 7630.66   -91.94    80.00     2.35 S3)  ;  1, 221
  ( 7487.02   -51.89    80.00     2.35 S3)  ;  1, 222
  ( 7404.60   -35.41    80.00     2.35 S3)  ;  1, 223
  ( 7336.31   -14.20    80.00     2.35 S3)  ;  1, 224
  ( 7298.64     7.00    80.00     2.35 S3)  ;  1, 225
  ( 7300.99     7.00    80.00     2.35 S3)  ;  1, 226
  ( 7093.78    96.51    80.00     2.35 S3)  ;  1, 227
  ( 7065.52    89.44    80.00     2.35 S3)  ;  1, 228
  ( 7065.52    84.73    80.00     2.35 S3)  ;  1, 229
  ( 7077.29    80.02    80.00     2.35 S3)  ;  1, 230
  ( 6673.33   277.88    80.00     2.35 S3)  ;  1, 231
  ( 6635.66   303.79    80.00     2.35 S3)  ;  1, 232
  ( 6548.53   433.35    80.00     2.35 S3)  ;  1, 233
  ( 6517.92   471.04    80.00     2.35 S3)  ;  1, 234
  ( 6489.67   518.15    80.00     2.35 S3)  ;  1, 235
  ( 6454.35   588.82    80.00     2.35 S3)  ;  1, 236
  ( 6409.61   725.45    80.00     2.35 S3)  ;  1, 237
  ( 6397.83   798.48    80.00     2.35 S3)  ;  1, 238
  ( 6390.77   864.43    80.00     2.35 S3)  ;  1, 239
  ( 6376.64   942.17    80.00     2.35 S3)  ;  1, 240
  ( 6376.64   956.31    80.00     2.35 S3)  ;  1, 241
  ( 6354.10  1147.11    80.00     2.35 S3)  ;  1, 242
  ( 6384.71  1215.43    80.00     2.35 S3)  ;  1, 243
  ( 6420.03  1222.49    80.00     2.35 S3)  ;  1, 244
  ( 6460.06  1217.78    80.00     2.35 S3)  ;  1, 245
  ( 6478.90  1222.49    80.00     2.35 S3)  ;  1, 246
  ( 6497.74  1229.56    80.00     2.35 S3)  ;  1, 247
  ( 6495.38  1241.34    80.00     2.35 S3)  ;  1, 248
  ( 6474.19  1271.96    80.00     2.35 S3)  ;  1, 249
  ( 6441.23  1293.16    80.00     2.35 S3)  ;  1, 250
  ( 6403.55  1307.30    80.00     2.35 S3)  ;  1, 251
  ( 6356.46  1333.21    80.00     2.35 S3)  ;  1, 252
  ( 6318.78  1363.83    80.00     2.35 S3)  ;  1, 253
  ( 6236.36  1425.08    80.00     2.35 S3)  ;  1, 254
  ( 6203.40  1460.41    80.00     2.35 S3)  ;  1, 255
  ( 6175.14  1498.10    80.00     2.35 S3)  ;  1, 256
  ( 6146.88  1559.35    80.00     2.35 S3)  ;  1, 257
  ( 6142.18  1606.46    80.00     2.35 S3)  ;  1, 258
  ( 6120.98  1688.91    80.00     2.35 S3)  ;  1, 259
  ( 6109.21  1785.49    80.00     2.35 S3)  ;  1, 260
  ( 6085.66  1907.99    80.00     2.35 S3)  ;  1, 261
  ( 6085.66  1915.05    80.00     2.35 S3)  ;  1, 262
  ( 6009.04  1976.25    80.00     2.35 S3)  ;  1, 263
  ( 5943.11  1936.20    80.00     2.35 S3)  ;  1, 264
  ( 5910.14  1874.96    80.00     2.35 S3)  ;  1, 265
  ( 5888.95  1818.42    80.00     2.35 S3)  ;  1, 266
  ( 5884.24  1783.09    80.00     2.35 S3)  ;  1, 267
  ( 5896.02  1693.57    80.00     2.35 S3)  ;  1, 268
  ( 5907.79  1615.84    80.00     2.35 S3)  ;  1, 269
  ( 5928.98  1568.72    80.00     2.35 S3)  ;  1, 270
  ( 5976.08  1526.32    80.00     2.35 S3)  ;  1, 271
  ( 6089.10  1434.45    80.00     2.35 S3)  ;  1, 272
  ( 6107.94  1406.18    80.00     2.35 S3)  ;  1, 273
  ( 6122.07  1349.65    80.00     2.35 S3)  ;  1, 274
  ( 6136.20  1271.91    80.00     2.35 S3)  ;  1, 275
  ( 6145.62  1205.95    80.00     2.35 S3)  ;  1, 276
  ( 6150.33  1149.42    80.00     2.35 S3)  ;  1, 277
  ( 6164.46  1088.17    80.00     2.35 S3)  ;  1, 278
  ( 6197.42  1012.79    80.00     2.35 S3)  ;  1, 279
  ( 6211.55   975.10    80.00     2.35 S3)  ;  1, 280
  ( 6276.13   631.18    80.00     2.35 S3)  ;  1, 281
  ( 6266.71   555.80    80.00     2.35 S3)  ;  1, 282
  ( 6257.29   494.55    80.00     2.35 S3)  ;  1, 283
  ( 6259.64   454.51    80.00     2.35 S3)  ;  1, 284
  ( 6276.13   397.97    80.00     2.35 S3)  ;  1, 285
  ( 6290.25   355.57    80.00     2.35 S3)  ;  1, 286
  ( 6299.67   299.03    80.00     2.35 S3)  ;  1, 287
  ( 6302.03   218.94    80.00     2.35 S3)  ;  1, 288
  ( 6302.03   188.32    80.00     2.35 S3)  ;  1, 289
  ( 6271.42    72.89    80.00     2.35 S3)  ;  1, 290
  ( 6264.35    32.85    80.00     2.35 S3)  ;  1, 291
  ( 6264.35    16.36    80.00     2.35 S3)  ;  1, 292
  ( 6271.42     6.93    80.00     2.35 S3)  ;  1, 293
  ( 6283.19     2.22    80.00     2.35 S3)  ;  1, 294
  ( 6318.51    14.00    80.00     2.35 S3)  ;  1, 295
  ( 6370.32    37.56    80.00     2.35 S3)  ;  1, 296
  ( 6422.12    44.62    80.00     2.35 S3)  ;  1, 297
  ( 6450.38    39.91    80.00     2.35 S3)  ;  1, 298
  ( 6485.70    28.13    80.00     2.35 S3)  ;  1, 299
  ( 6561.05    -7.20    80.00     2.35 S3)  ;  1, 300
  ( 6603.43   -30.76    80.00     2.35 S3)  ;  1, 301
  ( 6659.95   -61.38    80.00     2.35 S3)  ;  1, 302
  ( 6707.04   -77.87    80.00     2.35 S3)  ;  1, 303
  ( 6730.59   -84.94    80.00     2.35 S3)  ;  1, 304
  ( 7094.28  -301.62    80.00     2.35 S3)  ;  1, 305
  ( 7108.41  -306.33    80.00     2.35 S3)  ;  1, 306
  ( 7150.79  -348.73    80.00     2.35 S3)  ;  1, 307
  ( 7162.56  -367.57    80.00     2.35 S3)  ;  1, 308
  ( 7169.63  -398.20    80.00     2.35 S3)  ;  1, 309
  ( 7174.34  -393.49    80.00     2.35 S3)  ;  1, 310
  ( 7193.17  -384.06    80.00     2.35 S3)  ;  1, 311
  ( 7247.33  -384.06    80.00     2.35 S3)  ;  1, 312
  ( 7395.68  -407.62    80.00     2.35 S3)  ;  1, 313
  ( 7496.94  -428.82    80.00     2.35 S3)  ;  1, 314
  ( 7574.64  -450.02    80.00     2.35 S3)  ;  1, 315
  ( 7649.99  -485.36    80.00     2.35 S3)  ;  1, 316
  ( 7692.38  -511.27    80.00     2.35 S3)  ;  1, 317
  ( 7732.41  -539.54    80.00     2.35 S3)  ;  1, 318
  ( 7800.70  -610.21    80.00     2.35 S3)  ;  1, 319
  ( 7833.66  -652.61    80.00     2.35 S3)  ;  1, 320
  ( 7857.21  -702.08    80.00     2.35 S3)  ;  1, 321
  ( 7876.05  -735.05    80.00     2.35 S3)  ;  1, 322
  ( 7894.88  -779.81    80.00     2.35 S3)  ;  1, 323
  ( 7920.79  -824.57    80.00     2.35 S3)  ;  1, 324
  ( 7927.85  -859.90    80.00     2.35 S3)  ;  1, 325
  ( 7930.21  -914.08    80.00     2.35 S3)  ;  1, 326
  ( 7920.79  -951.77    80.00     2.35 S3)  ;  1, 327
  ( 7920.79  -977.69    80.00     2.35 S3)  ;  1, 328
  ( 7906.66 -1015.38    80.00     2.35 S3)  ;  1, 329
  ( 7890.17 -1046.00    80.00     2.35 S3)  ;  1, 330
  ( 7880.76 -1053.07    80.00     2.35 S3)  ;  1, 331
  ( 7785.21 -1448.84    80.00     2.35 S3)  ;  1, 332
  ( 7761.66 -1453.56    80.00     2.35 S3)  ;  1, 333
  ( 7738.11 -1470.05    80.00     2.35 S3)  ;  1, 334
  ( 7632.15 -1564.27    80.00     2.35 S3)  ;  1, 335
  ( 7570.92 -1590.18    80.00     2.35 S3)  ;  1, 336
  ( 7512.06 -1601.96    80.00     2.35 S3)  ;  1, 337
  ( 7427.29 -1604.32    80.00     2.35 S3)  ;  1, 338
  ( 7389.61 -1606.67    80.00     2.35 S3)  ;  1, 339
  ( 7337.81 -1618.45    80.00     2.35 S3)  ;  1, 340
  ( 7342.52 -1625.52    80.00     2.35 S3)  ;  1, 341
  ( 7370.77 -1637.30    80.00     2.35 S3)  ;  1, 342
  ( 7439.06 -1658.50    80.00     2.35 S3)  ;  1, 343
  ( 7479.09 -1674.99    80.00     2.35 S3)  ;  1, 344
  ( 7528.54 -1724.46    80.00     2.35 S3)  ;  1, 345
  ( 7545.02 -1757.43    80.00     2.35 S3)  ;  1, 346
  ( 7554.44 -1792.77    80.00     2.35 S3)  ;  1, 347
  ( 7554.44 -1837.53    80.00     2.35 S3)  ;  1, 348
  ( 7540.31 -1875.22    80.00     2.35 S3)  ;  1, 349
  ( 7495.57 -1934.11    80.00     2.35 S3)  ;  1, 350
  ( 7474.38 -1967.09    80.00     2.35 S3)  ;  1, 351
  ( 7448.48 -2028.33    80.00     2.35 S3)  ;  1, 352
  ( 7439.06 -2061.31    80.00     2.35 S3)  ;  1, 353
  ( 7439.06 -2087.23    80.00     2.35 S3)  ;  1, 354
  ( 7079.88 -2457.03    80.00     2.35 S3)  ;  1, 355
  ( 6973.91 -2487.66    80.00     2.35 S3)  ;  1, 356
  ( 6870.30 -2530.06    80.00     2.35 S3)  ;  1, 357
  ( 6705.47 -2598.37    80.00     2.35 S3)  ;  1, 358
  ( 6634.83 -2633.71    80.00     2.35 S3)  ;  1, 359
  ( 6564.19 -2659.62    80.00     2.35 S3)  ;  1, 360
  ( 6394.65 -2709.09    80.00     2.35 S3)  ;  1, 361
  ( 6326.36 -2725.58    80.00     2.35 S3)  ;  1, 362
  ( 6220.40 -2758.56    80.00     2.35 S3)  ;  1, 363
  ( 6159.18 -2770.33    80.00     2.35 S3)  ;  1, 364
  ( 6119.15 -2775.04    80.00     2.35 S3)  ;  1, 365
  ( 6074.41 -2779.76    80.00     2.35 S3)  ;  1, 366
  ( 6001.41 -2791.53    80.00     2.35 S3)  ;  1, 367
  ( 5991.99 -2793.89    80.00     2.35 S3)  ;  1, 368
  ( 5653.97 -2852.79    80.00     2.35 S3)  ;  1, 369
  ( 5602.16 -2833.94    80.00     2.35 S3)  ;  1, 370
  ( 5533.88 -2871.63    80.00     2.35 S3)  ;  1, 371
  ( 5442.04 -2906.97    80.00     2.35 S3)  ;  1, 372
  ( 5291.34 -2987.06    80.00     2.35 S3)  ;  1, 373
  ( 5204.21 -3017.68    80.00     2.35 S3)  ;  1, 374
  ( 5053.51 -3078.93    80.00     2.35 S3)  ;  1, 375
  ( 4968.74 -3102.49    80.00     2.35 S3)  ;  1, 376
  ( 4916.94 -3111.91    80.00     2.35 S3)  ;  1, 377
  ( 4855.71 -3116.62    80.00     2.35 S3)  ;  1, 378
  ( 4740.33 -3111.91    80.00     2.35 S3)  ;  1, 379
  ( 4551.96 -3109.55    80.00     2.35 S3)  ;  1, 380
  ( 4507.21 -3116.62    80.00     2.35 S3)  ;  1, 381
  ( 4490.73 -3123.69    80.00     2.35 S3)  ;  1, 382
  ( 3700.56 -3189.65    80.00     2.35 S3)  ;  1, 383
  ( 3615.79 -3161.39    80.00     2.35 S3)  ;  1, 384
  ( 3507.47 -3147.25    80.00     2.35 S3)  ;  1, 385
  ( 3453.31 -3137.83    80.00     2.35 S3)  ;  1, 386
  ( 3396.80 -3123.70    80.00     2.35 S3)  ;  1, 387
  ( 3345.00 -3111.92    80.00     2.35 S3)  ;  1, 388
  ( 3293.19 -3097.78    80.00     2.35 S3)  ;  1, 389
  ( 3227.26 -3076.58    80.00     2.35 S3)  ;  1, 390
  ( 3135.42 -3048.31    80.00     2.35 S3)  ;  1, 391
  ( 3053.01 -3015.34    80.00     2.35 S3)  ;  1, 392
  ( 3020.04 -2998.85    80.00     2.35 S3)  ;  1, 393
  ( 2625.45 -2815.16    80.00     2.35 S3)  ;  1, 394
  ( 2552.46 -2751.55    80.00     2.35 S3)  ;  1, 395
  ( 2514.78 -2730.35    80.00     2.35 S3)  ;  1, 396
  ( 2474.75 -2697.37    80.00     2.35 S3)  ;  1, 397
  ( 2444.14 -2662.04    80.00     2.35 S3)  ;  1, 398
  ( 2432.37 -2659.68    80.00     2.35 S3)  ;  1, 399
  ( 2418.24 -2678.53    80.00     2.35 S3)  ;  1, 400
  ( 2401.76 -2697.37    80.00     2.35 S3)  ;  1, 401
  ( 2375.85 -2713.86    80.00     2.35 S3)  ;  1, 402
  ( 2335.82 -2728.00    80.00     2.35 S3)  ;  1, 403
  ( 2300.50 -2732.71    80.00     2.35 S3)  ;  1, 404
  ( 2001.45 -2732.71    80.00     2.35 S3)  ;  1, 405
  ( 1838.97 -2723.29    80.00     2.35 S3)  ;  1, 406
  ( 1688.27 -2713.86    80.00     2.35 S3)  ;  1, 407
  ( 1549.34 -2690.31    80.00     2.35 S3)  ;  1, 408
  ( 1518.73 -2683.24    80.00     2.35 S3)  ;  1, 409
  ( 1488.12 -2671.46    80.00     2.35 S3)  ;  1, 410
  ( 1119.46 -2459.49    80.00     2.35 S3)  ;  1, 411
  (  966.40 -2341.71    80.00     2.35 S3)  ;  1, 412
  (  931.08 -2304.01    80.00     2.35 S3)  ;  1, 413
  (  846.31 -2202.72    80.00     2.35 S3)  ;  1, 414
  (  747.41 -2056.67    80.00     2.35 S3)  ;  1, 415
  (  719.15 -1995.42    80.00     2.35 S3)  ;  1, 416
  (  705.02 -1964.80    80.00     2.35 S3)  ;  1, 417
  (  688.54 -1936.53    80.00     2.35 S3)  ;  1, 418
  (  648.51 -1912.98    80.00     2.35 S3)  ;  1, 419
  (  603.77 -1875.29    80.00     2.35 S3)  ;  1, 420
  (  542.55 -1802.26    80.00     2.35 S3)  ;  1, 421
  (  504.87 -1698.61    80.00     2.35 S3)  ;  1, 422
  (  486.03 -1639.72    80.00     2.35 S3)  ;  1, 423
  (  437.60 -1333.46    80.00     2.35 S3)  ;  1, 424
  (  406.99 -1232.17    80.00     2.35 S3)  ;  1, 425
  (  411.70 -1182.70    80.00     2.35 S3)  ;  1, 426
  (  414.05 -1133.23    80.00     2.35 S3)  ;  1, 427
  (  409.34 -1100.25    80.00     2.35 S3)  ;  1, 428
  (  411.70 -1083.76    80.00     2.35 S3)  ;  1, 429
  (  383.44 -1020.16    80.00     2.35 S3)  ;  1, 430
  (  359.89  -947.14    80.00     2.35 S3)  ;  1, 431
  (  336.35  -890.60    80.00     2.35 S3)  ;  1, 432
  (  308.09  -796.37    80.00     2.35 S3)  ;  1, 433
  (  284.54  -732.77    80.00     2.35 S3)  ;  1, 434
  (  284.54  -690.37    80.00     2.35 S3)  ;  1, 435
  (  301.03  -662.10    80.00     2.35 S3)  ;  1, 436
  (  471.59  -433.60    80.00     2.35 S3)  ;  1, 437
  (  572.84  -337.02    80.00     2.35 S3)  ;  1, 438
  (  612.87  -325.24    80.00     2.35 S3)  ;  1, 439
  (  652.90  -320.53    80.00     2.35 S3)  ;  1, 440
  (  697.64  -334.66    80.00     2.35 S3)  ;  1, 441
  (  737.67  -348.79    80.00     2.35 S3)  ;  1, 442
  (  782.41  -372.35    80.00     2.35 S3)  ;  1, 443
  (  813.02  -400.62    80.00     2.35 S3)  ;  1, 444
  (  827.15  -402.97    80.00     2.35 S3)  ;  1, 445
  (  834.22  -395.91    80.00     2.35 S3)  ;  1, 446
  (  845.99  -372.35    80.00     2.35 S3)  ;  1, 447
  (  862.47  -301.68    80.00     2.35 S3)  ;  1, 448
  (  881.31  -256.92    80.00     2.35 S3)  ;  1, 449
  (  902.50  -231.01    80.00     2.35 S3)  ;  1, 450
  (  928.41  -212.17    80.00     2.35 S3)  ;  1, 451
  (  963.73  -195.68    80.00     2.35 S3)  ;  1, 452
  ( 1017.89  -183.90    80.00     2.35 S3)  ;  1, 453
  ( 1128.56  -162.70    80.00     2.35 S3)  ;  1, 454
  ( 1163.88  -153.28    80.00     2.35 S3)  ;  1, 455
  ( 1239.23  -120.30    80.00     2.35 S3)  ;  1, 456
  ( 1274.55  -108.52    80.00     2.35 S3)  ;  1, 457
  ( 1352.26   -66.12    80.00     2.35 S3)  ;  1, 458
  ( 1382.87   -47.27    80.00     2.35 S3)  ;  1, 459
  ( 1420.55   -28.43    80.00     2.35 S3)  ;  1, 460
  ( 1474.70    -0.16    80.00     2.35 S3)  ;  1, 461
  ( 1545.35    23.40    80.00     2.35 S3)  ;  1, 462
  ( 1573.60    28.11    80.00     2.35 S3)  ;  1, 463
  ( 1606.57    23.40    80.00     2.35 S3)  ;  1, 464
  ( 1663.08     6.91    80.00     2.35 S3)  ;  1, 465
  ( 1703.11    -7.23    80.00     2.35 S3)  ;  1, 466
  ( 1750.21   -42.56    80.00     2.35 S3)  ;  1, 467
  ( 1759.63   -61.41    80.00     2.35 S3)  ;  1, 468
  ( 1906.64  -212.16    80.00     2.35 S3)  ;  1, 469
  ( 1916.06  -275.76    80.00     2.35 S3)  ;  1, 470
  ( 1949.03  -296.96    80.00     2.35 S3)  ;  1, 471
  ( 2022.02  -327.58    80.00     2.35 S3)  ;  1, 472
  ( 2102.08  -374.70    80.00     2.35 S3)  ;  1, 473
  ( 2163.31  -433.59    80.00     2.35 S3)  ;  1, 474
  ( 2198.63  -473.63    80.00     2.35 S3)  ;  1, 475
  ( 2269.27  -534.88    80.00     2.35 S3)  ;  1, 476
  ( 2339.91  -567.86    80.00     2.35 S3)  ;  1, 477
  ( 2441.17  -598.48    80.00     2.35 S3)  ;  1, 478
  ( 2495.32  -603.19    80.00     2.35 S3)  ;  1, 479
  ( 2556.55  -605.55    80.00     2.35 S3)  ;  1, 480
  ( 2716.67  -591.42    80.00     2.35 S3)  ;  1, 481
  ( 2749.63  -584.35    80.00     2.35 S3)  ;  1, 482
  ( 2796.73  -567.86    80.00     2.35 S3)  ;  1, 483
  ( 2836.76  -551.37    80.00     2.35 S3)  ;  1, 484
  ( 2980.40  -480.70    80.00     2.35 S3)  ;  1, 485
  ( 3041.62  -452.43    80.00     2.35 S3)  ;  1, 486
  ( 3114.62  -405.32    80.00     2.35 S3)  ;  1, 487
  ( 3234.71  -322.87    80.00     2.35 S3)  ;  1, 488
  ( 3232.35  -327.58    80.00     2.35 S3)  ;  1, 489
  ( 3120.32  -417.11    80.00     2.35 S3)  ;  1, 490
  ( 3103.84  -410.04    80.00     2.35 S3)  ;  1, 491
  ( 3070.87  -410.04    80.00     2.35 S3)  ;  1, 492
  ( 2964.91  -435.96    80.00     2.35 S3)  ;  1, 493
  ( 2920.17  -440.67    80.00     2.35 S3)  ;  1, 494
  ( 2750.63  -440.67    80.00     2.35 S3)  ;  1, 495
  ( 2672.92  -443.02    80.00     2.35 S3)  ;  1, 496
  ( 2574.02  -435.96    80.00     2.35 S3)  ;  1, 497
  ( 2503.38  -417.11    80.00     2.35 S3)  ;  1, 498
  ( 2458.64  -395.91    80.00     2.35 S3)  ;  1, 499
  ( 2399.77  -351.15    80.00     2.35 S3)  ;  1, 500
  ( 2263.20  -233.37    80.00     2.35 S3)  ;  1, 501
  ( 2223.17  -195.68    80.00     2.35 S3)  ;  1, 502
  ( 2187.85  -155.63    80.00     2.35 S3)  ;  1, 503
  ( 2119.56   -54.34    80.00     2.35 S3)  ;  1, 504
  ( 2081.89    -7.23    80.00     2.35 S3)  ;  1, 505
  ( 2063.05    35.17    80.00     2.35 S3)  ;  1, 506
  ( 2051.27    63.44    80.00     2.35 S3)  ;  1, 507
  ( 2027.73   117.62    80.00     2.35 S3)  ;  1, 508
  ( 2027.73   202.42    80.00     2.35 S3)  ;  1, 509
  ( 2034.79   273.09    80.00     2.35 S3)  ;  1, 510
  ( 2044.21   336.70    80.00     2.35 S3)  ;  1, 511
  ( 2074.82   475.68    80.00     2.35 S3)  ;  1, 512
  ( 2088.95   508.66    80.00     2.35 S3)  ;  1, 513
  ( 2103.08   527.50    80.00     2.35 S3)  ;  1, 514
  ( 2195.98   605.24    80.00     2.35 S3)  ;  1, 515
  ( 2193.63   647.64    80.00     2.35 S3)  ;  1, 516
  ( 2186.56   666.49    80.00     2.35 S3)  ;  1, 517
  ( 2170.08   706.53    80.00     2.35 S3)  ;  1, 518
  ( 2165.37   744.22    80.00     2.35 S3)  ;  1, 519
  ( 2172.44   774.85    80.00     2.35 S3)  ;  1, 520
  ( 2181.85   800.76    80.00     2.35 S3)  ;  1, 521
  ( 2205.40   843.16    80.00     2.35 S3)  ;  1, 522
  ( 2228.95   880.85    80.00     2.35 S3)  ;  1, 523
  ( 2276.04   920.90    80.00     2.35 S3)  ;  1, 524
  ( 2294.88   946.81    80.00     2.35 S3)  ;  1, 525
  ( 2309.01   977.43    80.00     2.35 S3)  ;  1, 526
  ( 2311.36   993.92    80.00     2.35 S3)  ;  1, 527
  ( 2311.36  1038.68    80.00     2.35 S3)  ;  1, 528
  ( 2287.82  1102.28    80.00     2.35 S3)  ;  1, 529
  ( 2273.69  1163.53    80.00     2.35 S3)  ;  1, 530
  ( 2271.33  1208.29    80.00     2.35 S3)  ;  1, 531
  ( 2276.04  1245.98    80.00     2.35 S3)  ;  1, 532
  ( 2292.53  1293.09    80.00     2.35 S3)  ;  1, 533
  ( 2316.07  1347.27    80.00     2.35 S3)  ;  1, 534
  ( 2344.33  1396.74    80.00     2.35 S3)  ;  1, 535
  ( 2372.59  1429.72    80.00     2.35 S3)  ;  1, 536
  ( 2398.49  1453.27    80.00     2.35 S3)  ;  1, 537
  ( 2419.68  1467.41    80.00     2.35 S3)  ;  1, 538
  ( 2564.39  1589.90    80.00     2.35 S3)  ;  1, 539
  ( 2576.16  1622.88    80.00     2.35 S3)  ;  1, 540
  ( 2613.84  1667.63    80.00     2.35 S3)  ;  1, 541
  ( 2623.26  1677.06    80.00     2.35 S3)  ;  1, 542
  ( 2642.09  1700.61    80.00     2.35 S3)  ;  1, 543
  ( 2649.16  1702.97    80.00     2.35 S3)  ;  1, 544
  ( 2651.51  1705.32    80.00     2.35 S3)  ;  1, 545
  ( 2656.22  1707.68    80.00     2.35 S3)  ;  1, 546
  ( 2660.93  1707.68    80.00     2.35 S3)  ;  1, 547
  ( 2663.29  1712.39    80.00     2.35 S3)  ;  1, 548
  ( 2668.00  1712.39    80.00     2.35 S3)  ;  1, 549
  ( 2670.35  1717.10    80.00     2.35 S3)  ;  1, 550
  ( 2670.35  1726.53    80.00     2.35 S3)  ;  1, 551
  ( 2665.64  1745.37    80.00     2.35 S3)  ;  1, 552
  ( 2663.29  1780.71    80.00     2.35 S3)  ;  1, 553
  ( 2665.64  1801.91    80.00     2.35 S3)  ;  1, 554
  ( 2670.35  1882.00    80.00     2.35 S3)  ;  1, 555
  ( 2679.77  1955.02    80.00     2.35 S3)  ;  1, 556
  ( 2679.77  2042.18    80.00     2.35 S3)  ;  1, 557
  ( 2675.06  2082.23    80.00     2.35 S3)  ;  1, 558
  ( 2675.06  2152.90    80.00     2.35 S3)  ;  1, 559
  ( 2682.12  2204.72    80.00     2.35 S3)  ;  1, 560
  ( 2700.96  2256.55    80.00     2.35 S3)  ;  1, 561
  ( 2736.28  2320.15    80.00     2.35 S3)  ;  1, 562
  ( 2773.96  2350.77    80.00     2.35 S3)  ;  1, 563
  ( 2816.34  2376.68    80.00     2.35 S3)  ;  1, 564
  ( 2972.76  2506.26    80.00     2.35 S3)  ;  1, 565
  ( 3038.69  2584.00    80.00     2.35 S3)  ;  1, 566
  ( 3062.24  2602.85    80.00     2.35 S3)  ;  1, 567
  ( 3062.24  2612.27    80.00     2.35 S3)  ;  1, 568
  ( 3033.98  2626.40    80.00     2.35 S3)  ;  1, 569
  ( 3001.02  2635.83    80.00     2.35 S3)  ;  1, 570
  ( 2902.12  2640.54    80.00     2.35 S3)  ;  1, 571
  ( 2831.48  2640.54    80.00     2.35 S3)  ;  1, 572
  ( 2758.48  2626.40    80.00     2.35 S3)  ;  1, 573
  ( 2680.77  2605.20    80.00     2.35 S3)  ;  1, 574
  ( 2631.32  2584.00    80.00     2.35 S3)  ;  1, 575
  ( 2551.26  2543.96    80.00     2.35 S3)  ;  1, 576
  ( 2518.30  2515.69    80.00     2.35 S3)  ;  1, 577
  ( 2417.04  2416.75    80.00     2.35 S3)  ;  1, 578
  ( 2362.89  2360.21    80.00     2.35 S3)  ;  1, 579
  ( 2339.34  2336.66    80.00     2.35 S3)  ;  1, 580
  ( 2315.79  2315.46    80.00     2.35 S3)  ;  1, 581
  ( 2249.86  2242.43    80.00     2.35 S3)  ;  1, 582
  ( 2228.67  2200.03    80.00     2.35 S3)  ;  1, 583
  ( 2221.60  2167.05    80.00     2.35 S3)  ;  1, 584
  ( 2200.41  1983.31    80.00     2.35 S3)  ;  1, 585
  ( 2183.93  1860.82    80.00     2.35 S3)  ;  1, 586
  ( 2179.22  1804.28    80.00     2.35 S3)  ;  1, 587
  ( 2155.67  1733.61    80.00     2.35 S3)  ;  1, 588
  ( 2139.19  1707.70    80.00     2.35 S3)  ;  1, 589
  ( 2110.93  1677.08    80.00     2.35 S3)  ;  1, 590
  ( 2068.54  1618.19    80.00     2.35 S3)  ;  1, 591
  ( 2054.42  1592.27    80.00     2.35 S3)  ;  1, 592
  ( 2026.16  1535.74    80.00     2.35 S3)  ;  1, 593
  ( 2019.10  1516.89    80.00     2.35 S3)  ;  1, 594
  ( 1956.57  1335.52    80.00     2.35 S3)  ;  1, 595
  ( 1954.22  1297.83    80.00     2.35 S3)  ;  1, 596
  ( 1977.76  1236.58    80.00     2.35 S3)  ;  1, 597
  ( 1982.47  1210.67    80.00     2.35 S3)  ;  1, 598
  ( 1982.47  1168.27    80.00     2.35 S3)  ;  1, 599
  ( 1987.18  1116.44    80.00     2.35 S3)  ;  1, 600 Closure point
)  ;  End of contour

("section outline"
  (Color Cyan)
  (Closed)
  (GUID "A1229970077349E09491D2B4257B758B")
  (MBFObjectType 5)
  (FillDensity 0)
  (Resolution 2.355648)
  ( 3139.58  7563.91   720.00     2.35 S4)  ;  2, 1
  ( 3128.79  7583.35   720.00     2.35 S4)  ;  2, 2
  ( 3172.98  7571.63   720.00     2.35 S4)  ;  2, 3
  ( 3346.92  7515.46   720.00     2.35 S4)  ;  2, 4
  ( 3412.52  7507.35   720.00     2.35 S4)  ;  2, 5
  ( 3478.37  7503.95   720.00     2.35 S4)  ;  2, 6
  ( 3551.51  7504.88   720.00     2.35 S4)  ;  2, 7
  ( 3715.23  7524.73   720.00     2.35 S4)  ;  2, 8
  ( 3765.22  7533.94   720.00     2.35 S4)  ;  2, 9
  ( 3914.71  7552.15   720.00     2.35 S4)  ;  2, 10
  ( 3987.61  7548.39   720.00     2.35 S4)  ;  2, 11
  ( 4019.68  7530.22   720.00     2.35 S4)  ;  2, 12
  ( 4051.14  7500.29   720.00     2.35 S4)  ;  2, 13
  ( 4085.97  7444.24   720.00     2.35 S4)  ;  2, 14
  ( 4107.41  7403.03   720.00     2.35 S4)  ;  2, 15
  ( 4123.92  7357.36   720.00     2.35 S4)  ;  2, 16
  ( 4139.45  7292.87   720.00     2.35 S4)  ;  2, 17
  ( 4144.31  7250.16   720.00     2.35 S4)  ;  2, 18
  ( 4145.61  7184.04   720.00     2.35 S4)  ;  2, 19
  ( 4151.58  7162.51   720.00     2.35 S4)  ;  2, 20
  ( 4162.48  7145.43   720.00     2.35 S4)  ;  2, 21
  ( 4169.30  7140.36   720.00     2.35 S4)  ;  2, 22
  ( 4176.35  7140.00   720.00     2.35 S4)  ;  2, 23
  ( 4177.56  7163.52   720.00     2.35 S4)  ;  2, 24
  ( 4177.16  7201.28   720.00     2.35 S4)  ;  2, 25
  ( 4189.40  7346.90   720.00     2.35 S4)  ;  2, 26
  ( 4211.37  7407.09   720.00     2.35 S4)  ;  2, 27
  ( 4234.37  7441.29   720.00     2.35 S4)  ;  2, 28
  ( 4261.69  7468.17   720.00     2.35 S4)  ;  2, 29
  ( 4317.48  7498.31   720.00     2.35 S4)  ;  2, 30
  ( 4360.42  7507.89   720.00     2.35 S4)  ;  2, 31
  ( 4407.94  7514.86   720.00     2.35 S4)  ;  2, 32
  ( 4509.66  7521.40   720.00     2.35 S4)  ;  2, 33
  ( 4651.24  7523.53   720.00     2.35 S4)  ;  2, 34
  ( 4800.24  7532.33   720.00     2.35 S4)  ;  2, 35
  ( 4899.01  7527.22   720.00     2.35 S4)  ;  2, 36
  ( 4993.08  7522.36   720.00     2.35 S4)  ;  2, 37
  ( 5111.15  7525.70   720.00     2.35 S4)  ;  2, 38
  ( 5205.93  7534.95   720.00     2.35 S4)  ;  2, 39
  ( 5567.39  7594.11   720.00     2.35 S4)  ;  2, 40
  ( 5664.78  7607.94   720.00     2.35 S4)  ;  2, 41
  ( 5987.38  7671.45   720.00     2.35 S4)  ;  2, 42
  ( 6131.72  7635.68   720.00     2.35 S4)  ;  2, 43
  ( 6286.04  7519.20   720.00     2.35 S4)  ;  2, 44
  ( 6361.20  7468.14   720.00     2.35 S4)  ;  2, 45
  ( 6433.41  7405.44   720.00     2.35 S4)  ;  2, 46
  ( 6576.14  7247.09   720.00     2.35 S4)  ;  2, 47
  ( 6692.99  7090.09   720.00     2.35 S4)  ;  2, 48
  ( 6817.38  6942.13   720.00     2.35 S4)  ;  2, 49
  ( 6865.23  6864.17   720.00     2.35 S4)  ;  2, 50
  ( 7495.35  6079.13   720.00     2.35 S4)  ;  2, 51
  ( 7576.64  5964.07   720.00     2.35 S4)  ;  2, 52
  ( 7622.01  5883.88   720.00     2.35 S4)  ;  2, 53
  ( 7645.20  5830.79   720.00     2.35 S4)  ;  2, 54
  ( 7655.38  5799.60   720.00     2.35 S4)  ;  2, 55
  ( 7659.72  5792.30   720.00     2.35 S4)  ;  2, 56
  ( 8123.01  4791.83   720.00     2.35 S4)  ;  2, 57
  ( 8125.13  4787.01   720.00     2.35 S4)  ;  2, 58
  ( 8456.67  3883.01   720.00     2.35 S4)  ;  2, 59
  ( 8456.19  3873.60   720.00     2.35 S4)  ;  2, 60
  ( 8745.89  2889.20   720.00     2.35 S4)  ;  2, 61
  ( 8740.70  2880.04   720.00     2.35 S4)  ;  2, 62
  ( 8740.57  2877.69   720.00     2.35 S4)  ;  2, 63
  ( 8843.90  1983.13   720.00     2.35 S4)  ;  2, 64
  ( 8824.84  1979.40   720.00     2.35 S4)  ;  2, 65
  ( 8645.36  1040.44   720.00     2.35 S4)  ;  2, 66
  ( 8638.18  1038.44   720.00     2.35 S4)  ;  2, 67
  ( 8062.60   237.93   720.00     2.35 S4)  ;  2, 68
  ( 8052.95   233.71   720.00     2.35 S4)  ;  2, 69
  ( 7723.48   -93.65   720.00     2.35 S4)  ;  2, 70
  ( 7690.19   -99.01   720.00     2.35 S4)  ;  2, 71
  ( 7541.19  -107.82   720.00     2.35 S4)  ;  2, 72
  ( 7489.58  -102.78   720.00     2.35 S4)  ;  2, 73
  ( 7438.08   -95.41   720.00     2.35 S4)  ;  2, 74
  ( 7326.43   -66.04   720.00     2.35 S4)  ;  2, 75
  ( 7275.66   -44.55   720.00     2.35 S4)  ;  2, 76
  ( 7199.40   -14.66   720.00     2.35 S4)  ;  2, 77
  ( 7144.29    14.14   720.00     2.35 S4)  ;  2, 78
  ( 7059.23    56.27   720.00     2.35 S4)  ;  2, 79
  ( 6997.44    92.49   720.00     2.35 S4)  ;  2, 80
  ( 6938.37   135.64   720.00     2.35 S4)  ;  2, 81
  ( 6780.73   233.43   720.00     2.35 S4)  ;  2, 82
  ( 6710.01   279.54   720.00     2.35 S4)  ;  2, 83
  ( 6677.83   295.35   720.00     2.35 S4)  ;  2, 84
  ( 6680.17   295.23   720.00     2.35 S4)  ;  2, 85
  ( 6506.89   389.13   720.00     2.35 S4)  ;  2, 86
  ( 6390.33   506.01   720.00     2.35 S4)  ;  2, 87
  ( 6350.55   557.60   720.00     2.35 S4)  ;  2, 88
  ( 6317.34   599.42   720.00     2.35 S4)  ;  2, 89
  ( 6297.64   628.75   720.00     2.35 S4)  ;  2, 90
  ( 6272.82   696.07   720.00     2.35 S4)  ;  2, 91
  ( 6255.19   765.39   720.00     2.35 S4)  ;  2, 92
  ( 6242.50   839.17   720.00     2.35 S4)  ;  2, 93
  ( 6237.35   921.99   720.00     2.35 S4)  ;  2, 94
  ( 6231.22   986.00   720.00     2.35 S4)  ;  2, 95
  ( 6240.83  1035.04   720.00     2.35 S4)  ;  2, 96
  ( 6259.85  1083.59   720.00     2.35 S4)  ;  2, 97
  ( 6298.65  1149.98   720.00     2.35 S4)  ;  2, 98
  ( 6360.97  1215.17   720.00     2.35 S4)  ;  2, 99
  ( 6378.64  1237.84   720.00     2.35 S4)  ;  2, 100
  ( 6397.82  1243.93   720.00     2.35 S4)  ;  2, 101
  ( 6458.32  1273.83   720.00     2.35 S4)  ;  2, 102
  ( 6458.80  1283.23   720.00     2.35 S4)  ;  2, 103
  ( 6438.36  1298.45   720.00     2.35 S4)  ;  2, 104
  ( 6408.16  1307.08   720.00     2.35 S4)  ;  2, 105
  ( 6373.73  1325.37   720.00     2.35 S4)  ;  2, 106
  ( 6319.37  1368.29   720.00     2.35 S4)  ;  2, 107
  ( 6285.07  1388.93   720.00     2.35 S4)  ;  2, 108
  ( 6251.24  1444.91   720.00     2.35 S4)  ;  2, 109
  ( 6176.64  1552.55   720.00     2.35 S4)  ;  2, 110
  ( 6140.26  1670.01   720.00     2.35 S4)  ;  2, 111
  ( 6127.13  1689.57   720.00     2.35 S4)  ;  2, 112
  ( 6113.15  1692.64   720.00     2.35 S4)  ;  2, 113
  ( 6103.37  1686.07   720.00     2.35 S4)  ;  2, 114
  ( 6089.79  1651.39   720.00     2.35 S4)  ;  2, 115
  ( 6080.06  1600.01   720.00     2.35 S4)  ;  2, 116
  ( 6077.63  1552.95   720.00     2.35 S4)  ;  2, 117
  ( 6078.44  1477.43   720.00     2.35 S4)  ;  2, 118
  ( 6086.67  1408.60   720.00     2.35 S4)  ;  2, 119
  ( 6113.10  1327.04   720.00     2.35 S4)  ;  2, 120
  ( 6133.70  1269.36   720.00     2.35 S4)  ;  2, 121
  ( 6155.43  1188.04   720.00     2.35 S4)  ;  2, 122
  ( 6179.64  1108.94   720.00     2.35 S4)  ;  2, 123
  ( 6183.77  1052.12   720.00     2.35 S4)  ;  2, 124
  ( 6183.21   995.54   720.00     2.35 S4)  ;  2, 125
  ( 6181.18   910.73   720.00     2.35 S4)  ;  2, 126
  ( 6173.56   854.51   720.00     2.35 S4)  ;  2, 127
  ( 6160.63   786.77   720.00     2.35 S4)  ;  2, 128
  ( 6148.67   737.86   720.00     2.35 S4)  ;  2, 129
  ( 6141.78   695.76   720.00     2.35 S4)  ;  2, 130
  ( 6139.11   644.00   720.00     2.35 S4)  ;  2, 131
  ( 6139.87   613.29   720.00     2.35 S4)  ;  2, 132
  ( 6137.49   521.43   720.00     2.35 S4)  ;  2, 133
  ( 6134.81   469.67   720.00     2.35 S4)  ;  2, 134
  ( 6121.39   392.52   720.00     2.35 S4)  ;  2, 135
  ( 6112.75   362.31   720.00     2.35 S4)  ;  2, 136
  ( 6098.93   322.92   720.00     2.35 S4)  ;  2, 137
  ( 6098.44   313.51   720.00     2.35 S4)  ;  2, 138
  ( 5990.20    69.08   720.00     2.35 S4)  ;  2, 139
  ( 6021.34   124.07   720.00     2.35 S4)  ;  2, 140
  ( 6064.24   178.47   720.00     2.35 S4)  ;  2, 141
  ( 6108.87   220.98   720.00     2.35 S4)  ;  2, 142
  ( 6149.94   240.09   720.00     2.35 S4)  ;  2, 143
  ( 6187.81   242.85   720.00     2.35 S4)  ;  2, 144
  ( 6229.65   231.24   720.00     2.35 S4)  ;  2, 145
  ( 6331.42   192.97   720.00     2.35 S4)  ;  2, 146
  ( 6389.00   166.40   720.00     2.35 S4)  ;  2, 147
  ( 6528.43    81.35   720.00     2.35 S4)  ;  2, 148
  ( 6631.45    21.77   720.00     2.35 S4)  ;  2, 149
  ( 6789.22   -73.66   720.00     2.35 S4)  ;  2, 150
  ( 6911.05  -134.21   720.00     2.35 S4)  ;  2, 151
  ( 7049.10  -200.32   720.00     2.35 S4)  ;  2, 152
  ( 7131.69  -244.68   720.00     2.35 S4)  ;  2, 153
  ( 7205.00  -286.21   720.00     2.35 S4)  ;  2, 154
  ( 7331.78  -342.30   720.00     2.35 S4)  ;  2, 155
  ( 7467.00  -417.70   720.00     2.35 S4)  ;  2, 156
  ( 7519.87  -444.01   720.00     2.35 S4)  ;  2, 157
  ( 7578.82  -489.52   720.00     2.35 S4)  ;  2, 158
  ( 7614.14  -536.16   720.00     2.35 S4)  ;  2, 159
  ( 7633.36  -574.90   720.00     2.35 S4)  ;  2, 160
  ( 7638.71  -608.20   720.00     2.35 S4)  ;  2, 161
  ( 7713.37  -689.93   720.00     2.35 S4)  ;  2, 162
  ( 7685.76  -813.52   720.00     2.35 S4)  ;  2, 163
  ( 7642.82  -959.91   720.00     2.35 S4)  ;  2, 164
  ( 7623.19 -1020.22   720.00     2.35 S4)  ;  2, 165
  ( 7582.98 -1159.67   720.00     2.35 S4)  ;  2, 166
  ( 7561.61 -1208.10   720.00     2.35 S4)  ;  2, 167
  ( 7507.85 -1290.23   720.00     2.35 S4)  ;  2, 168
  ( 7492.77 -1308.33   720.00     2.35 S4)  ;  2, 169
  ( 7473.35 -1319.12   720.00     2.35 S4)  ;  2, 170
  ( 7447.12 -1324.83   720.00     2.35 S4)  ;  2, 171
  ( 7418.78 -1325.73   720.00     2.35 S4)  ;  2, 172
  ( 7366.31 -1337.17   720.00     2.35 S4)  ;  2, 173
  ( 7368.42 -1341.99   720.00     2.35 S4)  ;  2, 174
  ( 7386.50 -1357.09   720.00     2.35 S4)  ;  2, 175
  ( 7411.80 -1415.00   720.00     2.35 S4)  ;  2, 176
  ( 7429.80 -1477.26   720.00     2.35 S4)  ;  2, 177
  ( 7435.56 -1548.32   720.00     2.35 S4)  ;  2, 178
  ( 7432.40 -1609.49   720.00     2.35 S4)  ;  2, 179
  ( 7426.24 -1637.48   720.00     2.35 S4)  ;  2, 180
  ( 7412.90 -1667.45   720.00     2.35 S4)  ;  2, 181
  ( 7382.86 -1701.28   720.00     2.35 S4)  ;  2, 182
  ( 7168.10 -2135.99   720.00     2.35 S4)  ;  2, 183
  ( 7135.58 -2172.05   720.00     2.35 S4)  ;  2, 184
  ( 7065.60 -2248.63   720.00     2.35 S4)  ;  2, 185
  ( 7026.15 -2281.98   720.00     2.35 S4)  ;  2, 186
  ( 6991.77 -2308.51   720.00     2.35 S4)  ;  2, 187
  ( 6957.63 -2330.32   720.00     2.35 S4)  ;  2, 188
  ( 6906.79 -2356.00   720.00     2.35 S4)  ;  2, 189
  ( 6868.19 -2372.88   720.00     2.35 S4)  ;  2, 190
  ( 6664.70 -2477.94   720.00     2.35 S4)  ;  2, 191
  ( 6594.68 -2509.71   720.00     2.35 S4)  ;  2, 192
  ( 6534.31 -2537.25   720.00     2.35 S4)  ;  2, 193
  ( 6471.82 -2559.96   720.00     2.35 S4)  ;  2, 194
  ( 6378.78 -2581.11   720.00     2.35 S4)  ;  2, 195
  ( 6326.56 -2587.84   720.00     2.35 S4)  ;  2, 196
  ( 6256.90 -2612.55   720.00     2.35 S4)  ;  2, 197
  ( 6206.79 -2624.11   720.00     2.35 S4)  ;  2, 198
  ( 6135.88 -2627.52   720.00     2.35 S4)  ;  2, 199
  ( 5935.83 -2640.79   720.00     2.35 S4)  ;  2, 200
  ( 5887.66 -2614.71   720.00     2.35 S4)  ;  2, 201
  ( 5839.29 -2638.16   720.00     2.35 S4)  ;  2, 202
  ( 5701.00 -2713.57   720.00     2.35 S4)  ;  2, 203
  ( 5628.51 -2747.56   720.00     2.35 S4)  ;  2, 204
  ( 5537.32 -2778.23   720.00     2.35 S4)  ;  2, 205
  ( 5422.74 -2805.33   720.00     2.35 S4)  ;  2, 206
  ( 5353.69 -2818.28   720.00     2.35 S4)  ;  2, 207
  ( 5258.90 -2827.52   720.00     2.35 S4)  ;  2, 208
  ( 5178.70 -2828.10   720.00     2.35 S4)  ;  2, 209
  ( 5004.07 -2830.86   720.00     2.35 S4)  ;  2, 210
  ( 4950.11 -2825.72   720.00     2.35 S4)  ;  2, 211
  ( 4896.52 -2813.51   720.00     2.35 S4)  ;  2, 212
  ( 4859.13 -2806.86   720.00     2.35 S4)  ;  2, 213
  ( 4837.72 -2810.47   720.00     2.35 S4)  ;  2, 214
  ( 4822.88 -2823.86   720.00     2.35 S4)  ;  2, 215
  ( 4782.70 -2871.32   720.00     2.35 S4)  ;  2, 216
  ( 4757.73 -2898.33   720.00     2.35 S4)  ;  2, 217
  ( 4732.63 -2927.70   720.00     2.35 S4)  ;  2, 218
  ( 4651.99 -2982.50   720.00     2.35 S4)  ;  2, 219
  ( 4601.14 -3008.18   720.00     2.35 S4)  ;  2, 220
  ( 4596.20 -3012.64   720.00     2.35 S4)  ;  2, 221
  ( 4078.03 -3158.09   720.00     2.35 S4)  ;  2, 222
  ( 3932.22 -3150.55   720.00     2.35 S4)  ;  2, 223
  ( 3880.25 -3152.58   720.00     2.35 S4)  ;  2, 224
  ( 3820.97 -3158.95   720.00     2.35 S4)  ;  2, 225
  ( 3719.73 -3156.08   720.00     2.35 S4)  ;  2, 226
  ( 3579.37 -3134.66   720.00     2.35 S4)  ;  2, 227
  ( 3497.79 -3116.30   720.00     2.35 S4)  ;  2, 228
  ( 3416.45 -3093.22   720.00     2.35 S4)  ;  2, 229
  ( 3346.39 -3080.16   720.00     2.35 S4)  ;  2, 230
  ( 3277.96 -3081.34   720.00     2.35 S4)  ;  2, 231
  ( 3218.93 -3083.01   720.00     2.35 S4)  ;  2, 232
  ( 3174.49 -3075.99   720.00     2.35 S4)  ;  2, 233
  ( 3114.31 -3054.02   720.00     2.35 S4)  ;  2, 234
  ( 3077.67 -3033.25   720.00     2.35 S4)  ;  2, 235
  ( 3055.24 -3010.86   720.00     2.35 S4)  ;  2, 236
  ( 3050.78 -3005.92   720.00     2.35 S4)  ;  2, 237
  ( 2667.14 -2875.20   720.00     2.35 S4)  ;  2, 238
  ( 2573.89 -2809.04   720.00     2.35 S4)  ;  2, 239
  ( 2462.83 -2767.93   720.00     2.35 S4)  ;  2, 240
  ( 2412.07 -2746.43   720.00     2.35 S4)  ;  2, 241
  ( 2359.08 -2722.46   720.00     2.35 S4)  ;  2, 242
  ( 2275.52 -2696.91   720.00     2.35 S4)  ;  2, 243
  ( 2175.25 -2675.22   720.00     2.35 S4)  ;  2, 244
  ( 2095.66 -2664.02   720.00     2.35 S4)  ;  2, 245
  ( 2029.82 -2660.62   720.00     2.35 S4)  ;  2, 246
  ( 1973.62 -2653.00   720.00     2.35 S4)  ;  2, 247
  ( 1910.86 -2635.61   720.00     2.35 S4)  ;  2, 248
  ( 1869.38 -2616.95   720.00     2.35 S4)  ;  2, 249
  ( 1835.20 -2593.95   720.00     2.35 S4)  ;  2, 250
  ( 1812.77 -2571.57   720.00     2.35 S4)  ;  2, 251
  ( 1776.37 -2546.09   720.00     2.35 S4)  ;  2, 252
  ( 1741.95 -2527.80   720.00     2.35 S4)  ;  2, 253
  ( 1734.89 -2527.44   720.00     2.35 S4)  ;  2, 254
  ( 1734.77 -2529.79   720.00     2.35 S4)  ;  2, 255
  ( 1646.77 -2610.19   720.00     2.35 S4)  ;  2, 256
  ( 1564.59 -2603.58   720.00     2.35 S4)  ;  2, 257
  ( 1461.00 -2600.59   720.00     2.35 S4)  ;  2, 258
  ( 1404.44 -2600.02   720.00     2.35 S4)  ;  2, 259
  ( 1334.01 -2594.02   720.00     2.35 S4)  ;  2, 260
  ( 1240.80 -2572.69   720.00     2.35 S4)  ;  2, 261
  ( 1159.34 -2551.97   720.00     2.35 S4)  ;  2, 262
  ( 1103.64 -2534.94   720.00     2.35 S4)  ;  2, 263
  ( 1052.75 -2515.80   720.00     2.35 S4)  ;  2, 264
  (  983.91 -2479.22   720.00     2.35 S4)  ;  2, 265
  (  922.48 -2435.94   720.00     2.35 S4)  ;  2, 266
  (  833.93 -2370.03   720.00     2.35 S4)  ;  2, 267
  (  751.83 -2316.26   720.00     2.35 S4)  ;  2, 268
  (  701.43 -2287.70   720.00     2.35 S4)  ;  2, 269
  (  582.92 -2208.45   720.00     2.35 S4)  ;  2, 270
  (  519.63 -2155.65   720.00     2.35 S4)  ;  2, 271
  (  475.02 -2106.17   720.00     2.35 S4)  ;  2, 272
  (  438.99 -2073.63   720.00     2.35 S4)  ;  2, 273
  (  410.11 -2039.12   720.00     2.35 S4)  ;  2, 274
  (  373.17 -1978.24   720.00     2.35 S4)  ;  2, 275
  (  348.37 -1910.91   720.00     2.35 S4)  ;  2, 276
  (  320.84 -1850.52   720.00     2.35 S4)  ;  2, 277
  (  301.97 -1804.73   720.00     2.35 S4)  ;  2, 278
  (  276.03 -1713.75   720.00     2.35 S4)  ;  2, 279
  (  268.56 -1675.63   720.00     2.35 S4)  ;  2, 280
  (  264.83 -1656.57   720.00     2.35 S4)  ;  2, 281
  (  284.38 -1643.42   720.00     2.35 S4)  ;  2, 282
  (  312.72 -1642.53   720.00     2.35 S4)  ;  2, 283
  (  375.47 -1633.98   720.00     2.35 S4)  ;  2, 284
  (  369.87 -1605.38   720.00     2.35 S4)  ;  2, 285
  (  356.12 -1597.59   720.00     2.35 S4)  ;  2, 286
  (  314.77 -1576.59   720.00     2.35 S4)  ;  2, 287
  (  209.51 -1514.53   720.00     2.35 S4)  ;  2, 288
  (  177.93 -1486.96   720.00     2.35 S4)  ;  2, 289
  (  131.35 -1430.30   720.00     2.35 S4)  ;  2, 290
  (   74.82 -1337.73   720.00     2.35 S4)  ;  2, 291
  (   12.95 -1211.88   720.00     2.35 S4)  ;  2, 292
  (   -5.66 -1161.38   720.00     2.35 S4)  ;  2, 293
  (  -44.02 -1036.75   720.00     2.35 S4)  ;  2, 294
  (  -64.49  -976.72   720.00     2.35 S4)  ;  2, 295
  (  -64.17  -924.84   720.00     2.35 S4)  ;  2, 296
  (  -57.77  -892.15   720.00     2.35 S4)  ;  2, 297
  (  -32.42  -858.08   720.00     2.35 S4)  ;  2, 298
  (   -5.22  -833.54   720.00     2.35 S4)  ;  2, 299
  (   14.45  -818.04   720.00     2.35 S4)  ;  2, 300
  (   28.92  -811.71   720.00     2.35 S4)  ;  2, 301
  (   -7.73  -790.95   720.00     2.35 S4)  ;  2, 302
  (  -34.38  -758.91   720.00     2.35 S4)  ;  2, 303
  (  -59.67  -700.99   720.00     2.35 S4)  ;  2, 304
  (  -51.16  -673.12   720.00     2.35 S4)  ;  2, 305
  (  -67.73  -511.89   720.00     2.35 S4)  ;  2, 306
  (  -77.58  -428.83   720.00     2.35 S4)  ;  2, 307
  (  -64.12  -396.50   720.00     2.35 S4)  ;  2, 308
  (  -20.49  -327.99   720.00     2.35 S4)  ;  2, 309
  (   42.56  -248.70   720.00     2.35 S4)  ;  2, 310
  (   92.62  -192.32   720.00     2.35 S4)  ;  2, 311
  (  149.02  -150.41   720.00     2.35 S4)  ;  2, 312
  (  195.16  -124.49   720.00     2.35 S4)  ;  2, 313
  (  240.94  -105.63   720.00     2.35 S4)  ;  2, 314
  (  309.86   -95.04   720.00     2.35 S4)  ;  2, 315
  (  406.76   -90.61   720.00     2.35 S4)  ;  2, 316
  (  451.44   -92.92   720.00     2.35 S4)  ;  2, 317
  (  479.18  -103.79   720.00     2.35 S4)  ;  2, 318
  (  530.96  -151.28   720.00     2.35 S4)  ;  2, 319
  (  541.62  -173.06   720.00     2.35 S4)  ;  2, 320
  (  545.95  -180.36   720.00     2.35 S4)  ;  2, 321
  (  553.25  -176.02   720.00     2.35 S4)  ;  2, 322
  (  571.05  -151.00   720.00     2.35 S4)  ;  2, 323
  (  585.60   -97.50   720.00     2.35 S4)  ;  2, 324
  (  611.68   -49.31   720.00     2.35 S4)  ;  2, 325
  (  626.63   -33.57   720.00     2.35 S4)  ;  2, 326
  (  646.42   -15.72   720.00     2.35 S4)  ;  2, 327
  (  663.49    -4.82   720.00     2.35 S4)  ;  2, 328
  (  704.44    11.94   720.00     2.35 S4)  ;  2, 329
  (  738.70    36.12   720.00     2.35 S4)  ;  2, 330
  (  777.18    50.64   720.00     2.35 S4)  ;  2, 331
  (  810.46    56.00   720.00     2.35 S4)  ;  2, 332
  ( 1064.79   212.73   720.00     2.35 S4)  ;  2, 333
  ( 1211.87   275.89   720.00     2.35 S4)  ;  2, 334
  ( 1267.18   296.62   720.00     2.35 S4)  ;  2, 335
  ( 1311.98   296.66   720.00     2.35 S4)  ;  2, 336
  ( 1351.11   278.13   720.00     2.35 S4)  ;  2, 337
  ( 1385.28   255.13   720.00     2.35 S4)  ;  2, 338
  ( 1477.94   177.22   720.00     2.35 S4)  ;  2, 339
  ( 1546.94    98.18   720.00     2.35 S4)  ;  2, 340
  ( 1652.61    -1.64   720.00     2.35 S4)  ;  2, 341
  ( 1699.92   -44.18   720.00     2.35 S4)  ;  2, 342
  ( 1735.72   -81.42   720.00     2.35 S4)  ;  2, 343
  ( 1767.31  -109.00   720.00     2.35 S4)  ;  2, 344
  ( 1817.33  -144.61   720.00     2.35 S4)  ;  2, 345
  ( 1956.77  -229.66   720.00     2.35 S4)  ;  2, 346
  ( 2164.56  -360.69   720.00     2.35 S4)  ;  2, 347
  ( 2185.60  -364.14   720.00     2.35 S4)  ;  2, 348
  ( 2207.26  -355.83   720.00     2.35 S4)  ;  2, 349
  ( 2248.82  -327.30   720.00     2.35 S4)  ;  2, 350
  ( 2270.59  -316.64   720.00     2.35 S4)  ;  2, 351
  ( 2330.60  -296.15   720.00     2.35 S4)  ;  2, 352
  ( 2356.83  -290.43   720.00     2.35 S4)  ;  2, 353
  ( 2370.82  -293.52   720.00     2.35 S4)  ;  2, 354
  ( 2450.60  -276.36   720.00     2.35 S4)  ;  2, 355
  ( 2516.65  -230.25   720.00     2.35 S4)  ;  2, 356
  ( 2604.87  -211.22   720.00     2.35 S4)  ;  2, 357
  ( 2844.77  -131.63   720.00     2.35 S4)  ;  2, 358
  ( 2876.32  -114.38   720.00     2.35 S4)  ;  2, 359
  ( 2879.03  -107.45   720.00     2.35 S4)  ;  2, 360
  ( 2794.25  -105.42   720.00     2.35 S4)  ;  2, 361
  ( 2698.32   -91.03   720.00     2.35 S4)  ;  2, 362
  ( 2495.08   -54.58   720.00     2.35 S4)  ;  2, 363
  ( 2369.67   -17.43   720.00     2.35 S4)  ;  2, 364
  ( 2309.74     9.25   720.00     2.35 S4)  ;  2, 365
  ( 2234.33    55.60   720.00     2.35 S4)  ;  2, 366
  ( 2188.88    88.62   720.00     2.35 S4)  ;  2, 367
  ( 2137.71   147.88   720.00     2.35 S4)  ;  2, 368
  ( 2027.55   297.46   720.00     2.35 S4)  ;  2, 369
  ( 1994.22   336.92   720.00     2.35 S4)  ;  2, 370
  ( 1967.94   376.02   720.00     2.35 S4)  ;  2, 371
  ( 1947.11   428.99   720.00     2.35 S4)  ;  2, 372
  ( 1937.65   474.30   720.00     2.35 S4)  ;  2, 373
  ( 1931.77   543.00   720.00     2.35 S4)  ;  2, 374
  ( 1935.06   606.53   720.00     2.35 S4)  ;  2, 375
  ( 1934.78   646.64   720.00     2.35 S4)  ;  2, 376
  ( 1936.48   679.57   720.00     2.35 S4)  ;  2, 377
  ( 1938.95   681.81   720.00     2.35 S4)  ;  2, 378
  ( 1998.59   858.00   720.00     2.35 S4)  ;  2, 379
  ( 1984.32   901.21   720.00     2.35 S4)  ;  2, 380
  ( 1985.66   927.08   720.00     2.35 S4)  ;  2, 381
  ( 1991.83   955.07   720.00     2.35 S4)  ;  2, 382
  ( 1979.14  1028.85   720.00     2.35 S4)  ;  2, 383
  ( 1976.14  1062.02   720.00     2.35 S4)  ;  2, 384
  ( 1981.52  1120.72   720.00     2.35 S4)  ;  2, 385
  ( 1992.75  1155.52   720.00     2.35 S4)  ;  2, 386
  ( 2011.28  1194.66   720.00     2.35 S4)  ;  2, 387
  ( 2044.17  1237.78   720.00     2.35 S4)  ;  2, 388
  ( 2066.55  1260.21   720.00     2.35 S4)  ;  2, 389
  ( 2094.84  1305.92   720.00     2.35 S4)  ;  2, 390
  ( 2126.39  1459.97   720.00     2.35 S4)  ;  2, 391
  ( 2150.31  1557.80   720.00     2.35 S4)  ;  2, 392
  ( 2166.24  1592.36   720.00     2.35 S4)  ;  2, 393
  ( 2191.70  1628.78   720.00     2.35 S4)  ;  2, 394
  ( 2206.66  1644.52   720.00     2.35 S4)  ;  2, 395
  ( 2284.48  1760.76   720.00     2.35 S4)  ;  2, 396
  ( 2326.11  1836.45   720.00     2.35 S4)  ;  2, 397
  ( 2378.53  1892.71   720.00     2.35 S4)  ;  2, 398
  ( 2388.67  1906.33   720.00     2.35 S4)  ;  2, 399
  ( 2397.06  1931.86   720.00     2.35 S4)  ;  2, 400
  ( 2400.02  1943.50   720.00     2.35 S4)  ;  2, 401
  ( 2360.61  2002.14   720.00     2.35 S4)  ;  2, 402
  ( 2243.80  2114.32   720.00     2.35 S4)  ;  2, 403
  ( 2166.89  2177.27   720.00     2.35 S4)  ;  2, 404
  ( 2105.71  2225.25   720.00     2.35 S4)  ;  2, 405
  ( 1980.09  2349.69   720.00     2.35 S4)  ;  2, 406
  ( 1951.35  2386.55   720.00     2.35 S4)  ;  2, 407
  ( 1911.33  2433.44   720.00     2.35 S4)  ;  2, 408
  ( 1887.29  2470.06   720.00     2.35 S4)  ;  2, 409
  ( 1859.39  2523.40   720.00     2.35 S4)  ;  2, 410
  ( 1837.46  2555.19   720.00     2.35 S4)  ;  2, 411
  ( 1824.08  2570.04   720.00     2.35 S4)  ;  2, 412
  ( 1824.20  2572.39   720.00     2.35 S4)  ;  2, 413
  ( 1809.36  2721.74   720.00     2.35 S4)  ;  2, 414
  ( 1780.57  2803.42   720.00     2.35 S4)  ;  2, 415
  ( 1778.30  2850.72   720.00     2.35 S4)  ;  2, 416
  ( 1771.93  2910.02   720.00     2.35 S4)  ;  2, 417
  ( 1776.19  2992.36   720.00     2.35 S4)  ;  2, 418
  ( 1773.55  3032.59   720.00     2.35 S4)  ;  2, 419
  ( 1770.18  3058.71   720.00     2.35 S4)  ;  2, 420
  ( 1767.59  3054.13   720.00     2.35 S4)  ;  2, 421
  ( 1764.27  3035.43   720.00     2.35 S4)  ;  2, 422
  ( 1755.76  3007.57   720.00     2.35 S4)  ;  2, 423
  ( 1745.46  2899.59   720.00     2.35 S4)  ;  2, 424
  ( 1739.86  2791.38   720.00     2.35 S4)  ;  2, 425
  ( 1749.27  2654.08   720.00     2.35 S4)  ;  2, 426
  ( 1758.24  2599.36   720.00     2.35 S4)  ;  2, 427
  ( 1773.07  2475.94   720.00     2.35 S4)  ;  2, 428
  ( 1786.86  2423.33   720.00     2.35 S4)  ;  2, 429
  ( 1807.94  2375.07   720.00     2.35 S4)  ;  2, 430
  ( 1845.12  2318.89   720.00     2.35 S4)  ;  2, 431
  ( 1912.63  2256.44   720.00     2.35 S4)  ;  2, 432
  ( 1945.59  2209.91   720.00     2.35 S4)  ;  2, 433
  ( 1962.46  2171.30   720.00     2.35 S4)  ;  2, 434
  ( 1998.96  2056.19   720.00     2.35 S4)  ;  2, 435
  ( 2010.14  1999.01   720.00     2.35 S4)  ;  2, 436
  ( 2010.19  1954.19   720.00     2.35 S4)  ;  2, 437
  ( 2008.28  1871.73   720.00     2.35 S4)  ;  2, 438
  ( 2009.42  1848.07   720.00     2.35 S4)  ;  2, 439
  ( 2005.97  1827.02   720.00     2.35 S4)  ;  2, 440
  ( 1996.97  1789.75   720.00     2.35 S4)  ;  2, 441
  ( 1978.45  1750.61   720.00     2.35 S4)  ;  2, 442
  ( 1974.63  1722.50   720.00     2.35 S4)  ;  2, 443
  ( 1935.34  1535.79   720.00     2.35 S4)  ;  2, 444
  ( 1906.88  1532.55   720.00     2.35 S4)  ;  2, 445
  ( 1818.46  1464.00   720.00     2.35 S4)  ;  2, 446
  ( 1791.73  1448.87   720.00     2.35 S4)  ;  2, 447
  ( 1791.12  1437.11   720.00     2.35 S4)  ;  2, 448
  ( 1810.96  1410.14   720.00     2.35 S4)  ;  2, 449
  ( 1831.30  1347.75   720.00     2.35 S4)  ;  2, 450
  ( 1846.23  1271.50   720.00     2.35 S4)  ;  2, 451
  ( 1855.96  1186.08   720.00     2.35 S4)  ;  2, 452
  ( 1853.41  1136.68   720.00     2.35 S4)  ;  2, 453
  ( 1830.99  1022.25   720.00     2.35 S4)  ;  2, 454
  ( 1786.55   892.46   720.00     2.35 S4)  ;  2, 455
  ( 1777.19   848.13   720.00     2.35 S4)  ;  2, 456
  ( 1775.85   822.25   720.00     2.35 S4)  ;  2, 457
  ( 1785.13   682.60   720.00     2.35 S4)  ;  2, 458
  ( 1608.30   479.42   720.00     2.35 S4)  ;  2, 459
  ( 1571.57   453.01   720.00     2.35 S4)  ;  2, 460
  ( 1522.95   424.86   720.00     2.35 S4)  ;  2, 461
  ( 1498.95   416.66   720.00     2.35 S4)  ;  2, 462
  ( 1438.83   393.82   720.00     2.35 S4)  ;  2, 463
  ( 1402.58   376.83   720.00     2.35 S4)  ;  2, 464
  ( 1364.10   362.31   720.00     2.35 S4)  ;  2, 465
  ( 1156.02   259.84   720.00     2.35 S4)  ;  2, 466
  ( 1016.11   198.66   720.00     2.35 S4)  ;  2, 467
  (  994.46   190.35   720.00     2.35 S4)  ;  2, 468
  (  934.33   167.51   720.00     2.35 S4)  ;  2, 469
  (  903.15   157.33   720.00     2.35 S4)  ;  2, 470
  (  836.08   137.20   720.00     2.35 S4)  ;  2, 471
  (  709.63   108.36   720.00     2.35 S4)  ;  2, 472
  (  623.15    77.45   720.00     2.35 S4)  ;  2, 473
  (  594.57    71.85   720.00     2.35 S4)  ;  2, 474
  (  526.00    68.32   720.00     2.35 S4)  ;  2, 475
  (  434.30    73.06   720.00     2.35 S4)  ;  2, 476
  (  397.28    86.77   720.00     2.35 S4)  ;  2, 477
  (  376.48    94.91   720.00     2.35 S4)  ;  2, 478
  (  323.36   116.53   720.00     2.35 S4)  ;  2, 479
  (  314.44   126.43   720.00     2.35 S4)  ;  2, 480
  (  314.56   128.78   720.00     2.35 S4)  ;  2, 481
  (  160.31   181.53   720.00     2.35 S4)  ;  2, 482
  (  124.75   223.47   720.00     2.35 S4)  ;  2, 483
  (   86.23   253.77   720.00     2.35 S4)  ;  2, 484
  (   72.85   268.61   720.00     2.35 S4)  ;  2, 485
  (   55.13   290.75   720.00     2.35 S4)  ;  2, 486
  (    9.16   359.18   720.00     2.35 S4)  ;  2, 487
  (   -6.21   381.20   720.00     2.35 S4)  ;  2, 488
  (  -19.23   403.10   720.00     2.35 S4)  ;  2, 489
  (  -23.57   410.41   720.00     2.35 S4)  ;  2, 490
  (  -32.72   415.59   720.00     2.35 S4)  ;  2, 491
  (  -48.83   423.51   720.00     2.35 S4)  ;  2, 492
  (  -73.60   446.02   720.00     2.35 S4)  ;  2, 493
  (  -98.25   470.87   720.00     2.35 S4)  ;  2, 494
  ( -122.53   502.80   720.00     2.35 S4)  ;  2, 495
  ( -164.05   566.27   720.00     2.35 S4)  ;  2, 496
  ( -177.07   588.17   720.00     2.35 S4)  ;  2, 497
  ( -208.69   660.57   720.00     2.35 S4)  ;  2, 498
  ( -236.83   709.20   720.00     2.35 S4)  ;  2, 499
  ( -251.96   735.93   720.00     2.35 S4)  ;  2, 500
  ( -269.19   767.48   720.00     2.35 S4)  ;  2, 501
  ( -299.43   820.94   720.00     2.35 S4)  ;  2, 502
  ( -326.11   897.80   720.00     2.35 S4)  ;  2, 503
  ( -334.30   921.81   720.00     2.35 S4)  ;  2, 504
  ( -344.12   960.06   720.00     2.35 S4)  ;  2, 505
  ( -349.83   986.31   720.00     2.35 S4)  ;  2, 506
  ( -355.55  1012.55   720.00     2.35 S4)  ;  2, 507
  ( -380.85  1070.46   720.00     2.35 S4)  ;  2, 508
  ( -394.15  1132.48   720.00     2.35 S4)  ;  2, 509
  ( -393.90  1137.18   720.00     2.35 S4)  ;  2, 510
  ( -385.94  1179.21   720.00     2.35 S4)  ;  2, 511
  ( -416.19  1232.66   720.00     2.35 S4)  ;  2, 512
  ( -449.39  1274.48   720.00     2.35 S4)  ;  2, 513
  ( -466.87  1301.33   720.00     2.35 S4)  ;  2, 514
  ( -484.87  1363.59   720.00     2.35 S4)  ;  2, 515
  ( -500.16  1432.78   720.00     2.35 S4)  ;  2, 516
  ( -529.59  1547.52   720.00     2.35 S4)  ;  2, 517
  ( -551.49  1671.31   720.00     2.35 S4)  ;  2, 518
  ( -567.51  1726.39   720.00     2.35 S4)  ;  2, 519
  ( -581.10  1828.53   720.00     2.35 S4)  ;  2, 520
  ( -583.97  1864.05   720.00     2.35 S4)  ;  2, 521
  ( -587.99  1923.23   720.00     2.35 S4)  ;  2, 522
  ( -586.28  1956.17   720.00     2.35 S4)  ;  2, 523
  ( -588.19  2010.52   720.00     2.35 S4)  ;  2, 524
  ( -588.47  2050.63   720.00     2.35 S4)  ;  2, 525
  ( -574.77  2087.67   720.00     2.35 S4)  ;  2, 526
  ( -566.87  2103.77   720.00     2.35 S4)  ;  2, 527
  ( -566.38  2113.18   720.00     2.35 S4)  ;  2, 528
  ( -569.51  2306.75   720.00     2.35 S4)  ;  2, 529
  ( -575.39  2375.45   720.00     2.35 S4)  ;  2, 530
  ( -571.59  2403.56   720.00     2.35 S4)  ;  2, 531
  ( -559.87  2447.78   720.00     2.35 S4)  ;  2, 532
  ( -544.47  2517.75   720.00     2.35 S4)  ;  2, 533
  ( -530.93  2597.24   720.00     2.35 S4)  ;  2, 534
  ( -505.38  2680.83   720.00     2.35 S4)  ;  2, 535
  ( -477.85  2757.26   720.00     2.35 S4)  ;  2, 536
  ( -469.58  2780.41   720.00     2.35 S4)  ;  2, 537
  ( -447.89  2880.72   720.00     2.35 S4)  ;  2, 538
  ( -433.83  2924.82   720.00     2.35 S4)  ;  2, 539
  ( -423.73  2983.26   720.00     2.35 S4)  ;  2, 540
  ( -412.25  3022.76   720.00     2.35 S4)  ;  2, 541
  ( -406.45  3043.69   720.00     2.35 S4)  ;  2, 542
  ( -400.90  3059.92   720.00     2.35 S4)  ;  2, 543
  ( -398.43  3062.15   720.00     2.35 S4)  ;  2, 544
  ( -315.99  3267.83   720.00     2.35 S4)  ;  2, 545
  ( -296.62  3323.43   720.00     2.35 S4)  ;  2, 546
  ( -275.61  3364.82   720.00     2.35 S4)  ;  2, 547
  ( -262.64  3387.73   720.00     2.35 S4)  ;  2, 548
  ( -251.41  3422.53   720.00     2.35 S4)  ;  2, 549
  ( -235.23  3461.79   720.00     2.35 S4)  ;  2, 550
  ( -228.70  3496.84   720.00     2.35 S4)  ;  2, 551
  ( -226.88  3532.12   720.00     2.35 S4)  ;  2, 552
  ( -222.71  3567.29   720.00     2.35 S4)  ;  2, 553
  ( -221.37  3593.17   720.00     2.35 S4)  ;  2, 554
  ( -215.21  3621.16   720.00     2.35 S4)  ;  2, 555
  ( -207.50  3724.54   720.00     2.35 S4)  ;  2, 556
  ( -205.31  3766.89   720.00     2.35 S4)  ;  2, 557
  ( -187.60  3881.55   720.00     2.35 S4)  ;  2, 558
  ( -173.66  3923.30   720.00     2.35 S4)  ;  2, 559
  ( -152.04  3976.42   720.00     2.35 S4)  ;  2, 560
  ( -145.76  4006.77   720.00     2.35 S4)  ;  2, 561
  (  -71.67  4189.29   720.00     2.35 S4)  ;  2, 562
  (  -51.08  4268.42   720.00     2.35 S4)  ;  2, 563
  (  -21.07  4347.08   720.00     2.35 S4)  ;  2, 564
  (   -2.42  4388.57   720.00     2.35 S4)  ;  2, 565
  (   23.12  4472.16   720.00     2.35 S4)  ;  2, 566
  (   29.77  4509.56   720.00     2.35 S4)  ;  2, 567
  (   57.06  4581.27   720.00     2.35 S4)  ;  2, 568
  (   72.26  4601.72   720.00     2.35 S4)  ;  2, 569
  (   97.35  4631.08   720.00     2.35 S4)  ;  2, 570
  (  121.97  4651.04   720.00     2.35 S4)  ;  2, 571
  (  151.16  4668.40   720.00     2.35 S4)  ;  2, 572
  (  179.99  4678.70   720.00     2.35 S4)  ;  2, 573
  (  199.53  4691.85   720.00     2.35 S4)  ;  2, 574
  (  201.23  4724.78   720.00     2.35 S4)  ;  2, 575
  (  199.37  4734.31   720.00     2.35 S4)  ;  2, 576
  (  188.95  4760.80   720.00     2.35 S4)  ;  2, 577
  (  187.45  4777.39   720.00     2.35 S4)  ;  2, 578
  (  183.84  4798.80   720.00     2.35 S4)  ;  2, 579
  (  181.32  4841.39   720.00     2.35 S4)  ;  2, 580
  (  177.92  4912.33   720.00     2.35 S4)  ;  2, 581
  (  284.82  5090.84   720.00     2.35 S4)  ;  2, 582
  (  298.24  5167.98   720.00     2.35 S4)  ;  2, 583
  (  327.26  5227.81   720.00     2.35 S4)  ;  2, 584
  (  351.47  5285.53   720.00     2.35 S4)  ;  2, 585
  (  389.38  5380.27   720.00     2.35 S4)  ;  2, 586
  (  416.29  5444.93   720.00     2.35 S4)  ;  2, 587
  (  459.88  5558.26   720.00     2.35 S4)  ;  2, 588
  (  483.35  5601.86   720.00     2.35 S4)  ;  2, 589
  (  524.75  5672.85   720.00     2.35 S4)  ;  2, 590
  (  591.61  5780.25   720.00     2.35 S4)  ;  2, 591
  (  616.95  5814.33   720.00     2.35 S4)  ;  2, 592
  (  659.24  5856.96   720.00     2.35 S4)  ;  2, 593
  (  671.72  5870.46   720.00     2.35 S4)  ;  2, 594
  (  676.67  5874.92   720.00     2.35 S4)  ;  2, 595
  (  886.43  6173.07   720.00     2.35 S4)  ;  2, 596
  (  898.39  6221.98   720.00     2.35 S4)  ;  2, 597
  (  925.71  6248.88   720.00     2.35 S4)  ;  2, 598
  (  950.69  6275.89   720.00     2.35 S4)  ;  2, 599
  (  966.02  6298.69   720.00     2.35 S4)  ;  2, 600
  ( 1005.67  6381.56   720.00     2.35 S4)  ;  2, 601
  ( 1026.31  6415.87   720.00     2.35 S4)  ;  2, 602
  ( 1080.31  6502.71   720.00     2.35 S4)  ;  2, 603
  ( 1120.69  6599.70   720.00     2.35 S4)  ;  2, 604
  ( 1136.63  6634.25   720.00     2.35 S4)  ;  2, 605
  ( 1152.19  6661.76   720.00     2.35 S4)  ;  2, 606
  ( 1190.39  6716.39   720.00     2.35 S4)  ;  2, 607
  ( 1238.10  6772.89   720.00     2.35 S4)  ;  2, 608
  ( 1260.61  6797.68   720.00     2.35 S4)  ;  2, 609
  ( 1282.62  6813.05   720.00     2.35 S4)  ;  2, 610
  ( 1297.10  6819.38   720.00     2.35 S4)  ;  2, 611
  ( 1570.28  7111.86   720.00     2.35 S4)  ;  2, 612
  ( 1627.24  7210.34   720.00     2.35 S4)  ;  2, 613
  ( 1677.56  7271.43   720.00     2.35 S4)  ;  2, 614
  ( 1715.02  7311.96   720.00     2.35 S4)  ;  2, 615
  ( 1782.41  7383.96   720.00     2.35 S4)  ;  2, 616
  ( 1812.20  7413.08   720.00     2.35 S4)  ;  2, 617
  ( 1899.86  7512.33   720.00     2.35 S4)  ;  2, 618
  ( 1932.26  7546.04   720.00     2.35 S4)  ;  2, 619
  ( 1983.95  7588.18   720.00     2.35 S4)  ;  2, 620
  ( 2013.75  7617.30   720.00     2.35 S4)  ;  2, 621
  ( 2086.98  7665.42   720.00     2.35 S4)  ;  2, 622
  ( 2135.34  7688.86   720.00     2.35 S4)  ;  2, 623
  ( 2161.57  7694.59   720.00     2.35 S4)  ;  2, 624
  ( 2185.45  7700.43   720.00     2.35 S4)  ;  2, 625
  ( 2218.99  7710.48   720.00     2.35 S4)  ;  2, 626
  ( 2311.30  7717.51   720.00     2.35 S4)  ;  2, 627
  ( 2365.63  7719.42   720.00     2.35 S4)  ;  2, 628
  ( 2445.59  7715.28   720.00     2.35 S4)  ;  2, 629
  ( 2484.84  7699.10   720.00     2.35 S4)  ;  2, 630
  ( 2505.40  7686.25   720.00     2.35 S4)  ;  2, 631
  ( 2526.20  7678.09   720.00     2.35 S4)  ;  2, 632
  ( 2528.42  7675.62   720.00     2.35 S4)  ;  2, 633
  ( 2648.53  7697.71   720.00     2.35 S4)  ;  2, 634
  ( 2684.78  7714.71   720.00     2.35 S4)  ;  2, 635
  ( 2757.92  7715.65   720.00     2.35 S4)  ;  2, 636
  ( 2795.42  7711.35   720.00     2.35 S4)  ;  2, 637
  ( 2862.53  7686.65   720.00     2.35 S4)  ;  2, 638
  ( 2901.65  7668.12   720.00     2.35 S4)  ;  2, 639
  ( 2929.27  7654.90   720.00     2.35 S4)  ;  2, 640
  ( 2959.47  7646.26   720.00     2.35 S4)  ;  2, 641
  ( 3003.42  7629.84   720.00     2.35 S4)  ;  2, 642
  ( 3026.70  7623.91   720.00     2.35 S4)  ;  2, 643 Closure point
)  ;  End of contour

("section outline"
  (Color Cyan)
  (Closed)
  (GUID "8E6B383E6B164B0A8555F8F959B67FEB")
  (MBFObjectType 5)
  (FillDensity 0)
  (Resolution 2.355648)
  ( 1257.14  7104.10   960.00     2.35 S5)  ;  3, 1
  ( 1259.49  7104.18   960.00     2.35 S5)  ;  3, 2
  ( 1300.75  7138.56   960.00     2.35 S5)  ;  3, 3
  ( 1458.07  7294.69   960.00     2.35 S5)  ;  3, 4
  ( 1533.28  7370.29   960.00     2.35 S5)  ;  3, 5
  ( 1715.71  7550.83   960.00     2.35 S5)  ;  3, 6
  ( 1756.96  7585.20   960.00     2.35 S5)  ;  3, 7
  ( 1796.25  7607.75   960.00     2.35 S5)  ;  3, 8
  ( 1847.48  7625.96   960.00     2.35 S5)  ;  3, 9
  ( 2009.30  7647.89   960.00     2.35 S5)  ;  3, 10
  ( 2154.43  7676.34   960.00     2.35 S5)  ;  3, 11
  ( 2252.71  7696.14   960.00     2.35 S5)  ;  3, 12
  ( 2295.08  7697.56   960.00     2.35 S5)  ;  3, 13
  ( 2380.12  7690.99   960.00     2.35 S5)  ;  3, 14
  ( 2434.56  7683.38   960.00     2.35 S5)  ;  3, 15
  ( 2517.64  7664.96   960.00     2.35 S5)  ;  3, 16
  ( 2572.64  7640.88   960.00     2.35 S5)  ;  3, 17
  ( 2623.01  7614.29   960.00     2.35 S5)  ;  3, 18
  ( 2661.22  7599.07   960.00     2.35 S5)  ;  3, 19
  ( 2718.80  7568.02   960.00     2.35 S5)  ;  3, 20
  ( 2788.08  7539.70   960.00     2.35 S5)  ;  3, 21
  ( 2842.69  7527.39   960.00     2.35 S5)  ;  3, 22
  ( 2918.39  7518.15   960.00     2.35 S5)  ;  3, 23
  ( 2993.62  7523.04   960.00     2.35 S5)  ;  3, 24
  ( 3000.60  7525.62   960.00     2.35 S5)  ;  3, 25
  ( 2948.83  7523.89   960.00     2.35 S5)  ;  3, 26
  ( 2901.51  7529.37   960.00     2.35 S5)  ;  3, 27
  ( 2804.08  7554.38   960.00     2.35 S5)  ;  3, 28
  ( 2730.09  7582.54   960.00     2.35 S5)  ;  3, 29
  ( 2655.80  7620.11   960.00     2.35 S5)  ;  3, 30
  ( 2514.10  7700.20   960.00     2.35 S5)  ;  3, 31
  ( 2400.81  7776.53   960.00     2.35 S5)  ;  3, 32
  ( 2354.51  7822.11   960.00     2.35 S5)  ;  3, 33
  ( 2290.86  7893.05   960.00     2.35 S5)  ;  3, 34
  ( 2239.39  7952.60   960.00     2.35 S5)  ;  3, 35
  ( 2190.11  8016.94   960.00     2.35 S5)  ;  3, 36
  ( 2155.66  8060.56   960.00     2.35 S5)  ;  3, 37
  ( 2127.95  8113.84   960.00     2.35 S5)  ;  3, 38
  ( 2109.50  8172.15   960.00     2.35 S5)  ;  3, 39
  ( 2069.30  8316.93   960.00     2.35 S5)  ;  3, 40
  ( 2065.82  8420.52   960.00     2.35 S5)  ;  3, 41
  ( 2084.79  8487.16   960.00     2.35 S5)  ;  3, 42
  ( 2088.86  8506.14   960.00     2.35 S5)  ;  3, 43
  ( 2179.52  8782.58   960.00     2.35 S5)  ;  3, 44
  ( 2205.93  8908.39   960.00     2.35 S5)  ;  3, 45
  ( 2260.89  9025.73   960.00     2.35 S5)  ;  3, 46
  ( 2306.83  9130.97   960.00     2.35 S5)  ;  3, 47
  ( 2351.98  9259.77   960.00     2.35 S5)  ;  3, 48
  ( 2415.25  9410.39   960.00     2.35 S5)  ;  3, 49
  ( 2461.75  9499.16   960.00     2.35 S5)  ;  3, 50
  ( 2506.60  9566.65   960.00     2.35 S5)  ;  3, 51
  ( 2543.15  9600.88   960.00     2.35 S5)  ;  3, 52
  ( 2550.13  9603.48   960.00     2.35 S5)  ;  3, 53
  ( 2954.32  9946.99   960.00     2.35 S5)  ;  3, 54
  ( 3088.58 10088.19   960.00     2.35 S5)  ;  3, 55
  ( 3176.19 10145.34   960.00     2.35 S5)  ;  3, 56
  ( 3282.62 10203.13   960.00     2.35 S5)  ;  3, 57
  ( 3463.98 10275.22   960.00     2.35 S5)  ;  3, 58
  ( 3596.86 10317.39   960.00     2.35 S5)  ;  3, 59
  ( 3797.99 10361.86   960.00     2.35 S5)  ;  3, 60
  ( 3892.44 10355.60   960.00     2.35 S5)  ;  3, 61
  ( 3971.44 10318.19   960.00     2.35 S5)  ;  3, 62
  ( 4049.51 10238.32   960.00     2.35 S5)  ;  3, 63
  ( 4075.74 10159.06   960.00     2.35 S5)  ;  3, 64
  ( 4096.48 10032.48   960.00     2.35 S5)  ;  3, 65
  ( 4108.05  9898.52   960.00     2.35 S5)  ;  3, 66
  ( 4117.03  9771.54   960.00     2.35 S5)  ;  3, 67
  ( 4111.09  9667.64   960.00     2.35 S5)  ;  3, 68
  ( 4082.41  9539.40   960.00     2.35 S5)  ;  3, 69
  ( 4029.28  9367.91   960.00     2.35 S5)  ;  3, 70
  ( 3975.19  9224.67   960.00     2.35 S5)  ;  3, 71
  ( 3943.29  9122.26   960.00     2.35 S5)  ;  3, 72
  ( 3924.55  9048.57   960.00     2.35 S5)  ;  3, 73
  ( 3898.46  8663.48   960.00     2.35 S5)  ;  3, 74
  ( 3847.04  8510.91   960.00     2.35 S5)  ;  3, 75
  ( 3845.20  8355.29   960.00     2.35 S5)  ;  3, 76
  ( 3848.68  8251.70   960.00     2.35 S5)  ;  3, 77
  ( 3844.01  8110.12   960.00     2.35 S5)  ;  3, 78
  ( 3845.12  8077.16   960.00     2.35 S5)  ;  3, 79
  ( 3773.03  7798.94   960.00     2.35 S5)  ;  3, 80
  ( 3681.66  7713.39   960.00     2.35 S5)  ;  3, 81
  ( 3645.34  7672.10   960.00     2.35 S5)  ;  3, 82
  ( 3615.62  7645.17   960.00     2.35 S5)  ;  3, 83
  ( 3613.51  7638.03   960.00     2.35 S5)  ;  3, 84
  ( 3625.83  7621.94   960.00     2.35 S5)  ;  3, 85
  ( 3642.69  7610.72   960.00     2.35 S5)  ;  3, 86
  ( 3692.98  7586.49   960.00     2.35 S5)  ;  3, 87
  ( 3748.38  7550.64   960.00     2.35 S5)  ;  3, 88
  ( 3792.17  7509.68   960.00     2.35 S5)  ;  3, 89
  ( 3843.72  7447.78   960.00     2.35 S5)  ;  3, 90
  ( 3878.80  7385.31   960.00     2.35 S5)  ;  3, 91
  ( 3893.32  7374.02   960.00     2.35 S5)  ;  3, 92
  ( 3895.44  7381.16   960.00     2.35 S5)  ;  3, 93
  ( 3894.57  7407.06   960.00     2.35 S5)  ;  3, 94
  ( 3898.25  7437.83   960.00     2.35 S5)  ;  3, 95
  ( 3928.58  7516.63   960.00     2.35 S5)  ;  3, 96
  ( 3971.64  7567.56   960.00     2.35 S5)  ;  3, 97
  ( 4029.45  7600.15   960.00     2.35 S5)  ;  3, 98
  ( 4066.47  7620.24   960.00     2.35 S5)  ;  3, 99
  ( 4061.05  7641.27   960.00     2.35 S5)  ;  3, 100
  ( 4043.86  7661.91   960.00     2.35 S5)  ;  3, 101
  ( 3990.96  7763.84   960.00     2.35 S5)  ;  3, 102
  ( 3974.87  7822.22   960.00     2.35 S5)  ;  3, 103
  ( 3971.31  7928.17   960.00     2.35 S5)  ;  3, 104
  ( 3968.86  8001.15   960.00     2.35 S5)  ;  3, 105
  ( 3966.73  8064.73   960.00     2.35 S5)  ;  3, 106
  ( 3989.22  8447.31   960.00     2.35 S5)  ;  3, 107
  ( 3994.36  8574.76   960.00     2.35 S5)  ;  3, 108
  ( 4015.34  8721.60   960.00     2.35 S5)  ;  3, 109
  ( 4029.52  8790.42   960.00     2.35 S5)  ;  3, 110
  ( 4040.64  8880.36   960.00     2.35 S5)  ;  3, 111
  ( 4057.47  9010.56   960.00     2.35 S5)  ;  3, 112
  ( 4058.14  9130.79   960.00     2.35 S5)  ;  3, 113
  ( 4066.77  9154.65   960.00     2.35 S5)  ;  3, 114
  ( 4138.19  9373.92   960.00     2.35 S5)  ;  3, 115
  ( 4100.04  9457.50   960.00     2.35 S5)  ;  3, 116
  ( 4106.37  9549.63   960.00     2.35 S5)  ;  3, 117
  ( 4120.47  9620.81   960.00     2.35 S5)  ;  3, 118
  ( 4153.44  9831.69   960.00     2.35 S5)  ;  3, 119
  ( 4167.39  9907.58   960.00     2.35 S5)  ;  3, 120
  ( 4211.43 10069.34   960.00     2.35 S5)  ;  3, 121
  ( 4235.74 10117.29   960.00     2.35 S5)  ;  3, 122
  ( 4242.48 10126.95   960.00     2.35 S5)  ;  3, 123
  ( 4286.66 10316.97   960.00     2.35 S5)  ;  3, 124
  ( 4332.21 10433.99   960.00     2.35 S5)  ;  3, 125
  ( 4368.52 10475.28   960.00     2.35 S5)  ;  3, 126
  ( 4412.05 10512.09   960.00     2.35 S5)  ;  3, 127
  ( 4483.65 10554.57   960.00     2.35 S5)  ;  3, 128
  ( 4542.02 10570.67   960.00     2.35 S5)  ;  3, 129
  ( 4610.27 10572.96   960.00     2.35 S5)  ;  3, 130
  ( 4709.51 10564.52   960.00     2.35 S5)  ;  3, 131
  ( 4764.27 10547.50   960.00     2.35 S5)  ;  3, 132
  ( 5020.27 10431.17   960.00     2.35 S5)  ;  3, 133
  ( 5121.64 10359.16   960.00     2.35 S5)  ;  3, 134
  ( 5182.85 10290.50   960.00     2.35 S5)  ;  3, 135
  ( 5254.35 10196.27   960.00     2.35 S5)  ;  3, 136
  ( 5292.18 10122.12   960.00     2.35 S5)  ;  3, 137
  ( 5349.96  9944.93   960.00     2.35 S5)  ;  3, 138
  ( 5377.90  9884.58   960.00     2.35 S5)  ;  3, 139
  ( 5407.96  9831.38   960.00     2.35 S5)  ;  3, 140
  ( 5443.68  9750.09   960.00     2.35 S5)  ;  3, 141
  ( 5481.19  9685.35   960.00     2.35 S5)  ;  3, 142
  ( 5513.92  9622.82   960.00     2.35 S5)  ;  3, 143
  ( 5547.68  9529.67   960.00     2.35 S5)  ;  3, 144
  ( 5575.80  9393.91   960.00     2.35 S5)  ;  3, 145
  ( 5597.08  9321.56   960.00     2.35 S5)  ;  3, 146
  ( 5610.19  9281.93   960.00     2.35 S5)  ;  3, 147
  ( 5730.48  8816.96   960.00     2.35 S5)  ;  3, 148
  ( 5692.25  8622.41   960.00     2.35 S5)  ;  3, 149
  ( 5682.38  8565.51   960.00     2.35 S5)  ;  3, 150
  ( 5658.95  8491.66   960.00     2.35 S5)  ;  3, 151
  ( 5639.66  8434.44   960.00     2.35 S5)  ;  3, 152
  ( 5625.64  8360.91   960.00     2.35 S5)  ;  3, 153
  ( 5628.01  8290.28   960.00     2.35 S5)  ;  3, 154
  ( 5588.84  8015.58   960.00     2.35 S5)  ;  3, 155
  ( 5529.24  7966.44   960.00     2.35 S5)  ;  3, 156
  ( 5488.54  7915.57   960.00     2.35 S5)  ;  3, 157
  ( 5451.83  7886.05   960.00     2.35 S5)  ;  3, 158
  ( 5403.59  7849.08   960.00     2.35 S5)  ;  3, 159
  ( 5392.07  7841.62   960.00     2.35 S5)  ;  3, 160
  ( 5385.24  7834.32   960.00     2.35 S5)  ;  3, 161
  ( 5385.63  7822.55   960.00     2.35 S5)  ;  3, 162
  ( 5400.15  7811.26   960.00     2.35 S5)  ;  3, 163
  ( 5424.00  7802.62   960.00     2.35 S5)  ;  3, 164
  ( 5490.21  7795.42   960.00     2.35 S5)  ;  3, 165
  ( 5525.51  7796.61   960.00     2.35 S5)  ;  3, 166
  ( 5579.09  7814.91   960.00     2.35 S5)  ;  3, 167
  ( 5623.65  7821.11   960.00     2.35 S5)  ;  3, 168
  ( 5665.93  7824.90   960.00     2.35 S5)  ;  3, 169
  ( 5739.12  7820.28   960.00     2.35 S5)  ;  3, 170
  ( 5791.53  7803.19   960.00     2.35 S5)  ;  3, 171
  ( 5973.32  7722.09   960.00     2.35 S5)  ;  3, 172
  ( 6064.80  7663.87   960.00     2.35 S5)  ;  3, 173
  ( 6120.27  7625.66   960.00     2.35 S5)  ;  3, 174
  ( 6282.85  7484.99   960.00     2.35 S5)  ;  3, 175
  ( 6353.47  7416.65   960.00     2.35 S5)  ;  3, 176
  ( 6949.33  6753.15   960.00     2.35 S5)  ;  3, 177
  ( 7034.47  6673.51   960.00     2.35 S5)  ;  3, 178
  ( 7090.82  6609.41   960.00     2.35 S5)  ;  3, 179
  ( 7173.75  6524.98   960.00     2.35 S5)  ;  3, 180
  ( 7215.98  6460.42   960.00     2.35 S5)  ;  3, 181
  ( 7253.49  6395.68   960.00     2.35 S5)  ;  3, 182
  ( 7801.19  5551.44   960.00     2.35 S5)  ;  3, 183
  ( 7779.85  5555.43   960.00     2.35 S5)  ;  3, 184
  ( 7784.56  5555.59   960.00     2.35 S5)  ;  3, 185
  ( 7789.34  5553.39   960.00     2.35 S5)  ;  3, 186
  ( 8288.29  4617.94   960.00     2.35 S5)  ;  3, 187
  ( 8278.88  4617.62   960.00     2.35 S5)  ;  3, 188
  ( 8283.67  4615.43   960.00     2.35 S5)  ;  3, 189
  ( 8540.27  3601.16   960.00     2.35 S5)  ;  3, 190
  ( 8540.43  3596.45   960.00     2.35 S5)  ;  3, 191
  ( 8766.79  2710.73   960.00     2.35 S5)  ;  3, 192
  ( 8755.25  2703.27   960.00     2.35 S5)  ;  3, 193
  ( 8760.04  2701.06   960.00     2.35 S5)  ;  3, 194
  ( 8719.40  1837.06   960.00     2.35 S5)  ;  3, 195
  ( 8712.42  1834.47   960.00     2.35 S5)  ;  3, 196
  ( 8567.37  1202.66   960.00     2.35 S5)  ;  3, 197
  ( 8543.83  1201.87   960.00     2.35 S5)  ;  3, 198
  ( 8537.09  1192.22   960.00     2.35 S5)  ;  3, 199
  ( 8285.98   882.10   960.00     2.35 S5)  ;  3, 200
  ( 8281.35   879.58   960.00     2.35 S5)  ;  3, 201
  ( 8186.72   643.07   960.00     2.35 S5)  ;  3, 202
  ( 8165.53   642.36   960.00     2.35 S5)  ;  3, 203
  ( 8124.00   475.97   960.00     2.35 S5)  ;  3, 204
  ( 8093.42   404.23   960.00     2.35 S5)  ;  3, 205
  ( 8061.98   358.39   960.00     2.35 S5)  ;  3, 206
  ( 8005.28   292.85   960.00     2.35 S5)  ;  3, 207
  ( 7952.73   243.95   960.00     2.35 S5)  ;  3, 208
  ( 7853.75   174.63   960.00     2.35 S5)  ;  3, 209
  ( 7812.41   142.61   960.00     2.35 S5)  ;  3, 210
  ( 7777.59   127.29   960.00     2.35 S5)  ;  3, 211
  ( 7702.52   117.70   960.00     2.35 S5)  ;  3, 212
  ( 7666.98   123.57   960.00     2.35 S5)  ;  3, 213
  ( 7567.42   141.44   960.00     2.35 S5)  ;  3, 214
  ( 7397.51   149.88   960.00     2.35 S5)  ;  3, 215
  ( 7337.88   171.44   960.00     2.35 S5)  ;  3, 216
  ( 7280.21   204.87   960.00     2.35 S5)  ;  3, 217
  ( 7220.11   240.56   960.00     2.35 S5)  ;  3, 218
  ( 7109.72   300.49   960.00     2.35 S5)  ;  3, 219
  ( 7035.49   335.71   960.00     2.35 S5)  ;  3, 220
  ( 6987.32   367.09   960.00     2.35 S5)  ;  3, 221
  ( 6946.21   398.71   960.00     2.35 S5)  ;  3, 222
  ( 6888.62   429.77   960.00     2.35 S5)  ;  3, 223
  ( 6881.32   436.60   960.00     2.35 S5)  ;  3, 224
  ( 6725.01   490.32   960.00     2.35 S5)  ;  3, 225
  ( 6671.42   542.73   960.00     2.35 S5)  ;  3, 226
  ( 6637.84   560.46   960.00     2.35 S5)  ;  3, 227
  ( 6587.07   598.82   960.00     2.35 S5)  ;  3, 228
  ( 6558.12   619.06   960.00     2.35 S5)  ;  3, 229
  ( 6487.50   687.40   960.00     2.35 S5)  ;  3, 230
  ( 6428.49   760.84   960.00     2.35 S5)  ;  3, 231
  ( 6381.88   815.84   960.00     2.35 S5)  ;  3, 232
  ( 6346.16   897.13   960.00     2.35 S5)  ;  3, 233
  ( 6333.33  1068.76   960.00     2.35 S5)  ;  3, 234
  ( 6338.57  1123.15   960.00     2.35 S5)  ;  3, 235
  ( 6351.27  1166.01   960.00     2.35 S5)  ;  3, 236
  ( 6394.01  1226.37   960.00     2.35 S5)  ;  3, 237
  ( 6442.40  1258.63   960.00     2.35 S5)  ;  3, 238
  ( 6486.48  1278.97   960.00     2.35 S5)  ;  3, 239
  ( 6551.98  1292.95   960.00     2.35 S5)  ;  3, 240
  ( 6589.63  1294.21   960.00     2.35 S5)  ;  3, 241
  ( 6610.90  1292.57   960.00     2.35 S5)  ;  3, 242
  ( 6607.91  1311.32   960.00     2.35 S5)  ;  3, 243
  ( 6576.05  1347.97   960.00     2.35 S5)  ;  3, 244
  ( 6515.08  1409.56   960.00     2.35 S5)  ;  3, 245
  ( 6478.12  1457.81   960.00     2.35 S5)  ;  3, 246
  ( 6458.57  1478.38   960.00     2.35 S5)  ;  3, 247
  ( 6334.40  1488.31   960.00     2.35 S5)  ;  3, 248
  ( 6234.06  1529.73   960.00     2.35 S5)  ;  3, 249
  ( 6217.82  1522.11   960.00     2.35 S5)  ;  3, 250
  ( 6198.22  1474.31   960.00     2.35 S5)  ;  3, 251
  ( 6190.07  1436.33   960.00     2.35 S5)  ;  3, 252
  ( 6182.24  1388.92   960.00     2.35 S5)  ;  3, 253
  ( 6173.09  1310.84   960.00     2.35 S5)  ;  3, 254
  ( 6171.23  1225.92   960.00     2.35 S5)  ;  3, 255
  ( 6161.98  1150.19   960.00     2.35 S5)  ;  3, 256
  ( 6159.90  1072.34   960.00     2.35 S5)  ;  3, 257
  ( 6142.58   956.27   960.00     2.35 S5)  ;  3, 258
  ( 6136.25   864.13   960.00     2.35 S5)  ;  3, 259
  ( 6116.53   679.62   960.00     2.35 S5)  ;  3, 260
  ( 6112.32   594.64   960.00     2.35 S5)  ;  3, 261
  ( 6103.47   507.13   960.00     2.35 S5)  ;  3, 262
  ( 6083.82   390.97   960.00     2.35 S5)  ;  3, 263
  ( 5903.80   241.13   960.00     2.35 S5)  ;  3, 264
  ( 5887.33   240.57   960.00     2.35 S5)  ;  3, 265
  ( 5846.70   187.36   960.00     2.35 S5)  ;  3, 266
  ( 5688.44    59.48   960.00     2.35 S5)  ;  3, 267
  ( 5618.93    24.14   960.00     2.35 S5)  ;  3, 268
  ( 5514.30   -17.08   960.00     2.35 S5)  ;  3, 269
  ( 5437.67   -50.29   960.00     2.35 S5)  ;  3, 270
  ( 5365.98   -90.41   960.00     2.35 S5)  ;  3, 271
  ( 5271.38  -150.16   960.00     2.35 S5)  ;  3, 272
  ( 5221.03  -194.28   960.00     2.35 S5)  ;  3, 273
  ( 5203.31  -227.87   960.00     2.35 S5)  ;  3, 274
  ( 5224.97  -241.28   960.00     2.35 S5)  ;  3, 275
  ( 5265.37  -251.71   960.00     2.35 S5)  ;  3, 276
  ( 5379.04  -269.10   960.00     2.35 S5)  ;  3, 277
  ( 5440.39  -271.76   960.00     2.35 S5)  ;  3, 278
  ( 5526.91  -252.35   960.00     2.35 S5)  ;  3, 279
  ( 5681.44  -223.59   960.00     2.35 S5)  ;  3, 280
  ( 5741.77  -195.64   960.00     2.35 S5)  ;  3, 281
  ( 5783.10  -163.61   960.00     2.35 S5)  ;  3, 282
  ( 5814.86  -127.19   960.00     2.35 S5)  ;  3, 283
  ( 5886.93   -28.13   960.00     2.35 S5)  ;  3, 284
  ( 5943.87    30.34   960.00     2.35 S5)  ;  3, 285
  ( 6028.65   101.55   960.00     2.35 S5)  ;  3, 286
  ( 6173.51   207.76   960.00     2.35 S5)  ;  3, 287
  ( 6249.12   271.59   960.00     2.35 S5)  ;  3, 288
  ( 6340.97   343.02   960.00     2.35 S5)  ;  3, 289
  ( 6453.05   372.71   960.00     2.35 S5)  ;  3, 290
  ( 6486.16   369.11   960.00     2.35 S5)  ;  3, 291
  ( 6516.99   363.07   960.00     2.35 S5)  ;  3, 292
  ( 6540.92   352.10   960.00     2.35 S5)  ;  3, 293
  ( 6584.55   315.85   960.00     2.35 S5)  ;  3, 294
  ( 6623.55   277.09   960.00     2.35 S5)  ;  3, 295
  ( 6662.15   250.10   960.00     2.35 S5)  ;  3, 296
  ( 6746.02   208.13   960.00     2.35 S5)  ;  3, 297
  ( 6834.52   168.68   960.00     2.35 S5)  ;  3, 298
  ( 6915.64   138.40   960.00     2.35 S5)  ;  3, 299
  ( 7014.11    82.79   960.00     2.35 S5)  ;  3, 300
  ( 7112.42    31.88   960.00     2.35 S5)  ;  3, 301
  ( 7177.46   -10.71   960.00     2.35 S5)  ;  3, 302
  ( 7194.56   -29.00   960.00     2.35 S5)  ;  3, 303
  ( 7204.69   -49.87   960.00     2.35 S5)  ;  3, 304
  ( 7207.29   -56.86   960.00     2.35 S5)  ;  3, 305
  ( 7216.62   -54.18   960.00     2.35 S5)  ;  3, 306
  ( 7251.21   -31.81   960.00     2.35 S5)  ;  3, 307
  ( 7283.60   -14.22   960.00     2.35 S5)  ;  3, 308
  ( 7323.37    -5.81   960.00     2.35 S5)  ;  3, 309
  ( 7363.46    -6.83   960.00     2.35 S5)  ;  3, 310
  ( 7446.78   -32.32   960.00     2.35 S5)  ;  3, 311
  ( 7585.33   -88.95   960.00     2.35 S5)  ;  3, 312
  ( 7724.04  -150.28   960.00     2.35 S5)  ;  3, 313
  ( 7750.80  -175.31   960.00     2.35 S5)  ;  3, 314
  ( 7761.32  -207.95   960.00     2.35 S5)  ;  3, 315
  ( 7885.71  -373.51   960.00     2.35 S5)  ;  3, 316
  ( 7892.87  -446.34   960.00     2.35 S5)  ;  3, 317
  ( 7916.99  -603.43   960.00     2.35 S5)  ;  3, 318
  ( 7920.31  -702.32   960.00     2.35 S5)  ;  3, 319
  ( 7905.91  -834.80   960.00     2.35 S5)  ;  3, 320
  ( 7888.69  -953.22   960.00     2.35 S5)  ;  3, 321
  ( 7881.49 -1019.46   960.00     2.35 S5)  ;  3, 322
  ( 7870.61 -1116.46   960.00     2.35 S5)  ;  3, 323
  ( 7856.59 -1190.00   960.00     2.35 S5)  ;  3, 324
  ( 7854.70 -1204.20   960.00     2.35 S5)  ;  3, 325
  ( 7730.35 -1399.30   960.00     2.35 S5)  ;  3, 326
  ( 7711.44 -1397.58   960.00     2.35 S5)  ;  3, 327
  ( 7674.36 -1486.04   960.00     2.35 S5)  ;  3, 328
  ( 7676.50 -1549.60   960.00     2.35 S5)  ;  3, 329
  ( 7668.74 -1599.36   960.00     2.35 S5)  ;  3, 330
  ( 7650.17 -1677.76   960.00     2.35 S5)  ;  3, 331
  ( 7604.94 -1804.20   960.00     2.35 S5)  ;  3, 332
  ( 7572.65 -1894.85   960.00     2.35 S5)  ;  3, 333
  ( 7510.63 -2012.42   960.00     2.35 S5)  ;  3, 334
  ( 7490.63 -2048.45   960.00     2.35 S5)  ;  3, 335
  ( 7438.72 -2116.19   960.00     2.35 S5)  ;  3, 336
  ( 7409.22 -2150.18   960.00     2.35 S5)  ;  3, 337
  ( 7021.15 -2490.85   960.00     2.35 S5)  ;  3, 338
  ( 6953.53 -2511.97   960.00     2.35 S5)  ;  3, 339
  ( 6655.70 -2623.33   960.00     2.35 S5)  ;  3, 340
  ( 6611.30 -2634.25   960.00     2.35 S5)  ;  3, 341
  ( 6564.07 -2631.12   960.00     2.35 S5)  ;  3, 342
  ( 6540.23 -2622.49   960.00     2.35 S5)  ;  3, 343
  ( 6503.98 -2595.43   960.00     2.35 S5)  ;  3, 344
  ( 6462.06 -2540.26   960.00     2.35 S5)  ;  3, 345
  ( 6432.88 -2512.97   960.00     2.35 S5)  ;  3, 346
  ( 6372.54 -2470.21   960.00     2.35 S5)  ;  3, 347
  ( 6360.62 -2465.89   960.00     2.35 S5)  ;  3, 348
  ( 6358.58 -2475.39   960.00     2.35 S5)  ;  3, 349
  ( 6357.18 -2503.72   960.00     2.35 S5)  ;  3, 350
  ( 6354.53 -2565.08   960.00     2.35 S5)  ;  3, 351
  ( 6348.81 -2605.35   960.00     2.35 S5)  ;  3, 352
  ( 6335.63 -2634.08   960.00     2.35 S5)  ;  3, 353
  ( 6319.71 -2651.11   960.00     2.35 S5)  ;  3, 354
  ( 6303.32 -2654.01   960.00     2.35 S5)  ;  3, 355
  ( 6230.44 -2658.82   960.00     2.35 S5)  ;  3, 356
  ( 6192.79 -2660.09   960.00     2.35 S5)  ;  3, 357
  ( 6115.60 -2676.82   960.00     2.35 S5)  ;  3, 358
  ( 5982.57 -2714.28   960.00     2.35 S5)  ;  3, 359
  ( 5922.09 -2737.53   960.00     2.35 S5)  ;  3, 360
  ( 5912.91 -2744.91   960.00     2.35 S5)  ;  3, 361
  ( 5494.52 -2813.21   960.00     2.35 S5)  ;  3, 362
  ( 5480.24 -2808.98   960.00     2.35 S5)  ;  3, 363
  ( 5470.35 -2795.17   960.00     2.35 S5)  ;  3, 364
  ( 5434.95 -2723.29   960.00     2.35 S5)  ;  3, 365
  ( 5410.47 -2695.84   960.00     2.35 S5)  ;  3, 366
  ( 5400.82 -2689.09   960.00     2.35 S5)  ;  3, 367
  ( 5391.56 -2694.11   960.00     2.35 S5)  ;  3, 368
  ( 5388.36 -2739.00   960.00     2.35 S5)  ;  3, 369
  ( 5375.82 -2786.56   960.00     2.35 S5)  ;  3, 370
  ( 5360.69 -2827.14   960.00     2.35 S5)  ;  3, 371
  ( 5340.62 -2860.81   960.00     2.35 S5)  ;  3, 372
  ( 5306.66 -2902.02   960.00     2.35 S5)  ;  3, 373
  ( 5283.76 -2921.65   960.00     2.35 S5)  ;  3, 374
  ( 5193.24 -2962.40   960.00     2.35 S5)  ;  3, 375
  ( 5153.71 -2977.86   960.00     2.35 S5)  ;  3, 376
  ( 5114.41 -3000.40   960.00     2.35 S5)  ;  3, 377
  ( 5051.81 -3030.78   960.00     2.35 S5)  ;  3, 378
  ( 5010.25 -3055.75   960.00     2.35 S5)  ;  3, 379
  ( 4910.40 -3099.17   960.00     2.35 S5)  ;  3, 380
  ( 4870.71 -3109.94   960.00     2.35 S5)  ;  3, 381
  ( 4690.52 -3146.63   960.00     2.35 S5)  ;  3, 382
  ( 4555.05 -3181.81   960.00     2.35 S5)  ;  3, 383
  ( 4480.54 -3207.89   960.00     2.35 S5)  ;  3, 384
  ( 3838.26 -3274.24   960.00     2.35 S5)  ;  3, 385
  ( 3774.09 -3257.55   960.00     2.35 S5)  ;  3, 386
  ( 3724.51 -3254.50   960.00     2.35 S5)  ;  3, 387
  ( 3641.59 -3240.79   960.00     2.35 S5)  ;  3, 388
  ( 3555.84 -3213.02   960.00     2.35 S5)  ;  3, 389
  ( 3479.81 -3194.36   960.00     2.35 S5)  ;  3, 390
  ( 3434.62 -3181.74   960.00     2.35 S5)  ;  3, 391
  ( 3327.61 -3152.34   960.00     2.35 S5)  ;  3, 392
  ( 3134.54 -3085.75   960.00     2.35 S5)  ;  3, 393
  ( 3074.75 -3059.48   960.00     2.35 S5)  ;  3, 394
  ( 3041.33 -3046.46   960.00     2.35 S5)  ;  3, 395
  ( 2835.08 -2977.91   960.00     2.35 S5)  ;  3, 396
  ( 2789.56 -2885.17   960.00     2.35 S5)  ;  3, 397
  ( 2785.31 -2828.74   960.00     2.35 S5)  ;  3, 398
  ( 2787.82 -2833.36   960.00     2.35 S5)  ;  3, 399
  ( 2781.39 -2852.44   960.00     2.35 S5)  ;  3, 400
  ( 2770.18 -2869.32   960.00     2.35 S5)  ;  3, 401
  ( 2756.45 -2881.56   960.00     2.35 S5)  ;  3, 402
  ( 2723.83 -2892.09   960.00     2.35 S5)  ;  3, 403
  ( 2614.24 -2926.40   960.00     2.35 S5)  ;  3, 404
  ( 2569.76 -2934.97   960.00     2.35 S5)  ;  3, 405
  ( 2527.32 -2934.04   960.00     2.35 S5)  ;  3, 406
  ( 2449.18 -2922.52   960.00     2.35 S5)  ;  3, 407
  ( 2401.65 -2909.98   960.00     2.35 S5)  ;  3, 408
  ( 2299.02 -2870.99   960.00     2.35 S5)  ;  3, 409
  ( 2131.67 -2798.84   960.00     2.35 S5)  ;  3, 410
  ( 1979.40 -2754.46   960.00     2.35 S5)  ;  3, 411
  ( 1908.32 -2742.70   960.00     2.35 S5)  ;  3, 412
  ( 1803.90 -2720.28   960.00     2.35 S5)  ;  3, 413
  ( 1746.63 -2698.64   960.00     2.35 S5)  ;  3, 414
  ( 1688.96 -2665.21   960.00     2.35 S5)  ;  3, 415
  ( 1662.52 -2649.60   960.00     2.35 S5)  ;  3, 416
  ( 1636.24 -2638.70   960.00     2.35 S5)  ;  3, 417
  ( 1430.19 -2645.66   960.00     2.35 S5)  ;  3, 418
  ( 1363.58 -2626.68   960.00     2.35 S5)  ;  3, 419
  ( 1297.05 -2610.07   960.00     2.35 S5)  ;  3, 420
  ( 1254.37 -2602.08   960.00     2.35 S5)  ;  3, 421
  ( 1192.47 -2582.94   960.00     2.35 S5)  ;  3, 422
  ( 1147.05 -2563.25   960.00     2.35 S5)  ;  3, 423
  ( 1012.57 -2487.63   960.00     2.35 S5)  ;  3, 424
  (  919.21 -2443.63   960.00     2.35 S5)  ;  3, 425
  (  820.50 -2380.94   960.00     2.35 S5)  ;  3, 426
  (  698.72 -2262.47   960.00     2.35 S5)  ;  3, 427
  (  627.78 -2184.72   960.00     2.35 S5)  ;  3, 428
  (  555.66 -2071.65   960.00     2.35 S5)  ;  3, 429
  (  497.81 -1962.81   960.00     2.35 S5)  ;  3, 430
  (  472.94 -1923.58   960.00     2.35 S5)  ;  3, 431
  (  447.35 -1863.16   960.00     2.35 S5)  ;  3, 432
  (  433.36 -1797.63   960.00     2.35 S5)  ;  3, 433
  (  435.17 -1781.07   960.00     2.35 S5)  ;  3, 434
  (  399.57 -1742.20   960.00     2.35 S5)  ;  3, 435
  (  374.54 -1698.26   960.00     2.35 S5)  ;  3, 436
  (  350.06 -1670.79   960.00     2.35 S5)  ;  3, 437
  (  322.51 -1622.22   960.00     2.35 S5)  ;  3, 438
  (  304.13 -1566.28   960.00     2.35 S5)  ;  3, 439
  (  280.82 -1503.42   960.00     2.35 S5)  ;  3, 440
  (  272.50 -1465.99   960.00     2.35 S5)  ;  3, 441
  (  277.02 -1390.42   960.00     2.35 S5)  ;  3, 442
  (  283.37 -1368.98   960.00     2.35 S5)  ;  3, 443
  (  315.05 -1330.21   960.00     2.35 S5)  ;  3, 444
  (  363.13 -1288.53   960.00     2.35 S5)  ;  3, 445
  (  385.96 -1266.55   960.00     2.35 S5)  ;  3, 446
  (  404.08 -1244.73   960.00     2.35 S5)  ;  3, 447
  (  350.42 -1260.67   960.00     2.35 S5)  ;  3, 448
  (  319.99 -1266.41   960.00     2.35 S5)  ;  3, 449
  (  282.33 -1267.67   960.00     2.35 S5)  ;  3, 450
  (  256.20 -1261.48   960.00     2.35 S5)  ;  3, 451
  (  220.11 -1239.12   960.00     2.35 S5)  ;  3, 452
  (  195.79 -1216.37   960.00     2.35 S5)  ;  3, 453
  (  168.24 -1167.79   960.00     2.35 S5)  ;  3, 454
  (  160.30 -1142.14   960.00     2.35 S5)  ;  3, 455
  (  153.94 -1092.85   960.00     2.35 S5)  ;  3, 456
  (  152.75 -1057.54   960.00     2.35 S5)  ;  3, 457
  (  153.69 -1015.09   960.00     2.35 S5)  ;  3, 458
  (  151.23  -942.10   960.00     2.35 S5)  ;  3, 459
  (  153.97  -883.08   960.00     2.35 S5)  ;  3, 460
  (  175.21  -814.02   960.00     2.35 S5)  ;  3, 461
  (  195.52  -787.40   960.00     2.35 S5)  ;  3, 462
  (  202.42  -782.46   960.00     2.35 S5)  ;  3, 463
  (  249.95  -622.91   960.00     2.35 S5)  ;  3, 464
  (  278.48  -560.67   960.00     2.35 S5)  ;  3, 465
  (  314.88  -521.74   960.00     2.35 S5)  ;  3, 466
  (  376.91  -474.87   960.00     2.35 S5)  ;  3, 467
  (  480.61  -405.39   960.00     2.35 S5)  ;  3, 468
  (  536.06  -372.89   960.00     2.35 S5)  ;  3, 469
  (  586.96  -345.26   960.00     2.35 S5)  ;  3, 470
  (  649.31  -307.80   960.00     2.35 S5)  ;  3, 471
  (  763.29  -263.91   960.00     2.35 S5)  ;  3, 472
  (  809.41  -234.08   960.00     2.35 S5)  ;  3, 473
  (  842.04  -223.56   960.00     2.35 S5)  ;  3, 474
  (  851.53  -225.59   960.00     2.35 S5)  ;  3, 475
  (  854.05  -230.22   960.00     2.35 S5)  ;  3, 476
  (  878.27  -179.91   960.00     2.35 S5)  ;  3, 477
  (  896.31  -155.74   960.00     2.35 S5)  ;  3, 478
  (  937.48  -118.99   960.00     2.35 S5)  ;  3, 479
  (  999.60   -74.48   960.00     2.35 S5)  ;  3, 480
  ( 1087.53   -26.75   960.00     2.35 S5)  ;  3, 481
  ( 1219.38    46.03   960.00     2.35 S5)  ;  3, 482
  ( 1309.50    98.56   960.00     2.35 S5)  ;  3, 483
  ( 1415.86   158.69   960.00     2.35 S5)  ;  3, 484
  ( 1471.23   193.55   960.00     2.35 S5)  ;  3, 485
  ( 1497.13   194.42   960.00     2.35 S5)  ;  3, 486
  ( 1506.78   187.67   960.00     2.35 S5)  ;  3, 487
  ( 1601.34   209.74   960.00     2.35 S5)  ;  3, 488
  ( 1627.08   215.31   960.00     2.35 S5)  ;  3, 489
  ( 1658.70   185.74   960.00     2.35 S5)  ;  3, 490
  ( 1669.30   150.73   960.00     2.35 S5)  ;  3, 491
  ( 1676.51   146.26   960.00     2.35 S5)  ;  3, 492
  ( 1728.44   143.29   960.00     2.35 S5)  ;  3, 493
  ( 1804.31   129.34   960.00     2.35 S5)  ;  3, 494
  ( 1871.39    96.25   960.00     2.35 S5)  ;  3, 495
  ( 1912.27    71.68   960.00     2.35 S5)  ;  3, 496
  ( 1970.09    33.56   960.00     2.35 S5)  ;  3, 497
  ( 2004.23    -0.65   960.00     2.35 S5)  ;  3, 498
  ( 2090.47  -113.24   960.00     2.35 S5)  ;  3, 499
  ( 2136.76  -158.83   960.00     2.35 S5)  ;  3, 500
  ( 2219.31  -231.48   960.00     2.35 S5)  ;  3, 501
  ( 2250.54  -249.28   960.00     2.35 S5)  ;  3, 502
  ( 2298.00  -259.48   960.00     2.35 S5)  ;  3, 503
  ( 2399.51  -265.49   960.00     2.35 S5)  ;  3, 504
  ( 2461.18  -277.57   960.00     2.35 S5)  ;  3, 505
  ( 2508.72  -290.11   960.00     2.35 S5)  ;  3, 506
  ( 2546.85  -302.97   960.00     2.35 S5)  ;  3, 507
  ( 2596.83  -317.79   960.00     2.35 S5)  ;  3, 508
  ( 2639.58  -328.14   960.00     2.35 S5)  ;  3, 509
  ( 2677.24  -326.87   960.00     2.35 S5)  ;  3, 510
  ( 2688.92  -324.13   960.00     2.35 S5)  ;  3, 511
  ( 2686.49  -321.85   960.00     2.35 S5)  ;  3, 512
  ( 2685.86  -303.02   960.00     2.35 S5)  ;  3, 513
  ( 2687.89  -293.52   960.00     2.35 S5)  ;  3, 514
  ( 2689.29  -265.18   960.00     2.35 S5)  ;  3, 515
  ( 2691.02  -246.28   960.00     2.35 S5)  ;  3, 516
  ( 2699.33  -213.00   960.00     2.35 S5)  ;  3, 517
  ( 2716.73  -169.99   960.00     2.35 S5)  ;  3, 518
  ( 2715.94  -146.44   960.00     2.35 S5)  ;  3, 519
  ( 2694.12  -128.33   960.00     2.35 S5)  ;  3, 520
  ( 2665.34  -112.79   960.00     2.35 S5)  ;  3, 521
  ( 2608.21   -95.85   960.00     2.35 S5)  ;  3, 522
  ( 2544.13   -81.50   960.00     2.35 S5)  ;  3, 523
  ( 2496.74   -73.67   960.00     2.35 S5)  ;  3, 524
  ( 2394.12   -34.69   960.00     2.35 S5)  ;  3, 525
  ( 2314.87     9.78   960.00     2.35 S5)  ;  3, 526
  ( 2256.97    50.27   960.00     2.35 S5)  ;  3, 527
  ( 2144.92   159.64   960.00     2.35 S5)  ;  3, 528
  ( 2034.99   276.15   960.00     2.35 S5)  ;  3, 529
  ( 1995.74   321.98   960.00     2.35 S5)  ;  3, 530
  ( 1958.55   377.29   960.00     2.35 S5)  ;  3, 531
  ( 1938.06   426.10   960.00     2.35 S5)  ;  3, 532
  ( 1927.46   461.10   960.00     2.35 S5)  ;  3, 533
  ( 1915.68   531.42   960.00     2.35 S5)  ;  3, 534
  ( 1914.41   569.09   960.00     2.35 S5)  ;  3, 535
  ( 1910.87   604.32   960.00     2.35 S5)  ;  3, 536
  ( 1894.06   683.89   960.00     2.35 S5)  ;  3, 537
  ( 1888.40   711.98   960.00     2.35 S5)  ;  3, 538
  ( 1878.04   739.92   960.00     2.35 S5)  ;  3, 539
  ( 1875.53   744.55   960.00     2.35 S5)  ;  3, 540
  ( 1870.83   744.39   960.00     2.35 S5)  ;  3, 541
  ( 1868.40   746.67   960.00     2.35 S5)  ;  3, 542
  ( 1838.74   717.39   960.00     2.35 S5)  ;  3, 543
  ( 1809.10   688.11   960.00     2.35 S5)  ;  3, 544
  ( 1797.97   668.87   960.00     2.35 S5)  ;  3, 545
  ( 1768.56   632.54   960.00     2.35 S5)  ;  3, 546
  ( 1748.01   613.00   960.00     2.35 S5)  ;  3, 547
  ( 1718.52   579.01   960.00     2.35 S5)  ;  3, 548
  ( 1681.98   544.78   960.00     2.35 S5)  ;  3, 549
  ( 1652.26   517.85   960.00     2.35 S5)  ;  3, 550
  ( 1574.38   451.60   960.00     2.35 S5)  ;  3, 551
  ( 1493.66   399.39   960.00     2.35 S5)  ;  3, 552
  ( 1459.23   372.31   960.00     2.35 S5)  ;  3, 553
  ( 1371.46   319.86   960.00     2.35 S5)  ;  3, 554
  ( 1327.46   297.17   960.00     2.35 S5)  ;  3, 555
  ( 1255.45   266.47   960.00     2.35 S5)  ;  3, 556
  ( 1211.29   248.48   960.00     2.35 S5)  ;  3, 557
  ( 1155.76   218.34   960.00     2.35 S5)  ;  3, 558
  ( 1014.49   145.24   960.00     2.35 S5)  ;  3, 559
  (  945.00   109.91   960.00     2.35 S5)  ;  3, 560
  (  847.66    61.86   960.00     2.35 S5)  ;  3, 561
  (  791.81    41.13   960.00     2.35 S5)  ;  3, 562
  (  733.77    15.62   960.00     2.35 S5)  ;  3, 563
  (  684.90    -2.53   960.00     2.35 S5)  ;  3, 564
  (  635.87   -15.96   960.00     2.35 S5)  ;  3, 565
  (  544.41   -28.47   960.00     2.35 S5)  ;  3, 566
  (  443.21   -31.86   960.00     2.35 S5)  ;  3, 567
  (  369.78   -20.18   960.00     2.35 S5)  ;  3, 568
  (  307.88    -1.05   960.00     2.35 S5)  ;  3, 569
  (  267.08    21.15   960.00     2.35 S5)  ;  3, 570
  (  221.10    57.32   960.00     2.35 S5)  ;  3, 571
  (  174.96    98.20   960.00     2.35 S5)  ;  3, 572
  (  129.06   132.00   960.00     2.35 S5)  ;  3, 573
  (   90.38   161.35   960.00     2.35 S5)  ;  3, 574
  (   61.03   193.36   960.00     2.35 S5)  ;  3, 575
  (   58.37   202.70   960.00     2.35 S5)  ;  3, 576
  (   26.13   281.75   960.00     2.35 S5)  ;  3, 577
  (   22.68   314.64   960.00     2.35 S5)  ;  3, 578
  (   10.75   318.95   960.00     2.35 S5)  ;  3, 579
  (  -24.71   322.47   960.00     2.35 S5)  ;  3, 580
  (  -50.99   333.37   960.00     2.35 S5)  ;  3, 581
  (  -75.08   349.06   960.00     2.35 S5)  ;  3, 582
  ( -106.78   381.00   960.00     2.35 S5)  ;  3, 583
  ( -131.34   410.81   960.00     2.35 S5)  ;  3, 584
  ( -153.47   438.35   960.00     2.35 S5)  ;  3, 585
  ( -210.45   521.29   960.00     2.35 S5)  ;  3, 586
  ( -258.09   606.90   960.00     2.35 S5)  ;  3, 587
  ( -315.21   694.54   960.00     2.35 S5)  ;  3, 588
  ( -337.59   729.15   960.00     2.35 S5)  ;  3, 589
  ( -357.76   768.53   960.00     2.35 S5)  ;  3, 590
  ( -373.85   826.92   960.00     2.35 S5)  ;  3, 591
  ( -377.24   857.45   960.00     2.35 S5)  ;  3, 592
  ( -368.85   888.37   960.00     2.35 S5)  ;  3, 593
  ( -366.81   897.87   960.00     2.35 S5)  ;  3, 594
  ( -367.28   911.99   960.00     2.35 S5)  ;  3, 595
  ( -377.33   930.51   960.00     2.35 S5)  ;  3, 596
  ( -382.59   946.83   960.00     2.35 S5)  ;  3, 597
  ( -392.24   953.58   960.00     2.35 S5)  ;  3, 598
  ( -423.31   966.67   960.00     2.35 S5)  ;  3, 599
  ( -435.40   975.70   960.00     2.35 S5)  ;  3, 600
  ( -450.31   998.77   960.00     2.35 S5)  ;  3, 601
  ( -482.02  1101.41   960.00     2.35 S5)  ;  3, 602
  ( -490.99  1157.68   960.00     2.35 S5)  ;  3, 603
  ( -536.76  1358.86   960.00     2.35 S5)  ;  3, 604
  ( -538.02  1396.53   960.00     2.35 S5)  ;  3, 605
  ( -531.98  1427.37   960.00     2.35 S5)  ;  3, 606
  ( -532.54  1443.85   960.00     2.35 S5)  ;  3, 607
  ( -540.00  1455.38   960.00     2.35 S5)  ;  3, 608
  ( -557.42  1483.08   960.00     2.35 S5)  ;  3, 609
  ( -572.25  1503.80   960.00     2.35 S5)  ;  3, 610
  ( -613.30  1603.77   960.00     2.35 S5)  ;  3, 611
  ( -626.81  1655.17   960.00     2.35 S5)  ;  3, 612
  ( -637.58  1765.58   960.00     2.35 S5)  ;  3, 613
  ( -643.48  1800.74   960.00     2.35 S5)  ;  3, 614
  ( -646.80  1899.63   960.00     2.35 S5)  ;  3, 615
  ( -632.40  2032.10   960.00     2.35 S5)  ;  3, 616
  ( -634.30  2088.60   960.00     2.35 S5)  ;  3, 617
  ( -618.28  2343.71   960.00     2.35 S5)  ;  3, 618
  ( -605.60  2457.26   960.00     2.35 S5)  ;  3, 619
  ( -595.09  2495.33   960.00     2.35 S5)  ;  3, 620
  ( -580.76  2559.45   960.00     2.35 S5)  ;  3, 621
  ( -571.76  2642.24   960.00     2.35 S5)  ;  3, 622
  ( -553.11  2718.29   960.00     2.35 S5)  ;  3, 623
  ( -549.19  2741.99   960.00     2.35 S5)  ;  3, 624
  ( -538.22  2765.93   960.00     2.35 S5)  ;  3, 625
  ( -519.49  2839.63   960.00     2.35 S5)  ;  3, 626
  ( -519.88  2851.39   960.00     2.35 S5)  ;  3, 627
  ( -522.71  2865.45   960.00     2.35 S5)  ;  3, 628
  ( -528.92  2910.02   960.00     2.35 S5)  ;  3, 629
  ( -530.02  2942.98   960.00     2.35 S5)  ;  3, 630
  ( -516.32  3025.93   960.00     2.35 S5)  ;  3, 631
  ( -497.36  3092.57   960.00     2.35 S5)  ;  3, 632
  ( -475.56  3145.15   960.00     2.35 S5)  ;  3, 633
  ( -383.34  3235.43   960.00     2.35 S5)  ;  3, 634
  ( -375.27  3275.78   960.00     2.35 S5)  ;  3, 635
  ( -367.35  3320.83   960.00     2.35 S5)  ;  3, 636
  ( -370.42  3341.94   960.00     2.35 S5)  ;  3, 637
  ( -393.98  3411.86   960.00     2.35 S5)  ;  3, 638
  ( -397.75  3454.15   960.00     2.35 S5)  ;  3, 639
  ( -383.41  3518.27   960.00     2.35 S5)  ;  3, 640
  ( -368.51  3565.92   960.00     2.35 S5)  ;  3, 641
  ( -355.98  3613.47   960.00     2.35 S5)  ;  3, 642
  ( -324.32  3722.96   960.00     2.35 S5)  ;  3, 643
  ( -316.09  3758.59   960.00     2.35 S5)  ;  3, 644
  ( -295.72  3853.55   960.00     2.35 S5)  ;  3, 645
  ( -286.96  3943.41   960.00     2.35 S5)  ;  3, 646
  ( -270.82  4024.09   960.00     2.35 S5)  ;  3, 647
  ( -248.86  4071.97   960.00     2.35 S5)  ;  3, 648
  ( -228.24  4089.16   960.00     2.35 S5)  ;  3, 649
  ( -169.86  4416.38   960.00     2.35 S5)  ;  3, 650
  ( -166.27  4520.21   960.00     2.35 S5)  ;  3, 651
  ( -138.68  4610.71   960.00     2.35 S5)  ;  3, 652
  ( -127.25  4691.23   960.00     2.35 S5)  ;  3, 653
  ( -107.81  4743.73   960.00     2.35 S5)  ;  3, 654
  (  -94.40  4765.39   960.00     2.35 S5)  ;  3, 655
  (  -69.15  4785.10   960.00     2.35 S5)  ;  3, 656
  (   10.08  4811.34   960.00     2.35 S5)  ;  3, 657
  (   28.67  4819.02   960.00     2.35 S5)  ;  3, 658
  (   55.88  4850.59   960.00     2.35 S5)  ;  3, 659
  (   72.81  4907.72   960.00     2.35 S5)  ;  3, 660
  (   83.69  5004.72   960.00     2.35 S5)  ;  3, 661
  (   84.93  5037.76   960.00     2.35 S5)  ;  3, 662
  (   92.84  5082.81   960.00     2.35 S5)  ;  3, 663
  (   99.04  5108.94   960.00     2.35 S5)  ;  3, 664
  (  103.51  5116.16   960.00     2.35 S5)  ;  3, 665
  (  194.13  5324.28   960.00     2.35 S5)  ;  3, 666
  (  219.13  5421.76   960.00     2.35 S5)  ;  3, 667
  (  254.89  5479.52   960.00     2.35 S5)  ;  3, 668
  (  277.32  5513.27   960.00     2.35 S5)  ;  3, 669
  (  303.65  5570.73   960.00     2.35 S5)  ;  3, 670
  (  327.57  5630.46   960.00     2.35 S5)  ;  3, 671
  (  353.20  5709.10   960.00     2.35 S5)  ;  3, 672
  (  418.42  5871.56   960.00     2.35 S5)  ;  3, 673
  (  440.53  5914.73   960.00     2.35 S5)  ;  3, 674
  (  467.51  5953.34   960.00     2.35 S5)  ;  3, 675
  (  499.52  5982.70   960.00     2.35 S5)  ;  3, 676
  (  520.14  5999.90   960.00     2.35 S5)  ;  3, 677
  (  563.99  6027.29   960.00     2.35 S5)  ;  3, 678
  (  573.32  6029.97   960.00     2.35 S5)  ;  3, 679
  (  616.80  6168.13   960.00     2.35 S5)  ;  3, 680
  (  650.10  6298.88   960.00     2.35 S5)  ;  3, 681
  (  679.28  6342.29   960.00     2.35 S5)  ;  3, 682
  (  733.62  6407.75   960.00     2.35 S5)  ;  3, 683
  (  767.34  6456.02   960.00     2.35 S5)  ;  3, 684
  (  796.75  6492.37   960.00     2.35 S5)  ;  3, 685
  (  837.29  6547.94   960.00     2.35 S5)  ;  3, 686
  (  948.10  6686.01   960.00     2.35 S5)  ;  3, 687
  (  999.31  6774.94   960.00     2.35 S5)  ;  3, 688
  ( 1130.96  6993.84   960.00     2.35 S5)  ;  3, 689
  ( 1156.14  7015.90   960.00     2.35 S5)  ;  3, 690
  ( 1160.76  7018.41   960.00     2.35 S5)  ;  3, 691 Closure point
)  ;  End of contour

("section outline"
  (Color Cyan)
  (Closed)
  (GUID "C3C9FF002099414ABCCAEC6E944C54A4")
  (MBFObjectType 5)
  (FillDensity 0)
  (Resolution 2.355648)
  (  328.01  6144.28  1200.00     2.35 S6)  ;  4, 1
  (  361.16  6228.65  1200.00     2.35 S6)  ;  4, 2
  (  404.08  6306.48  1200.00     2.35 S6)  ;  4, 3
  (  428.53  6333.77  1200.00     2.35 S6)  ;  4, 4
  (  436.66  6357.79  1200.00     2.35 S6)  ;  4, 5
  (  433.33  6418.95  1200.00     2.35 S6)  ;  4, 6
  (  441.20  6447.69  1200.00     2.35 S6)  ;  4, 7
  (  453.78  6476.69  1200.00     2.35 S6)  ;  4, 8
  (  471.05  6505.93  1200.00     2.35 S6)  ;  4, 9
  (  528.21  6582.18  1200.00     2.35 S6)  ;  4, 10
  (  595.17  6651.88  1200.00     2.35 S6)  ;  4, 11
  (  633.09  6691.69  1200.00     2.35 S6)  ;  4, 12
  (  731.17  6796.10  1200.00     2.35 S6)  ;  4, 13
  (  787.01  6853.40  1200.00     2.35 S6)  ;  4, 14
  (  917.24  6973.72  1200.00     2.35 S6)  ;  4, 15
  ( 1002.11  7060.91  1200.00     2.35 S6)  ;  4, 16
  ( 1051.28  7110.78  1200.00     2.35 S6)  ;  4, 17
  ( 1186.90  7262.06  1200.00     2.35 S6)  ;  4, 18
  ( 1222.72  7297.04  1200.00     2.35 S6)  ;  4, 19
  ( 1365.66  7444.00  1200.00     2.35 S6)  ;  4, 20
  ( 1415.33  7484.45  1200.00     2.35 S6)  ;  4, 21
  ( 1467.24  7527.38  1200.00     2.35 S6)  ;  4, 22
  ( 1546.84  7581.26  1200.00     2.35 S6)  ;  4, 23
  ( 1630.51  7647.14  1200.00     2.35 S6)  ;  4, 24
  ( 1752.87  7738.73  1200.00     2.35 S6)  ;  4, 25
  ( 1796.13  7767.03  1200.00     2.35 S6)  ;  4, 26
  ( 1852.61  7812.57  1200.00     2.35 S6)  ;  4, 27
  ( 1907.26  7848.57  1200.00     2.35 S6)  ;  4, 28
  ( 1955.09  7879.49  1200.00     2.35 S6)  ;  4, 29
  ( 2005.41  7908.17  1200.00     2.35 S6)  ;  4, 30
  ( 2044.87  7919.75  1200.00     2.35 S6)  ;  4, 31
  ( 2094.12  7924.80  1200.00     2.35 S6)  ;  4, 32
  ( 2181.37  7924.83  1200.00     2.35 S6)  ;  4, 33
  ( 2233.10  7927.64  1200.00     2.35 S6)  ;  4, 34
  ( 2299.32  7924.16  1200.00     2.35 S6)  ;  4, 35
  ( 2353.78  7920.05  1200.00     2.35 S6)  ;  4, 36
  ( 2396.23  7920.00  1200.00     2.35 S6)  ;  4, 37
  ( 2431.88  7914.86  1200.00     2.35 S6)  ;  4, 38
  ( 2473.14  7893.51  1200.00     2.35 S6)  ;  4, 39
  ( 2485.28  7887.10  1200.00     2.35 S6)  ;  4, 40
  ( 2707.24  7726.97  1200.00     2.35 S6)  ;  4, 41
  ( 2749.08  7651.40  1200.00     2.35 S6)  ;  4, 42
  ( 2792.94  7625.47  1200.00     2.35 S6)  ;  4, 43
  ( 2831.20  7615.76  1200.00     2.35 S6)  ;  4, 44
  ( 2926.15  7604.41  1200.00     2.35 S6)  ;  4, 45
  ( 2985.05  7605.26  1200.00     2.35 S6)  ;  4, 46
  ( 3126.00  7615.28  1200.00     2.35 S6)  ;  4, 47
  ( 3227.61  7611.38  1200.00     2.35 S6)  ;  4, 48
  ( 3432.17  7622.51  1200.00     2.35 S6)  ;  4, 49
  ( 3582.91  7625.99  1200.00     2.35 S6)  ;  4, 50
  ( 3668.19  7618.83  1200.00     2.35 S6)  ;  4, 51
  ( 3746.30  7613.65  1200.00     2.35 S6)  ;  4, 52
  ( 3793.84  7606.79  1200.00     2.35 S6)  ;  4, 53
  ( 3830.00  7592.26  1200.00     2.35 S6)  ;  4, 54
  ( 3880.79  7569.06  1200.00     2.35 S6)  ;  4, 55
  ( 3926.23  7557.38  1200.00     2.35 S6)  ;  4, 56
  ( 3968.16  7566.75  1200.00     2.35 S6)  ;  4, 57
  ( 3991.04  7579.78  1200.00     2.35 S6)  ;  4, 58
  ( 4004.25  7597.01  1200.00     2.35 S6)  ;  4, 59
  ( 4009.25  7635.03  1200.00     2.35 S6)  ;  4, 60
  ( 4000.46  7710.04  1200.00     2.35 S6)  ;  4, 61
  ( 3991.66  7785.06  1200.00     2.35 S6)  ;  4, 62
  ( 3963.84  7906.22  1200.00     2.35 S6)  ;  4, 63
  ( 3919.31  8031.19  1200.00     2.35 S6)  ;  4, 64
  ( 3889.40  8147.52  1200.00     2.35 S6)  ;  4, 65
  ( 3884.67  8234.55  1200.00     2.35 S6)  ;  4, 66
  ( 3888.26  8298.44  1200.00     2.35 S6)  ;  4, 67
  ( 3887.03  8364.43  1200.00     2.35 S6)  ;  4, 68
  ( 3896.97  8615.04  1200.00     2.35 S6)  ;  4, 69
  ( 3907.30  8728.84  1200.00     2.35 S6)  ;  4, 70
  ( 3903.33  8801.76  1200.00     2.35 S6)  ;  4, 71
  ( 3898.67  8843.97  1200.00     2.35 S6)  ;  4, 72
  ( 3895.43  8860.30  1200.00     2.35 S6)  ;  4, 73
  ( 3867.72  9302.27  1200.00     2.35 S6)  ;  4, 74
  ( 3843.46  9444.85  1200.00     2.35 S6)  ;  4, 75
  ( 3838.02  9718.22  1200.00     2.35 S6)  ;  4, 76
  ( 3828.33  9809.70  1200.00     2.35 S6)  ;  4, 77
  ( 3832.57  9861.83  1200.00     2.35 S6)  ;  4, 78
  ( 3817.42 10245.54  1200.00     2.35 S6)  ;  4, 79
  ( 3807.91 10377.13  1200.00     2.35 S6)  ;  4, 80
  ( 3824.00 10514.84  1200.00     2.35 S6)  ;  4, 81
  ( 3851.79 10610.72  1200.00     2.35 S6)  ;  4, 82
  ( 3900.62 10710.10  1200.00     2.35 S6)  ;  4, 83
  ( 3933.97 10747.29  1200.00     2.35 S6)  ;  4, 84
  ( 3998.14 10781.46  1200.00     2.35 S6)  ;  4, 85
  ( 4100.83 10801.20  1200.00     2.35 S6)  ;  4, 86
  ( 4232.12 10815.42  1200.00     2.35 S6)  ;  4, 87
  ( 4375.93 10816.17  1200.00     2.35 S6)  ;  4, 88
  ( 4473.61 10797.89  1200.00     2.35 S6)  ;  4, 89
  ( 4591.89 10747.71  1200.00     2.35 S6)  ;  4, 90
  ( 4672.56 10695.48  1200.00     2.35 S6)  ;  4, 91
  ( 4742.49 10623.79  1200.00     2.35 S6)  ;  4, 92
  ( 4830.93 10515.37  1200.00     2.35 S6)  ;  4, 93
  ( 4900.29 10410.62  1200.00     2.35 S6)  ;  4, 94
  ( 5027.92 10188.72  1200.00     2.35 S6)  ;  4, 95
  ( 5084.00 10111.57  1200.00     2.35 S6)  ;  4, 96
  ( 5169.83 10007.72  1200.00     2.35 S6)  ;  4, 97
  ( 5230.99  9923.76  1200.00     2.35 S6)  ;  4, 98
  ( 5287.46  9839.54  1200.00     2.35 S6)  ;  4, 99
  ( 5358.87  9697.16  1200.00     2.35 S6)  ;  4, 100
  ( 5397.42  9595.45  1200.00     2.35 S6)  ;  4, 101
  ( 5446.41  9475.45  1200.00     2.35 S6)  ;  4, 102
  ( 5556.77  9113.41  1200.00     2.35 S6)  ;  4, 103
  ( 5569.41  8967.83  1200.00     2.35 S6)  ;  4, 104
  ( 5583.12  8845.91  1200.00     2.35 S6)  ;  4, 105
  ( 5586.40  8742.28  1200.00     2.35 S6)  ;  4, 106
  ( 5578.48  8671.08  1200.00     2.35 S6)  ;  4, 107
  ( 5565.05  8571.27  1200.00     2.35 S6)  ;  4, 108
  ( 5562.68  8441.39  1200.00     2.35 S6)  ;  4, 109
  ( 5564.21  8413.16  1200.00     2.35 S6)  ;  4, 110
  ( 5479.76  8120.76  1200.00     2.35 S6)  ;  4, 111
  ( 5406.64  8034.21  1200.00     2.35 S6)  ;  4, 112
  ( 5248.97  7898.23  1200.00     2.35 S6)  ;  4, 113
  ( 5171.97  7839.78  1200.00     2.35 S6)  ;  4, 114
  ( 5060.09  7772.36  1200.00     2.35 S6)  ;  4, 115
  ( 4978.26  7716.00  1200.00     2.35 S6)  ;  4, 116
  ( 4922.85  7694.12  1200.00     2.35 S6)  ;  4, 117
  ( 4857.28  7685.84  1200.00     2.35 S6)  ;  4, 118
  ( 4786.48  7686.70  1200.00     2.35 S6)  ;  4, 119
  ( 4670.63  7692.20  1200.00     2.35 S6)  ;  4, 120
  ( 4611.97  7686.64  1200.00     2.35 S6)  ;  4, 121
  ( 4551.74  7666.85  1200.00     2.35 S6)  ;  4, 122
  ( 4491.89  7640.00  1200.00     2.35 S6)  ;  4, 123
  ( 4469.14  7624.61  1200.00     2.35 S6)  ;  4, 124
  ( 4462.99  7607.76  1200.00     2.35 S6)  ;  4, 125
  ( 4484.91  7594.80  1200.00     2.35 S6)  ;  4, 126
  ( 4532.57  7585.60  1200.00     2.35 S6)  ;  4, 127
  ( 4631.07  7595.67  1200.00     2.35 S6)  ;  4, 128
  ( 4715.20  7609.69  1200.00     2.35 S6)  ;  4, 129
  ( 4802.59  7607.37  1200.00     2.35 S6)  ;  4, 130
  ( 4909.16  7599.01  1200.00     2.35 S6)  ;  4, 131
  ( 4979.82  7600.50  1200.00     2.35 S6)  ;  4, 132
  ( 5082.51  7620.24  1200.00     2.35 S6)  ;  4, 133
  ( 5153.74  7654.78  1200.00     2.35 S6)  ;  4, 134
  ( 5221.72  7705.67  1200.00     2.35 S6)  ;  4, 135
  ( 5328.00  7789.29  1200.00     2.35 S6)  ;  4, 136
  ( 5409.83  7845.65  1200.00     2.35 S6)  ;  4, 137
  ( 5472.29  7867.92  1200.00     2.35 S6)  ;  4, 138
  ( 5571.30  7868.59  1200.00     2.35 S6)  ;  4, 139
  ( 5647.69  7851.52  1200.00     2.35 S6)  ;  4, 140
  ( 5764.69  7824.85  1200.00     2.35 S6)  ;  4, 141
  ( 5856.09  7792.08  1200.00     2.35 S6)  ;  4, 142
  ( 5940.95  7749.52  1200.00     2.35 S6)  ;  4, 143
  ( 6065.98  7661.95  1200.00     2.35 S6)  ;  4, 144
  ( 6123.77  7596.68  1200.00     2.35 S6)  ;  4, 145
  ( 6208.52  7469.18  1200.00     2.35 S6)  ;  4, 146
  ( 6289.70  7407.54  1200.00     2.35 S6)  ;  4, 147
  ( 6904.18  6752.07  1200.00     2.35 S6)  ;  4, 148
  ( 7025.15  6652.48  1200.00     2.35 S6)  ;  4, 149
  ( 7077.22  6605.77  1200.00     2.35 S6)  ;  4, 150
  ( 7140.22  6531.35  1200.00     2.35 S6)  ;  4, 151
  ( 7221.99  6415.49  1200.00     2.35 S6)  ;  4, 152
  ( 7237.76  6385.68  1200.00     2.35 S6)  ;  4, 153
  ( 7853.02  5411.82  1200.00     2.35 S6)  ;  4, 154
  ( 7853.66  5400.07  1200.00     2.35 S6)  ;  4, 155
  ( 8201.80  4482.46  1200.00     2.35 S6)  ;  4, 156
  ( 8195.13  4475.03  1200.00     2.35 S6)  ;  4, 157
  ( 8342.77  3558.24  1200.00     2.35 S6)  ;  4, 158
  ( 8324.21  3552.51  1200.00     2.35 S6)  ;  4, 159
  ( 8326.56  3552.64  1200.00     2.35 S6)  ;  4, 160
  ( 8521.77  2801.29  1200.00     2.35 S6)  ;  4, 161
  ( 8507.66  2800.52  1200.00     2.35 S6)  ;  4, 162
  ( 8517.32  2796.33  1200.00     2.35 S6)  ;  4, 163
  ( 8481.23  2048.86  1200.00     2.35 S6)  ;  4, 164
  ( 8469.04  2012.82  1200.00     2.35 S6)  ;  4, 165
  ( 8459.02  1936.78  1200.00     2.35 S6)  ;  4, 166
  ( 8455.86  1908.30  1200.00     2.35 S6)  ;  4, 167
  ( 8448.63  1867.79  1200.00     2.35 S6)  ;  4, 168
  ( 8430.54  1810.20  1200.00     2.35 S6)  ;  4, 169
  ( 8428.83  1798.30  1200.00     2.35 S6)  ;  4, 170
  ( 8308.18  1260.96  1200.00     2.35 S6)  ;  4, 171
  ( 8291.98  1255.36  1200.00     2.35 S6)  ;  4, 172
  ( 8240.93  1153.50  1200.00     2.35 S6)  ;  4, 173
  ( 8223.91  1119.55  1200.00     2.35 S6)  ;  4, 174
  ( 8178.11  1051.00  1200.00     2.35 S6)  ;  4, 175
  ( 8144.77  1013.79  1200.00     2.35 S6)  ;  4, 176
  ( 8119.54  1000.63  1200.00     2.35 S6)  ;  4, 177
  ( 8080.08   989.04  1200.00     2.35 S6)  ;  4, 178
  ( 8009.54   985.20  1200.00     2.35 S6)  ;  4, 179
  ( 7983.93   979.09  1200.00     2.35 S6)  ;  4, 180
  ( 7956.48   963.45  1200.00     2.35 S6)  ;  4, 181
  ( 7938.58   945.96  1200.00     2.35 S6)  ;  4, 182
  ( 7916.98   909.39  1200.00     2.35 S6)  ;  4, 183
  ( 7900.73   861.33  1200.00     2.35 S6)  ;  4, 184
  ( 7888.80   820.58  1200.00     2.35 S6)  ;  4, 185
  ( 7868.62   758.14  1200.00     2.35 S6)  ;  4, 186
  ( 7716.00   374.75  1200.00     2.35 S6)  ;  4, 187
  ( 7605.27   286.16  1200.00     2.35 S6)  ;  4, 188
  ( 7551.79   228.99  1200.00     2.35 S6)  ;  4, 189
  ( 7515.83   196.37  1200.00     2.35 S6)  ;  4, 190
  ( 7466.02   158.26  1200.00     2.35 S6)  ;  4, 191
  ( 7385.39   123.21  1200.00     2.35 S6)  ;  4, 192
  ( 7338.75   113.59  1200.00     2.35 S6)  ;  4, 193
  ( 7296.81   104.23  1200.00     2.35 S6)  ;  4, 194
  ( 7242.22   110.70  1200.00     2.35 S6)  ;  4, 195
  ( 7203.71   125.12  1200.00     2.35 S6)  ;  4, 196
  ( 7141.55   140.61  1200.00     2.35 S6)  ;  4, 197
  ( 7095.99   154.64  1200.00     2.35 S6)  ;  4, 198
  ( 7038.78   165.69  1200.00     2.35 S6)  ;  4, 199
  ( 6991.25   172.54  1200.00     2.35 S6)  ;  4, 200
  ( 7080.88    85.41  1200.00     2.35 S6)  ;  4, 201
  ( 7111.15    49.31  1200.00     2.35 S6)  ;  4, 202
  ( 7203.13   -37.69  1200.00     2.35 S6)  ;  4, 203
  ( 7240.32   -71.06  1200.00     2.35 S6)  ;  4, 204
  ( 7262.89   -95.78  1200.00     2.35 S6)  ;  4, 205
  ( 7280.76  -120.75  1200.00     2.35 S6)  ;  4, 206
  ( 7307.72  -182.98  1200.00     2.35 S6)  ;  4, 207
  ( 7342.56  -216.48  1200.00     2.35 S6)  ;  4, 208
  ( 7457.31  -528.71  1200.00     2.35 S6)  ;  4, 209
  ( 7491.27  -633.01  1200.00     2.35 S6)  ;  4, 210
  ( 7507.00  -705.30  1200.00     2.35 S6)  ;  4, 211
  ( 7512.42  -761.61  1200.00     2.35 S6)  ;  4, 212
  ( 7511.30  -827.73  1200.00     2.35 S6)  ;  4, 213
  ( 7505.73  -898.81  1200.00     2.35 S6)  ;  4, 214
  ( 7476.99 -1020.69  1200.00     2.35 S6)  ;  4, 215
  ( 7467.16 -1056.61  1200.00     2.35 S6)  ;  4, 216
  ( 7459.42 -1087.71  1200.00     2.35 S6)  ;  4, 217
  ( 7437.78 -1166.73  1200.00     2.35 S6)  ;  4, 218
  ( 7429.91 -1195.47  1200.00     2.35 S6)  ;  4, 219
  ( 7348.15 -1407.51  1200.00     2.35 S6)  ;  4, 220
  ( 7333.41 -1396.52  1200.00     2.35 S6)  ;  4, 221
  ( 7308.64 -1591.32  1200.00     2.35 S6)  ;  4, 222
  ( 7263.87 -1678.68  1200.00     2.35 S6)  ;  4, 223
  ( 7224.10 -1728.03  1200.00     2.35 S6)  ;  4, 224
  ( 7184.34 -1777.38  1200.00     2.35 S6)  ;  4, 225
  ( 7078.95 -1877.47  1200.00     2.35 S6)  ;  4, 226
  ( 6983.90 -1951.07  1200.00     2.35 S6)  ;  4, 227
  ( 6843.25 -2053.08  1200.00     2.35 S6)  ;  4, 228
  ( 6806.79 -2076.29  1200.00     2.35 S6)  ;  4, 229
  ( 6758.82 -2104.85  1200.00     2.35 S6)  ;  4, 230
  ( 6698.57 -2124.64  1200.00     2.35 S6)  ;  4, 231
  ( 6605.16 -2141.52  1200.00     2.35 S6)  ;  4, 232
  ( 6548.73 -2144.59  1200.00     2.35 S6)  ;  4, 233
  ( 6504.32 -2151.73  1200.00     2.35 S6)  ;  4, 234
  ( 6506.67 -2151.60  1200.00     2.35 S6)  ;  4, 235
  ( 6389.38 -2273.61  1200.00     2.35 S6)  ;  4, 236
  ( 6342.87 -2285.58  1200.00     2.35 S6)  ;  4, 237
  ( 6184.21 -2360.27  1200.00     2.35 S6)  ;  4, 238
  ( 6008.33 -2421.74  1200.00     2.35 S6)  ;  4, 239
  ( 5915.56 -2450.38  1200.00     2.35 S6)  ;  4, 240
  ( 5825.15 -2478.89  1200.00     2.35 S6)  ;  4, 241
  ( 5737.46 -2514.33  1200.00     2.35 S6)  ;  4, 242
  ( 5639.99 -2543.23  1200.00     2.35 S6)  ;  4, 243
  ( 5563.17 -2561.56  1200.00     2.35 S6)  ;  4, 244
  ( 5513.92 -2566.60  1200.00     2.35 S6)  ;  4, 245
  ( 5293.85 -2552.63  1200.00     2.35 S6)  ;  4, 246
  ( 5246.18 -2543.42  1200.00     2.35 S6)  ;  4, 247
  ( 5236.39 -2536.87  1200.00     2.35 S6)  ;  4, 248
  ( 5236.13 -2532.17  1200.00     2.35 S6)  ;  4, 249
  ( 5183.05 -2619.94  1200.00     2.35 S6)  ;  4, 250
  ( 5026.49 -2689.79  1200.00     2.35 S6)  ;  4, 251
  ( 4883.15 -2742.42  1200.00     2.35 S6)  ;  4, 252
  ( 4746.21 -2782.90  1200.00     2.35 S6)  ;  4, 253
  ( 4465.81 -2873.65  1200.00     2.35 S6)  ;  4, 254
  ( 4368.21 -2900.19  1200.00     2.35 S6)  ;  4, 255
  ( 4302.63 -2908.47  1200.00     2.35 S6)  ;  4, 256
  ( 4119.23 -2918.45  1200.00     2.35 S6)  ;  4, 257
  ( 3996.58 -2918.06  1200.00     2.35 S6)  ;  4, 258
  ( 3913.65 -2910.77  1200.00     2.35 S6)  ;  4, 259
  ( 3835.93 -2912.64  1200.00     2.35 S6)  ;  4, 260
  ( 3814.77 -2913.79  1200.00     2.35 S6)  ;  4, 261
  ( 3600.86 -2951.41  1200.00     2.35 S6)  ;  4, 262
  ( 3555.41 -2939.72  1200.00     2.35 S6)  ;  4, 263
  ( 3510.48 -2937.45  1200.00     2.35 S6)  ;  4, 264
  ( 3312.98 -2948.19  1200.00     2.35 S6)  ;  4, 265
  ( 3182.89 -2941.12  1200.00     2.35 S6)  ;  4, 266
  ( 3137.70 -2934.14  1200.00     2.35 S6)  ;  4, 267
  ( 3061.57 -2921.77  1200.00     2.35 S6)  ;  4, 268
  ( 3001.63 -2903.79  1200.00     2.35 S6)  ;  4, 269
  ( 2948.76 -2885.44  1200.00     2.35 S6)  ;  4, 270
  ( 2871.86 -2858.96  1200.00     2.35 S6)  ;  4, 271
  ( 2825.52 -2830.81  1200.00     2.35 S6)  ;  4, 272
  ( 2728.65 -2784.18  1200.00     2.35 S6)  ;  4, 273
  ( 2544.20 -2688.06  1200.00     2.35 S6)  ;  4, 274
  ( 2485.72 -2653.49  1200.00     2.35 S6)  ;  4, 275
  ( 2410.01 -2605.70  1200.00     2.35 S6)  ;  4, 276
  ( 2371.24 -2586.58  1200.00     2.35 S6)  ;  4, 277
  ( 2329.73 -2560.54  1200.00     2.35 S6)  ;  4, 278
  ( 2284.98 -2518.15  1200.00     2.35 S6)  ;  4, 279
  ( 2259.16 -2477.09  1200.00     2.35 S6)  ;  4, 280
  ( 2255.54 -2453.69  1200.00     2.35 S6)  ;  4, 281
  ( 2222.52 -2521.50  1200.00     2.35 S6)  ;  4, 282
  ( 2200.98 -2515.60  1200.00     2.35 S6)  ;  4, 283
  ( 2177.72 -2521.58  1200.00     2.35 S6)  ;  4, 284
  ( 2031.00 -2555.51  1200.00     2.35 S6)  ;  4, 285
  ( 1933.19 -2534.89  1200.00     2.35 S6)  ;  4, 286
  ( 1821.40 -2517.37  1200.00     2.35 S6)  ;  4, 287
  ( 1709.61 -2499.86  1200.00     2.35 S6)  ;  4, 288
  ( 1614.15 -2479.11  1200.00     2.35 S6)  ;  4, 289
  ( 1546.91 -2456.82  1200.00     2.35 S6)  ;  4, 290
  ( 1445.72 -2417.50  1200.00     2.35 S6)  ;  4, 291
  ( 1335.13 -2378.70  1200.00     2.35 S6)  ;  4, 292
  ( 1272.47 -2353.80  1200.00     2.35 S6)  ;  4, 293
  ( 1240.75 -2334.29  1200.00     2.35 S6)  ;  4, 294
  ( 1218.06 -2307.21  1200.00     2.35 S6)  ;  4, 295
  ( 1196.56 -2258.84  1200.00     2.35 S6)  ;  4, 296
  ( 1187.59 -2223.94  1200.00     2.35 S6)  ;  4, 297
  ( 1177.58 -2170.23  1200.00     2.35 S6)  ;  4, 298
  ( 1175.79 -2137.30  1200.00     2.35 S6)  ;  4, 299
  ( 1172.42 -2118.60  1200.00     2.35 S6)  ;  4, 300
  ( 1168.36 -2130.62  1200.00     2.35 S6)  ;  4, 301
  ( 1155.27 -2150.20  1200.00     2.35 S6)  ;  4, 302
  ( 1142.70 -2179.20  1200.00     2.35 S6)  ;  4, 303
  ( 1120.59 -2206.35  1200.00     2.35 S6)  ;  4, 304
  ( 1105.42 -2230.77  1200.00     2.35 S6)  ;  4, 305
  ( 1080.84 -2255.70  1200.00     2.35 S6)  ;  4, 306
  ( 1039.53 -2276.82  1200.00     2.35 S6)  ;  4, 307
  (  958.01 -2295.41  1200.00     2.35 S6)  ;  4, 308
  (  934.50 -2296.69  1200.00     2.35 S6)  ;  4, 309
  (  903.68 -2293.65  1200.00     2.35 S6)  ;  4, 310
  (  843.74 -2275.67  1200.00     2.35 S6)  ;  4, 311
  (  778.21 -2241.49  1200.00     2.35 S6)  ;  4, 312
  (  746.23 -2217.28  1200.00     2.35 S6)  ;  4, 313
  (  710.45 -2209.80  1200.00     2.35 S6)  ;  4, 314
  (  701.05 -2210.31  1200.00     2.35 S6)  ;  4, 315
  (  397.77 -2035.76  1200.00     2.35 S6)  ;  4, 316
  (  339.08 -1954.02  1200.00     2.35 S6)  ;  4, 317
  (  301.94 -1878.19  1200.00     2.35 S6)  ;  4, 318
  (  237.66 -1780.24  1200.00     2.35 S6)  ;  4, 319
  (  204.41 -1732.52  1200.00     2.35 S6)  ;  4, 320
  (  163.07 -1666.34  1200.00     2.35 S6)  ;  4, 321
  (  131.41 -1604.37  1200.00     2.35 S6)  ;  4, 322
  (  106.14 -1530.26  1200.00     2.35 S6)  ;  4, 323
  (   86.36 -1469.99  1200.00     2.35 S6)  ;  4, 324
  (   76.24 -1413.93  1200.00     2.35 S6)  ;  4, 325
  (   68.85 -1364.79  1200.00     2.35 S6)  ;  4, 326
  (   45.37 -1323.60  1200.00     2.35 S6)  ;  4, 327
  (   39.52 -1302.69  1200.00     2.35 S6)  ;  4, 328
  (  -27.86 -1042.08  1200.00     2.35 S6)  ;  4, 329
  (  -55.21  -972.80  1200.00     2.35 S6)  ;  4, 330
  (  -35.72  -941.07  1200.00     2.35 S6)  ;  4, 331
  (  -33.87  -931.54  1200.00     2.35 S6)  ;  4, 332
  (  -41.32  -924.86  1200.00     2.35 S6)  ;  4, 333
  (  -53.20  -923.15  1200.00     2.35 S6)  ;  4, 334
  (  -70.43  -909.93  1200.00     2.35 S6)  ;  4, 335
  (  -98.34  -873.71  1200.00     2.35 S6)  ;  4, 336
  ( -116.97  -834.61  1200.00     2.35 S6)  ;  4, 337
  ( -144.71  -758.27  1200.00     2.35 S6)  ;  4, 338
  ( -154.32  -711.61  1200.00     2.35 S6)  ;  4, 339
  ( -165.09  -643.78  1200.00     2.35 S6)  ;  4, 340
  ( -188.07  -524.72  1200.00     2.35 S6)  ;  4, 341
  ( -194.77  -444.87  1200.00     2.35 S6)  ;  4, 342
  ( -184.77  -368.84  1200.00     2.35 S6)  ;  4, 343
  ( -166.29  -318.29  1200.00     2.35 S6)  ;  4, 344
  ( -140.25  -276.77  1200.00     2.35 S6)  ;  4, 345
  (  -94.77   -97.38  1200.00     2.35 S6)  ;  4, 346
  (  -63.86   -15.49  1200.00     2.35 S6)  ;  4, 347
  (  -37.56    21.33  1200.00     2.35 S6)  ;  4, 348
  (  -15.96    57.89  1200.00     2.35 S6)  ;  4, 349
  (    3.53    89.61  1200.00     2.35 S6)  ;  4, 350
  (   39.11   129.29  1200.00     2.35 S6)  ;  4, 351
  (   71.12   147.55  1200.00     2.35 S6)  ;  4, 352
  (  129.52   157.81  1200.00     2.35 S6)  ;  4, 353
  (  190.27   168.19  1200.00     2.35 S6)  ;  4, 354
  (  297.92   183.48  1200.00     2.35 S6)  ;  4, 355
  (  370.30   196.86  1200.00     2.35 S6)  ;  4, 356
  (  433.78   200.31  1200.00     2.35 S6)  ;  4, 357
  (  471.91   192.95  1200.00     2.35 S6)  ;  4, 358
  (  543.25    95.39  1200.00     2.35 S6)  ;  4, 359
  (  568.43    66.09  1200.00     2.35 S6)  ;  4, 360
  (  609.63     2.28  1200.00     2.35 S6)  ;  4, 361
  (  642.50   -38.40  1200.00     2.35 S6)  ;  4, 362
  (  669.90   -65.21  1200.00     2.35 S6)  ;  4, 363
  (  706.45   -86.82  1200.00     2.35 S6)  ;  4, 364
  (  723.16   -90.63  1200.00     2.35 S6)  ;  4, 365
  (  717.30   -69.71  1200.00     2.35 S6)  ;  4, 366
  (  676.62   -15.30  1200.00     2.35 S6)  ;  4, 367
  (  616.74    45.13  1200.00     2.35 S6)  ;  4, 368
  (  588.69    83.71  1200.00     2.35 S6)  ;  4, 369
  (  567.58   125.03  1200.00     2.35 S6)  ;  4, 370
  (  552.75   180.84  1200.00     2.35 S6)  ;  4, 371
  (  549.93   232.58  1200.00     2.35 S6)  ;  4, 372
  (  558.06   256.62  1200.00     2.35 S6)  ;  4, 373
  (  569.17   269.02  1200.00     2.35 S6)  ;  4, 374
  (  652.15   304.20  1200.00     2.35 S6)  ;  4, 375
  (  736.98   348.92  1200.00     2.35 S6)  ;  4, 376
  (  814.10   405.02  1200.00     2.35 S6)  ;  4, 377
  (  834.24   424.99  1200.00     2.35 S6)  ;  4, 378
  (  871.78   471.86  1200.00     2.35 S6)  ;  4, 379
  (  909.70   511.67  1200.00     2.35 S6)  ;  4, 380
  (  945.92   539.59  1200.00     2.35 S6)  ;  4, 381
  (  973.62   550.53  1200.00     2.35 S6)  ;  4, 382
  (  983.02   551.04  1200.00     2.35 S6)  ;  4, 383
  (  985.63   546.46  1200.00     2.35 S6)  ;  4, 384
  (  983.40   543.98  1200.00     2.35 S6)  ;  4, 385
  (  981.19   541.51  1200.00     2.35 S6)  ;  4, 386
  (  892.21   506.03  1200.00     2.35 S6)  ;  4, 387
  (  856.94   504.11  1200.00     2.35 S6)  ;  4, 388
  (  815.51   485.34  1200.00     2.35 S6)  ;  4, 389
  (  698.80   420.01  1200.00     2.35 S6)  ;  4, 390
  (  585.25   383.17  1200.00     2.35 S6)  ;  4, 391
  (  414.33   317.25  1200.00     2.35 S6)  ;  4, 392
  (  326.14   291.22  1200.00     2.35 S6)  ;  4, 393
  (  262.78   285.42  1200.00     2.35 S6)  ;  4, 394
  (  189.38   290.86  1200.00     2.35 S6)  ;  4, 395
  (  163.51   289.45  1200.00     2.35 S6)  ;  4, 396
  (  102.00   293.18  1200.00     2.35 S6)  ;  4, 397
  (   42.58   301.74  1200.00     2.35 S6)  ;  4, 398
  (    1.45   320.73  1200.00     2.35 S6)  ;  4, 399
  (  -50.10   358.03  1200.00     2.35 S6)  ;  4, 400
  (  -72.15   373.35  1200.00     2.35 S6)  ;  4, 401
  ( -101.27   388.28  1200.00     2.35 S6)  ;  4, 402
  ( -133.37   414.84  1200.00     2.35 S6)  ;  4, 403
  ( -151.36   442.18  1200.00     2.35 S6)  ;  4, 404
  ( -169.35   469.50  1200.00     2.35 S6)  ;  4, 405
  ( -199.87   510.30  1200.00     2.35 S6)  ;  4, 406
  ( -220.09   535.16  1200.00     2.35 S6)  ;  4, 407
  ( -258.43   589.69  1200.00     2.35 S6)  ;  4, 408
  ( -267.27   622.24  1200.00     2.35 S6)  ;  4, 409
  ( -302.45   705.25  1200.00     2.35 S6)  ;  4, 410
  ( -314.67   756.49  1200.00     2.35 S6)  ;  4, 411
  ( -329.29   765.13  1200.00     2.35 S6)  ;  4, 412
  ( -334.25   769.57  1200.00     2.35 S6)  ;  4, 413
  ( -357.76   768.30  1200.00     2.35 S6)  ;  4, 414
  ( -372.13   772.23  1200.00     2.35 S6)  ;  4, 415
  ( -404.23   798.80  1200.00     2.35 S6)  ;  4, 416
  ( -432.01   832.68  1200.00     2.35 S6)  ;  4, 417
  ( -462.40   871.12  1200.00     2.35 S6)  ;  4, 418
  ( -478.82   912.69  1200.00     2.35 S6)  ;  4, 419
  ( -487.92   949.94  1200.00     2.35 S6)  ;  4, 420
  ( -547.61   982.07  1200.00     2.35 S6)  ;  4, 421
  ( -599.16  1019.37  1200.00     2.35 S6)  ;  4, 422
  ( -616.65  1037.29  1200.00     2.35 S6)  ;  4, 423
  ( -623.15  1069.96  1200.00     2.35 S6)  ;  4, 424
  ( -620.23  1103.15  1200.00     2.35 S6)  ;  4, 425
  ( -620.87  1114.91  1200.00     2.35 S6)  ;  4, 426
  ( -626.09  1124.06  1200.00     2.35 S6)  ;  4, 427
  ( -633.52  1130.74  1200.00     2.35 S6)  ;  4, 428
  ( -643.44  1139.63  1200.00     2.35 S6)  ;  4, 429
  ( -663.79  1166.84  1200.00     2.35 S6)  ;  4, 430
  ( -679.05  1187.24  1200.00     2.35 S6)  ;  4, 431
  ( -693.79  1198.23  1200.00     2.35 S6)  ;  4, 432
  ( -731.23  1236.30  1200.00     2.35 S6)  ;  4, 433
  ( -744.40  1261.53  1200.00     2.35 S6)  ;  4, 434
  ( -753.37  1296.43  1200.00     2.35 S6)  ;  4, 435
  ( -757.14  1322.18  1200.00     2.35 S6)  ;  4, 436
  ( -774.96  1389.63  1200.00     2.35 S6)  ;  4, 437
  ( -784.82  1440.99  1200.00     2.35 S6)  ;  4, 438
  ( -804.73  1503.60  1200.00     2.35 S6)  ;  4, 439
  ( -820.21  1571.18  1200.00     2.35 S6)  ;  4, 440
  ( -827.76  1709.95  1200.00     2.35 S6)  ;  4, 441
  ( -845.14  1812.81  1200.00     2.35 S6)  ;  4, 442
  ( -852.02  1852.53  1200.00     2.35 S6)  ;  4, 443
  ( -843.51  1869.51  1200.00     2.35 S6)  ;  4, 444
  ( -885.43  2138.49  1200.00     2.35 S6)  ;  4, 445
  ( -905.38  2288.39  1200.00     2.35 S6)  ;  4, 446
  ( -912.00  2323.41  1200.00     2.35 S6)  ;  4, 447
  ( -907.89  2377.89  1200.00     2.35 S6)  ;  4, 448
  ( -900.53  2416.04  1200.00     2.35 S6)  ;  4, 449
  ( -887.14  2473.39  1200.00     2.35 S6)  ;  4, 450
  ( -882.27  2513.76  1200.00     2.35 S6)  ;  4, 451
  ( -881.71  2546.82  1200.00     2.35 S6)  ;  4, 452
  ( -874.05  2622.72  1200.00     2.35 S6)  ;  4, 453
  ( -860.10  2713.14  1200.00     2.35 S6)  ;  4, 454
  ( -857.91  2802.90  1200.00     2.35 S6)  ;  4, 455
  ( -810.08  3027.23  1200.00     2.35 S6)  ;  4, 456
  ( -808.32  3081.58  1200.00     2.35 S6)  ;  4, 457
  ( -794.68  3134.22  1200.00     2.35 S6)  ;  4, 458
  ( -760.25  3171.53  1200.00     2.35 S6)  ;  4, 459
  ( -751.74  3188.51  1200.00     2.35 S6)  ;  4, 460
  ( -738.02  3196.32  1200.00     2.35 S6)  ;  4, 461
  ( -738.53  3205.74  1200.00     2.35 S6)  ;  4, 462
  ( -736.43  3210.57  1200.00     2.35 S6)  ;  4, 463
  ( -741.26  3212.66  1200.00     2.35 S6)  ;  4, 464
  ( -756.52  3233.07  1200.00     2.35 S6)  ;  4, 465
  ( -764.98  3258.56  1200.00     2.35 S6)  ;  4, 466
  ( -763.28  3270.45  1200.00     2.35 S6)  ;  4, 467
  ( -750.32  3292.39  1200.00     2.35 S6)  ;  4, 468
  ( -748.47  3301.92  1200.00     2.35 S6)  ;  4, 469
  ( -733.17  3323.98  1200.00     2.35 S6)  ;  4, 470
  ( -731.21  3331.17  1200.00     2.35 S6)  ;  4, 471
  ( -724.66  3340.96  1200.00     2.35 S6)  ;  4, 472
  ( -725.17  3350.37  1200.00     2.35 S6)  ;  4, 473
  ( -723.08  3355.20  1200.00     2.35 S6)  ;  4, 474
  ( -726.79  3423.42  1200.00     2.35 S6)  ;  4, 475
  ( -723.37  3447.19  1200.00     2.35 S6)  ;  4, 476
  ( -718.10  3480.50  1200.00     2.35 S6)  ;  4, 477
  ( -710.37  3511.60  1200.00     2.35 S6)  ;  4, 478
  ( -704.84  3540.20  1200.00     2.35 S6)  ;  4, 479
  ( -682.18  3600.41  1200.00     2.35 S6)  ;  4, 480
  ( -669.23  3622.36  1200.00     2.35 S6)  ;  4, 481
  ( -651.95  3651.60  1200.00     2.35 S6)  ;  4, 482
  ( -615.74  3679.53  1200.00     2.35 S6)  ;  4, 483
  ( -594.57  3680.68  1200.00     2.35 S6)  ;  4, 484
  ( -593.00  3694.92  1200.00     2.35 S6)  ;  4, 485
  ( -594.66  3725.49  1200.00     2.35 S6)  ;  4, 486
  ( -607.69  3748.38  1200.00     2.35 S6)  ;  4, 487
  ( -612.65  3752.83  1200.00     2.35 S6)  ;  4, 488
  ( -618.12  3766.68  1200.00     2.35 S6)  ;  4, 489
  ( -618.76  3778.44  1200.00     2.35 S6)  ;  4, 490
  ( -621.63  3787.73  1200.00     2.35 S6)  ;  4, 491
  ( -620.04  3801.97  1200.00     2.35 S6)  ;  4, 492
  ( -611.79  3823.65  1200.00     2.35 S6)  ;  4, 493
  ( -603.53  3845.33  1200.00     2.35 S6)  ;  4, 494
  ( -595.16  3864.66  1200.00     2.35 S6)  ;  4, 495
  ( -574.85  3924.74  1200.00     2.35 S6)  ;  4, 496
  ( -557.40  3994.10  1200.00     2.35 S6)  ;  4, 497
  ( -551.49  4015.66  1200.00     2.35 S6)  ;  4, 498
  ( -552.39  4032.12  1200.00     2.35 S6)  ;  4, 499
  ( -545.92  4086.73  1200.00     2.35 S6)  ;  4, 500
  ( -535.45  4110.90  1200.00     2.35 S6)  ;  4, 501
  ( -528.91  4120.69  1200.00     2.35 S6)  ;  4, 502
  ( -495.04  4148.48  1200.00     2.35 S6)  ;  4, 503
  ( -490.72  4155.79  1200.00     2.35 S6)  ;  4, 504
  ( -488.63  4160.63  1200.00     2.35 S6)  ;  4, 505
  ( -489.02  4167.69  1200.00     2.35 S6)  ;  4, 506
  ( -491.75  4174.61  1200.00     2.35 S6)  ;  4, 507
  ( -492.26  4184.02  1200.00     2.35 S6)  ;  4, 508
  ( -502.69  4202.32  1200.00     2.35 S6)  ;  4, 509
  ( -505.56  4211.60  1200.00     2.35 S6)  ;  4, 510
  ( -513.63  4230.04  1200.00     2.35 S6)  ;  4, 511
  ( -524.83  4262.46  1200.00     2.35 S6)  ;  4, 512
  ( -526.62  4295.39  1200.00     2.35 S6)  ;  4, 513
  ( -521.24  4326.35  1200.00     2.35 S6)  ;  4, 514
  ( -508.92  4360.05  1200.00     2.35 S6)  ;  4, 515
  ( -505.11  4376.77  1200.00     2.35 S6)  ;  4, 516
  ( -490.45  4410.60  1200.00     2.35 S6)  ;  4, 517
  ( -467.39  4463.75  1200.00     2.35 S6)  ;  4, 518
  ( -461.75  4490.01  1200.00     2.35 S6)  ;  4, 519
  ( -445.24  4533.37  1200.00     2.35 S6)  ;  4, 520
  ( -420.49  4598.41  1200.00     2.35 S6)  ;  4, 521
  ( -397.05  4644.52  1200.00     2.35 S6)  ;  4, 522
  ( -369.17  4695.58  1200.00     2.35 S6)  ;  4, 523
  ( -360.92  4717.26  1200.00     2.35 S6)  ;  4, 524
  ( -358.70  4719.73  1200.00     2.35 S6)  ;  4, 525
  ( -358.57  4717.38  1200.00     2.35 S6)  ;  4, 526
  ( -333.65  4798.99  1200.00     2.35 S6)  ;  4, 527
  ( -334.49  4857.92  1200.00     2.35 S6)  ;  4, 528
  ( -315.34  4939.17  1200.00     2.35 S6)  ;  4, 529
  ( -303.27  4977.57  1200.00     2.35 S6)  ;  4, 530
  ( -293.57  5015.85  1200.00     2.35 S6)  ;  4, 531
  ( -275.34  5071.10  1200.00     2.35 S6)  ;  4, 532
  ( -263.54  5114.20  1200.00     2.35 S6)  ;  4, 533
  ( -249.26  5155.09  1200.00     2.35 S6)  ;  4, 534
  ( -215.87  5234.76  1200.00     2.35 S6)  ;  4, 535
  ( -196.62  5271.19  1200.00     2.35 S6)  ;  4, 536
  ( -165.70  5353.08  1200.00     2.35 S6)  ;  4, 537
  ( -144.24  5392.00  1200.00     2.35 S6)  ;  4, 538
  ( -121.88  5414.44  1200.00     2.35 S6)  ;  4, 539
  (  -74.04  5445.36  1200.00     2.35 S6)  ;  4, 540
  (  -53.39  5455.92  1200.00     2.35 S6)  ;  4, 541
  (  -32.61  5464.13  1200.00     2.35 S6)  ;  4, 542
  (  -14.32  5474.56  1200.00     2.35 S6)  ;  4, 543
  (   -3.20  5486.96  1200.00     2.35 S6)  ;  4, 544
  (   13.70  5523.27  1200.00     2.35 S6)  ;  4, 545
  (   13.48  5570.44  1200.00     2.35 S6)  ;  4, 546
  (   12.72  5584.55  1200.00     2.35 S6)  ;  4, 547
  (   14.30  5598.79  1200.00     2.35 S6)  ;  4, 548
  (   12.51  5631.73  1200.00     2.35 S6)  ;  4, 549
  (   18.67  5648.57  1200.00     2.35 S6)  ;  4, 550
  (   38.42  5675.60  1200.00     2.35 S6)  ;  4, 551
  (   67.70  5700.78  1200.00     2.35 S6)  ;  4, 552 Closure point
)  ;  End of contour

("section outline"
  (Color Cyan)
  (Closed)
  (GUID "C3A260EFFC144FF3B03264B6D1792525")
  (MBFObjectType 5)
  (FillDensity 0)
  (Resolution 2.355648)
  (   -5.74  4659.94  1440.00     2.35 S7)  ;  5, 1
  (    3.68  4707.06  1440.00     2.35 S7)  ;  5, 2
  (   17.81  4732.97  1440.00     2.35 S7)  ;  5, 3
  (   36.64  4751.81  1440.00     2.35 S7)  ;  5, 4
  (   57.84  4770.66  1440.00     2.35 S7)  ;  5, 5
  (   74.32  4777.73  1440.00     2.35 S7)  ;  5, 6
  (  114.35  4777.73  1440.00     2.35 S7)  ;  5, 7
  (  156.73  4791.86  1440.00     2.35 S7)  ;  5, 8
  (  159.09  4805.99  1440.00     2.35 S7)  ;  5, 9
  (  163.80  4829.55  1440.00     2.35 S7)  ;  5, 10
  (  166.15  4864.88  1440.00     2.35 S7)  ;  5, 11
  (  163.80  4879.02  1440.00     2.35 S7)  ;  5, 12
  (  156.73  4923.78  1440.00     2.35 S7)  ;  5, 13
  (  159.09  4947.33  1440.00     2.35 S7)  ;  5, 14
  (  161.44  4963.82  1440.00     2.35 S7)  ;  5, 15
  (  182.64  5006.22  1440.00     2.35 S7)  ;  5, 16
  (  208.54  5048.63  1440.00     2.35 S7)  ;  5, 17
  (  234.44  5083.96  1440.00     2.35 S7)  ;  5, 18
  (  286.24  5161.70  1440.00     2.35 S7)  ;  5, 19
  (  342.76  5260.63  1440.00     2.35 S7)  ;  5, 20
  (  375.72  5307.75  1440.00     2.35 S7)  ;  5, 21
  (  394.56  5324.24  1440.00     2.35 S7)  ;  5, 22
  (  408.69  5331.30  1440.00     2.35 S7)  ;  5, 23
  (  448.72  5340.73  1440.00     2.35 S7)  ;  5, 24
  (  476.98  5354.86  1440.00     2.35 S7)  ;  5, 25
  (  486.40  5371.35  1440.00     2.35 S7)  ;  5, 26
  (  491.11  5423.17  1440.00     2.35 S7)  ;  5, 27
  (  491.11  5451.44  1440.00     2.35 S7)  ;  5, 28
  (  498.17  5484.42  1440.00     2.35 S7)  ;  5, 29
  (  514.65  5540.96  1440.00     2.35 S7)  ;  5, 30
  (  535.85  5583.36  1440.00     2.35 S7)  ;  5, 31
  (  571.17  5632.83  1440.00     2.35 S7)  ;  5, 32
  (  632.39  5715.27  1440.00     2.35 S7)  ;  5, 33
  (  667.71  5757.68  1440.00     2.35 S7)  ;  5, 34
  (  707.74  5811.86  1440.00     2.35 S7)  ;  5, 35
  (  745.42  5856.61  1440.00     2.35 S7)  ;  5, 36
  (  778.38  5901.37  1440.00     2.35 S7)  ;  5, 37
  (  794.87  5922.57  1440.00     2.35 S7)  ;  5, 38
  (  827.83  5960.26  1440.00     2.35 S7)  ;  5, 39
  (  849.02  5990.88  1440.00     2.35 S7)  ;  5, 40
  (  867.86  6014.44  1440.00     2.35 S7)  ;  5, 41
  (  914.96  6087.47  1440.00     2.35 S7)  ;  5, 42
  (  966.76  6153.42  1440.00     2.35 S7)  ;  5, 43
  ( 1025.63  6252.36  1440.00     2.35 S7)  ;  5, 44
  ( 1035.05  6275.92  1440.00     2.35 S7)  ;  5, 45
  ( 1058.60  6318.32  1440.00     2.35 S7)  ;  5, 46
  ( 1079.79  6346.59  1440.00     2.35 S7)  ;  5, 47
  ( 1086.85  6351.30  1440.00     2.35 S7)  ;  5, 48
  ( 1172.66  6407.85  1440.00     2.35 S7)  ;  5, 49
  ( 1189.15  6419.63  1440.00     2.35 S7)  ;  5, 50
  ( 1226.82  6389.01  1440.00     2.35 S7)  ;  5, 51
  ( 1245.66  6379.58  1440.00     2.35 S7)  ;  5, 52
  ( 1245.66  6454.96  1440.00     2.35 S7)  ;  5, 53
  ( 1255.08  6490.30  1440.00     2.35 S7)  ;  5, 54
  ( 1271.56  6527.99  1440.00     2.35 S7)  ;  5, 55
  ( 1309.24  6577.46  1440.00     2.35 S7)  ;  5, 56
  ( 1330.43  6601.01  1440.00     2.35 S7)  ;  5, 57
  ( 1417.56  6664.62  1440.00     2.35 S7)  ;  5, 58
  ( 1549.42  6744.71  1440.00     2.35 S7)  ;  5, 59
  ( 1638.90  6810.67  1440.00     2.35 S7)  ;  5, 60
  ( 1737.80  6878.98  1440.00     2.35 S7)  ;  5, 61
  ( 1897.92  6982.63  1440.00     2.35 S7)  ;  5, 62
  ( 1975.63  7039.17  1440.00     2.35 S7)  ;  5, 63
  ( 2079.23  7105.12  1440.00     2.35 S7)  ;  5, 64
  ( 2119.27  7121.61  1440.00     2.35 S7)  ;  5, 65
  ( 2152.23  7128.68  1440.00     2.35 S7)  ;  5, 66
  ( 2206.39  7131.04  1440.00     2.35 S7)  ;  5, 67
  ( 2237.00  7123.97  1440.00     2.35 S7)  ;  5, 68
  ( 2288.81  7114.55  1440.00     2.35 S7)  ;  5, 69
  ( 2350.03  7098.06  1440.00     2.35 S7)  ;  5, 70
  ( 2441.86  7081.57  1440.00     2.35 S7)  ;  5, 71
  ( 2477.18  7067.43  1440.00     2.35 S7)  ;  5, 72
  ( 2484.25  7062.72  1440.00     2.35 S7)  ;  5, 73
  ( 2760.80  6810.66  1440.00     2.35 S7)  ;  5, 74
  ( 2847.92  6721.15  1440.00     2.35 S7)  ;  5, 75
  ( 2876.18  6678.74  1440.00     2.35 S7)  ;  5, 76
  ( 2850.28  6730.57  1440.00     2.35 S7)  ;  5, 77
  ( 2784.34  6817.73  1440.00     2.35 S7)  ;  5, 78
  ( 2676.03  6949.64  1440.00     2.35 S7)  ;  5, 79
  ( 2633.64  7008.54  1440.00     2.35 S7)  ;  5, 80
  ( 2586.55  7088.63  1440.00     2.35 S7)  ;  5, 81
  ( 2522.97  7262.95  1440.00     2.35 S7)  ;  5, 82
  ( 2513.55  7305.35  1440.00     2.35 S7)  ;  5, 83
  ( 2499.42  7352.46  1440.00     2.35 S7)  ;  5, 84
  ( 2494.71  7383.08  1440.00     2.35 S7)  ;  5, 85
  ( 2482.94  7416.06  1440.00     2.35 S7)  ;  5, 86
  ( 2464.10  7423.13  1440.00     2.35 S7)  ;  5, 87
  ( 2440.55  7432.55  1440.00     2.35 S7)  ;  5, 88
  ( 2405.23  7456.11  1440.00     2.35 S7)  ;  5, 89
  ( 2374.62  7500.87  1440.00     2.35 S7)  ;  5, 90
  ( 2344.01  7569.18  1440.00     2.35 S7)  ;  5, 91
  ( 2329.88  7625.71  1440.00     2.35 S7)  ;  5, 92
  ( 2320.46  7691.67  1440.00     2.35 S7)  ;  5, 93
  ( 2313.40  7752.92  1440.00     2.35 S7)  ;  5, 94
  ( 2313.40  7821.23  1440.00     2.35 S7)  ;  5, 95
  ( 2303.98  7894.26  1440.00     2.35 S7)  ;  5, 96
  ( 2303.98  7950.79  1440.00     2.35 S7)  ;  5, 97
  ( 2311.04  7986.13  1440.00     2.35 S7)  ;  5, 98
  ( 2315.75  7997.91  1440.00     2.35 S7)  ;  5, 99
  ( 2441.59  8228.77  1440.00     2.35 S7)  ;  5, 100
  ( 2429.82  8297.08  1440.00     2.35 S7)  ;  5, 101
  ( 2429.82  8341.84  1440.00     2.35 S7)  ;  5, 102
  ( 2469.85  8502.02  1440.00     2.35 S7)  ;  5, 103
  ( 2486.33  8544.43  1440.00     2.35 S7)  ;  5, 104
  ( 2573.46  8732.88  1440.00     2.35 S7)  ;  5, 105
  ( 2601.72  8787.06  1440.00     2.35 S7)  ;  5, 106
  ( 2625.26  8836.53  1440.00     2.35 S7)  ;  5, 107
  ( 2667.65  8921.33  1440.00     2.35 S7)  ;  5, 108
  ( 2705.32  8966.09  1440.00     2.35 S7)  ;  5, 109
  ( 2712.39  8973.15  1440.00     2.35 S7)  ;  5, 110
  ( 2885.29  9116.81  1440.00     2.35 S7)  ;  5, 111
  ( 2972.41  9239.30  1440.00     2.35 S7)  ;  5, 112
  ( 3021.86  9284.06  1440.00     2.35 S7)  ;  5, 113
  ( 3085.44  9333.53  1440.00     2.35 S7)  ;  5, 114
  ( 3210.24  9420.69  1440.00     2.35 S7)  ;  5, 115
  ( 3283.24  9463.09  1440.00     2.35 S7)  ;  5, 116
  ( 3398.62  9519.63  1440.00     2.35 S7)  ;  5, 117
  ( 3514.00  9566.74  1440.00     2.35 S7)  ;  5, 118
  ( 3615.26  9597.36  1440.00     2.35 S7)  ;  5, 119
  ( 3740.06  9623.27  1440.00     2.35 S7)  ;  5, 120
  ( 3883.69  9639.76  1440.00     2.35 S7)  ;  5, 121
  ( 3996.72  9642.12  1440.00     2.35 S7)  ;  5, 122
  ( 4065.01  9635.05  1440.00     2.35 S7)  ;  5, 123
  ( 4121.52  9620.92  1440.00     2.35 S7)  ;  5, 124
  ( 4182.75  9592.65  1440.00     2.35 S7)  ;  5, 125
  ( 4211.00  9562.03  1440.00     2.35 S7)  ;  5, 126
  ( 4236.90  9529.05  1440.00     2.35 S7)  ;  5, 127
  ( 4269.87  9486.65  1440.00     2.35 S7)  ;  5, 128
  ( 4281.64  9437.18  1440.00     2.35 S7)  ;  5, 129
  ( 4279.29  9357.09  1440.00     2.35 S7)  ;  5, 130
  ( 4265.16  9305.26  1440.00     2.35 S7)  ;  5, 131
  ( 4251.03  9182.77  1440.00     2.35 S7)  ;  5, 132
  ( 4248.68  9163.92  1440.00     2.35 S7)  ;  5, 133
  ( 4214.37  9076.76  1440.00     2.35 S7)  ;  5, 134
  ( 4197.89  9083.82  1440.00     2.35 S7)  ;  5, 135
  ( 4207.31  9015.51  1440.00     2.35 S7)  ;  5, 136
  ( 4209.66  8890.66  1440.00     2.35 S7)  ;  5, 137
  ( 4195.54  8819.99  1440.00     2.35 S7)  ;  5, 138
  ( 4179.05  8758.74  1440.00     2.35 S7)  ;  5, 139
  ( 4162.57  8664.52  1440.00     2.35 S7)  ;  5, 140
  ( 4129.60  8549.09  1440.00     2.35 S7)  ;  5, 141
  ( 4120.18  8490.20  1440.00     2.35 S7)  ;  5, 142
  ( 4077.80  8337.08  1440.00     2.35 S7)  ;  5, 143
  ( 4073.09  8292.33  1440.00     2.35 S7)  ;  5, 144
  ( 4075.44  8221.66  1440.00     2.35 S7)  ;  5, 145
  ( 4077.80  8200.46  1440.00     2.35 S7)  ;  5, 146
  ( 4048.18  7868.27  1440.00     2.35 S7)  ;  5, 147
  ( 4026.99  7792.89  1440.00     2.35 S7)  ;  5, 148
  ( 4026.99  7679.82  1440.00     2.35 S7)  ;  5, 149
  ( 4029.34  7627.99  1440.00     2.35 S7)  ;  5, 150
  ( 4024.64  7510.21  1440.00     2.35 S7)  ;  5, 151
  ( 4015.22  7359.45  1440.00     2.35 S7)  ;  5, 152
  ( 4003.44  7244.02  1440.00     2.35 S7)  ;  5, 153
  ( 4001.09  7149.80  1440.00     2.35 S7)  ;  5, 154
  ( 4010.51  7114.46  1440.00     2.35 S7)  ;  5, 155
  ( 3950.37  6911.83  1440.00     2.35 S7)  ;  5, 156
  ( 3922.11  6902.41  1440.00     2.35 S7)  ;  5, 157
  ( 3849.12  6848.23  1440.00     2.35 S7)  ;  5, 158
  ( 3832.63  6841.16  1440.00     2.35 S7)  ;  5, 159
  ( 3827.93  6836.45  1440.00     2.35 S7)  ;  5, 160
  ( 3837.34  6827.03  1440.00     2.35 S7)  ;  5, 161
  ( 3863.25  6812.89  1440.00     2.35 S7)  ;  5, 162
  ( 3912.70  6758.71  1440.00     2.35 S7)  ;  5, 163
  ( 3936.24  6735.16  1440.00     2.35 S7)  ;  5, 164
  ( 3957.44  6695.11  1440.00     2.35 S7)  ;  5, 165
  ( 3966.85  6659.78  1440.00     2.35 S7)  ;  5, 166
  ( 3971.56  6582.04  1440.00     2.35 S7)  ;  5, 167
  ( 3969.21  6494.88  1440.00     2.35 S7)  ;  5, 168
  ( 3973.92  6419.50  1440.00     2.35 S7)  ;  5, 169
  ( 3983.34  6325.27  1440.00     2.35 S7)  ;  5, 170
  ( 3972.62  6148.64  1440.00     2.35 S7)  ;  5, 171
  ( 3977.33  6037.93  1440.00     2.35 S7)  ;  5, 172
  ( 3991.46  5946.06  1440.00     2.35 S7)  ;  5, 173
  ( 4012.65  5851.83  1440.00     2.35 S7)  ;  5, 174
  ( 4033.84  5781.16  1440.00     2.35 S7)  ;  5, 175
  ( 4043.26  5764.67  1440.00     2.35 S7)  ;  5, 176
  ( 4062.10  5788.23  1440.00     2.35 S7)  ;  5, 177
  ( 4073.87  5837.70  1440.00     2.35 S7)  ;  5, 178
  ( 4073.87  5906.01  1440.00     2.35 S7)  ;  5, 179
  ( 4069.16  5967.26  1440.00     2.35 S7)  ;  5, 180
  ( 4055.04  6040.28  1440.00     2.35 S7)  ;  5, 181
  ( 4050.33  6127.44  1440.00     2.35 S7)  ;  5, 182
  ( 4050.33  6179.27  1440.00     2.35 S7)  ;  5, 183
  ( 4036.20  6313.54  1440.00     2.35 S7)  ;  5, 184
  ( 4033.84  6360.65  1440.00     2.35 S7)  ;  5, 185
  ( 4033.84  6436.03  1440.00     2.35 S7)  ;  5, 186
  ( 4040.91  6497.28  1440.00     2.35 S7)  ;  5, 187
  ( 4045.62  6591.50  1440.00     2.35 S7)  ;  5, 188
  ( 4055.04  6659.82  1440.00     2.35 S7)  ;  5, 189
  ( 4069.16  6706.93  1440.00     2.35 S7)  ;  5, 190
  ( 4085.65  6746.98  1440.00     2.35 S7)  ;  5, 191
  ( 4118.61  6787.02  1440.00     2.35 S7)  ;  5, 192
  ( 4146.87  6803.51  1440.00     2.35 S7)  ;  5, 193
  ( 4177.48  6812.94  1440.00     2.35 S7)  ;  5, 194
  ( 4264.61  6822.36  1440.00     2.35 S7)  ;  5, 195
  ( 4337.60  6822.36  1440.00     2.35 S7)  ;  5, 196
  ( 4351.73  6824.71  1440.00     2.35 S7)  ;  5, 197
  ( 4288.15  6855.34  1440.00     2.35 S7)  ;  5, 198
  ( 4257.54  6867.11  1440.00     2.35 S7)  ;  5, 199
  ( 4215.16  6888.32  1440.00     2.35 S7)  ;  5, 200
  ( 4179.84  6911.87  1440.00     2.35 S7)  ;  5, 201
  ( 4161.00  6933.07  1440.00     2.35 S7)  ;  5, 202
  ( 4149.23  6954.27  1440.00     2.35 S7)  ;  5, 203
  ( 4135.10  6991.96  1440.00     2.35 S7)  ;  5, 204
  ( 4125.68  7043.79  1440.00     2.35 S7)  ;  5, 205
  ( 4123.32  7116.81  1440.00     2.35 S7)  ;  5, 206
  ( 4125.68  7185.13  1440.00     2.35 S7)  ;  5, 207
  ( 4116.26  7262.86  1440.00     2.35 S7)  ;  5, 208
  ( 4122.00  7503.09  1440.00     2.35 S7)  ;  5, 209
  ( 4112.58  7611.45  1440.00     2.35 S7)  ;  5, 210
  ( 4117.29  7665.63  1440.00     2.35 S7)  ;  5, 211
  ( 4133.78  7724.52  1440.00     2.35 S7)  ;  5, 212
  ( 4154.97  7828.17  1440.00     2.35 S7)  ;  5, 213
  ( 4159.68  7891.77  1440.00     2.35 S7)  ;  5, 214
  ( 4183.23  8018.98  1440.00     2.35 S7)  ;  5, 215
  ( 4204.42  8080.23  1440.00     2.35 S7)  ;  5, 216
  ( 4239.74  8183.87  1440.00     2.35 S7)  ;  5, 217
  ( 4233.73  8337.03  1440.00     2.35 S7)  ;  5, 218
  ( 4229.02  8445.39  1440.00     2.35 S7)  ;  5, 219
  ( 4233.73  8525.48  1440.00     2.35 S7)  ;  5, 220
  ( 4245.50  8645.62  1440.00     2.35 S7)  ;  5, 221
  ( 4266.70  8770.47  1440.00     2.35 S7)  ;  5, 222
  ( 4269.05  8850.56  1440.00     2.35 S7)  ;  5, 223
  ( 4269.05  9006.04  1440.00     2.35 S7)  ;  5, 224
  ( 4276.11  9062.57  1440.00     2.35 S7)  ;  5, 225
  ( 4299.66  9137.95  1440.00     2.35 S7)  ;  5, 226
  ( 4418.43  9519.53  1440.00     2.35 S7)  ;  5, 227
  ( 4432.56  9691.49  1440.00     2.35 S7)  ;  5, 228
  ( 4484.36  9832.83  1440.00     2.35 S7)  ;  5, 229
  ( 4524.39  9974.17  1440.00     2.35 S7)  ;  5, 230
  ( 4545.59 10011.86  1440.00     2.35 S7)  ;  5, 231
  ( 4587.97 10051.91  1440.00     2.35 S7)  ;  5, 232
  ( 4630.36 10068.40  1440.00     2.35 S7)  ;  5, 233
  ( 4872.89 10143.78  1440.00     2.35 S7)  ;  5, 234
  ( 4927.05 10150.84  1440.00     2.35 S7)  ;  5, 235
  ( 4938.83 10150.84  1440.00     2.35 S7)  ;  5, 236
  ( 5069.40 10235.62  1440.00     2.35 S7)  ;  5, 237
  ( 5163.59 10280.38  1440.00     2.35 S7)  ;  5, 238
  ( 5205.98 10270.95  1440.00     2.35 S7)  ;  5, 239
  ( 5257.78 10237.97  1440.00     2.35 S7)  ;  5, 240
  ( 5316.65 10179.08  1440.00     2.35 S7)  ;  5, 241
  ( 5363.75 10110.77  1440.00     2.35 S7)  ;  5, 242
  ( 5392.00 10049.52  1440.00     2.35 S7)  ;  5, 243
  ( 5422.61  9952.94  1440.00     2.35 S7)  ;  5, 244
  ( 5439.10  9875.21  1440.00     2.35 S7)  ;  5, 245
  ( 5453.22  9795.11  1440.00     2.35 S7)  ;  5, 246
  ( 5481.48  9693.82  1440.00     2.35 S7)  ;  5, 247
  ( 5509.74  9632.57  1440.00     2.35 S7)  ;  5, 248
  ( 5554.48  9543.06  1440.00     2.35 S7)  ;  5, 249
  ( 5594.51  9434.70  1440.00     2.35 S7)  ;  5, 250
  ( 5658.09  9307.49  1440.00     2.35 S7)  ;  5, 251
  ( 5698.12  9210.91  1440.00     2.35 S7)  ;  5, 252
  ( 5705.18  9192.07  1440.00     2.35 S7)  ;  5, 253
  ( 5823.93  8874.10  1440.00     2.35 S7)  ;  5, 254
  ( 5842.77  8768.10  1440.00     2.35 S7)  ;  5, 255
  ( 5859.25  8718.63  1440.00     2.35 S7)  ;  5, 256
  ( 5863.96  8652.67  1440.00     2.35 S7)  ;  5, 257
  ( 5863.96  8586.71  1440.00     2.35 S7)  ;  5, 258
  ( 5875.73  8471.29  1440.00     2.35 S7)  ;  5, 259
  ( 5873.38  8419.46  1440.00     2.35 S7)  ;  5, 260
  ( 5852.19  8315.81  1440.00     2.35 S7)  ;  5, 261
  ( 5845.12  8280.48  1440.00     2.35 S7)  ;  5, 262
  ( 5847.48  8226.30  1440.00     2.35 S7)  ;  5, 263
  ( 5859.25  8188.61  1440.00     2.35 S7)  ;  5, 264
  ( 5868.67  8146.21  1440.00     2.35 S7)  ;  5, 265
  ( 5880.44  8106.16  1440.00     2.35 S7)  ;  5, 266
  ( 5860.30  7745.70  1440.00     2.35 S7)  ;  5, 267
  ( 5843.82  7696.23  1440.00     2.35 S7)  ;  5, 268
  ( 5829.69  7632.63  1440.00     2.35 S7)  ;  5, 269
  ( 5803.79  7569.03  1440.00     2.35 S7)  ;  5, 270
  ( 5763.76  7474.80  1440.00     2.35 S7)  ;  5, 271
  ( 5730.79  7411.20  1440.00     2.35 S7)  ;  5, 272
  ( 5695.47  7345.24  1440.00     2.35 S7)  ;  5, 273
  ( 5667.21  7305.20  1440.00     2.35 S7)  ;  5, 274
  ( 5613.05  7227.46  1440.00     2.35 S7)  ;  5, 275
  ( 5596.57  7189.77  1440.00     2.35 S7)  ;  5, 276
  ( 5566.98  7097.95  1440.00     2.35 S7)  ;  5, 277
  ( 5550.50  6991.94  1440.00     2.35 S7)  ;  5, 278
  ( 5550.50  6968.38  1440.00     2.35 S7)  ;  5, 279
  ( 5569.34  7006.08  1440.00     2.35 S7)  ;  5, 280
  ( 5609.37  7031.99  1440.00     2.35 S7)  ;  5, 281
  ( 5677.66  7057.90  1440.00     2.35 S7)  ;  5, 282
  ( 5729.46  7062.61  1440.00     2.35 S7)  ;  5, 283
  ( 5757.72  7057.90  1440.00     2.35 S7)  ;  5, 284
  ( 5783.62  7050.83  1440.00     2.35 S7)  ;  5, 285
  ( 5915.48  6977.81  1440.00     2.35 S7)  ;  5, 286
  ( 5960.22  6949.54  1440.00     2.35 S7)  ;  5, 287
  ( 6054.41  6902.43  1440.00     2.35 S7)  ;  5, 288
  ( 6143.89  6848.25  1440.00     2.35 S7)  ;  5, 289
  ( 6294.59  6777.58  1440.00     2.35 S7)  ;  5, 290
  ( 6435.88  6692.77  1440.00     2.35 S7)  ;  5, 291
  ( 6487.68  6662.15  1440.00     2.35 S7)  ;  5, 292
  ( 6551.26  6617.39  1440.00     2.35 S7)  ;  5, 293
  ( 6621.90  6572.64  1440.00     2.35 S7)  ;  5, 294
  ( 6741.99  6485.48  1440.00     2.35 S7)  ;  5, 295
  ( 6786.73  6452.50  1440.00     2.35 S7)  ;  5, 296
  ( 6869.15  6384.18  1440.00     2.35 S7)  ;  5, 297
  ( 6913.89  6327.65  1440.00     2.35 S7)  ;  5, 298
  ( 6963.34  6259.33  1440.00     2.35 S7)  ;  5, 299
  ( 7008.08  6193.38  1440.00     2.35 S7)  ;  5, 300
  ( 7052.82  6136.84  1440.00     2.35 S7)  ;  5, 301
  ( 7593.13  5401.85  1440.00     2.35 S7)  ;  5, 302
  ( 7602.55  5397.14  1440.00     2.35 S7)  ;  5, 303
  ( 7692.03  5272.29  1440.00     2.35 S7)  ;  5, 304
  ( 7797.99  5121.53  1440.00     2.35 S7)  ;  5, 305
  ( 7828.60  5081.49  1440.00     2.35 S7)  ;  5, 306
  ( 7873.34  5036.73  1440.00     2.35 S7)  ;  5, 307
  ( 8264.81  4195.75  1440.00     2.35 S7)  ;  5, 308
  ( 8304.84  4125.08  1440.00     2.35 S7)  ;  5, 309
  ( 8316.61  4056.77  1440.00     2.35 S7)  ;  5, 310
  ( 8326.03  4021.43  1440.00     2.35 S7)  ;  5, 311
  ( 8580.34  3090.93  1440.00     2.35 S7)  ;  5, 312
  ( 8582.70  3079.16  1440.00     2.35 S7)  ;  5, 313
  ( 8669.82  2219.30  1440.00     2.35 S7)  ;  5, 314
  ( 8669.82  2214.59  1440.00     2.35 S7)  ;  5, 315
  ( 8693.37  1401.92  1440.00     2.35 S7)  ;  5, 316
  ( 8691.01  1394.85  1440.00     2.35 S7)  ;  5, 317
  ( 8403.74   591.54  1440.00     2.35 S7)  ;  5, 318
  ( 8399.03   591.54  1440.00     2.35 S7)  ;  5, 319
  ( 8130.59   -93.98  1440.00     2.35 S7)  ;  5, 320
  ( 8052.88  -202.34  1440.00     2.35 S7)  ;  5, 321
  ( 8036.40  -228.25  1440.00     2.35 S7)  ;  5, 322
  ( 8003.43  -261.23  1440.00     2.35 S7)  ;  5, 323
  ( 7932.79  -305.99  1440.00     2.35 S7)  ;  5, 324
  ( 7859.79  -341.32  1440.00     2.35 S7)  ;  5, 325
  ( 7798.57  -364.88  1440.00     2.35 S7)  ;  5, 326
  ( 7767.96  -381.37  1440.00     2.35 S7)  ;  5, 327
  ( 7690.25  -411.99  1440.00     2.35 S7)  ;  5, 328
  ( 7563.10  -442.61  1440.00     2.35 S7)  ;  5, 329
  ( 7513.65  -449.68  1440.00     2.35 S7)  ;  5, 330
  ( 7478.33  -452.04  1440.00     2.35 S7)  ;  5, 331
  ( 7398.27  -454.39  1440.00     2.35 S7)  ;  5, 332
  ( 7327.63  -440.26  1440.00     2.35 S7)  ;  5, 333
  ( 7261.69  -411.99  1440.00     2.35 S7)  ;  5, 334
  ( 7134.54  -329.54  1440.00     2.35 S7)  ;  5, 335
  ( 7078.02  -296.56  1440.00     2.35 S7)  ;  5, 336
  ( 6913.19  -211.76  1440.00     2.35 S7)  ;  5, 337
  ( 6851.97  -169.36  1440.00     2.35 S7)  ;  5, 338
  ( 6743.65   -84.56  1440.00     2.35 S7)  ;  5, 339
  ( 6663.59   -13.89  1440.00     2.35 S7)  ;  5, 340
  ( 6625.92     9.67  1440.00     2.35 S7)  ;  5, 341
  ( 6585.89    23.80  1440.00     2.35 S7)  ;  5, 342
  ( 6543.50    28.52  1440.00     2.35 S7)  ;  5, 343
  ( 6527.02    26.16  1440.00     2.35 S7)  ;  5, 344
  ( 6515.24    16.74  1440.00     2.35 S7)  ;  5, 345
  ( 6524.66     2.60  1440.00     2.35 S7)  ;  5, 346
  ( 6583.53   -72.78  1440.00     2.35 S7)  ;  5, 347
  ( 6614.14  -101.04  1440.00     2.35 S7)  ;  5, 348
  ( 6665.95  -143.45  1440.00     2.35 S7)  ;  5, 349
  ( 6703.62  -178.78  1440.00     2.35 S7)  ;  5, 350
  ( 6797.81  -240.03  1440.00     2.35 S7)  ;  5, 351
  ( 6837.84  -273.01  1440.00     2.35 S7)  ;  5, 352
  ( 6877.87  -320.12  1440.00     2.35 S7)  ;  5, 353
  ( 7039.02  -569.78  1440.00     2.35 S7)  ;  5, 354
  ( 7069.63  -661.65  1440.00     2.35 S7)  ;  5, 355
  ( 7074.34  -727.61  1440.00     2.35 S7)  ;  5, 356
  ( 7064.92  -795.93  1440.00     2.35 S7)  ;  5, 357
  ( 7055.50  -828.90  1440.00     2.35 S7)  ;  5, 358
  ( 7055.50  -847.75  1440.00     2.35 S7)  ;  5, 359
  ( 7067.27  -861.88  1440.00     2.35 S7)  ;  5, 360
  ( 7093.17  -878.37  1440.00     2.35 S7)  ;  5, 361
  ( 7156.75  -916.06  1440.00     2.35 S7)  ;  5, 362
  ( 7220.33  -974.95  1440.00     2.35 S7)  ;  5, 363
  ( 7326.29 -1095.09  1440.00     2.35 S7)  ;  5, 364
  ( 7404.00 -1175.18  1440.00     2.35 S7)  ;  5, 365
  ( 7441.67 -1205.81  1440.00     2.35 S7)  ;  5, 366
  ( 7578.25 -1292.97  1440.00     2.35 S7)  ;  5, 367
  ( 7613.57 -1318.88  1440.00     2.35 S7)  ;  5, 368
  ( 7632.41 -1349.50  1440.00     2.35 S7)  ;  5, 369
  ( 7685.04 -1549.71  1440.00     2.35 S7)  ;  5, 370
  ( 7666.21 -1625.10  1440.00     2.35 S7)  ;  5, 371
  ( 7647.37 -1707.54  1440.00     2.35 S7)  ;  5, 372
  ( 7579.08 -1874.79  1440.00     2.35 S7)  ;  5, 373
  ( 7550.82 -1950.17  1440.00     2.35 S7)  ;  5, 374
  ( 7529.63 -2018.49  1440.00     2.35 S7)  ;  5, 375
  ( 7494.31 -2100.94  1440.00     2.35 S7)  ;  5, 376
  ( 7473.12 -2148.05  1440.00     2.35 S7)  ;  5, 377
  ( 7447.22 -2221.07  1440.00     2.35 S7)  ;  5, 378
  ( 7409.54 -2291.74  1440.00     2.35 S7)  ;  5, 379
  ( 7378.93 -2331.79  1440.00     2.35 S7)  ;  5, 380
  ( 7336.54 -2362.41  1440.00     2.35 S7)  ;  5, 381
  ( 7296.51 -2381.26  1440.00     2.35 S7)  ;  5, 382
  ( 7158.67 -2381.28  1440.00     2.35 S7)  ;  5, 383
  ( 7139.83 -2376.57  1440.00     2.35 S7)  ;  5, 384
  ( 7130.41 -2442.53  1440.00     2.35 S7)  ;  5, 385
  ( 7085.67 -2550.89  1440.00     2.35 S7)  ;  5, 386
  ( 7047.99 -2595.65  1440.00     2.35 S7)  ;  5, 387
  ( 6960.87 -2663.96  1440.00     2.35 S7)  ;  5, 388
  ( 6911.42 -2696.94  1440.00     2.35 S7)  ;  5, 389
  ( 6810.17 -2767.61  1440.00     2.35 S7)  ;  5, 390
  ( 6671.24 -2850.06  1440.00     2.35 S7)  ;  5, 391
  ( 6574.69 -2899.53  1440.00     2.35 S7)  ;  5, 392
  ( 6525.24 -2923.08  1440.00     2.35 S7)  ;  5, 393
  ( 6308.61 -3007.89  1440.00     2.35 S7)  ;  5, 394
  ( 6226.19 -3038.51  1440.00     2.35 S7)  ;  5, 395
  ( 6176.74 -3057.36  1440.00     2.35 S7)  ;  5, 396
  ( 6108.46 -3066.78  1440.00     2.35 S7)  ;  5, 397
  ( 6059.01 -3073.84  1440.00     2.35 S7)  ;  5, 398
  ( 5995.43 -3080.91  1440.00     2.35 S7)  ;  5, 399
  ( 5981.30 -3083.27  1440.00     2.35 S7)  ;  5, 400
  ( 5852.78 -3139.82  1440.00     2.35 S7)  ;  5, 401
  ( 5822.17 -3116.26  1440.00     2.35 S7)  ;  5, 402
  ( 5793.92 -3116.26  1440.00     2.35 S7)  ;  5, 403
  ( 5763.30 -3111.55  1440.00     2.35 S7)  ;  5, 404
  ( 5760.95 -3113.91  1440.00     2.35 S7)  ;  5, 405
  ( 5756.24 -3153.95  1440.00     2.35 S7)  ;  5, 406
  ( 5744.47 -3189.29  1440.00     2.35 S7)  ;  5, 407
  ( 5730.34 -3215.20  1440.00     2.35 S7)  ;  5, 408
  ( 5704.44 -3231.69  1440.00     2.35 S7)  ;  5, 409
  ( 5662.05 -3250.54  1440.00     2.35 S7)  ;  5, 410
  ( 5596.12 -3271.74  1440.00     2.35 S7)  ;  5, 411
  ( 5549.02 -3283.51  1440.00     2.35 S7)  ;  5, 412
  ( 5445.42 -3300.00  1440.00     2.35 S7)  ;  5, 413
  ( 5395.97 -3307.07  1440.00     2.35 S7)  ;  5, 414
  ( 5334.74 -3314.14  1440.00     2.35 S7)  ;  5, 415
  ( 5257.04 -3328.27  1440.00     2.35 S7)  ;  5, 416
  ( 5214.65 -3335.34  1440.00     2.35 S7)  ;  5, 417
  ( 4861.44 -3368.32  1440.00     2.35 S7)  ;  5, 418
  ( 4790.80 -3370.67  1440.00     2.35 S7)  ;  5, 419
  ( 4708.39 -3377.74  1440.00     2.35 S7)  ;  5, 420
  ( 4647.16 -3394.23  1440.00     2.35 S7)  ;  5, 421
  ( 4640.10 -3406.01  1440.00     2.35 S7)  ;  5, 422
  ( 4299.66 -3509.63  1440.00     2.35 S7)  ;  5, 423
  ( 4158.38 -3500.21  1440.00     2.35 S7)  ;  5, 424
  ( 4045.35 -3511.99  1440.00     2.35 S7)  ;  5, 425
  ( 3965.29 -3521.41  1440.00     2.35 S7)  ;  5, 426
  ( 3873.45 -3523.77  1440.00     2.35 S7)  ;  5, 427
  ( 3786.33 -3514.34  1440.00     2.35 S7)  ;  5, 428
  ( 3748.65 -3507.28  1440.00     2.35 S7)  ;  5, 429
  ( 3689.78 -3511.99  1440.00     2.35 S7)  ;  5, 430
  ( 3588.53 -3537.90  1440.00     2.35 S7)  ;  5, 431
  ( 3532.02 -3547.32  1440.00     2.35 S7)  ;  5, 432
  ( 3489.63 -3552.03  1440.00     2.35 S7)  ;  5, 433
  ( 3421.34 -3552.03  1440.00     2.35 S7)  ;  5, 434
  ( 3374.25 -3544.97  1440.00     2.35 S7)  ;  5, 435
  ( 3313.03 -3526.12  1440.00     2.35 S7)  ;  5, 436
  ( 3254.16 -3493.14  1440.00     2.35 S7)  ;  5, 437
  ( 3195.29 -3469.59  1440.00     2.35 S7)  ;  5, 438
  ( 3183.52 -3469.59  1440.00     2.35 S7)  ;  5, 439
  ( 2781.94 -3429.54  1440.00     2.35 S7)  ;  5, 440
  ( 2730.13 -3377.71  1440.00     2.35 S7)  ;  5, 441
  ( 2687.75 -3361.22  1440.00     2.35 S7)  ;  5, 442
  ( 2635.94 -3337.67  1440.00     2.35 S7)  ;  5, 443
  ( 2577.07 -3292.91  1440.00     2.35 S7)  ;  5, 444
  ( 2522.92 -3238.73  1440.00     2.35 S7)  ;  5, 445
  ( 2506.43 -3226.95  1440.00     2.35 S7)  ;  5, 446
  ( 2480.53 -3217.53  1440.00     2.35 S7)  ;  5, 447
  ( 2447.56 -3243.44  1440.00     2.35 S7)  ;  5, 448
  ( 2412.24 -3264.64  1440.00     2.35 S7)  ;  5, 449
  ( 2360.44 -3281.13  1440.00     2.35 S7)  ;  5, 450
  ( 2308.63 -3288.20  1440.00     2.35 S7)  ;  5, 451
  ( 2169.71 -3288.20  1440.00     2.35 S7)  ;  5, 452
  ( 2094.35 -3278.78  1440.00     2.35 S7)  ;  5, 453
  ( 1976.62 -3252.86  1440.00     2.35 S7)  ;  5, 454
  ( 1896.56 -3215.17  1440.00     2.35 S7)  ;  5, 455
  ( 1774.11 -3175.13  1440.00     2.35 S7)  ;  5, 456
  ( 1705.82 -3156.28  1440.00     2.35 S7)  ;  5, 457
  ( 1396.07 -3111.53  1440.00     2.35 S7)  ;  5, 458
  ( 1311.30 -3040.86  1440.00     2.35 S7)  ;  5, 459
  ( 1275.98 -3019.66  1440.00     2.35 S7)  ;  5, 460
  ( 1252.43 -2991.39  1440.00     2.35 S7)  ;  5, 461
  ( 1245.37 -2958.41  1440.00     2.35 S7)  ;  5, 462
  ( 1245.37 -2925.43  1440.00     2.35 S7)  ;  5, 463
  ( 1231.24 -2930.14  1440.00     2.35 S7)  ;  5, 464
  ( 1210.05 -2939.56  1440.00     2.35 S7)  ;  5, 465
  ( 1170.02 -2951.34  1440.00     2.35 S7)  ;  5, 466
  ( 1146.47 -2958.41  1440.00     2.35 S7)  ;  5, 467
  ( 1104.08 -2960.77  1440.00     2.35 S7)  ;  5, 468
  ( 1031.09 -2946.63  1440.00     2.35 S7)  ;  5, 469
  (  988.70 -2934.85  1440.00     2.35 S7)  ;  5, 470
  (  906.29 -2897.16  1440.00     2.35 S7)  ;  5, 471
  (  863.90 -2873.61  1440.00     2.35 S7)  ;  5, 472
  (  812.10 -2838.27  1440.00     2.35 S7)  ;  5, 473
  (  696.72 -2748.76  1440.00     2.35 S7)  ;  5, 474
  (  661.39 -2720.49  1440.00     2.35 S7)  ;  5, 475
  (  576.62 -2642.75  1440.00     2.35 S7)  ;  5, 476
  (  548.37 -2616.84  1440.00     2.35 S7)  ;  5, 477
  (  510.69 -2581.51  1440.00     2.35 S7)  ;  5, 478
  (  494.21 -2550.88  1440.00     2.35 S7)  ;  5, 479
  (  468.31 -2506.13  1440.00     2.35 S7)  ;  5, 480
  (  425.92 -2449.59  1440.00     2.35 S7)  ;  5, 481
  (  400.02 -2407.19  1440.00     2.35 S7)  ;  5, 482
  (  402.37 -2402.48  1440.00     2.35 S7)  ;  5, 483
  (  344.53 -2228.17  1440.00     2.35 S7)  ;  5, 484
  (  316.27 -2178.70  1440.00     2.35 S7)  ;  5, 485
  (  290.37 -2138.65  1440.00     2.35 S7)  ;  5, 486
  (  266.82 -2077.41  1440.00     2.35 S7)  ;  5, 487
  (  247.98 -2016.16  1440.00     2.35 S7)  ;  5, 488
  (  219.73 -1945.49  1440.00     2.35 S7)  ;  5, 489
  (  205.60 -1905.44  1440.00     2.35 S7)  ;  5, 490
  (  182.05 -1823.00  1440.00     2.35 S7)  ;  5, 491
  (  179.69 -1778.24  1440.00     2.35 S7)  ;  5, 492
  (  189.11 -1688.72  1440.00     2.35 S7)  ;  5, 493
  (  198.53 -1646.32  1440.00     2.35 S7)  ;  5, 494
  (  203.24 -1603.92  1440.00     2.35 S7)  ;  5, 495
  (  203.24 -1573.30  1440.00     2.35 S7)  ;  5, 496
  (  200.89 -1552.10  1440.00     2.35 S7)  ;  5, 497
  (  184.40 -1533.25  1440.00     2.35 S7)  ;  5, 498
  (  163.21 -1516.76  1440.00     2.35 S7)  ;  5, 499
  (  146.73 -1488.49  1440.00     2.35 S7)  ;  5, 500
  (  132.60 -1436.67  1440.00     2.35 S7)  ;  5, 501
  (  123.18 -1406.05  1440.00     2.35 S7)  ;  5, 502
  (  118.47 -1391.91  1440.00     2.35 S7)  ;  5, 503
  (  138.33 -1217.57  1440.00     2.35 S7)  ;  5, 504
  (  150.11 -1090.36  1440.00     2.35 S7)  ;  5, 505
  (  225.46  -847.73  1440.00     2.35 S7)  ;  5, 506
  (  253.71  -781.77  1440.00     2.35 S7)  ;  5, 507
  (  277.26  -732.30  1440.00     2.35 S7)  ;  5, 508
  (  305.52  -692.26  1440.00     2.35 S7)  ;  5, 509
  (  340.84  -663.99  1440.00     2.35 S7)  ;  5, 510
  (  395.00  -635.72  1440.00     2.35 S7)  ;  5, 511
  (  484.48  -602.74  1440.00     2.35 S7)  ;  5, 512
  (  552.76  -583.90  1440.00     2.35 S7)  ;  5, 513
  (  606.92  -572.12  1440.00     2.35 S7)  ;  5, 514
  (  654.02  -560.34  1440.00     2.35 S7)  ;  5, 515
  (  743.50  -560.34  1440.00     2.35 S7)  ;  5, 516
  (  790.59  -579.19  1440.00     2.35 S7)  ;  5, 517
  (  821.20  -600.39  1440.00     2.35 S7)  ;  5, 518
  (  837.69  -616.88  1440.00     2.35 S7)  ;  5, 519
  (  851.81  -635.72  1440.00     2.35 S7)  ;  5, 520
  (  875.36  -666.35  1440.00     2.35 S7)  ;  5, 521
  (  877.72  -668.70  1440.00     2.35 S7)  ;  5, 522
  (  877.72  -647.50  1440.00     2.35 S7)  ;  5, 523
  (  861.23  -598.03  1440.00     2.35 S7)  ;  5, 524
  (  828.27  -529.72  1440.00     2.35 S7)  ;  5, 525
  (  823.56  -492.03  1440.00     2.35 S7)  ;  5, 526
  (  828.27  -463.76  1440.00     2.35 S7)  ;  5, 527
  (  847.11  -435.49  1440.00     2.35 S7)  ;  5, 528
  (  868.30  -416.65  1440.00     2.35 S7)  ;  5, 529
  (  880.07  -409.58  1440.00     2.35 S7)  ;  5, 530
  ( 1050.63  -282.38  1440.00     2.35 S7)  ;  5, 531
  ( 1158.95  -178.73  1440.00     2.35 S7)  ;  5, 532
  ( 1271.98   -96.28  1440.00     2.35 S7)  ;  5, 533
  ( 1314.36   -65.66  1440.00     2.35 S7)  ;  5, 534
  ( 1394.42    -6.77  1440.00     2.35 S7)  ;  5, 535
  ( 1425.04    19.14  1440.00     2.35 S7)  ;  5, 536
  ( 1483.90    61.54  1440.00     2.35 S7)  ;  5, 537
  ( 1493.32    70.97  1440.00     2.35 S7)  ;  5, 538
  ( 1481.55    68.61  1440.00     2.35 S7)  ;  5, 539
  ( 1354.39    -9.12  1440.00     2.35 S7)  ;  5, 540
  ( 1109.50  -159.89  1440.00     2.35 S7)  ;  5, 541
  ( 1010.60  -232.91  1440.00     2.35 S7)  ;  5, 542
  (  918.77  -294.16  1440.00     2.35 S7)  ;  5, 543
  (  859.90  -331.85  1440.00     2.35 S7)  ;  5, 544
  (  713.91  -437.85  1440.00     2.35 S7)  ;  5, 545
  (  664.46  -468.48  1440.00     2.35 S7)  ;  5, 546
  (  631.49  -480.25  1440.00     2.35 S7)  ;  5, 547
  (  584.40  -489.68  1440.00     2.35 S7)  ;  5, 548
  (  525.53  -494.39  1440.00     2.35 S7)  ;  5, 549
  (  428.99  -494.39  1440.00     2.35 S7)  ;  5, 550
  (  346.57  -477.90  1440.00     2.35 S7)  ;  5, 551
  (  313.60  -466.12  1440.00     2.35 S7)  ;  5, 552
  (  238.25  -426.07  1440.00     2.35 S7)  ;  5, 553
  (  188.80  -404.87  1440.00     2.35 S7)  ;  5, 554
  (  120.52  -369.54  1440.00     2.35 S7)  ;  5, 555
  (   42.81  -322.43  1440.00     2.35 S7)  ;  5, 556
  (    9.84  -296.51  1440.00     2.35 S7)  ;  5, 557
  (  -11.35  -268.25  1440.00     2.35 S7)  ;  5, 558
  (  -30.19  -242.33  1440.00     2.35 S7)  ;  5, 559
  (  -58.44  -207.00  1440.00     2.35 S7)  ;  5, 560
  (  -96.12  -122.20  1440.00     2.35 S7)  ;  5, 561
  ( -107.89   -84.51  1440.00     2.35 S7)  ;  5, 562
  ( -126.73     7.37  1440.00     2.35 S7)  ;  5, 563
  ( -140.86    63.90  1440.00     2.35 S7)  ;  5, 564
  ( -147.92   127.50  1440.00     2.35 S7)  ;  5, 565
  ( -145.57   176.97  1440.00     2.35 S7)  ;  5, 566
  ( -152.63   195.82  1440.00     2.35 S7)  ;  5, 567
  ( -195.02   231.15  1440.00     2.35 S7)  ;  5, 568
  ( -204.44   240.57  1440.00     2.35 S7)  ;  5, 569
  ( -270.37   271.20  1440.00     2.35 S7)  ;  5, 570
  ( -308.04   294.75  1440.00     2.35 S7)  ;  5, 571
  ( -331.59   304.18  1440.00     2.35 S7)  ;  5, 572
  ( -352.78   313.60  1440.00     2.35 S7)  ;  5, 573
  ( -376.33   332.44  1440.00     2.35 S7)  ;  5, 574
  ( -390.46   344.22  1440.00     2.35 S7)  ;  5, 575
  ( -423.43   391.34  1440.00     2.35 S7)  ;  5, 576
  ( -425.78   391.34  1440.00     2.35 S7)  ;  5, 577
  ( -488.28   504.39  1440.00     2.35 S7)  ;  5, 578
  ( -502.41   570.34  1440.00     2.35 S7)  ;  5, 579
  ( -523.60   622.17  1440.00     2.35 S7)  ;  5, 580
  ( -547.15   716.39  1440.00     2.35 S7)  ;  5, 581
  ( -554.22   789.42  1440.00     2.35 S7)  ;  5, 582
  ( -570.70   864.80  1440.00     2.35 S7)  ;  5, 583
  ( -577.76   900.14  1440.00     2.35 S7)  ;  5, 584
  ( -601.31   989.65  1440.00     2.35 S7)  ;  5, 585
  ( -613.08  1041.47  1440.00     2.35 S7)  ;  5, 586
  ( -622.50  1093.30  1440.00     2.35 S7)  ;  5, 587
  ( -629.57  1163.97  1440.00     2.35 S7)  ;  5, 588
  ( -636.63  1211.08  1440.00     2.35 S7)  ;  5, 589
  ( -641.34  1234.64  1440.00     2.35 S7)  ;  5, 590
  ( -653.11  1293.53  1440.00     2.35 S7)  ;  5, 591
  ( -653.11  1310.02  1440.00     2.35 S7)  ;  5, 592
  ( -678.01  1522.02  1440.00     2.35 S7)  ;  5, 593
  ( -692.14  1587.98  1440.00     2.35 S7)  ;  5, 594
  ( -689.78  1625.67  1440.00     2.35 S7)  ;  5, 595
  ( -682.72  1653.94  1440.00     2.35 S7)  ;  5, 596
  ( -678.01  1705.76  1440.00     2.35 S7)  ;  5, 597
  ( -680.36  1748.17  1440.00     2.35 S7)  ;  5, 598
  ( -687.43  1790.57  1440.00     2.35 S7)  ;  5, 599
  ( -701.56  1910.71  1440.00     2.35 S7)  ;  5, 600
  ( -701.56  2004.93  1440.00     2.35 S7)  ;  5, 601
  ( -696.85  2040.27  1440.00     2.35 S7)  ;  5, 602
  ( -687.43  2080.31  1440.00     2.35 S7)  ;  5, 603
  ( -682.72  2148.63  1440.00     2.35 S7)  ;  5, 604
  ( -678.01  2176.89  1440.00     2.35 S7)  ;  5, 605
  ( -668.59  2209.87  1440.00     2.35 S7)  ;  5, 606
  ( -661.53  2238.14  1440.00     2.35 S7)  ;  5, 607
  ( -656.82  2247.56  1440.00     2.35 S7)  ;  5, 608
  ( -627.55  2365.30  1440.00     2.35 S7)  ;  5, 609
  ( -620.49  2381.79  1440.00     2.35 S7)  ;  5, 610
  ( -596.94  2388.85  1440.00     2.35 S7)  ;  5, 611
  ( -592.23  2405.34  1440.00     2.35 S7)  ;  5, 612
  ( -592.23  2431.26  1440.00     2.35 S7)  ;  5, 613
  ( -589.87  2440.68  1440.00     2.35 S7)  ;  5, 614
  ( -589.87  2454.81  1440.00     2.35 S7)  ;  5, 615
  ( -601.65  2480.72  1440.00     2.35 S7)  ;  5, 616
  ( -608.71  2490.15  1440.00     2.35 S7)  ;  5, 617
  ( -618.13  2506.64  1440.00     2.35 S7)  ;  5, 618
  ( -620.49  2523.13  1440.00     2.35 S7)  ;  5, 619
  ( -620.49  2565.53  1440.00     2.35 S7)  ;  5, 620
  ( -613.42  2600.86  1440.00     2.35 S7)  ;  5, 621
  ( -613.42  2629.13  1440.00     2.35 S7)  ;  5, 622
  ( -611.07  2650.33  1440.00     2.35 S7)  ;  5, 623
  ( -606.36  2713.93  1440.00     2.35 S7)  ;  5, 624
  ( -606.36  2763.40  1440.00     2.35 S7)  ;  5, 625
  ( -592.23  2824.65  1440.00     2.35 S7)  ;  5, 626
  ( -589.87  2845.85  1440.00     2.35 S7)  ;  5, 627
  ( -568.68  2885.90  1440.00     2.35 S7)  ;  5, 628
  ( -545.13  2902.39  1440.00     2.35 S7)  ;  5, 629
  ( -528.65  2911.81  1440.00     2.35 S7)  ;  5, 630
  ( -490.98  2925.94  1440.00     2.35 S7)  ;  5, 631
  ( -476.85  2937.72  1440.00     2.35 S7)  ;  5, 632
  ( -474.49  2949.50  1440.00     2.35 S7)  ;  5, 633
  ( -479.20  2958.92  1440.00     2.35 S7)  ;  5, 634
  ( -481.56  2973.05  1440.00     2.35 S7)  ;  5, 635
  ( -486.27  2987.19  1440.00     2.35 S7)  ;  5, 636
  ( -498.04  3055.50  1440.00     2.35 S7)  ;  5, 637
  ( -498.04  3076.70  1440.00     2.35 S7)  ;  5, 638
  ( -490.98  3109.68  1440.00     2.35 S7)  ;  5, 639
  ( -481.56  3126.17  1440.00     2.35 S7)  ;  5, 640
  ( -469.78  3166.22  1440.00     2.35 S7)  ;  5, 641
  ( -448.59  3192.13  1440.00     2.35 S7)  ;  5, 642
  ( -407.48  3236.87  1440.00     2.35 S7)  ;  5, 643
  ( -388.64  3269.85  1440.00     2.35 S7)  ;  5, 644
  ( -386.28  3293.41  1440.00     2.35 S7)  ;  5, 645
  ( -393.35  3309.90  1440.00     2.35 S7)  ;  5, 646
  ( -395.70  3319.32  1440.00     2.35 S7)  ;  5, 647
  ( -405.12  3342.88  1440.00     2.35 S7)  ;  5, 648
  ( -405.12  3394.70  1440.00     2.35 S7)  ;  5, 649
  ( -395.70  3434.75  1440.00     2.35 S7)  ;  5, 650
  ( -383.93  3569.02  1440.00     2.35 S7)  ;  5, 651
  ( -381.57  3599.64  1440.00     2.35 S7)  ;  5, 652
  ( -367.45  3670.31  1440.00     2.35 S7)  ;  5, 653
  ( -348.61  3778.67  1440.00     2.35 S7)  ;  5, 654
  ( -336.83  3809.30  1440.00     2.35 S7)  ;  5, 655
  ( -332.12  3851.70  1440.00     2.35 S7)  ;  5, 656
  ( -315.64  3920.01  1440.00     2.35 S7)  ;  5, 657
  ( -275.61  4014.24  1440.00     2.35 S7)  ;  5, 658
  ( -245.00  4117.89  1440.00     2.35 S7)  ;  5, 659
  ( -230.87  4139.09  1440.00     2.35 S7)  ;  5, 660
  ( -223.81  4143.80  1440.00     2.35 S7)  ;  5, 661
  ( -149.81  4344.05  1440.00     2.35 S7)  ;  5, 662
  ( -135.68  4398.23  1440.00     2.35 S7)  ;  5, 663
  ( -114.49  4421.78  1440.00     2.35 S7)  ;  5, 664
  (  -88.59  4440.63  1440.00     2.35 S7)  ;  5, 665
  (  -57.97  4454.76  1440.00     2.35 S7)  ;  5, 666
  (  -39.14  4468.90  1440.00     2.35 S7)  ;  5, 667
  (  -20.30  4485.38  1440.00     2.35 S7)  ;  5, 668
  (  -17.94  4497.16  1440.00     2.35 S7)  ;  5, 669
  (  -17.94  4518.36  1440.00     2.35 S7)  ;  5, 670
  (  -15.59  4523.08  1440.00     2.35 S7)  ;  5, 671 Closure point
)  ;  End of contour

("section outline"
  (Color Cyan)
  (Closed)
  (GUID "E653B1FA381847CFA0D81C57D464008F")
  (MBFObjectType 5)
  (FillDensity 0)
  (Resolution 2.355648)
  ( -615.15  3473.54  1680.00     2.35 S8)  ;  6, 1
  ( -563.53  3506.21  1680.00     2.35 S8)  ;  6, 2
  ( -515.62  3526.75  1680.00     2.35 S8)  ;  6, 3
  ( -511.51  3534.19  1680.00     2.35 S8)  ;  6, 4
  ( -516.20  3533.80  1680.00     2.35 S8)  ;  6, 5
  ( -523.83  3540.25  1680.00     2.35 S8)  ;  6, 6
  ( -542.41  3564.71  1680.00     2.35 S8)  ;  6, 7
  ( -578.19  3625.55  1680.00     2.35 S8)  ;  6, 8
  ( -584.06  3639.24  1680.00     2.35 S8)  ;  6, 9
  ( -586.80  3672.10  1680.00     2.35 S8)  ;  6, 10
  ( -583.86  3721.99  1680.00     2.35 S8)  ;  6, 11
  ( -577.61  3788.70  1680.00     2.35 S8)  ;  6, 12
  ( -572.72  3871.84  1680.00     2.35 S8)  ;  6, 13
  ( -536.34  4059.25  1680.00     2.35 S8)  ;  6, 14
  ( -508.97  4156.08  1680.00     2.35 S8)  ;  6, 15
  ( -498.02  4194.81  1680.00     2.35 S8)  ;  6, 16
  ( -464.58  4303.97  1680.00     2.35 S8)  ;  6, 17
  ( -435.84  4384.36  1680.00     2.35 S8)  ;  6, 18
  ( -406.11  4481.40  1680.00     2.35 S8)  ;  6, 19
  ( -389.69  4539.49  1680.00     2.35 S8)  ;  6, 20
  ( -373.26  4597.60  1680.00     2.35 S8)  ;  6, 21
  ( -330.63  4709.88  1680.00     2.35 S8)  ;  6, 22
  ( -316.75  4741.76  1680.00     2.35 S8)  ;  6, 23
  ( -303.45  4780.69  1680.00     2.35 S8)  ;  6, 24
  ( -289.95  4817.28  1680.00     2.35 S8)  ;  6, 25
  ( -282.91  4846.23  1680.00     2.35 S8)  ;  6, 26
  ( -267.27  4913.72  1680.00     2.35 S8)  ;  6, 27
  ( -264.92  4942.28  1680.00     2.35 S8)  ;  6, 28
  ( -251.04  5002.53  1680.00     2.35 S8)  ;  6, 29
  ( -228.17  5068.27  1680.00     2.35 S8)  ;  6, 30
  ( -199.81  5125.00  1680.00     2.35 S8)  ;  6, 31
  ( -182.99  5150.03  1680.00     2.35 S8)  ;  6, 32
  ( -160.90  5168.42  1680.00     2.35 S8)  ;  6, 33
  ( -147.21  5174.28  1680.00     2.35 S8)  ;  6, 34
  ( -123.15  5169.20  1680.00     2.35 S8)  ;  6, 35
  (  -76.22  5173.11  1680.00     2.35 S8)  ;  6, 36
  (  -76.81  5180.15  1680.00     2.35 S8)  ;  6, 37
  (  -79.54  5184.65  1680.00     2.35 S8)  ;  6, 38
  (  -84.43  5186.61  1680.00     2.35 S8)  ;  6, 39
  (  -79.25  5250.86  1680.00     2.35 S8)  ;  6, 40
  (  -73.38  5293.89  1680.00     2.35 S8)  ;  6, 41
  (  -56.95  5323.63  1680.00     2.35 S8)  ;  6, 42
  (  -16.09  5400.31  1680.00     2.35 S8)  ;  6, 43
  (    4.64  5435.13  1680.00     2.35 S8)  ;  6, 44
  (   23.41  5465.06  1680.00     2.35 S8)  ;  6, 45
  (   51.58  5495.77  1680.00     2.35 S8)  ;  6, 46
  (   89.71  5520.22  1680.00     2.35 S8)  ;  6, 47
  (  117.87  5550.94  1680.00     2.35 S8)  ;  6, 48
  (  123.73  5565.61  1680.00     2.35 S8)  ;  6, 49
  (  127.84  5601.40  1680.00     2.35 S8)  ;  6, 50
  (  125.89  5624.88  1680.00     2.35 S8)  ;  6, 51
  (  135.46  5680.04  1680.00     2.35 S8)  ;  6, 52
  (  138.40  5701.56  1680.00     2.35 S8)  ;  6, 53
  (  143.88  5720.93  1680.00     2.35 S8)  ;  6, 54
  (  154.04  5740.69  1680.00     2.35 S8)  ;  6, 55
  (  164.60  5755.75  1680.00     2.35 S8)  ;  6, 56
  (  193.16  5781.77  1680.00     2.35 S8)  ;  6, 57
  (  244.98  5812.08  1680.00     2.35 S8)  ;  6, 58
  (  258.66  5817.96  1680.00     2.35 S8)  ;  6, 59
  (  278.61  5833.80  1680.00     2.35 S8)  ;  6, 60
  (  301.49  5899.52  1680.00     2.35 S8)  ;  6, 61
  (  315.18  5962.13  1680.00     2.35 S8)  ;  6, 62
  (  324.17  5995.97  1680.00     2.35 S8)  ;  6, 63
  (  355.07  6078.91  1680.00     2.35 S8)  ;  6, 64
  (  377.55  6120.97  1680.00     2.35 S8)  ;  6, 65
  (  585.86  6412.53  1680.00     2.35 S8)  ;  6, 66
  (  687.54  6581.74  1680.00     2.35 S8)  ;  6, 67
  (  719.61  6622.23  1680.00     2.35 S8)  ;  6, 68
  (  762.04  6680.13  1680.00     2.35 S8)  ;  6, 69
  (  792.16  6715.74  1680.00     2.35 S8)  ;  6, 70
  (  928.85  6861.87  1680.00     2.35 S8)  ;  6, 71
  ( 1022.91  6952.43  1680.00     2.35 S8)  ;  6, 72
  ( 1079.62  7009.16  1680.00     2.35 S8)  ;  6, 73
  ( 1131.64  7065.50  1680.00     2.35 S8)  ;  6, 74
  ( 1178.57  7097.77  1680.00     2.35 S8)  ;  6, 75
  ( 1286.22  7179.99  1680.00     2.35 S8)  ;  6, 76
  ( 1410.79  7273.11  1680.00     2.35 S8)  ;  6, 77
  ( 1484.32  7326.50  1680.00     2.35 S8)  ;  6, 78
  ( 1553.15  7379.51  1680.00     2.35 S8)  ;  6, 79
  ( 1604.58  7414.53  1680.00     2.35 S8)  ;  6, 80
  ( 1747.33  7516.24  1680.00     2.35 S8)  ;  6, 81
  ( 1819.10  7562.41  1680.00     2.35 S8)  ;  6, 82
  ( 1866.03  7594.69  1680.00     2.35 S8)  ;  6, 83
  ( 1911.01  7622.07  1680.00     2.35 S8)  ;  6, 84
  ( 1958.52  7647.30  1680.00     2.35 S8)  ;  6, 85
  ( 1983.56  7658.85  1680.00     2.35 S8)  ;  6, 86
  ( 2011.32  7665.89  1680.00     2.35 S8)  ;  6, 87
  ( 2042.22  7663.73  1680.00     2.35 S8)  ;  6, 88
  ( 2120.44  7632.43  1680.00     2.35 S8)  ;  6, 89
  ( 2157.21  7616.58  1680.00     2.35 S8)  ;  6, 90
  ( 2194.36  7596.03  1680.00     2.35 S8)  ;  6, 91
  ( 2219.59  7576.86  1680.00     2.35 S8)  ;  6, 92
  ( 2243.83  7569.43  1680.00     2.35 S8)  ;  6, 93
  ( 2252.83  7574.90  1680.00     2.35 S8)  ;  6, 94
  ( 2255.96  7594.08  1680.00     2.35 S8)  ;  6, 95
  ( 2248.53  7683.28  1680.00     2.35 S8)  ;  6, 96
  ( 2249.89  7723.58  1680.00     2.35 S8)  ;  6, 97
  ( 2258.30  7764.46  1680.00     2.35 S8)  ;  6, 98
  ( 2267.30  7798.30  1680.00     2.35 S8)  ;  6, 99
  ( 2280.99  7860.91  1680.00     2.35 S8)  ;  6, 100
  ( 2279.62  7905.71  1680.00     2.35 S8)  ;  6, 101
  ( 2278.44  7948.15  1680.00     2.35 S8)  ;  6, 102
  ( 2279.22  7995.49  1680.00     2.35 S8)  ;  6, 103
  ( 2277.46  8016.62  1680.00     2.35 S8)  ;  6, 104
  ( 2266.32  8036.97  1680.00     2.35 S8)  ;  6, 105
  ( 2238.16  8062.99  1680.00     2.35 S8)  ;  6, 106
  ( 2199.29  8144.80  1680.00     2.35 S8)  ;  6, 107
  ( 2154.90  8223.84  1680.00     2.35 S8)  ;  6, 108
  ( 2149.62  8258.85  1680.00     2.35 S8)  ;  6, 109
  ( 2125.96  8372.71  1680.00     2.35 S8)  ;  6, 110
  ( 2113.83  8489.89  1680.00     2.35 S8)  ;  6, 111
  ( 2101.12  8642.48  1680.00     2.35 S8)  ;  6, 112
  ( 2095.05  8771.99  1680.00     2.35 S8)  ;  6, 113
  ( 2080.78  8943.35  1680.00     2.35 S8)  ;  6, 114
  ( 2088.02  8998.32  1680.00     2.35 S8)  ;  6, 115
  ( 2164.50  9368.71  1680.00     2.35 S8)  ;  6, 116
  ( 2184.44  9469.64  1680.00     2.35 S8)  ;  6, 117
  ( 2212.80  9498.01  1680.00     2.35 S8)  ;  6, 118
  ( 2283.78  9553.56  1680.00     2.35 S8)  ;  6, 119
  ( 2398.56  9650.58  1680.00     2.35 S8)  ;  6, 120
  ( 2482.06  9726.10  1680.00     2.35 S8)  ;  6, 121
  ( 2538.77  9782.82  1680.00     2.35 S8)  ;  6, 122
  ( 2580.03  9826.45  1680.00     2.35 S8)  ;  6, 123
  ( 2647.50  9895.89  1680.00     2.35 S8)  ;  6, 124
  ( 2702.65  9943.03  1680.00     2.35 S8)  ;  6, 125
  ( 2736.08  9967.09  1680.00     2.35 S8)  ;  6, 126
  ( 3009.53 10157.66  1680.00     2.35 S8)  ;  6, 127
  ( 3187.08 10267.00  1680.00     2.35 S8)  ;  6, 128
  ( 3258.07 10294.19  1680.00     2.35 S8)  ;  6, 129
  ( 3323.19 10306.71  1680.00     2.35 S8)  ;  6, 130
  ( 3414.51 10316.68  1680.00     2.35 S8)  ;  6, 131
  ( 3474.16 10309.83  1680.00     2.35 S8)  ;  6, 132
  ( 3547.49 10280.48  1680.00     2.35 S8)  ;  6, 133
  ( 3590.12 10250.94  1680.00     2.35 S8)  ;  6, 134
  ( 3626.09 10216.11  1680.00     2.35 S8)  ;  6, 135
  ( 3668.53 10160.55  1680.00     2.35 S8)  ;  6, 136
  ( 3697.86 10120.45  1680.00     2.35 S8)  ;  6, 137
  ( 3722.89 10075.26  1680.00     2.35 S8)  ;  6, 138
  ( 3748.12  9999.35  1680.00     2.35 S8)  ;  6, 139
  ( 3756.14  9931.48  1680.00     2.35 S8)  ;  6, 140
  ( 3766.51  9807.06  1680.00     2.35 S8)  ;  6, 141
  ( 3771.98  9741.32  1680.00     2.35 S8)  ;  6, 142
  ( 3772.37  9594.80  1680.00     2.35 S8)  ;  6, 143
  ( 3754.97  9491.71  1680.00     2.35 S8)  ;  6, 144
  ( 3749.10  9448.67  1680.00     2.35 S8)  ;  6, 145
  ( 3743.04  9407.98  1680.00     2.35 S8)  ;  6, 146
  ( 3728.37  9328.75  1680.00     2.35 S8)  ;  6, 147
  ( 3709.01  9277.50  1680.00     2.35 S8)  ;  6, 148
  ( 3668.73  9193.77  1680.00     2.35 S8)  ;  6, 149
  ( 3641.94  9146.63  1680.00     2.35 S8)  ;  6, 150
  ( 3603.81  9093.82  1680.00     2.35 S8)  ;  6, 151
  ( 3598.33  9074.45  1680.00     2.35 S8)  ;  6, 152
  ( 3642.82  8780.31  1680.00     2.35 S8)  ;  6, 153
  ( 3639.89  8673.70  1680.00     2.35 S8)  ;  6, 154
  ( 3654.94  8606.41  1680.00     2.35 S8)  ;  6, 155
  ( 3672.94  8560.63  1680.00     2.35 S8)  ;  6, 156
  ( 3689.95  8498.22  1680.00     2.35 S8)  ;  6, 157
  ( 3698.36  8454.01  1680.00     2.35 S8)  ;  6, 158
  ( 3707.93  8424.08  1680.00     2.35 S8)  ;  6, 159
  ( 3720.65  8413.32  1680.00     2.35 S8)  ;  6, 160
  ( 3742.55  8405.69  1680.00     2.35 S8)  ;  6, 161
  ( 3751.35  8385.15  1680.00     2.35 S8)  ;  6, 162
  ( 3754.47  8347.59  1680.00     2.35 S8)  ;  6, 163
  ( 3755.85  8302.79  1680.00     2.35 S8)  ;  6, 164
  ( 3767.77  8244.69  1680.00     2.35 S8)  ;  6, 165
  ( 3774.03  8226.29  1680.00     2.35 S8)  ;  6, 166
  ( 3799.67  7817.14  1680.00     2.35 S8)  ;  6, 167
  ( 3801.23  7684.90  1680.00     2.35 S8)  ;  6, 168
  ( 3801.03  7630.52  1680.00     2.35 S8)  ;  6, 169
  ( 3792.62  7589.63  1680.00     2.35 S8)  ;  6, 170
  ( 3775.81  7564.59  1680.00     2.35 S8)  ;  6, 171
  ( 3738.66  7528.41  1680.00     2.35 S8)  ;  6, 172
  ( 3714.20  7509.82  1680.00     2.35 S8)  ;  6, 173
  ( 3675.68  7490.07  1680.00     2.35 S8)  ;  6, 174
  ( 3655.15  7481.26  1680.00     2.35 S8)  ;  6, 175
  ( 3635.99  7456.03  1680.00     2.35 S8)  ;  6, 176
  ( 3633.06  7434.51  1680.00     2.35 S8)  ;  6, 177
  ( 3649.48  7379.15  1680.00     2.35 S8)  ;  6, 178
  ( 3663.56  7351.96  1680.00     2.35 S8)  ;  6, 179
  ( 3706.19  7322.41  1680.00     2.35 S8)  ;  6, 180
  ( 3733.37  7308.13  1680.00     2.35 S8)  ;  6, 181
  ( 3767.59  7294.43  1680.00     2.35 S8)  ;  6, 182
  ( 3800.06  7273.50  1680.00     2.35 S8)  ;  6, 183
  ( 3815.69  7255.89  1680.00     2.35 S8)  ;  6, 184
  ( 3827.04  7233.20  1680.00     2.35 S8)  ;  6, 185
  ( 3835.06  7193.69  1680.00     2.35 S8)  ;  6, 186
  ( 3832.32  7141.45  1680.00     2.35 S8)  ;  6, 187
  ( 3847.19  7133.23  1680.00     2.35 S8)  ;  6, 188
  ( 3883.03  6800.53  1680.00     2.35 S8)  ;  6, 189
  ( 3868.56  6775.69  1680.00     2.35 S8)  ;  6, 190
  ( 3857.61  6793.69  1680.00     2.35 S8)  ;  6, 191
  ( 3863.67  6862.75  1680.00     2.35 S8)  ;  6, 192
  ( 3865.62  6924.36  1680.00     2.35 S8)  ;  6, 193
  ( 3868.56  6974.25  1680.00     2.35 S8)  ;  6, 194
  ( 3880.09  7091.04  1680.00     2.35 S8)  ;  6, 195
  ( 3889.48  7148.55  1680.00     2.35 S8)  ;  6, 196
  ( 3905.71  7208.99  1680.00     2.35 S8)  ;  6, 197
  ( 3937.59  7280.21  1680.00     2.35 S8)  ;  6, 198
  ( 3965.35  7315.61  1680.00     2.35 S8)  ;  6, 199
  ( 3989.40  7338.89  1680.00     2.35 S8)  ;  6, 200
  ( 4040.64  7376.25  1680.00     2.35 S8)  ;  6, 201
  ( 4056.08  7389.36  1680.00     2.35 S8)  ;  6, 202
  ( 4064.30  7404.22  1680.00     2.35 S8)  ;  6, 203
  ( 4065.09  7423.19  1680.00     2.35 S8)  ;  6, 204
  ( 4041.42  7451.96  1680.00     2.35 S8)  ;  6, 205
  ( 4021.28  7466.83  1680.00     2.35 S8)  ;  6, 206
  ( 4000.16  7493.44  1680.00     2.35 S8)  ;  6, 207
  ( 3956.74  7560.73  1680.00     2.35 S8)  ;  6, 208
  ( 3929.57  7603.38  1680.00     2.35 S8)  ;  6, 209
  ( 3907.08  7646.42  1680.00     2.35 S8)  ;  6, 210
  ( 3886.94  7718.01  1680.00     2.35 S8)  ;  6, 211
  ( 3881.26  7757.73  1680.00     2.35 S8)  ;  6, 212
  ( 3877.94  7797.64  1680.00     2.35 S8)  ;  6, 213
  ( 3883.22  7904.45  1680.00     2.35 S8)  ;  6, 214
  ( 3905.92  8268.02  1680.00     2.35 S8)  ;  6, 215
  ( 3903.77  8378.94  1680.00     2.35 S8)  ;  6, 216
  ( 3913.55  8460.13  1680.00     2.35 S8)  ;  6, 217
  ( 3933.10  8565.76  1680.00     2.35 S8)  ;  6, 218
  ( 3941.31  8637.36  1680.00     2.35 S8)  ;  6, 219
  ( 3951.88  8737.51  1680.00     2.35 S8)  ;  6, 220
  ( 3969.67  8835.91  1680.00     2.35 S8)  ;  6, 221
  ( 3981.01  8869.95  1680.00     2.35 S8)  ;  6, 222
  ( 4009.97  9385.27  1680.00     2.35 S8)  ;  6, 223
  ( 3990.02  9511.26  1680.00     2.35 S8)  ;  6, 224
  ( 4015.64  9657.58  1680.00     2.35 S8)  ;  6, 225
  ( 4019.16  9700.42  1680.00     2.35 S8)  ;  6, 226
  ( 4018.37  9738.18  1680.00     2.35 S8)  ;  6, 227
  ( 4026.79  9779.07  1680.00     2.35 S8)  ;  6, 228
  ( 4030.90  9786.49  1680.00     2.35 S8)  ;  6, 229
  ( 4172.48 10055.97  1680.00     2.35 S8)  ;  6, 230
  ( 4201.23 10108.00  1680.00     2.35 S8)  ;  6, 231
  ( 4213.54 10187.04  1680.00     2.35 S8)  ;  6, 232
  ( 4213.35 10246.12  1680.00     2.35 S8)  ;  6, 233
  ( 4209.44 10293.06  1680.00     2.35 S8)  ;  6, 234
  ( 4192.82 10379.14  1680.00     2.35 S8)  ;  6, 235
  ( 4181.67 10484.58  1680.00     2.35 S8)  ;  6, 236
  ( 4181.67 10541.32  1680.00     2.35 S8)  ;  6, 237
  ( 4194.77 10582.60  1680.00     2.35 S8)  ;  6, 238
  ( 4235.45 10633.26  1680.00     2.35 S8)  ;  6, 239
  ( 4275.34 10664.95  1680.00     2.35 S8)  ;  6, 240
  ( 4356.69 10709.55  1680.00     2.35 S8)  ;  6, 241
  ( 4413.60 10735.56  1680.00     2.35 S8)  ;  6, 242
  ( 4509.80 10771.94  1680.00     2.35 S8)  ;  6, 243
  ( 4560.46 10787.97  1680.00     2.35 S8)  ;  6, 244
  ( 4611.69 10796.97  1680.00     2.35 S8)  ;  6, 245
  ( 4688.34 10784.45  1680.00     2.35 S8)  ;  6, 246
  ( 4725.11 10768.59  1680.00     2.35 S8)  ;  6, 247
  ( 4780.64 10725.95  1680.00     2.35 S8)  ;  6, 248
  ( 4894.06 10584.11  1680.00     2.35 S8)  ;  6, 249
  ( 4955.86 10494.70  1680.00     2.35 S8)  ;  6, 250
  ( 5032.90 10364.03  1680.00     2.35 S8)  ;  6, 251
  ( 5089.02 10285.97  1680.00     2.35 S8)  ;  6, 252
  ( 5128.33 10239.60  1680.00     2.35 S8)  ;  6, 253
  ( 5181.33 10170.75  1680.00     2.35 S8)  ;  6, 254
  ( 5235.49 10087.79  1680.00     2.35 S8)  ;  6, 255
  ( 5285.94 10021.08  1680.00     2.35 S8)  ;  6, 256
  ( 5395.45  9841.09  1680.00     2.35 S8)  ;  6, 257
  ( 5422.05  9805.49  1680.00     2.35 S8)  ;  6, 258
  ( 5486.98  9735.25  1680.00     2.35 S8)  ;  6, 259
  ( 5503.79  9703.57  1680.00     2.35 S8)  ;  6, 260
  ( 5527.84  9641.75  1680.00     2.35 S8)  ;  6, 261
  ( 5542.90  9574.45  1680.00     2.35 S8)  ;  6, 262
  ( 5554.63  9490.34  1680.00     2.35 S8)  ;  6, 263
  ( 5649.70  9155.46  1680.00     2.35 S8)  ;  6, 264
  ( 5630.14  8993.09  1680.00     2.35 S8)  ;  6, 265
  ( 5628.77  8896.06  1680.00     2.35 S8)  ;  6, 266
  ( 5619.78  8805.49  1680.00     2.35 S8)  ;  6, 267
  ( 5598.27  8694.96  1680.00     2.35 S8)  ;  6, 268
  ( 5579.89  8631.97  1680.00     2.35 S8)  ;  6, 269
  ( 5574.61  8581.89  1680.00     2.35 S8)  ;  6, 270
  ( 5586.73  8521.44  1680.00     2.35 S8)  ;  6, 271
  ( 5455.59  8151.19  1680.00     2.35 S8)  ;  6, 272
  ( 5427.82  8144.15  1680.00     2.35 S8)  ;  6, 273
  ( 5356.65  8062.58  1680.00     2.35 S8)  ;  6, 274
  ( 5348.24  8050.06  1680.00     2.35 S8)  ;  6, 275
  ( 5346.67  8040.47  1680.00     2.35 S8)  ;  6, 276
  ( 5375.61  8005.06  1680.00     2.35 S8)  ;  6, 277
  ( 5392.03  7978.07  1680.00     2.35 S8)  ;  6, 278
  ( 5416.28  7913.90  1680.00     2.35 S8)  ;  6, 279
  ( 5449.34  7800.82  1680.00     2.35 S8)  ;  6, 280
  ( 5467.52  7695.97  1680.00     2.35 S8)  ;  6, 281
  ( 5481.02  7590.72  1680.00     2.35 S8)  ;  6, 282
  ( 5484.15  7553.16  1680.00     2.35 S8)  ;  6, 283
  ( 5518.76  7619.87  1680.00     2.35 S8)  ;  6, 284
  ( 5559.63  7668.18  1680.00     2.35 S8)  ;  6, 285
  ( 5590.32  7696.74  1680.00     2.35 S8)  ;  6, 286
  ( 5625.33  7702.02  1680.00     2.35 S8)  ;  6, 287
  ( 5659.55  7688.33  1680.00     2.35 S8)  ;  6, 288
  ( 5697.29  7660.74  1680.00     2.35 S8)  ;  6, 289
  ( 5744.03  7610.27  1680.00     2.35 S8)  ;  6, 290
  ( 5782.16  7577.98  1680.00     2.35 S8)  ;  6, 291
  ( 5866.25  7532.99  1680.00     2.35 S8)  ;  6, 292
  ( 5900.66  7516.94  1680.00     2.35 S8)  ;  6, 293
  ( 6506.20  7153.69  1680.00     2.35 S8)  ;  6, 294
  ( 6679.26  7033.37  1680.00     2.35 S8)  ;  6, 295
  ( 6791.71  6931.63  1680.00     2.35 S8)  ;  6, 296
  ( 6830.23  6894.65  1680.00     2.35 S8)  ;  6, 297
  ( 6974.15  6726.99  1680.00     2.35 S8)  ;  6, 298
  ( 7009.35  6673.20  1680.00     2.35 S8)  ;  6, 299
  ( 7578.50  5640.39  1680.00     2.35 S8)  ;  6, 300
  ( 7576.54  5635.49  1680.00     2.35 S8)  ;  6, 301
  ( 7578.89  5635.69  1680.00     2.35 S8)  ;  6, 302
  ( 8095.58  4636.34  1680.00     2.35 S8)  ;  6, 303
  ( 8086.59  4630.86  1680.00     2.35 S8)  ;  6, 304
  ( 8088.94  4631.05  1680.00     2.35 S8)  ;  6, 305
  ( 8449.61  3576.06  1680.00     2.35 S8)  ;  6, 306
  ( 8447.45  3573.52  1680.00     2.35 S8)  ;  6, 307
  ( 8643.48  2509.59  1680.00     2.35 S8)  ;  6, 308
  ( 8634.09  2508.80  1680.00     2.35 S8)  ;  6, 309
  ( 8638.79  2509.19  1680.00     2.35 S8)  ;  6, 310
  ( 8410.65  1431.24  1680.00     2.35 S8)  ;  6, 311
  ( 8403.80  1428.31  1680.00     2.35 S8)  ;  6, 312
  ( 7994.59   481.78  1680.00     2.35 S8)  ;  6, 313
  ( 7952.54   475.91  1680.00     2.35 S8)  ;  6, 314
  ( 7501.44   343.81  1680.00     2.35 S8)  ;  6, 315
  ( 7392.32   377.27  1680.00     2.35 S8)  ;  6, 316
  ( 7356.73   379.03  1680.00     2.35 S8)  ;  6, 317
  ( 7301.20   393.32  1680.00     2.35 S8)  ;  6, 318
  ( 7266.59   411.71  1680.00     2.35 S8)  ;  6, 319
  ( 7211.04   454.36  1680.00     2.35 S8)  ;  6, 320
  ( 7147.11   512.85  1680.00     2.35 S8)  ;  6, 321
  ( 7099.58   572.72  1680.00     2.35 S8)  ;  6, 322
  ( 7059.10   633.17  1680.00     2.35 S8)  ;  6, 323
  ( 7022.73   672.69  1680.00     2.35 S8)  ;  6, 324
  ( 6991.25   710.25  1680.00     2.35 S8)  ;  6, 325
  ( 6971.30   722.77  1680.00     2.35 S8)  ;  6, 326
  ( 6947.05   730.20  1680.00     2.35 S8)  ;  6, 327
  ( 6918.31   734.90  1680.00     2.35 S8)  ;  6, 328
  ( 6858.86   739.40  1680.00     2.35 S8)  ;  6, 329
  ( 6798.24   757.99  1680.00     2.35 S8)  ;  6, 330
  ( 6734.49   785.78  1680.00     2.35 S8)  ;  6, 331
  ( 6687.17   814.93  1680.00     2.35 S8)  ;  6, 332
  ( 6584.90   908.05  1680.00     2.35 S8)  ;  6, 333
  ( 6531.32   955.59  1680.00     2.35 S8)  ;  6, 334
  ( 6466.58   995.11  1680.00     2.35 S8)  ;  6, 335
  ( 6450.75  1015.06  1680.00     2.35 S8)  ;  6, 336
  ( 6348.95  1285.48  1680.00     2.35 S8)  ;  6, 337
  ( 6350.32  1382.50  1680.00     2.35 S8)  ;  6, 338
  ( 6387.68  1387.98  1680.00     2.35 S8)  ;  6, 339
  ( 6433.23  1408.33  1680.00     2.35 S8)  ;  6, 340
  ( 6500.89  1447.06  1680.00     2.35 S8)  ;  6, 341
  ( 6495.03  1460.75  1680.00     2.35 S8)  ;  6, 342
  ( 6461.00  1500.46  1680.00     2.35 S8)  ;  6, 343
  ( 6436.17  1543.31  1680.00     2.35 S8)  ;  6, 344
  ( 6391.00  1603.36  1680.00     2.35 S8)  ;  6, 345
  ( 6338.98  1660.49  1680.00     2.35 S8)  ;  6, 346
  ( 6284.42  1691.40  1680.00     2.35 S8)  ;  6, 347
  ( 6215.78  1692.78  1680.00     2.35 S8)  ;  6, 348
  ( 6144.21  1672.64  1680.00     2.35 S8)  ;  6, 349
  ( 6078.70  1636.44  1680.00     2.35 S8)  ;  6, 350
  ( 6012.02  1585.98  1680.00     2.35 S8)  ;  6, 351
  ( 5972.71  1547.25  1680.00     2.35 S8)  ;  6, 352
  ( 5950.23  1505.19  1680.00     2.35 S8)  ;  6, 353
  ( 5935.17  1459.02  1680.00     2.35 S8)  ;  6, 354
  ( 5925.59  1403.86  1680.00     2.35 S8)  ;  6, 355
  ( 5927.54  1352.01  1680.00     2.35 S8)  ;  6, 356
  ( 5953.74  1292.74  1680.00     2.35 S8)  ;  6, 357
  ( 5985.62  1250.48  1680.00     2.35 S8)  ;  6, 358
  ( 6039.01  1148.56  1680.00     2.35 S8)  ;  6, 359
  ( 6057.97  1062.68  1680.00     2.35 S8)  ;  6, 360
  ( 6062.47   951.95  1680.00     2.35 S8)  ;  6, 361
  ( 6069.32   841.43  1680.00     2.35 S8)  ;  6, 362
  ( 6062.28   755.74  1680.00     2.35 S8)  ;  6, 363
  ( 6036.47   611.76  1680.00     2.35 S8)  ;  6, 364
  ( 6013.00   524.71  1680.00     2.35 S8)  ;  6, 365
  ( 6001.08   497.72  1680.00     2.35 S8)  ;  6, 366
  ( 6005.76   498.11  1680.00     2.35 S8)  ;  6, 367
  ( 6037.05   519.62  1680.00     2.35 S8)  ;  6, 368
  ( 6089.46   571.27  1680.00     2.35 S8)  ;  6, 369
  ( 6162.79   627.02  1680.00     2.35 S8)  ;  6, 370
  ( 6279.53   672.20  1680.00     2.35 S8)  ;  6, 371
  ( 6356.39   685.69  1680.00     2.35 S8)  ;  6, 372
  ( 6456.71   672.78  1680.00     2.35 S8)  ;  6, 373
  ( 6600.05   625.62  1680.00     2.35 S8)  ;  6, 374
  ( 6840.17   494.33  1680.00     2.35 S8)  ;  6, 375
  ( 6928.95   449.73  1680.00     2.35 S8)  ;  6, 376
  ( 7024.58   379.69  1680.00     2.35 S8)  ;  6, 377
  ( 7082.85   332.54  1680.00     2.35 S8)  ;  6, 378
  ( 7111.40   301.83  1680.00     2.35 S8)  ;  6, 379
  ( 7151.88   269.75  1680.00     2.35 S8)  ;  6, 380
  ( 7193.73   249.59  1680.00     2.35 S8)  ;  6, 381
  ( 7214.27   230.03  1680.00     2.35 S8)  ;  6, 382
  ( 7353.38   161.22  1680.00     2.35 S8)  ;  6, 383
  ( 7328.54    62.24  1680.00     2.35 S8)  ;  6, 384
  ( 7255.99   -31.27  1680.00     2.35 S8)  ;  6, 385
  ( 7201.83  -118.51  1680.00     2.35 S8)  ;  6, 386
  ( 7164.28  -178.37  1680.00     2.35 S8)  ;  6, 387
  ( 7117.35  -267.37  1680.00     2.35 S8)  ;  6, 388
  ( 7102.30  -313.54  1680.00     2.35 S8)  ;  6, 389
  ( 7088.61  -376.15  1680.00     2.35 S8)  ;  6, 390
  ( 7076.87  -405.49  1680.00     2.35 S8)  ;  6, 391
  ( 7066.12  -418.20  1680.00     2.35 S8)  ;  6, 392
  ( 7030.33  -442.45  1680.00     2.35 S8)  ;  6, 393
  ( 7016.44  -445.98  1680.00     2.35 S8)  ;  6, 394
  ( 7021.53  -450.28  1680.00     2.35 S8)  ;  6, 395
  ( 7069.05  -453.42  1680.00     2.35 S8)  ;  6, 396
  ( 7152.36  -432.29  1680.00     2.35 S8)  ;  6, 397
  ( 7232.14  -425.64  1680.00     2.35 S8)  ;  6, 398
  ( 7282.59  -435.63  1680.00     2.35 S8)  ;  6, 399
  ( 7318.96  -446.78  1680.00     2.35 S8)  ;  6, 400
  ( 7351.23  -465.36  1680.00     2.35 S8)  ;  6, 401
  ( 7383.49  -483.95  1680.00     2.35 S8)  ;  6, 402
  ( 7394.45  -501.95  1680.00     2.35 S8)  ;  6, 403
  ( 7398.36  -548.90  1680.00     2.35 S8)  ;  6, 404
  ( 7398.95  -584.31  1680.00     2.35 S8)  ;  6, 405
  ( 7405.20  -631.06  1680.00     2.35 S8)  ;  6, 406
  ( 7421.12 -1093.00  1680.00     2.35 S8)  ;  6, 407
  ( 7405.86 -1278.64  1680.00     2.35 S8)  ;  6, 408
  ( 7398.25 -1300.55  1680.00     2.35 S8)  ;  6, 409
  ( 7353.27 -1356.31  1680.00     2.35 S8)  ;  6, 410
  ( 7309.27 -1423.79  1680.00     2.35 S8)  ;  6, 411
  ( 7267.61 -1491.08  1680.00     2.35 S8)  ;  6, 412
  ( 7208.17 -1571.68  1680.00     2.35 S8)  ;  6, 413
  ( 7189.98 -1608.65  1680.00     2.35 S8)  ;  6, 414
  ( 7182.55 -1632.90  1680.00     2.35 S8)  ;  6, 415
  ( 6989.96 -1946.75  1680.00     2.35 S8)  ;  6, 416
  ( 6855.43 -2005.23  1680.00     2.35 S8)  ;  6, 417
  ( 6765.87 -2064.69  1680.00     2.35 S8)  ;  6, 418
  ( 6718.55 -2092.27  1680.00     2.35 S8)  ;  6, 419
  ( 6668.87 -2120.05  1680.00     2.35 S8)  ;  6, 420
  ( 6603.56 -2158.58  1680.00     2.35 S8)  ;  6, 421
  ( 6469.02 -2217.07  1680.00     2.35 S8)  ;  6, 422
  ( 6380.43 -2259.90  1680.00     2.35 S8)  ;  6, 423
  ( 6288.92 -2295.89  1680.00     2.35 S8)  ;  6, 424
  ( 6247.07 -2304.10  1680.00     2.35 S8)  ;  6, 425
  ( 6188.02 -2304.30  1680.00     2.35 S8)  ;  6, 426
  ( 6140.70 -2303.51  1680.00     2.35 S8)  ;  6, 427
  ( 6097.48 -2295.29  1680.00     2.35 S8)  ;  6, 428
  ( 6044.29 -2280.82  1680.00     2.35 S8)  ;  6, 429
  ( 5986.40 -2266.72  1680.00     2.35 S8)  ;  6, 430
  ( 5979.56 -2269.66  1680.00     2.35 S8)  ;  6, 431
  ( 5960.59 -2297.24  1680.00     2.35 S8)  ;  6, 432
  ( 5945.33 -2312.69  1680.00     2.35 S8)  ;  6, 433
  ( 5922.46 -2321.69  1680.00     2.35 S8)  ;  6, 434
  ( 5908.77 -2327.56  1680.00     2.35 S8)  ;  6, 435
  ( 5877.18 -2417.69  1680.00     2.35 S8)  ;  6, 436
  ( 5869.75 -2413.58  1680.00     2.35 S8)  ;  6, 437
  ( 5865.06 -2413.97  1680.00     2.35 S8)  ;  6, 438
  ( 5615.73 -2541.12  1680.00     2.35 S8)  ;  6, 439
  ( 5574.27 -2554.03  1680.00     2.35 S8)  ;  6, 440
  ( 5560.59 -2559.89  1680.00     2.35 S8)  ;  6, 441
  ( 5461.05 -2584.73  1680.00     2.35 S8)  ;  6, 442
  ( 5425.85 -2587.67  1680.00     2.35 S8)  ;  6, 443
  ( 5396.72 -2578.27  1680.00     2.35 S8)  ;  6, 444
  ( 5364.05 -2554.99  1680.00     2.35 S8)  ;  6, 445
  ( 5310.47 -2507.46  1680.00     2.35 S8)  ;  6, 446
  ( 5297.77 -2496.69  1680.00     2.35 S8)  ;  6, 447
  ( 5285.64 -2492.98  1680.00     2.35 S8)  ;  6, 448
  ( 5276.45 -2496.10  1680.00     2.35 S8)  ;  6, 449
  ( 5246.72 -2536.40  1680.00     2.35 S8)  ;  6, 450
  ( 5228.74 -2575.72  1680.00     2.35 S8)  ;  6, 451
  ( 5202.92 -2606.24  1680.00     2.35 S8)  ;  6, 452
  ( 5174.37 -2632.26  1680.00     2.35 S8)  ;  6, 453
  ( 5138.59 -2656.51  1680.00     2.35 S8)  ;  6, 454
  ( 5111.80 -2675.29  1680.00     2.35 S8)  ;  6, 455
  ( 5050.20 -2701.69  1680.00     2.35 S8)  ;  6, 456
  ( 5015.78 -2714.01  1680.00     2.35 S8)  ;  6, 457
  ( 4927.01 -2754.50  1680.00     2.35 S8)  ;  6, 458
  ( 4883.20 -2767.61  1680.00     2.35 S8)  ;  6, 459
  ( 4794.03 -2803.40  1680.00     2.35 S8)  ;  6, 460
  ( 4750.03 -2814.16  1680.00     2.35 S8)  ;  6, 461
  ( 4682.76 -2829.22  1680.00     2.35 S8)  ;  6, 462
  ( 4604.54 -2854.64  1680.00     2.35 S8)  ;  6, 463
  ( 4554.68 -2880.08  1680.00     2.35 S8)  ;  6, 464
  ( 4048.28 -2943.58  1680.00     2.35 S8)  ;  6, 465
  ( 3950.30 -2930.46  1680.00     2.35 S8)  ;  6, 466
  ( 3917.26 -2930.86  1680.00     2.35 S8)  ;  6, 467
  ( 3817.33 -2922.63  1680.00     2.35 S8)  ;  6, 468
  ( 3708.41 -2919.89  1680.00     2.35 S8)  ;  6, 469
  ( 3567.81 -2905.60  1680.00     2.35 S8)  ;  6, 470
  ( 3505.04 -2889.56  1680.00     2.35 S8)  ;  6, 471
  ( 3461.82 -2881.34  1680.00     2.35 S8)  ;  6, 472
  ( 3406.49 -2869.40  1680.00     2.35 S8)  ;  6, 473
  ( 3311.64 -2837.11  1680.00     2.35 S8)  ;  6, 474
  ( 3225.41 -2794.66  1680.00     2.35 S8)  ;  6, 475
  ( 3192.74 -2771.37  1680.00     2.35 S8)  ;  6, 476
  ( 3156.38 -2731.86  1680.00     2.35 S8)  ;  6, 477
  ( 3132.72 -2703.10  1680.00     2.35 S8)  ;  6, 478
  ( 3115.70 -2669.06  1680.00     2.35 S8)  ;  6, 479
  ( 3096.93 -2613.90  1680.00     2.35 S8)  ;  6, 480
  ( 3086.56 -2574.57  1680.00     2.35 S8)  ;  6, 481
  ( 3082.26 -2551.30  1680.00     2.35 S8)  ;  6, 482
  ( 3084.02 -2544.06  1680.00     2.35 S8)  ;  6, 483
  ( 3063.35 -2708.87  1680.00     2.35 S8)  ;  6, 484
  ( 3029.52 -2728.24  1680.00     2.35 S8)  ;  6, 485
  ( 2859.39 -2728.23  1680.00     2.35 S8)  ;  6, 486
  ( 2795.05 -2721.77  1680.00     2.35 S8)  ;  6, 487
  ( 2747.15 -2713.94  1680.00     2.35 S8)  ;  6, 488
  ( 2609.28 -2675.78  1680.00     2.35 S8)  ;  6, 489
  ( 2490.19 -2636.07  1680.00     2.35 S8)  ;  6, 490
  ( 2445.60 -2611.42  1680.00     2.35 S8)  ;  6, 491
  ( 2423.51 -2573.07  1680.00     2.35 S8)  ;  6, 492
  ( 2384.98 -2479.36  1680.00     2.35 S8)  ;  6, 493
  ( 2375.01 -2444.74  1680.00     2.35 S8)  ;  6, 494
  ( 2364.45 -2431.43  1680.00     2.35 S8)  ;  6, 495
  ( 2362.50 -2436.32  1680.00     2.35 S8)  ;  6, 496
  ( 2348.03 -2489.54  1680.00     2.35 S8)  ;  6, 497
  ( 2327.49 -2526.70  1680.00     2.35 S8)  ;  6, 498
  ( 2310.48 -2549.39  1680.00     2.35 S8)  ;  6, 499
  ( 2293.08 -2567.39  1680.00     2.35 S8)  ;  6, 500
  ( 2216.81 -2616.29  1680.00     2.35 S8)  ;  6, 501
  ( 2191.19 -2620.79  1680.00     2.35 S8)  ;  6, 502
  ( 2165.19 -2620.59  1680.00     2.35 S8)  ;  6, 503
  ( 2109.65 -2606.31  1680.00     2.35 S8)  ;  6, 504
  ( 2044.33 -2588.11  1680.00     2.35 S8)  ;  6, 505
  ( 1919.38 -2563.06  1680.00     2.35 S8)  ;  6, 506
  ( 1861.10 -2544.28  1680.00     2.35 S8)  ;  6, 507
  ( 1812.41 -2527.06  1680.00     2.35 S8)  ;  6, 508
  ( 1780.35 -2510.83  1680.00     2.35 S8)  ;  6, 509
  ( 1731.45 -2491.26  1680.00     2.35 S8)  ;  6, 510
  ( 1702.52 -2484.22  1680.00     2.35 S8)  ;  6, 511
  ( 1483.53 -2452.84  1680.00     2.35 S8)  ;  6, 512
  ( 1374.22 -2417.03  1680.00     2.35 S8)  ;  6, 513
  ( 1332.96 -2403.92  1680.00     2.35 S8)  ;  6, 514
  ( 1291.50 -2388.46  1680.00     2.35 S8)  ;  6, 515
  ( 1202.91 -2346.21  1680.00     2.35 S8)  ;  6, 516
  ( 1128.40 -2302.77  1680.00     2.35 S8)  ;  6, 517
  ( 1097.90 -2276.94  1680.00     2.35 S8)  ;  6, 518
  ( 1076.20 -2243.29  1680.00     2.35 S8)  ;  6, 519
  ( 1051.95 -2179.13  1680.00     2.35 S8)  ;  6, 520
  ( 1038.26 -2128.26  1680.00     2.35 S8)  ;  6, 521
  ( 1031.22 -2072.12  1680.00     2.35 S8)  ;  6, 522
  ( 1023.99 -1985.26  1680.00     2.35 S8)  ;  6, 523
  ( 1025.74 -1978.02  1680.00     2.35 S8)  ;  6, 524
  ( 1026.72 -1989.76  1680.00     2.35 S8)  ;  6, 525
  (  994.84 -2089.33  1680.00     2.35 S8)  ;  6, 526
  (  978.42 -2119.07  1680.00     2.35 S8)  ;  6, 527
  (  947.52 -2145.27  1680.00     2.35 S8)  ;  6, 528
  (  922.11 -2152.13  1680.00     2.35 S8)  ;  6, 529
  (  898.83 -2156.42  1680.00     2.35 S8)  ;  6, 530
  (  867.55 -2149.58  1680.00     2.35 S8)  ;  6, 531
  (  847.40 -2134.71  1680.00     2.35 S8)  ;  6, 532
  (  808.49 -2093.03  1680.00     2.35 S8)  ;  6, 533
  (  755.49 -2052.53  1680.00     2.35 S8)  ;  6, 534
  (  712.86 -2023.00  1680.00     2.35 S8)  ;  6, 535
  (  680.01 -1997.37  1680.00     2.35 S8)  ;  6, 536
  (  626.82 -1926.16  1680.00     2.35 S8)  ;  6, 537
  (  597.88 -1890.75  1680.00     2.35 S8)  ;  6, 538
  (  556.42 -1846.92  1680.00     2.35 S8)  ;  6, 539
  (  497.76 -1795.08  1680.00     2.35 S8)  ;  6, 540
  (  455.52 -1741.86  1680.00     2.35 S8)  ;  6, 541
  (  456.29 -1722.89  1680.00     2.35 S8)  ;  6, 542
  (  369.32 -1489.00  1680.00     2.35 S8)  ;  6, 543
  (  345.84 -1405.86  1680.00     2.35 S8)  ;  6, 544
  (  351.32 -1358.12  1680.00     2.35 S8)  ;  6, 545
  (  342.13 -1332.89  1680.00     2.35 S8)  ;  6, 546
  (  285.81 -1224.12  1680.00     2.35 S8)  ;  6, 547
  (  273.49 -1189.68  1680.00     2.35 S8)  ;  6, 548
  (  256.87 -1131.97  1680.00     2.35 S8)  ;  6, 549
  (  252.57 -1080.33  1680.00     2.35 S8)  ;  6, 550
  (  262.34  -999.15  1680.00     2.35 S8)  ;  6, 551
  (  304.58  -910.53  1680.00     2.35 S8)  ;  6, 552
  (  327.27  -870.81  1680.00     2.35 S8)  ;  6, 553
  (  355.24  -837.76  1680.00     2.35 S8)  ;  6, 554
  (  408.42  -795.51  1680.00     2.35 S8)  ;  6, 555
  (  453.60  -770.47  1680.00     2.35 S8)  ;  6, 556
  (  555.09  -712.38  1680.00     2.35 S8)  ;  6, 557
  (  596.73  -701.81  1680.00     2.35 S8)  ;  6, 558
  (  672.23  -631.66  1680.00     2.35 S8)  ;  6, 559
  (  611.81  -643.79  1680.00     2.35 S8)  ;  6, 560
  (  431.91  -668.23  1680.00     2.35 S8)  ;  6, 561
  (  391.62  -666.86  1680.00     2.35 S8)  ;  6, 562
  (  371.68  -654.34  1680.00     2.35 S8)  ;  6, 563
  (  362.88  -633.80  1680.00     2.35 S8)  ;  6, 564
  (  358.57  -610.52  1680.00     2.35 S8)  ;  6, 565
  (  357.21  -565.72  1680.00     2.35 S8)  ;  6, 566
  (  364.05  -506.05  1680.00     2.35 S8)  ;  6, 567
  (  375.00  -438.95  1680.00     2.35 S8)  ;  6, 568
  (  384.78  -386.14  1680.00     2.35 S8)  ;  6, 569
  (  420.37  -274.44  1680.00     2.35 S8)  ;  6, 570
  (  500.93   -78.62  1680.00     2.35 S8)  ;  6, 571
  (  525.57   -34.02  1680.00     2.35 S8)  ;  6, 572
  (  563.71    18.79  1680.00     2.35 S8)  ;  6, 573
  (  610.44    53.42  1680.00     2.35 S8)  ;  6, 574
  (  670.08    74.94  1680.00     2.35 S8)  ;  6, 575
  (  747.32    83.73  1680.00     2.35 S8)  ;  6, 576
  (  796.60    87.84  1680.00     2.35 S8)  ;  6, 577
  (  839.62    81.97  1680.00     2.35 S8)  ;  6, 578
  (  870.91    75.12  1680.00     2.35 S8)  ;  6, 579
  (  894.38    77.08  1680.00     2.35 S8)  ;  6, 580
  (  905.72    82.75  1680.00     2.35 S8)  ;  6, 581
  (  918.82    95.66  1680.00     2.35 S8)  ;  6, 582
  (  926.06   122.26  1680.00     2.35 S8)  ;  6, 583
  (  921.17   180.95  1680.00     2.35 S8)  ;  6, 584
  (  922.92   188.19  1680.00     2.35 S8)  ;  6, 585
  (  992.22   305.05  1680.00     2.35 S8)  ;  6, 586
  ( 1073.96   401.69  1680.00     2.35 S8)  ;  6, 587
  ( 1151.40   464.86  1680.00     2.35 S8)  ;  6, 588
  ( 1225.12   515.92  1680.00     2.35 S8)  ;  6, 589
  ( 1321.52   578.32  1680.00     2.35 S8)  ;  6, 590
  ( 1382.54   611.77  1680.00     2.35 S8)  ;  6, 591
  ( 1417.34   619.39  1680.00     2.35 S8)  ;  6, 592
  ( 1461.54   627.80  1680.00     2.35 S8)  ;  6, 593
  ( 1485.40   625.06  1680.00     2.35 S8)  ;  6, 594
  ( 1520.40   630.34  1680.00     2.35 S8)  ;  6, 595
  ( 1552.87   637.77  1680.00     2.35 S8)  ;  6, 596
  ( 1567.53   631.90  1680.00     2.35 S8)  ;  6, 597
  ( 1571.84   636.99  1680.00     2.35 S8)  ;  6, 598
  ( 1594.52   676.70  1680.00     2.35 S8)  ;  6, 599
  ( 1611.92   694.70  1680.00     2.35 S8)  ;  6, 600
  ( 1630.10   703.31  1680.00     2.35 S8)  ;  6, 601
  ( 1646.54   704.67  1680.00     2.35 S8)  ;  6, 602
  ( 1643.99   706.82  1680.00     2.35 S8)  ;  6, 603
  ( 1637.73   725.21  1680.00     2.35 S8)  ;  6, 604
  ( 1622.67   735.77  1680.00     2.35 S8)  ;  6, 605
  ( 1605.66   741.45  1680.00     2.35 S8)  ;  6, 606
  ( 1582.19   739.49  1680.00     2.35 S8)  ;  6, 607
  ( 1533.50   728.34  1680.00     2.35 S8)  ;  6, 608
  ( 1489.89   712.90  1680.00     2.35 S8)  ;  6, 609
  ( 1328.96   630.94  1680.00     2.35 S8)  ;  6, 610
  ( 1079.83   473.08  1680.00     2.35 S8)  ;  6, 611
  (  949.78   360.60  1680.00     2.35 S8)  ;  6, 612
  (  852.01   257.91  1680.00     2.35 S8)  ;  6, 613
  (  778.88   199.81  1680.00     2.35 S8)  ;  6, 614
  (  727.26   167.14  1680.00     2.35 S8)  ;  6, 615
  (  636.13   126.47  1680.00     2.35 S8)  ;  6, 616
  (  534.24   101.43  1680.00     2.35 S8)  ;  6, 617
  (  475.58    96.55  1680.00     2.35 S8)  ;  6, 618
  (  390.12   101.24  1680.00     2.35 S8)  ;  6, 619
  (  325.39   112.39  1680.00     2.35 S8)  ;  6, 620
  (  255.00   134.90  1680.00     2.35 S8)  ;  6, 621
  (  210.41   159.55  1680.00     2.35 S8)  ;  6, 622
  (  156.25   185.76  1680.00     2.35 S8)  ;  6, 623
  (  119.29   203.96  1680.00     2.35 S8)  ;  6, 624
  (  -30.89   333.28  1680.00     2.35 S8)  ;  6, 625
  (  -75.48   386.30  1680.00     2.35 S8)  ;  6, 626
  ( -110.09   433.06  1680.00     2.35 S8)  ;  6, 627
  ( -159.76   518.74  1680.00     2.35 S8)  ;  6, 628
  ( -206.70   628.29  1680.00     2.35 S8)  ;  6, 629
  ( -237.00   708.50  1680.00     2.35 S8)  ;  6, 630
  ( -270.25   823.92  1680.00     2.35 S8)  ;  6, 631
  ( -280.81   865.59  1680.00     2.35 S8)  ;  6, 632
  ( -295.47   928.20  1680.00     2.35 S8)  ;  6, 633
  ( -302.71   958.32  1680.00     2.35 S8)  ;  6, 634
  ( -298.80   968.10  1680.00     2.35 S8)  ;  6, 635
  ( -393.61  1068.99  1680.00     2.35 S8)  ;  6, 636
  ( -481.02  1153.89  1680.00     2.35 S8)  ;  6, 637
  ( -513.09  1198.49  1680.00     2.35 S8)  ;  6, 638
  ( -546.93  1264.22  1680.00     2.35 S8)  ;  6, 639
  ( -559.24  1298.66  1680.00     2.35 S8)  ;  6, 640
  ( -569.41  1335.63  1680.00     2.35 S8)  ;  6, 641
  ( -600.12  1420.54  1680.00     2.35 S8)  ;  6, 642
  ( -620.45  1494.48  1680.00     2.35 S8)  ;  6, 643
  ( -628.47  1562.36  1680.00     2.35 S8)  ;  6, 644
  ( -652.33  1678.56  1680.00     2.35 S8)  ;  6, 645
  ( -659.17  1732.36  1680.00     2.35 S8)  ;  6, 646
  ( -670.13  1778.73  1680.00     2.35 S8)  ;  6, 647
  ( -713.65  2115.48  1680.00     2.35 S8)  ;  6, 648
  ( -744.36  2200.38  1680.00     2.35 S8)  ;  6, 649
  ( -742.99  2240.68  1680.00     2.35 S8)  ;  6, 650
  ( -743.18  2271.40  1680.00     2.35 S8)  ;  6, 651
  ( -732.81  2373.90  1680.00     2.35 S8)  ;  6, 652
  ( -741.81  2510.25  1680.00     2.35 S8)  ;  6, 653
  ( -742.20  2571.67  1680.00     2.35 S8)  ;  6, 654
  ( -731.84  2674.19  1680.00     2.35 S8)  ;  6, 655
  ( -728.32  2688.66  1680.00     2.35 S8)  ;  6, 656
  ( -641.26  2875.52  1680.00     2.35 S8)  ;  6, 657
  ( -623.08  2940.87  1680.00     2.35 S8)  ;  6, 658
  ( -612.51  2955.93  1680.00     2.35 S8)  ;  6, 659
  ( -608.80  2968.06  1680.00     2.35 S8)  ;  6, 660
  ( -611.93  2977.25  1680.00     2.35 S8)  ;  6, 661
  ( -621.51  2978.82  1680.00     2.35 S8)  ;  6, 662
  ( -642.04  2998.38  1680.00     2.35 S8)  ;  6, 663
  ( -652.21  3006.99  1680.00     2.35 S8)  ;  6, 664
  ( -671.18  3036.13  1680.00     2.35 S8)  ;  6, 665
  ( -680.18  3059.03  1680.00     2.35 S8)  ;  6, 666
  ( -682.52  3087.20  1680.00     2.35 S8)  ;  6, 667
  ( -679.20  3104.02  1680.00     2.35 S8)  ;  6, 668
  ( -677.05  3163.29  1680.00     2.35 S8)  ;  6, 669
  ( -665.90  3256.41  1680.00     2.35 S8)  ;  6, 670
  ( -654.56  3318.82  1680.00     2.35 S8)  ;  6, 671
  ( -648.89  3364.20  1680.00     2.35 S8)  ;  6, 672 Closure point
)  ;  End of contour

("iA1"
  (Color White)
  (Closed)
  (GUID "5885E3F073DA4567AD7CC1BB54D499C3")
  (MBFObjectType 5)
  (FillDensity 0)
  (Resolution 1.168658)
  ( -491.40  1161.08  1677.58     1.17 S8)  ;  7, 1
  ( -486.94  1163.79  1677.58     1.17 S8)  ;  7, 2
  ( -468.60  1168.84  1677.58     1.17 S8)  ;  7, 3
  ( -379.15  1206.77  1677.58     1.17 S8)  ;  7, 4
  ( -269.91  1260.44  1677.58     1.17 S8)  ;  7, 5
  ( -163.68  1307.99  1677.58     1.17 S8)  ;  7, 6
  ( -102.65  1335.35  1677.58     1.17 S8)  ;  7, 7
  (  100.99  1423.85  1677.58     1.17 S8)  ;  7, 8
  (  154.06  1448.21  1677.58     1.17 S8)  ;  7, 9
  (  192.19  1468.98  1677.58     1.17 S8)  ;  7, 10
  (  212.08  1483.53  1677.58     1.17 S8)  ;  7, 11
  (  216.15  1490.91  1677.58     1.17 S8)  ;  7, 12
  (  214.89  1506.05  1677.58     1.17 S8)  ;  7, 13
  (  200.43  1524.78  1677.58     1.17 S8)  ;  7, 14
  (  184.81  1571.56  1677.58     1.17 S8)  ;  7, 15
  (  178.02  1596.79  1677.58     1.17 S8)  ;  7, 16
  (  168.90  1621.83  1677.58     1.17 S8)  ;  7, 17
  (  155.41  1657.06  1677.58     1.17 S8)  ;  7, 18
  (  104.77  1786.54  1677.58     1.17 S8)  ;  7, 19
  (   80.81  1863.11  1677.58     1.17 S8)  ;  7, 20
  (   59.08  1955.12  1677.58     1.17 S8)  ;  7, 21
  (   46.66  1991.61  1677.58     1.17 S8)  ;  7, 22
  (  100.78  2191.92  1677.58     1.17 S8)  ;  7, 23
  (  100.01  2243.46  1677.58     1.17 S8)  ;  7, 24
  (  104.96  2268.50  1677.58     1.17 S8)  ;  7, 25
  (  118.54  2316.54  1677.58     1.17 S8)  ;  7, 26
  (  128.92  2346.72  1677.58     1.17 S8)  ;  7, 27
  (  144.64  2411.35  1677.58     1.17 S8)  ;  7, 28
  (  154.54  2461.43  1677.58     1.17 S8)  ;  7, 29
  (  162.88  2473.85  1677.58     1.17 S8)  ;  7, 30
  (  300.39  2771.48  1677.58     1.17 S8)  ;  7, 31
  (  330.85  2827.96  1677.58     1.17 S8)  ;  7, 32
  (  384.01  2907.45  1677.58     1.17 S8)  ;  7, 33
  (  397.69  2926.18  1677.58     1.17 S8)  ;  7, 34
  (  411.86  2939.08  1677.58     1.17 S8)  ;  7, 35
  (  610.94  3369.61  1677.58     1.17 S8)  ;  7, 36
  (  608.81  3409.30  1677.58     1.17 S8)  ;  7, 37
  (  611.32  3407.17  1677.58     1.17 S8)  ;  7, 38
  (  722.08  3843.22  1677.58     1.17 S8)  ;  7, 39
  (  719.46  3846.53  1677.58     1.17 S8)  ;  7, 40
  (  727.92  4271.76  1677.58     1.17 S8)  ;  7, 41
  (  714.82  4274.18  1677.58     1.17 S8)  ;  7, 42
  (  715.11  4270.69  1677.58     1.17 S8)  ;  7, 43
  (    9.35  4488.69  1677.58     1.17 S8)  ;  7, 44
  (   10.42  4489.96  1677.58     1.17 S8)  ;  7, 45
  (   11.58  4490.05  1677.58     1.17 S8)  ;  7, 46
  ( -316.89  4653.87  1677.58     1.17 S8)  ;  7, 47
  ( -329.99  4656.30  1677.58     1.17 S8)  ;  7, 48
  ( -335.61  4653.48  1677.58     1.17 S8)  ;  7, 49
  ( -337.56  4648.64  1677.58     1.17 S8)  ;  7, 50
  ( -376.56  4567.99  1677.58     1.17 S8)  ;  7, 51
  ( -401.10  4510.82  1677.58     1.17 S8)  ;  7, 52
  ( -407.69  4491.51  1677.58     1.17 S8)  ;  7, 53
  ( -425.45  4451.33  1677.58     1.17 S8)  ;  7, 54
  ( -434.96  4424.74  1677.58     1.17 S8)  ;  7, 55
  ( -451.16  4365.93  1677.58     1.17 S8)  ;  7, 56
  ( -471.92  4305.57  1677.58     1.17 S8)  ;  7, 57
  ( -485.12  4252.87  1677.58     1.17 S8)  ;  7, 58
  ( -505.00  4139.80  1677.58     1.17 S8)  ;  7, 59
  ( -514.41  4097.97  1677.58     1.17 S8)  ;  7, 60
  ( -527.91  4048.77  1677.58     1.17 S8)  ;  7, 61
  ( -534.59  4016.55  1677.58     1.17 S8)  ;  7, 62
  ( -535.37  3997.72  1677.58     1.17 S8)  ;  7, 63
  ( -558.29  3787.03  1677.58     1.17 S8)  ;  7, 64
  ( -575.95  3731.61  1677.58     1.17 S8)  ;  7, 65
  ( -574.39  3698.91  1677.58     1.17 S8)  ;  7, 66
  ( -573.62  3675.52  1677.58     1.17 S8)  ;  7, 67
  ( -572.35  3660.37  1677.58     1.17 S8)  ;  7, 68
  ( -566.34  3644.46  1677.58     1.17 S8)  ;  7, 69
  ( -554.41  3627.86  1677.58     1.17 S8)  ;  7, 70
  ( -543.06  3604.18  1677.58     1.17 S8)  ;  7, 71
  ( -529.00  3561.96  1677.58     1.17 S8)  ;  7, 72
  ( -526.76  3549.25  1677.58     1.17 S8)  ;  7, 73
  ( -530.54  3538.38  1677.58     1.17 S8)  ;  7, 74
  ( -539.18  3529.45  1677.58     1.17 S8)  ;  7, 75
  ( -550.82  3514.41  1677.58     1.17 S8)  ;  7, 76
  ( -567.31  3501.31  1677.58     1.17 S8)  ;  7, 77
  ( -582.26  3483.65  1677.58     1.17 S8)  ;  7, 78
  ( -610.78  3460.16  1677.58     1.17 S8)  ;  7, 79
  ( -619.42  3451.23  1677.58     1.17 S8)  ;  7, 80
  ( -620.96  3441.72  1677.58     1.17 S8)  ;  7, 81
  ( -682.54  3089.50  1677.58     1.17 S8)  ;  7, 82
  ( -691.28  3067.66  1677.58     1.17 S8)  ;  7, 83
  ( -693.51  3052.24  1677.58     1.17 S8)  ;  7, 84
  ( -690.70  3046.61  1677.58     1.17 S8)  ;  7, 85
  ( -685.16  3036.51  1677.58     1.17 S8)  ;  7, 86
  ( -682.36  3030.89  1677.58     1.17 S8)  ;  7, 87
  ( -668.29  3016.81  1677.58     1.17 S8)  ;  7, 88
  ( -657.81  3003.61  1677.58     1.17 S8)  ;  7, 89
  ( -641.99  2982.65  1677.58     1.17 S8)  ;  7, 90
  ( -634.52  2963.34  1677.58     1.17 S8)  ;  7, 91
  ( -625.89  2944.12  1677.58     1.17 S8)  ;  7, 92
  ( -619.29  2935.28  1677.58     1.17 S8)  ;  7, 93
  ( -675.76  2774.57  1677.58     1.17 S8)  ;  7, 94
  ( -687.20  2757.20  1677.58     1.17 S8)  ;  7, 95
  ( -697.19  2736.43  1677.58     1.17 S8)  ;  7, 96
  ( -703.79  2717.11  1677.58     1.17 S8)  ;  7, 97
  ( -713.69  2681.11  1677.58     1.17 S8)  ;  7, 98
  ( -721.74  2637.05  1677.58     1.17 S8)  ;  7, 99
  ( -721.73  2594.83  1677.58     1.17 S8)  ;  7, 100
  ( -725.33  2511.28  1677.58     1.17 S8)  ;  7, 101
  ( -723.88  2479.73  1677.58     1.17 S8)  ;  7, 102
  ( -719.70  2443.72  1677.58     1.17 S8)  ;  7, 103
  ( -709.92  2192.39  1677.58     1.17 S8)  ;  7, 104
  ( -712.93  2158.14  1677.58     1.17 S8)  ;  7, 105
  ( -710.71  2145.42  1677.58     1.17 S8)  ;  7, 106
  ( -712.16  2120.67  1677.58     1.17 S8)  ;  7, 107
  ( -710.41  2099.71  1677.58     1.17 S8)  ;  7, 108
  ( -710.70  2089.13  1677.58     1.17 S8)  ;  7, 109
  ( -707.60  2065.94  1677.58     1.17 S8)  ;  7, 110
  ( -703.03  2039.35  1677.58     1.17 S8)  ;  7, 111
  ( -701.19  2017.22  1677.58     1.17 S8)  ;  7, 112
  ( -694.31  1990.82  1677.58     1.17 S8)  ;  7, 113
  ( -644.96  1658.40  1677.58     1.17 S8)  ;  7, 114
  ( -641.27  1614.15  1677.58     1.17 S8)  ;  7, 115
  ( -637.98  1602.69  1677.58     1.17 S8)  ;  7, 116
  ( -635.17  1568.92  1677.58     1.17 S8)  ;  7, 117
  ( -635.35  1557.17  1677.58     1.17 S8)  ;  7, 118
  ( -634.09  1542.04  1677.58     1.17 S8)  ;  7, 119
  ( -624.87  1515.83  1677.58     1.17 S8)  ;  7, 120
  ( -623.14  1508.94  1677.58     1.17 S8)  ;  7, 121
  ( -620.32  1503.31  1677.58     1.17 S8)  ;  7, 122
  ( -617.79  1501.18  1677.58     1.17 S8)  ;  7, 123
  ( -520.52  1240.77  1677.58     1.17 S8)  ;  7, 124
  ( -519.65  1216.22  1677.58     1.17 S8)  ;  7, 125
  ( -515.00  1202.53  1677.58     1.17 S8)  ;  7, 126
  ( -509.75  1195.93  1677.58     1.17 S8)  ;  7, 127 Closure point
)  ;  End of contour

("iA1"
  (Color White)
  (Closed)
  (GUID "9ADDD2F659E44FD99CE655979F0F3432")
  (MBFObjectType 5)
  (FillDensity 0)
  (Resolution 1.168658)
  ( -612.66  1069.84  1440.00     1.17 S7)  ;  8, 1
  ( -617.33  1068.67  1440.00     1.17 S7)  ;  8, 2
  ( -586.96  1083.86  1440.00     1.17 S7)  ;  8, 3
  ( -480.65  1128.27  1440.00     1.17 S7)  ;  8, 4
  ( -383.68  1159.83  1440.00     1.17 S7)  ;  8, 5
  ( -280.88  1197.22  1440.00     1.17 S7)  ;  8, 6
  ( -217.79  1215.92  1440.00     1.17 S7)  ;  8, 7
  ( -179.24  1226.44  1440.00     1.17 S7)  ;  8, 8
  ( -131.34  1239.29  1440.00     1.17 S7)  ;  8, 9
  (  -96.29  1248.64  1440.00     1.17 S7)  ;  8, 10
  (  -51.90  1263.84  1440.00     1.17 S7)  ;  8, 11
  (   -2.83  1281.37  1440.00     1.17 S7)  ;  8, 12
  (   67.26  1311.75  1440.00     1.17 S7)  ;  8, 13
  (  144.36  1339.80  1440.00     1.17 S7)  ;  8, 14
  (  209.79  1357.33  1440.00     1.17 S7)  ;  8, 15
  (  288.06  1371.35  1440.00     1.17 S7)  ;  8, 16
  (  292.73  1372.52  1440.00     1.17 S7)  ;  8, 17
  (  291.56  1380.70  1440.00     1.17 S7)  ;  8, 18
  (  292.73  1391.22  1440.00     1.17 S7)  ;  8, 19
  (  290.39  1397.06  1440.00     1.17 S7)  ;  8, 20
  (  289.23  1409.92  1440.00     1.17 S7)  ;  8, 21
  (  277.54  1453.16  1440.00     1.17 S7)  ;  8, 22
  (  271.70  1487.05  1440.00     1.17 S7)  ;  8, 23
  (  258.85  1540.81  1440.00     1.17 S7)  ;  8, 24
  (  224.97  1643.65  1440.00     1.17 S7)  ;  8, 25
  (  215.63  1677.54  1440.00     1.17 S7)  ;  8, 26
  (  188.76  1765.19  1440.00     1.17 S7)  ;  8, 27
  (  177.07  1809.60  1440.00     1.17 S7)  ;  8, 28
  (  159.55  1897.25  1440.00     1.17 S7)  ;  8, 29
  (  153.71  1928.80  1440.00     1.17 S7)  ;  8, 30
  (  179.89  2212.82  1440.00     1.17 S7)  ;  8, 31
  (  184.56  2268.91  1440.00     1.17 S7)  ;  8, 32
  (  197.41  2315.66  1440.00     1.17 S7)  ;  8, 33
  (  209.10  2349.55  1440.00     1.17 S7)  ;  8, 34
  (  224.28  2383.44  1440.00     1.17 S7)  ;  8, 35
  (  234.80  2413.82  1440.00     1.17 S7)  ;  8, 36
  (  481.79  2749.24  1440.00     1.17 S7)  ;  8, 37
  (  506.32  2810.01  1440.00     1.17 S7)  ;  8, 38
  (  532.02  2856.75  1440.00     1.17 S7)  ;  8, 39
  (  574.08  2921.03  1440.00     1.17 S7)  ;  8, 40
  (  575.25  2924.54  1440.00     1.17 S7)  ;  8, 41
  (  786.07  3390.83  1440.00     1.17 S7)  ;  8, 42
  (  783.74  3399.01  1440.00     1.17 S7)  ;  8, 43
  (  913.96  3861.82  1440.00     1.17 S7)  ;  8, 44
  (  905.79  3867.66  1440.00     1.17 S7)  ;  8, 45
  (  906.95  3866.49  1440.00     1.17 S7)  ;  8, 46
  (  949.55  4157.53  1440.00     1.17 S7)  ;  8, 47
  (  941.37  4163.37  1440.00     1.17 S7)  ;  8, 48
  (  822.21  4204.27  1440.00     1.17 S7)  ;  8, 49
  (  791.83  4215.96  1440.00     1.17 S7)  ;  8, 50
  (  736.93  4241.67  1440.00     1.17 S7)  ;  8, 51
  (  657.49  4281.40  1440.00     1.17 S7)  ;  8, 52
  (  589.73  4308.28  1440.00     1.17 S7)  ;  8, 53
  (  537.16  4323.48  1440.00     1.17 S7)  ;  8, 54
  (  488.09  4336.33  1440.00     1.17 S7)  ;  8, 55
  (  470.57  4341.01  1440.00     1.17 S7)  ;  8, 56
  (   36.50  4580.61  1440.00     1.17 S7)  ;  8, 57
  (   20.15  4578.27  1440.00     1.17 S7)  ;  8, 58
  (  -11.40  4523.34  1440.00     1.17 S7)  ;  8, 59
  (  -33.59  4485.95  1440.00     1.17 S7)  ;  8, 60
  (  -69.81  4440.37  1440.00     1.17 S7)  ;  8, 61
  (  -90.84  4408.81  1440.00     1.17 S7)  ;  8, 62
  ( -104.85  4386.61  1440.00     1.17 S7)  ;  8, 63
  ( -118.87  4372.59  1440.00     1.17 S7)  ;  8, 64
  ( -134.06  4362.07  1440.00     1.17 S7)  ;  8, 65
  ( -149.25  4359.73  1440.00     1.17 S7)  ;  8, 66
  ( -157.43  4358.56  1440.00     1.17 S7)  ;  8, 67
  ( -167.94  4349.21  1440.00     1.17 S7)  ;  8, 68
  ( -179.62  4327.01  1440.00     1.17 S7)  ;  8, 69
  ( -191.30  4294.29  1440.00     1.17 S7)  ;  8, 70
  ( -195.98  4276.76  1440.00     1.17 S7)  ;  8, 71
  ( -201.82  4251.05  1440.00     1.17 S7)  ;  8, 72
  ( -205.32  4233.52  1440.00     1.17 S7)  ;  8, 73
  ( -210.00  4213.65  1440.00     1.17 S7)  ;  8, 74
  ( -218.17  4184.43  1440.00     1.17 S7)  ;  8, 75
  ( -235.70  4149.37  1440.00     1.17 S7)  ;  8, 76
  ( -240.37  4134.18  1440.00     1.17 S7)  ;  8, 77
  ( -247.38  4116.65  1440.00     1.17 S7)  ;  8, 78
  ( -257.89  4097.95  1440.00     1.17 S7)  ;  8, 79
  ( -262.57  4082.76  1440.00     1.17 S7)  ;  8, 80
  ( -276.59  4058.22  1440.00     1.17 S7)  ;  8, 81
  ( -283.60  4047.70  1440.00     1.17 S7)  ;  8, 82
  ( -288.27  4036.01  1440.00     1.17 S7)  ;  8, 83
  ( -285.93  4016.15  1440.00     1.17 S7)  ;  8, 84
  ( -305.27  3916.80  1440.00     1.17 S7)  ;  8, 85
  ( -322.79  3875.89  1440.00     1.17 S7)  ;  8, 86
  ( -328.64  3845.51  1440.00     1.17 S7)  ;  8, 87
  ( -332.14  3813.95  1440.00     1.17 S7)  ;  8, 88
  ( -337.98  3776.56  1440.00     1.17 S7)  ;  8, 89
  ( -348.50  3732.15  1440.00     1.17 S7)  ;  8, 90
  ( -353.17  3716.96  1440.00     1.17 S7)  ;  8, 91
  ( -363.68  3669.04  1440.00     1.17 S7)  ;  8, 92
  ( -373.03  3632.81  1440.00     1.17 S7)  ;  8, 93
  ( -380.04  3582.56  1440.00     1.17 S7)  ;  8, 94
  ( -380.04  3528.80  1440.00     1.17 S7)  ;  8, 95
  ( -383.54  3503.09  1440.00     1.17 S7)  ;  8, 96
  ( -384.71  3483.22  1440.00     1.17 S7)  ;  8, 97
  ( -383.54  3477.38  1440.00     1.17 S7)  ;  8, 98
  ( -397.03  3342.94  1440.00     1.17 S7)  ;  8, 99
  ( -399.37  3306.71  1440.00     1.17 S7)  ;  8, 100
  ( -395.86  3296.19  1440.00     1.17 S7)  ;  8, 101
  ( -392.36  3283.33  1440.00     1.17 S7)  ;  8, 102
  ( -393.52  3277.49  1440.00     1.17 S7)  ;  8, 103
  ( -398.20  3258.79  1440.00     1.17 S7)  ;  8, 104
  ( -404.04  3243.60  1440.00     1.17 S7)  ;  8, 105
  ( -412.22  3227.24  1440.00     1.17 S7)  ;  8, 106
  ( -419.23  3215.55  1440.00     1.17 S7)  ;  8, 107
  ( -432.08  3193.35  1440.00     1.17 S7)  ;  8, 108
  ( -458.95  3154.78  1440.00     1.17 S7)  ;  8, 109
  ( -472.97  3124.40  1440.00     1.17 S7)  ;  8, 110
  ( -481.14  3102.19  1440.00     1.17 S7)  ;  8, 111
  ( -485.82  3079.99  1440.00     1.17 S7)  ;  8, 112
  ( -485.82  3064.80  1440.00     1.17 S7)  ;  8, 113
  ( -486.98  3055.45  1440.00     1.17 S7)  ;  8, 114
  ( -485.82  3034.41  1440.00     1.17 S7)  ;  8, 115
  ( -482.31  3009.87  1440.00     1.17 S7)  ;  8, 116
  ( -477.64  2977.15  1440.00     1.17 S7)  ;  8, 117
  ( -469.46  2945.59  1440.00     1.17 S7)  ;  8, 118
  ( -465.96  2942.09  1440.00     1.17 S7)  ;  8, 119
  ( -520.32  2900.06  1440.00     1.17 S7)  ;  8, 120
  ( -541.35  2894.22  1440.00     1.17 S7)  ;  8, 121
  ( -571.72  2867.34  1440.00     1.17 S7)  ;  8, 122
  ( -585.74  2846.30  1440.00     1.17 S7)  ;  8, 123
  ( -591.58  2834.62  1440.00     1.17 S7)  ;  8, 124
  ( -597.42  2812.41  1440.00     1.17 S7)  ;  8, 125
  ( -598.59  2799.56  1440.00     1.17 S7)  ;  8, 126
  ( -604.43  2730.60  1440.00     1.17 S7)  ;  8, 127
  ( -606.77  2713.07  1440.00     1.17 S7)  ;  8, 128
  ( -610.27  2681.52  1440.00     1.17 S7)  ;  8, 129
  ( -617.28  2639.45  1440.00     1.17 S7)  ;  8, 130
  ( -619.62  2611.40  1440.00     1.17 S7)  ;  8, 131
  ( -621.96  2582.19  1440.00     1.17 S7)  ;  8, 132
  ( -623.12  2537.78  1440.00     1.17 S7)  ;  8, 133
  ( -616.11  2507.39  1440.00     1.17 S7)  ;  8, 134
  ( -592.75  2461.81  1440.00     1.17 S7)  ;  8, 135
  ( -589.24  2447.79  1440.00     1.17 S7)  ;  8, 136
  ( -588.08  2433.77  1440.00     1.17 S7)  ;  8, 137
  ( -582.24  2423.25  1440.00     1.17 S7)  ;  8, 138
  ( -607.41  2387.00  1440.00     1.17 S7)  ;  8, 139
  ( -616.76  2383.50  1440.00     1.17 S7)  ;  8, 140
  ( -630.78  2362.46  1440.00     1.17 S7)  ;  8, 141
  ( -635.45  2354.28  1440.00     1.17 S7)  ;  8, 142
  ( -647.13  2321.56  1440.00     1.17 S7)  ;  8, 143
  ( -654.14  2286.50  1440.00     1.17 S7)  ;  8, 144
  ( -658.81  2264.29  1440.00     1.17 S7)  ;  8, 145
  ( -668.16  2229.23  1440.00     1.17 S7)  ;  8, 146
  ( -677.51  2183.66  1440.00     1.17 S7)  ;  8, 147
  ( -681.01  2162.62  1440.00     1.17 S7)  ;  8, 148
  ( -689.19  2129.90  1440.00     1.17 S7)  ;  8, 149
  ( -697.37  2090.16  1440.00     1.17 S7)  ;  8, 150
  ( -698.54  2060.95  1440.00     1.17 S7)  ;  8, 151
  ( -692.69  2011.86  1440.00     1.17 S7)  ;  8, 152
  ( -692.69  1992.00  1440.00     1.17 S7)  ;  8, 153
  ( -696.20  1966.29  1440.00     1.17 S7)  ;  8, 154
  ( -697.37  1947.59  1440.00     1.17 S7)  ;  8, 155
  ( -696.20  1933.56  1440.00     1.17 S7)  ;  8, 156
  ( -695.03  1921.88  1440.00     1.17 S7)  ;  8, 157
  ( -691.53  1897.34  1440.00     1.17 S7)  ;  8, 158
  ( -685.68  1890.32  1440.00     1.17 S7)  ;  8, 159
  ( -675.86  1727.89  1440.00     1.17 S7)  ;  8, 160
  ( -680.54  1691.66  1440.00     1.17 S7)  ;  8, 161
  ( -681.71  1678.80  1440.00     1.17 S7)  ;  8, 162
  ( -695.72  1608.69  1440.00     1.17 S7)  ;  8, 163
  ( -695.72  1592.32  1440.00     1.17 S7)  ;  8, 164
  ( -691.05  1558.43  1440.00     1.17 S7)  ;  8, 165
  ( -680.54  1518.70  1440.00     1.17 S7)  ;  8, 166
  ( -668.86  1488.31  1440.00     1.17 S7)  ;  8, 167
  ( -661.85  1452.08  1440.00     1.17 S7)  ;  8, 168
  ( -643.15  1398.33  1440.00     1.17 S7)  ;  8, 169 Closure point
)  ;  End of contour

("iA1"
  (Color White)
  (Closed)
  (GUID "5832FDDFFB91471A90A67D387757618B")
  (MBFObjectType 5)
  (FillDensity 0)
  (Resolution 4.674632)
  ( -309.99  4963.45  1200.00     4.67 S6)  ;  9, 1
  ( -295.99  4964.21  1200.00     4.67 S6)  ;  9, 2
  ( -233.55  4934.84  1200.00     4.67 S6)  ;  9, 3
  ( -180.45  4904.96  1200.00     4.67 S6)  ;  9, 4
  (  -94.68  4876.85  1200.00     4.67 S6)  ;  9, 5
  (  139.80  4781.94  1200.00     4.67 S6)  ;  9, 6
  (  206.90  4752.81  1200.00     4.67 S6)  ;  9, 7
  (  259.75  4727.60  1200.00     4.67 S6)  ;  9, 8
  (  398.88  4664.95  1200.00     4.67 S6)  ;  9, 9
  (  479.72  4641.26  1200.00     4.67 S6)  ;  9, 10
  (  513.15  4629.03  1200.00     4.67 S6)  ;  9, 11
  (  589.08  4609.75  1200.00     4.67 S6)  ;  9, 12
  (  617.84  4597.28  1200.00     4.67 S6)  ;  9, 13
  (  646.59  4584.79  1200.00     4.67 S6)  ;  9, 14
  (  666.02  4571.81  1200.00     4.67 S6)  ;  9, 15
  (  713.69  4555.67  1200.00     4.67 S6)  ;  9, 16
  (  728.20  4547.10  1200.00     4.67 S6)  ;  9, 17
  (  733.12  4542.69  1200.00     4.67 S6)  ;  9, 18
  (  738.29  4533.61  1200.00     4.67 S6)  ;  9, 19
  (  740.58  4491.60  1200.00     4.67 S6)  ;  9, 20
  (  722.32  4396.97  1200.00     4.67 S6)  ;  9, 21
  (  717.06  4321.78  1200.00     4.67 S6)  ;  9, 22
  (  703.48  4227.41  1200.00     4.67 S6)  ;  9, 23
  (  700.58  4194.48  1200.00     4.67 S6)  ;  9, 24
  (  677.93  4094.94  1200.00     4.67 S6)  ;  9, 25
  (  657.64  4037.65  1200.00     4.67 S6)  ;  9, 26
  (  646.18  3990.22  1200.00     4.67 S6)  ;  9, 27
  (  609.68  3800.97  1200.00     4.67 S6)  ;  9, 28
  (  603.15  3749.11  1200.00     4.67 S6)  ;  9, 29
  (  584.13  3668.49  1200.00     4.67 S6)  ;  9, 30
  (  551.63  3577.77  1200.00     4.67 S6)  ;  9, 31
  (  515.47  3468.14  1200.00     4.67 S6)  ;  9, 32
  (  503.76  3425.36  1200.00     4.67 S6)  ;  9, 33
  (  432.82  3267.01  1200.00     4.67 S6)  ;  9, 34
  (  359.34  3155.34  1200.00     4.67 S6)  ;  9, 35
  (  259.13  3018.81  1200.00     4.67 S6)  ;  9, 36
  (  211.87  2941.32  1200.00     4.67 S6)  ;  9, 37
  (  164.10  2873.19  1200.00     4.67 S6)  ;  9, 38
  (  138.89  2820.32  1200.00     4.67 S6)  ;  9, 39
  (  126.16  2796.21  1200.00     4.67 S6)  ;  9, 40
  (  110.04  2748.53  1200.00     4.67 S6)  ;  9, 41
  (   88.14  2634.98  1200.00     4.67 S6)  ;  9, 42
  (   73.96  2465.67  1200.00     4.67 S6)  ;  9, 43
  (   88.18  2204.27  1200.00     4.67 S6)  ;  9, 44
  (   94.62  2171.86  1200.00     4.67 S6)  ;  9, 45
  (  114.46  2065.26  1200.00     4.67 S6)  ;  9, 46
  (  165.34  1904.17  1200.00     4.67 S6)  ;  9, 47
  (  180.77  1792.66  1200.00     4.67 S6)  ;  9, 48
  (  184.58  1722.64  1200.00     4.67 S6)  ;  9, 49
  (  180.93  1703.71  1200.00     4.67 S6)  ;  9, 50
  (  171.59  1703.21  1200.00     4.67 S6)  ;  9, 51
  (  162.52  1698.03  1200.00     4.67 S6)  ;  9, 52
  (  125.70  1686.66  1200.00     4.67 S6)  ;  9, 53
  (   53.58  1635.92  1200.00     4.67 S6)  ;  9, 54
  (    3.27  1614.46  1200.00     4.67 S6)  ;  9, 55
  ( -105.42  1547.69  1200.00     4.67 S6)  ;  9, 56
  ( -233.27  1489.23  1200.00     4.67 S6)  ;  9, 57
  ( -611.32  1384.40  1200.00     4.67 S6)  ;  9, 58
  ( -670.70  1357.75  1200.00     4.67 S6)  ;  9, 59
  ( -711.68  1336.80  1200.00     4.67 S6)  ;  9, 60
  ( -758.09  1329.59  1200.00     4.67 S6)  ;  9, 61
  ( -753.94  1339.18  1200.00     4.67 S6)  ;  9, 62
  ( -749.78  1348.77  1200.00     4.67 S6)  ;  9, 63
  ( -823.70  1541.37  1200.00     4.67 S6)  ;  9, 64
  ( -836.09  1596.88  1200.00     4.67 S6)  ;  9, 65
  ( -843.04  1638.64  1200.00     4.67 S6)  ;  9, 66
  ( -854.21  1844.01  1200.00     4.67 S6)  ;  9, 67
  ( -850.56  1862.94  1200.00     4.67 S6)  ;  9, 68
  ( -855.14  1946.96  1200.00     4.67 S6)  ;  9, 69
  ( -851.73  1970.55  1200.00     4.67 S6)  ;  9, 70
  ( -854.53  2021.90  1200.00     4.67 S6)  ;  9, 71
  ( -860.47  2044.98  1200.00     4.67 S6)  ;  9, 72
  ( -874.11  2123.82  1200.00     4.67 S6)  ;  9, 73
  ( -876.65  2170.50  1200.00     4.67 S6)  ;  9, 74
  ( -882.34  2188.92  1200.00     4.67 S6)  ;  9, 75
  ( -884.63  2230.93  1200.00     4.67 S6)  ;  9, 76
  ( -890.05  2244.68  1200.00     4.67 S6)  ;  9, 77
  ( -891.07  2263.35  1200.00     4.67 S6)  ;  9, 78
  ( -897.00  2286.43  1200.00     4.67 S6)  ;  9, 79
  ( -902.84  2393.79  1200.00     4.67 S6)  ;  9, 80
  ( -899.45  2417.38  1200.00     4.67 S6)  ;  9, 81
  ( -901.23  2450.06  1200.00     4.67 S6)  ;  9, 82
  ( -898.09  2478.31  1200.00     4.67 S6)  ;  9, 83
  ( -899.87  2511.00  1200.00     4.67 S6)  ;  9, 84
  ( -886.78  2614.70  1200.00     4.67 S6)  ;  9, 85
  ( -875.08  2657.47  1200.00     4.67 S6)  ;  9, 86
  ( -871.67  2681.06  1200.00     4.67 S6)  ;  9, 87
  ( -856.82  2752.09  1200.00     4.67 S6)  ;  9, 88
  ( -839.85  2870.06  1200.00     4.67 S6)  ;  9, 89
  ( -823.62  3002.02  1200.00     4.67 S6)  ;  9, 90
  ( -820.74  3034.95  1200.00     4.67 S6)  ;  9, 91
  ( -812.67  3058.79  1200.00     4.67 S6)  ;  9, 92
  ( -813.18  3068.13  1200.00     4.67 S6)  ;  9, 93
  ( -809.28  3082.39  1200.00     4.67 S6)  ;  9, 94
  ( -796.80  3111.15  1200.00     4.67 S6)  ;  9, 95
  ( -788.23  3125.67  1200.00     4.67 S6)  ;  9, 96
  ( -779.66  3140.18  1200.00     4.67 S6)  ;  9, 97
  ( -762.02  3159.86  1200.00     4.67 S6)  ;  9, 98
  ( -749.54  3188.63  1200.00     4.67 S6)  ;  9, 99
  ( -745.88  3207.56  1200.00     4.67 S6)  ;  9, 100
  ( -741.73  3217.15  1200.00     4.67 S6)  ;  9, 101
  ( -746.90  3226.23  1200.00     4.67 S6)  ;  9, 102
  ( -757.25  3244.39  1200.00     4.67 S6)  ;  9, 103
  ( -762.17  3248.81  1200.00     4.67 S6)  ;  9, 104
  ( -777.95  3280.72  1200.00     4.67 S6)  ;  9, 105
  ( -783.88  3303.80  1200.00     4.67 S6)  ;  9, 106
  ( -766.74  3332.82  1200.00     4.67 S6)  ;  9, 107
  ( -754.52  3366.26  1200.00     4.67 S6)  ;  9, 108
  ( -750.36  3375.85  1200.00     4.67 S6)  ;  9, 109
  ( -741.04  3376.35  1200.00     4.67 S6)  ;  9, 110
  ( -736.87  3385.94  1200.00     4.67 S6)  ;  9, 111
  ( -740.17  3446.62  1200.00     4.67 S6)  ;  9, 112
  ( -736.02  3456.21  1200.00     4.67 S6)  ;  9, 113
  ( -736.78  3470.22  1200.00     4.67 S6)  ;  9, 114
  ( -728.21  3484.73  1200.00     4.67 S6)  ;  9, 115
  ( -719.13  3489.90  1200.00     4.67 S6)  ;  9, 116
  ( -690.75  3608.49  1200.00     4.67 S6)  ;  9, 117
  ( -682.43  3627.67  1200.00     4.67 S6)  ;  9, 118
  ( -620.16  3687.23  1200.00     4.67 S6)  ;  9, 119
  ( -615.75  3692.16  1200.00     4.67 S6)  ;  9, 120
  ( -606.67  3697.33  1200.00     4.67 S6)  ;  9, 121
  ( -602.26  3702.26  1200.00     4.67 S6)  ;  9, 122
  ( -593.19  3707.43  1200.00     4.67 S6)  ;  9, 123
  ( -598.36  3716.51  1200.00     4.67 S6)  ;  9, 124
  ( -614.39  3753.09  1200.00     4.67 S6)  ;  9, 125
  ( -624.73  3771.26  1200.00     4.67 S6)  ;  9, 126
  ( -630.42  3789.67  1200.00     4.67 S6)  ;  9, 127
  ( -635.59  3798.76  1200.00     4.67 S6)  ;  9, 128
  ( -641.52  3821.84  1200.00     4.67 S6)  ;  9, 129
  ( -646.44  3826.25  1200.00     4.67 S6)  ;  9, 130
  ( -638.13  3845.43  1200.00     4.67 S6)  ;  9, 131
  ( -600.96  3936.40  1200.00     4.67 S6)  ;  9, 132
  ( -601.47  3945.74  1200.00     4.67 S6)  ;  9, 133
  ( -588.74  3969.83  1200.00     4.67 S6)  ;  9, 134
  ( -585.09  3988.76  1200.00     4.67 S6)  ;  9, 135
  ( -563.79  4027.38  1200.00     4.67 S6)  ;  9, 136
  ( -559.88  4041.63  1200.00     4.67 S6)  ;  9, 137
  ( -547.66  4075.06  1200.00     4.67 S6)  ;  9, 138
  ( -544.01  4093.99  1200.00     4.67 S6)  ;  9, 139
  ( -532.81  4146.09  1200.00     4.67 S6)  ;  9, 140
  ( -528.65  4155.68  1200.00     4.67 S6)  ;  9, 141
  ( -524.25  4160.61  1200.00     4.67 S6)  ;  9, 142
  ( -509.99  4156.70  1200.00     4.67 S6)  ;  9, 143
  ( -483.01  4176.90  1200.00     4.67 S6)  ;  9, 144
  ( -479.36  4195.82  1200.00     4.67 S6)  ;  9, 145
  ( -474.94  4200.74  1200.00     4.67 S6)  ;  9, 146
  ( -489.20  4204.65  1200.00     4.67 S6)  ;  9, 147
  ( -504.21  4222.56  1200.00     4.67 S6)  ;  9, 148
  ( -513.80  4226.72  1200.00     4.67 S6)  ;  9, 149
  ( -518.97  4235.80  1200.00     4.67 S6)  ;  9, 150
  ( -534.75  4267.71  1200.00     4.67 S6)  ;  9, 151
  ( -537.29  4314.39  1200.00     4.67 S6)  ;  9, 152
  ( -533.39  4328.64  1200.00     4.67 S6)  ;  9, 153
  ( -521.42  4366.75  1200.00     4.67 S6)  ;  9, 154
  ( -500.37  4410.03  1200.00     4.67 S6)  ;  9, 155
  ( -470.25  4458.48  1200.00     4.67 S6)  ;  9, 156
  ( -461.94  4477.66  1200.00     4.67 S6)  ;  9, 157
  ( -436.99  4535.19  1200.00     4.67 S6)  ;  9, 158
  ( -433.33  4554.12  1200.00     4.67 S6)  ;  9, 159
  ( -429.68  4573.05  1200.00     4.67 S6)  ;  9, 160
  ( -421.88  4601.56  1200.00     4.67 S6)  ;  9, 161
  ( -405.24  4639.92  1200.00     4.67 S6)  ;  9, 162
  ( -392.51  4664.02  1200.00     4.67 S6)  ;  9, 163
  ( -389.63  4696.95  1200.00     4.67 S6)  ;  9, 164
  ( -376.90  4721.04  1200.00     4.67 S6)  ;  9, 165
  ( -373.50  4744.64  1200.00     4.67 S6)  ;  9, 166
  ( -365.94  4777.82  1200.00     4.67 S6)  ;  9, 167
  ( -366.96  4796.50  1200.00     4.67 S6)  ;  9, 168
  ( -362.55  4801.41  1200.00     4.67 S6)  ;  9, 169
  ( -354.23  4820.59  1200.00     4.67 S6)  ;  9, 170
  ( -350.08  4830.18  1200.00     4.67 S6)  ;  9, 171
  ( -350.84  4844.18  1200.00     4.67 S6)  ;  9, 172
  ( -341.77  4849.36  1200.00     4.67 S6)  ;  9, 173
  ( -337.35  4854.28  1200.00     4.67 S6)  ;  9, 174 Closure point
)  ;  End of contour

("iA1"
  (Color White)
  (Closed)
  (GUID "5C7E3DBED1154E23A2C7753AC1F7F4BF")
  (MBFObjectType 5)
  (FillDensity 0)
  (Resolution 4.674632)
  (   76.62  4877.89   960.00     4.67 S5)  ; 10, 1
  (  128.62  4860.92   960.00     4.67 S5)  ; 10, 2
  (  341.77  4779.22   960.00     4.67 S5)  ; 10, 3
  (  622.34  4638.97   960.00     4.67 S5)  ; 10, 4
  (  736.62  4577.32   960.00     4.67 S5)  ; 10, 5
  (  798.28  4551.34   960.00     4.67 S5)  ; 10, 6
  (  897.15  4531.26   960.00     4.67 S5)  ; 10, 7
  (  954.13  4505.11   960.00     4.67 S5)  ; 10, 8
  (  973.28  4491.73   960.00     4.67 S5)  ; 10, 9
  (  978.27  4482.54   960.00     4.67 S5)  ; 10, 10
  (  987.76  4478.19   960.00     4.67 S5)  ; 10, 11
  (  992.75  4469.00   960.00     4.67 S5)  ; 10, 12
  (  997.73  4459.81   960.00     4.67 S5)  ; 10, 13
  ( 1007.23  4455.45   960.00     4.67 S5)  ; 10, 14
  ( 1012.06  4450.94   960.00     4.67 S5)  ; 10, 15
  ( 1017.04  4441.75   960.00     4.67 S5)  ; 10, 16
  ( 1021.86  4437.24   960.00     4.67 S5)  ; 10, 17
  ( 1037.13  4400.33   960.00     4.67 S5)  ; 10, 18
  ( 1037.45  4390.98   960.00     4.67 S5)  ; 10, 19
  ( 1046.95  4386.62   960.00     4.67 S5)  ; 10, 20
  ( 1051.93  4377.43   960.00     4.67 S5)  ; 10, 21
  ( 1052.24  4368.10   960.00     4.67 S5)  ; 10, 22
  ( 1043.07  4363.11   960.00     4.67 S5)  ; 10, 23
  ( 1038.86  4348.94   960.00     4.67 S5)  ; 10, 24
  ( 1034.35  4344.10   960.00     4.67 S5)  ; 10, 25
  ( 1034.66  4334.76   960.00     4.67 S5)  ; 10, 26
  ( 1021.90  4296.92   960.00     4.67 S5)  ; 10, 27
  ( 1018.18  4268.73   960.00     4.67 S5)  ; 10, 28
  ( 1005.42  4230.88   960.00     4.67 S5)  ; 10, 29
  (  988.78  4169.52   960.00     4.67 S5)  ; 10, 30
  (  955.65  4042.12   960.00     4.67 S5)  ; 10, 31
  (  930.92  3943.07   960.00     4.67 S5)  ; 10, 32
  (  893.60  3801.49   960.00     4.67 S5)  ; 10, 33
  (  869.34  3688.43   960.00     4.67 S5)  ; 10, 34
  (  832.33  3537.51   960.00     4.67 S5)  ; 10, 35
  (  803.56  3419.61   960.00     4.67 S5)  ; 10, 36
  (  621.60  2711.91   960.00     4.67 S5)  ; 10, 37
  (  586.64  2500.26   960.00     4.67 S5)  ; 10, 38
  (  559.47  2195.32   960.00     4.67 S5)  ; 10, 39
  (  558.76  1938.05   960.00     4.67 S5)  ; 10, 40
  (  568.49  1648.39   960.00     4.67 S5)  ; 10, 41
  (  591.40  1522.87   960.00     4.67 S5)  ; 10, 42
  (  595.95  1387.38   960.00     4.67 S5)  ; 10, 43
  (  591.59  1377.88   960.00     4.67 S5)  ; 10, 44
  (  498.18  1374.74   960.00     4.67 S5)  ; 10, 45
  (  456.31  1368.66   960.00     4.67 S5)  ; 10, 46
  (  409.92  1357.75   960.00     4.67 S5)  ; 10, 47
  (  228.09  1342.29   960.00     4.67 S5)  ; 10, 48
  (   55.60  1327.14   960.00     4.67 S5)  ; 10, 49
  ( -232.54  1275.37   960.00     4.67 S5)  ; 10, 50
  ( -353.19  1247.93   960.00     4.67 S5)  ; 10, 51
  ( -441.93  1244.95   960.00     4.67 S5)  ; 10, 52
  ( -474.93  1253.19   960.00     4.67 S5)  ; 10, 53
  ( -479.92  1262.38   960.00     4.67 S5)  ; 10, 54
  ( -489.26  1262.07   960.00     4.67 S5)  ; 10, 55
  ( -494.24  1271.25   960.00     4.67 S5)  ; 10, 56
  ( -503.73  1275.61   960.00     4.67 S5)  ; 10, 57
  ( -504.83  1308.32   960.00     4.67 S5)  ; 10, 58
  ( -510.14  1326.85   960.00     4.67 S5)  ; 10, 59
  ( -530.86  1386.96   960.00     4.67 S5)  ; 10, 60
  ( -584.15  1581.61   960.00     4.67 S5)  ; 10, 61
  ( -615.47  1678.78   960.00     4.67 S5)  ; 10, 62
  ( -628.88  1799.94   960.00     4.67 S5)  ; 10, 63
  ( -632.65  1912.07   960.00     4.67 S5)  ; 10, 64
  ( -628.92  1940.26   960.00     4.67 S5)  ; 10, 65
  ( -633.00  2061.73   960.00     4.67 S5)  ; 10, 66
  ( -629.28  2089.92   960.00     4.67 S5)  ; 10, 67
  ( -631.00  2141.31   960.00     4.67 S5)  ; 10, 68
  ( -627.74  2183.52   960.00     4.67 S5)  ; 10, 69
  ( -631.35  2290.97   960.00     4.67 S5)  ; 10, 70
  ( -628.25  2337.85   960.00     4.67 S5)  ; 10, 71
  ( -629.66  2379.89   960.00     4.67 S5)  ; 10, 72
  ( -611.96  2548.87   960.00     4.67 S5)  ; 10, 73
  ( -588.17  2675.95   960.00     4.67 S5)  ; 10, 74
  ( -545.86  2808.34   960.00     4.67 S5)  ; 10, 75
  ( -538.40  2864.72   960.00     4.67 S5)  ; 10, 76
  ( -527.37  2953.96   960.00     4.67 S5)  ; 10, 77
  ( -515.56  3019.83   960.00     4.67 S5)  ; 10, 78
  ( -502.97  3062.35   960.00     4.67 S5)  ; 10, 79
  ( -463.44  3138.52   960.00     4.67 S5)  ; 10, 80
  ( -364.30  3249.42   960.00     4.67 S5)  ; 10, 81
  ( -336.91  3269.05   960.00     4.67 S5)  ; 10, 82
  ( -332.39  3273.89   960.00     4.67 S5)  ; 10, 83
  ( -337.38  3283.07   960.00     4.67 S5)  ; 10, 84
  ( -342.20  3287.58   960.00     4.67 S5)  ; 10, 85
  ( -342.52  3296.93   960.00     4.67 S5)  ; 10, 86
  ( -347.50  3306.12   960.00     4.67 S5)  ; 10, 87
  ( -347.97  3320.13   960.00     4.67 S5)  ; 10, 88
  ( -357.79  3333.84   960.00     4.67 S5)  ; 10, 89
  ( -362.92  3347.69   960.00     4.67 S5)  ; 10, 90
  ( -382.55  3375.10   960.00     4.67 S5)  ; 10, 91
  ( -383.64  3407.80   960.00     4.67 S5)  ; 10, 92
  ( -388.63  3416.99   960.00     4.67 S5)  ; 10, 93
  ( -389.73  3449.69   960.00     4.67 S5)  ; 10, 94
  ( -394.87  3463.56   960.00     4.67 S5)  ; 10, 95
  ( -395.66  3486.91   960.00     4.67 S5)  ; 10, 96
  ( -375.12  3571.79   960.00     4.67 S5)  ; 10, 97
  ( -371.24  3595.31   960.00     4.67 S5)  ; 10, 98
  ( -346.20  3685.02   960.00     4.67 S5)  ; 10, 99
  ( -315.86  3756.20   960.00     4.67 S5)  ; 10, 100
  ( -294.55  3817.72   960.00     4.67 S5)  ; 10, 101
  ( -277.28  3860.40   960.00     4.67 S5)  ; 10, 102
  ( -227.36  4044.48   960.00     4.67 S5)  ; 10, 103
  ( -219.74  4096.19   960.00     4.67 S5)  ; 10, 104
  ( -211.66  4133.88   960.00     4.67 S5)  ; 10, 105
  ( -204.35  4194.93   960.00     4.67 S5)  ; 10, 106
  ( -191.91  4242.12   960.00     4.67 S5)  ; 10, 107
  ( -188.18  4270.31   960.00     4.67 S5)  ; 10, 108
  ( -184.30  4293.82   960.00     4.67 S5)  ; 10, 109
  ( -181.82  4359.39   960.00     4.67 S5)  ; 10, 110
  ( -166.12  4448.79   960.00     4.67 S5)  ; 10, 111
  ( -150.42  4538.18   960.00     4.67 S5)  ; 10, 112
  ( -147.01  4575.71   960.00     4.67 S5)  ; 10, 113
  ( -143.28  4603.90   960.00     4.67 S5)  ; 10, 114
  ( -135.82  4660.27   960.00     4.67 S5)  ; 10, 115
  ( -105.96  4745.47   960.00     4.67 S5)  ; 10, 116
  (  -83.70  4778.96   960.00     4.67 S5)  ; 10, 117
  (  -70.16  4793.44   960.00     4.67 S5)  ; 10, 118
  (  -42.93  4817.75   960.00     4.67 S5)  ; 10, 119
  (  -19.73  4823.20   960.00     4.67 S5)  ; 10, 120
  (    7.83  4838.17   960.00     4.67 S5)  ; 10, 121
  (   39.89  4857.94   960.00     4.67 S5)  ; 10, 122
  (   67.13  4882.25   960.00     4.67 S5)  ; 10, 123 Closure point
)  ;  End of contour

("iA1"
  (Color White)
  (Closed)
  (GUID "420ED8C5A6AB4C628D02EB13D256A003")
  (MBFObjectType 5)
  (FillDensity 0)
  (Resolution 4.674632)
  (  234.83  4999.99   720.00     4.67 S4)  ; 11, 1
  (  238.77  4985.74   720.00     4.67 S4)  ; 11, 2
  (  301.94  4940.35   720.00     4.67 S4)  ; 11, 3
  (  467.04  4875.64   720.00     4.67 S4)  ; 11, 4
  (  685.98  4766.02   720.00     4.67 S4)  ; 11, 5
  (  803.93  4694.40   720.00     4.67 S4)  ; 11, 6
  (  908.86  4642.16   720.00     4.67 S4)  ; 11, 7
  ( 1032.93  4598.31   720.00     4.67 S4)  ; 11, 8
  ( 1157.24  4559.11   720.00     4.67 S4)  ; 11, 9
  ( 1220.89  4523.06   720.00     4.67 S4)  ; 11, 10
  ( 1225.08  4513.48   720.00     4.67 S4)  ; 11, 11
  ( 1224.59  4504.14   720.00     4.67 S4)  ; 11, 12
  ( 1215.26  4504.62   720.00     4.67 S4)  ; 11, 13
  ( 1214.77  4495.29   720.00     4.67 S4)  ; 11, 14
  ( 1193.94  4454.24   720.00     4.67 S4)  ; 11, 15
  ( 1140.51  4325.93   720.00     4.67 S4)  ; 11, 16
  ( 1112.59  4238.44   720.00     4.67 S4)  ; 11, 17
  ( 1085.64  4169.62   720.00     4.67 S4)  ; 11, 18
  ( 1012.42  3930.00   720.00     4.67 S4)  ; 11, 19
  (  898.41  3444.41   720.00     4.67 S4)  ; 11, 20
  (  872.03  3295.98   720.00     4.67 S4)  ; 11, 21
  (  764.62  2847.49   720.00     4.67 S4)  ; 11, 22
  (  713.54  2583.32   720.00     4.67 S4)  ; 11, 23
  (  687.86  2448.90   720.00     4.67 S4)  ; 11, 24
  (  665.90  2295.57   720.00     4.67 S4)  ; 11, 25
  (  643.21  1856.73   720.00     4.67 S4)  ; 11, 26
  (  635.17  1791.62   720.00     4.67 S4)  ; 11, 27
  (  620.93  1516.19   720.00     4.67 S4)  ; 11, 28
  (  605.97  1498.24   720.00     4.67 S4)  ; 11, 29
  (  591.97  1498.96   720.00     4.67 S4)  ; 11, 30
  (  578.21  1504.35   720.00     4.67 S4)  ; 11, 31
  (  494.21  1508.69   720.00     4.67 S4)  ; 11, 32
  (  433.06  1502.49   720.00     4.67 S4)  ; 11, 33
  (  367.48  1501.20   720.00     4.67 S4)  ; 11, 34
  (  292.09  1491.05   720.00     4.67 S4)  ; 11, 35
  (   99.55  1477.60   720.00     4.67 S4)  ; 11, 36
  (   14.58  1463.27   720.00     4.67 S4)  ; 11, 37
  ( -265.34  1388.80   720.00     4.67 S4)  ; 11, 38
  ( -312.49  1381.88   720.00     4.67 S4)  ; 11, 39
  ( -364.07  1379.87   720.00     4.67 S4)  ; 11, 40
  ( -448.06  1384.21   720.00     4.67 S4)  ; 11, 41
  ( -457.64  1380.03   720.00     4.67 S4)  ; 11, 42
  ( -471.64  1380.75   720.00     4.67 S4)  ; 11, 43
  ( -480.73  1385.90   720.00     4.67 S4)  ; 11, 44
  ( -480.25  1395.23   720.00     4.67 S4)  ; 11, 45
  ( -497.72  1419.54   720.00     4.67 S4)  ; 11, 46
  ( -542.05  1557.58   720.00     4.67 S4)  ; 11, 47
  ( -548.24  1618.75   720.00     4.67 S4)  ; 11, 48
  ( -550.26  1670.34   720.00     4.67 S4)  ; 11, 49
  ( -564.82  1750.67   720.00     4.67 S4)  ; 11, 50
  ( -595.64  1878.64   720.00     4.67 S4)  ; 11, 51
  ( -593.71  1915.99   720.00     4.67 S4)  ; 11, 52
  ( -564.10  2036.17   720.00     4.67 S4)  ; 11, 53
  ( -552.84  2073.03   720.00     4.67 S4)  ; 11, 54
  ( -554.85  2124.63   720.00     4.67 S4)  ; 11, 55
  ( -579.71  2186.76   720.00     4.67 S4)  ; 11, 56
  ( -583.42  2205.68   720.00     4.67 S4)  ; 11, 57
  ( -587.12  2224.59   720.00     4.67 S4)  ; 11, 58
  ( -588.64  2285.52   720.00     4.67 S4)  ; 11, 59
  ( -579.72  2458.26   720.00     4.67 S4)  ; 11, 60
  ( -556.22  2550.66   720.00     4.67 S4)  ; 11, 61
  ( -433.93  2834.55   720.00     4.67 S4)  ; 11, 62
  ( -407.22  2898.70   720.00     4.67 S4)  ; 11, 63
  ( -369.00  3004.39   720.00     4.67 S4)  ; 11, 64
  ( -340.11  3110.55   720.00     4.67 S4)  ; 11, 65
  ( -323.70  3156.51   720.00     4.67 S4)  ; 11, 66
  ( -296.27  3234.67   720.00     4.67 S4)  ; 11, 67
  ( -284.76  3276.20   720.00     4.67 S4)  ; 11, 68
  ( -269.07  3308.15   720.00     4.67 S4)  ; 11, 69
  ( -241.15  3395.65   720.00     4.67 S4)  ; 11, 70
  ( -229.40  3441.85   720.00     4.67 S4)  ; 11, 71
  ( -223.29  3469.61   720.00     4.67 S4)  ; 11, 72
  ( -212.67  3675.03   720.00     4.67 S4)  ; 11, 73
  ( -216.13  3698.61   720.00     4.67 S4)  ; 11, 74
  ( -218.39  3745.54   720.00     4.67 S4)  ; 11, 75
  ( -214.53  3820.23   720.00     4.67 S4)  ; 11, 76
  ( -192.24  3889.29   720.00     4.67 S4)  ; 11, 77
  ( -159.42  3981.21   720.00     4.67 S4)  ; 11, 78
  ( -111.14  4100.42   720.00     4.67 S4)  ; 11, 79
  (  -89.34  4160.15   720.00     4.67 S4)  ; 11, 80
  (  -73.65  4192.10   720.00     4.67 S4)  ; 11, 81
  (  -30.27  4306.88   720.00     4.67 S4)  ; 11, 82
  (  -24.40  4329.98   720.00     4.67 S4)  ; 11, 83
  (  -12.66  4376.18   720.00     4.67 S4)  ; 11, 84
  (   18.96  4444.76   720.00     4.67 S4)  ; 11, 85
  (   50.58  4513.34   720.00     4.67 S4)  ; 11, 86
  (   56.45  4536.44   720.00     4.67 S4)  ; 11, 87
  (   72.87  4582.40   720.00     4.67 S4)  ; 11, 88
  (   78.75  4605.50   720.00     4.67 S4)  ; 11, 89
  (   88.80  4619.03   720.00     4.67 S4)  ; 11, 90
  (   94.19  4632.79   720.00     4.67 S4)  ; 11, 91
  (  124.12  4668.69   720.00     4.67 S4)  ; 11, 92
  (  167.09  4685.19   720.00     4.67 S4)  ; 11, 93
  (  181.09  4684.47   720.00     4.67 S4)  ; 11, 94
  (  186.00  4688.89   720.00     4.67 S4)  ; 11, 95
  (  191.14  4697.99   720.00     4.67 S4)  ; 11, 96
  (  191.87  4712.00   720.00     4.67 S4)  ; 11, 97
  (  197.02  4721.09   720.00     4.67 S4)  ; 11, 98
  (  199.44  4767.77   720.00     4.67 S4)  ; 11, 99
  (  179.23  4829.67   720.00     4.67 S4)  ; 11, 100
  (  174.01  4909.52   720.00     4.67 S4)  ; 11, 101
  (  175.70  4942.19   720.00     4.67 S4)  ; 11, 102
  (  185.51  4951.05   720.00     4.67 S4)  ; 11, 103 Closure point
)  ;  End of contour

("iA1"
  (Color White)
  (Closed)
  (GUID "51CD073313524DC982EE413ADB03D03E")
  (MBFObjectType 5)
  (FillDensity 0)
  (Resolution 4.674632)
  (  240.86  4687.47    80.00     4.67 S3)  ; 12, 1
  (  273.57  4673.45    80.00     4.67 S3)  ; 12, 2
  (  427.78  4575.28    80.00     4.67 S3)  ; 12, 3
  (  502.55  4533.21    80.00     4.67 S3)  ; 12, 4
  (  572.64  4505.16    80.00     4.67 S3)  ; 12, 5
  (  703.49  4439.72    80.00     4.67 S3)  ; 12, 6
  (  787.60  4411.67    80.00     4.67 S3)  ; 12, 7
  (  881.06  4364.92    80.00     4.67 S3)  ; 12, 8
  ( 1011.90  4276.10    80.00     4.67 S3)  ; 12, 9
  ( 1091.34  4210.66    80.00     4.67 S3)  ; 12, 10
  ( 1138.07  4187.29    80.00     4.67 S3)  ; 12, 11
  ( 1194.15  4168.59    80.00     4.67 S3)  ; 12, 12
  ( 1226.86  4163.91    80.00     4.67 S3)  ; 12, 13
  ( 1320.32  4131.19    80.00     4.67 S3)  ; 12, 14
  ( 1357.70  4117.17    80.00     4.67 S3)  ; 12, 15
  ( 1362.37  4098.47    80.00     4.67 S3)  ; 12, 16
  ( 1357.70  4093.79    80.00     4.67 S3)  ; 12, 17
  ( 1357.70  4065.74    80.00     4.67 S3)  ; 12, 18
  ( 1315.65  3958.23    80.00     4.67 S3)  ; 12, 19
  ( 1296.95  3916.16    80.00     4.67 S3)  ; 12, 20
  ( 1226.86  3654.38    80.00     4.67 S3)  ; 12, 21
  ( 1166.11  3439.34    80.00     4.67 S3)  ; 12, 22
  ( 1025.92  3088.75    80.00     4.67 S3)  ; 12, 23
  (  885.73  2691.40    80.00     4.67 S3)  ; 12, 24
  (  806.29  2420.27    80.00     4.67 S3)  ; 12, 25
  (  782.93  2326.78    80.00     4.67 S3)  ; 12, 26
  (  736.20  2163.17    80.00     4.67 S3)  ; 12, 27
  (  694.14  1962.16    80.00     4.67 S3)  ; 12, 28
  (  642.74  1630.26    80.00     4.67 S3)  ; 12, 29
  (  638.06  1555.47    80.00     4.67 S3)  ; 12, 30
  (  633.39  1485.35    80.00     4.67 S3)  ; 12, 31
  (  633.39  1265.64    80.00     4.67 S3)  ; 12, 32
  (  642.74  1172.15    80.00     4.67 S3)  ; 12, 33
  (  642.74  1144.10    80.00     4.67 S3)  ; 12, 34
  (  628.72  1134.75    80.00     4.67 S3)  ; 12, 35
  (  610.03  1130.08    80.00     4.67 S3)  ; 12, 36
  (  577.32  1125.40    80.00     4.67 S3)  ; 12, 37
  (  469.84  1125.40    80.00     4.67 S3)  ; 12, 38
  (   63.29  1088.00    80.00     4.67 S3)  ; 12, 39
  (   -6.81  1083.33    80.00     4.67 S3)  ; 12, 40
  ( -109.61  1069.31    80.00     4.67 S3)  ; 12, 41
  ( -184.38  1050.61    80.00     4.67 S3)  ; 12, 42
  ( -310.55  1031.91    80.00     4.67 S3)  ; 12, 43
  ( -394.66  1031.91    80.00     4.67 S3)  ; 12, 44
  ( -404.01  1036.58    80.00     4.67 S3)  ; 12, 45
  ( -408.68  1069.31    80.00     4.67 S3)  ; 12, 46
  ( -408.68  1125.40    80.00     4.67 S3)  ; 12, 47
  ( -413.35  1158.12    80.00     4.67 S3)  ; 12, 48
  ( -418.03  1256.29    80.00     4.67 S3)  ; 12, 49
  ( -413.35  1303.04    80.00     4.67 S3)  ; 12, 50
  ( -399.34  1387.18    80.00     4.67 S3)  ; 12, 51
  ( -399.34  1429.25    80.00     4.67 S3)  ; 12, 52
  ( -394.66  1457.30    80.00     4.67 S3)  ; 12, 53
  ( -404.01  1485.35    80.00     4.67 S3)  ; 12, 54
  ( -418.03  1504.05    80.00     4.67 S3)  ; 12, 55
  ( -427.37  1504.05    80.00     4.67 S3)  ; 12, 56
  ( -441.39  1513.40    80.00     4.67 S3)  ; 12, 57
  ( -474.10  1574.17    80.00     4.67 S3)  ; 12, 58
  ( -497.47  1630.26    80.00     4.67 S3)  ; 12, 59
  ( -511.49  1658.31    80.00     4.67 S3)  ; 12, 60
  ( -534.85  1709.73    80.00     4.67 S3)  ; 12, 61
  ( -544.20  1779.85    80.00     4.67 S3)  ; 12, 62
  ( -544.20  1840.62    80.00     4.67 S3)  ; 12, 63
  ( -539.52  1878.02    80.00     4.67 S3)  ; 12, 64
  ( -516.16  1994.88    80.00     4.67 S3)  ; 12, 65
  ( -506.81  2060.33    80.00     4.67 S3)  ; 12, 66
  ( -478.78  2186.54    80.00     4.67 S3)  ; 12, 67
  ( -474.10  2233.29    80.00     4.67 S3)  ; 12, 68
  ( -460.08  2308.08    80.00     4.67 S3)  ; 12, 69
  ( -455.41  2354.83    80.00     4.67 S3)  ; 12, 70
  ( -436.72  2481.04    80.00     4.67 S3)  ; 12, 71
  ( -432.05  2523.12    80.00     4.67 S3)  ; 12, 72
  ( -413.35  2597.91    80.00     4.67 S3)  ; 12, 73
  ( -408.68  2635.31    80.00     4.67 S3)  ; 12, 74
  ( -394.66  2696.08    80.00     4.67 S3)  ; 12, 75
  ( -375.97  2747.50    80.00     4.67 S3)  ; 12, 76
  ( -343.26  2864.36    80.00     4.67 S3)  ; 12, 77
  ( -305.88  2971.88    80.00     4.67 S3)  ; 12, 78
  ( -212.42  3158.87    80.00     4.67 S3)  ; 12, 79
  ( -193.72  3186.91    80.00     4.67 S3)  ; 12, 80
  ( -165.69  3238.33    80.00     4.67 S3)  ; 12, 81
  ( -165.69  3261.71    80.00     4.67 S3)  ; 12, 82
  ( -161.01  3275.73    80.00     4.67 S3)  ; 12, 83
  ( -161.01  3299.11    80.00     4.67 S3)  ; 12, 84
  ( -165.69  3308.45    80.00     4.67 S3)  ; 12, 85
  ( -165.69  3327.15    80.00     4.67 S3)  ; 12, 86
  ( -170.36  3336.50    80.00     4.67 S3)  ; 12, 87
  ( -175.03  3341.18    80.00     4.67 S3)  ; 12, 88
  ( -184.38  3355.20    80.00     4.67 S3)  ; 12, 89
  ( -189.05  3378.57    80.00     4.67 S3)  ; 12, 90
  ( -198.40  3401.95    80.00     4.67 S3)  ; 12, 91
  ( -198.40  3500.11    80.00     4.67 S3)  ; 12, 92
  ( -175.03  3593.61    80.00     4.67 S3)  ; 12, 93
  ( -156.34  3659.05    80.00     4.67 S3)  ; 12, 94
  ( -142.32  3719.82    80.00     4.67 S3)  ; 12, 95
  ( -132.98  3738.52    80.00     4.67 S3)  ; 12, 96
  ( -123.63  3766.57    80.00     4.67 S3)  ; 12, 97
  ( -109.61  3813.31    80.00     4.67 S3)  ; 12, 98
  (  -81.57  3869.41    80.00     4.67 S3)  ; 12, 99
  (  -67.55  3892.78    80.00     4.67 S3)  ; 12, 100
  (  -58.21  3920.83    80.00     4.67 S3)  ; 12, 101
  (  -20.82  4000.30    80.00     4.67 S3)  ; 12, 102
  (  -11.48  4033.02    80.00     4.67 S3)  ; 12, 103
  (   -2.13  4047.05    80.00     4.67 S3)  ; 12, 104
  (    7.21  4056.40    80.00     4.67 S3)  ; 12, 105
  (   25.90  4065.74    80.00     4.67 S3)  ; 12, 106
  (   58.62  4089.12    80.00     4.67 S3)  ; 12, 107
  (   72.63  4112.49    80.00     4.67 S3)  ; 12, 108
  (   72.63  4121.84    80.00     4.67 S3)  ; 12, 109
  (   77.31  4131.19    80.00     4.67 S3)  ; 12, 110
  (   77.31  4140.54    80.00     4.67 S3)  ; 12, 111
  (   86.65  4159.24    80.00     4.67 S3)  ; 12, 112
  (   86.65  4182.61    80.00     4.67 S3)  ; 12, 113
  (   91.33  4196.63    80.00     4.67 S3)  ; 12, 114
  (   96.00  4229.36    80.00     4.67 S3)  ; 12, 115
  (   96.00  4322.85    80.00     4.67 S3)  ; 12, 116
  (  100.67  4346.22    80.00     4.67 S3)  ; 12, 117
  (  105.35  4369.60    80.00     4.67 S3)  ; 12, 118
  (  110.02  4383.62    80.00     4.67 S3)  ; 12, 119
  (  110.02  4411.67    80.00     4.67 S3)  ; 12, 120
  (  114.69  4425.69    80.00     4.67 S3)  ; 12, 121
  (  114.69  4449.06    80.00     4.67 S3)  ; 12, 122
  (  124.04  4472.44    80.00     4.67 S3)  ; 12, 123
  (  133.38  4505.16    80.00     4.67 S3)  ; 12, 124
  (  142.73  4514.51    80.00     4.67 S3)  ; 12, 125 Closure point
)  ;  End of contour

("section outline"
  (Color Cyan)
  (Closed)
  (GUID "3D87E38287DF4E51829F3A039568509E")
  (MBFObjectType 5)
  (FillDensity 0)
  (Resolution 2.355648)
  ( 1585.61   228.14     0.00     2.35 S1)  ; 13, 1
  ( 1504.86   180.44     0.00     2.35 S1)  ; 13, 2
  ( 1358.48    57.32     0.00     2.35 S1)  ; 13, 3
  ( 1305.80    15.35     0.00     2.35 S1)  ; 13, 4
  ( 1186.48   -73.79     0.00     2.35 S1)  ; 13, 5
  ( 1140.69  -110.80     0.00     2.35 S1)  ; 13, 6
  ( 1103.97  -138.05     0.00     2.35 S1)  ; 13, 7
  ( 1065.06  -170.09     0.00     2.35 S1)  ; 13, 8
  ( 1032.71  -187.75     0.00     2.35 S1)  ; 13, 9
  (  995.91  -212.65     0.00     2.35 S1)  ; 13, 10
  (  965.91  -230.23     0.00     2.35 S1)  ; 13, 11
  (  906.33  -277.15     0.00     2.35 S1)  ; 13, 12
  (  880.70  -285.15     0.00     2.35 S1)  ; 13, 13
  (  850.19  -288.61     0.00     2.35 S1)  ; 13, 14
  (  812.12  -278.19     0.00     2.35 S1)  ; 13, 15
  (  790.26  -260.11     0.00     2.35 S1)  ; 13, 16
  (  766.22  -246.84     0.00     2.35 S1)  ; 13, 17
  (  754.37  -244.90     0.00     2.35 S1)  ; 13, 18
  (  733.53  -255.09     0.00     2.35 S1)  ; 13, 19
  (  703.79  -279.72     0.00     2.35 S1)  ; 13, 20
  (  674.12  -306.72     0.00     2.35 S1)  ; 13, 21
  (  649.08  -331.19     0.00     2.35 S1)  ; 13, 22
  (  619.26  -353.48     0.00     2.35 S1)  ; 13, 23
  (  574.80  -362.15     0.00     2.35 S1)  ; 13, 24
  (  544.04  -358.55     0.00     2.35 S1)  ; 13, 25
  (  518.16  -359.48     0.00     2.35 S1)  ; 13, 26
  (  492.19  -358.05     0.00     2.35 S1)  ; 13, 27
  (  425.95  -351.00     0.00     2.35 S1)  ; 13, 28
  (  338.13  -332.95     0.00     2.35 S1)  ; 13, 29
  (  297.53  -317.91     0.00     2.35 S1)  ; 13, 30
  (  220.70  -278.24     0.00     2.35 S1)  ; 13, 31
  (  170.27  -251.77     0.00     2.35 S1)  ; 13, 32
  (   97.64  -197.80     0.00     2.35 S1)  ; 13, 33
  (   34.68  -150.58     0.00     2.35 S1)  ; 13, 34
  (    7.86  -125.60     0.00     2.35 S1)  ; 13, 35
  (   -9.62   -97.95     0.00     2.35 S1)  ; 13, 36
  (  -29.38   -72.73     0.00     2.35 S1)  ; 13, 37
  (  -48.89   -54.58     0.00     2.35 S1)  ; 13, 38
  (  -73.52   -24.81     0.00     2.35 S1)  ; 13, 39
  (  -91.35    12.26     0.00     2.35 S1)  ; 13, 40
  ( -106.23    32.94     0.00     2.35 S1)  ; 13, 41
  ( -137.92    62.44     0.00     2.35 S1)  ; 13, 42
  ( -162.22    82.78     0.00     2.35 S1)  ; 13, 43
  ( -174.57    98.83     0.00     2.35 S1)  ; 13, 44
  ( -174.91   108.25     0.00     2.35 S1)  ; 13, 45
  ( -314.14   344.87     0.00     2.35 S1)  ; 13, 46
  ( -366.95   437.26     0.00     2.35 S1)  ; 13, 47
  ( -391.58   467.01     0.00     2.35 S1)  ; 13, 48
  ( -418.99   508.46     0.00     2.35 S1)  ; 13, 49
  ( -436.73   543.18     0.00     2.35 S1)  ; 13, 50
  ( -454.99   592.03     0.00     2.35 S1)  ; 13, 51
  ( -481.47   673.57     0.00     2.35 S1)  ; 13, 52
  ( -499.22   708.29     0.00     2.35 S1)  ; 13, 53
  ( -514.95   752.51     0.00     2.35 S1)  ; 13, 54
  ( -526.64   815.73     0.00     2.35 S1)  ; 13, 55
  ( -541.86   845.83     0.00     2.35 S1)  ; 13, 56
  ( -576.14  1178.16     0.00     2.35 S1)  ; 13, 57
  ( -601.47  1292.75     0.00     2.35 S1)  ; 13, 58
  ( -606.45  1365.64     0.00     2.35 S1)  ; 13, 59
  ( -608.23  1415.08     0.00     2.35 S1)  ; 13, 60
  ( -600.28  1587.45     0.00     2.35 S1)  ; 13, 61
  ( -563.05  2026.03     0.00     2.35 S1)  ; 13, 62
  ( -547.96  2130.29     0.00     2.35 S1)  ; 13, 63
  ( -519.92  2268.01     0.00     2.35 S1)  ; 13, 64
  ( -504.06  2351.09     0.00     2.35 S1)  ; 13, 65
  ( -504.73  2369.92     0.00     2.35 S1)  ; 13, 66
  ( -507.26  2374.54     0.00     2.35 S1)  ; 13, 67
  ( -384.78  2868.11     0.00     2.35 S1)  ; 13, 68
  ( -380.93  2957.82     0.00     2.35 S1)  ; 13, 69
  ( -370.27  2988.84     0.00     2.35 S1)  ; 13, 70
  ( -333.06  3067.97     0.00     2.35 S1)  ; 13, 71
  ( -287.95  3123.80     0.00     2.35 S1)  ; 13, 72
  ( -274.33  3138.43     0.00     2.35 S1)  ; 13, 73
  ( -274.42  3140.79     0.00     2.35 S1)  ; 13, 74
  ( -253.18  3107.33     0.00     2.35 S1)  ; 13, 75
  ( -223.19  3124.91     0.00     2.35 S1)  ; 13, 76
  ( -198.23  3151.74     0.00     2.35 S1)  ; 13, 77
  ( -196.21  3161.24     0.00     2.35 S1)  ; 13, 78
  ( -189.75  3177.98     0.00     2.35 S1)  ; 13, 79
  ( -190.51  3199.16     0.00     2.35 S1)  ; 13, 80
  ( -200.60  3217.65     0.00     2.35 S1)  ; 13, 81
  ( -205.73  3229.26     0.00     2.35 S1)  ; 13, 82
  ( -228.01  3259.10     0.00     2.35 S1)  ; 13, 83
  ( -236.00  3284.75     0.00     2.35 S1)  ; 13, 84
  ( -239.12  3305.85     0.00     2.35 S1)  ; 13, 85
  ( -249.72  3338.47     0.00     2.35 S1)  ; 13, 86
  ( -251.66  3392.61     0.00     2.35 S1)  ; 13, 87
  ( -249.81  3406.82     0.00     2.35 S1)  ; 13, 88
  ( -246.38  3442.29     0.00     2.35 S1)  ; 13, 89
  ( -221.78  3544.54     0.00     2.35 S1)  ; 13, 90
  ( -203.39  3622.99     0.00     2.35 S1)  ; 13, 91
  ( -193.07  3663.43     0.00     2.35 S1)  ; 13, 92
  ( -170.97  3704.30     0.00     2.35 S1)  ; 13, 93
  ( -156.20  3751.97     0.00     2.35 S1)  ; 13, 94
  ( -149.56  3764.00     0.00     2.35 S1)  ; 13, 95
  ( -138.13  3773.84     0.00     2.35 S1)  ; 13, 96
  (  -94.18  3796.63     0.00     2.35 S1)  ; 13, 97
  (  -61.83  3814.30     0.00     2.35 S1)  ; 13, 98
  (  -50.40  3824.13     0.00     2.35 S1)  ; 13, 99
  (  -43.85  3838.52     0.00     2.35 S1)  ; 13, 100
  (  -44.45  3855.00     0.00     2.35 S1)  ; 13, 101
  (  -47.13  3864.33     0.00     2.35 S1)  ; 13, 102
  (  -48.15  3892.58     0.00     2.35 S1)  ; 13, 103
  (  -71.19  3943.60     0.00     2.35 S1)  ; 13, 104
  (  -78.42  3948.06     0.00     2.35 S1)  ; 13, 105
  (  -15.88  4142.37     0.00     2.35 S1)  ; 13, 106
  (    9.32  4228.14     0.00     2.35 S1)  ; 13, 107
  (   28.72  4278.34     0.00     2.35 S1)  ; 13, 108
  (   41.91  4304.74     0.00     2.35 S1)  ; 13, 109
  (   61.90  4338.46     0.00     2.35 S1)  ; 13, 110
  (   72.90  4360.07     0.00     2.35 S1)  ; 13, 111
  (  105.82  4427.26     0.00     2.35 S1)  ; 13, 112
  (  123.47  4460.88     0.00     2.35 S1)  ; 13, 113
  (  150.01  4508.99     0.00     2.35 S1)  ; 13, 114
  (  214.45  4617.37     0.00     2.35 S1)  ; 13, 115
  (  232.08  4651.01     0.00     2.35 S1)  ; 13, 116
  (  252.17  4682.37     0.00     2.35 S1)  ; 13, 117
  (  290.48  4730.90     0.00     2.35 S1)  ; 13, 118
  (  290.40  4733.25     0.00     2.35 S1)  ; 13, 119
  (  343.81  4788.23     0.00     2.35 S1)  ; 13, 120
  (  385.33  4813.30     0.00     2.35 S1)  ; 13, 121
  (  414.82  4845.00     0.00     2.35 S1)  ; 13, 122
  (  412.04  4856.69     0.00     2.35 S1)  ; 13, 123
  (  407.16  4861.23     0.00     2.35 S1)  ; 13, 124
  (  403.71  4891.74     0.00     2.35 S1)  ; 13, 125
  (  399.92  4931.68     0.00     2.35 S1)  ; 13, 126
  (  414.96  4972.30     0.00     2.35 S1)  ; 13, 127
  (  432.68  5003.58     0.00     2.35 S1)  ; 13, 128
  (  439.23  5017.95     0.00     2.35 S1)  ; 13, 129
  (  474.68  5080.52     0.00     2.35 S1)  ; 13, 130
  (  496.52  5128.44     0.00     2.35 S1)  ; 13, 131
  (  513.82  5171.49     0.00     2.35 S1)  ; 13, 132
  (  580.86  5272.91     0.00     2.35 S1)  ; 13, 133
  (  591.79  5296.87     0.00     2.35 S1)  ; 13, 134
  (  634.21  5362.04     0.00     2.35 S1)  ; 13, 135
  (  681.59  5420.32     0.00     2.35 S1)  ; 13, 136
  (  726.62  5478.51     0.00     2.35 S1)  ; 13, 137
  (  742.42  5497.94     0.00     2.35 S1)  ; 13, 138
  (  758.47  5510.29     0.00     2.35 S1)  ; 13, 139
  (  919.95  5639.86     0.00     2.35 S1)  ; 13, 140
  (  947.26  5666.77     0.00     2.35 S1)  ; 13, 141
  ( 1004.74  5706.55     0.00     2.35 S1)  ; 13, 142
  ( 1016.08  5718.74     0.00     2.35 S1)  ; 13, 143
  ( 1027.43  5730.94     0.00     2.35 S1)  ; 13, 144
  ( 1056.24  5781.48     0.00     2.35 S1)  ; 13, 145
  ( 1096.56  5839.50     0.00     2.35 S1)  ; 13, 146
  ( 1134.53  5897.44     0.00     2.35 S1)  ; 13, 147
  ( 1150.08  5923.92     0.00     2.35 S1)  ; 13, 148
  ( 1196.28  6015.16     0.00     2.35 S1)  ; 13, 149
  ( 1226.93  6079.91     0.00     2.35 S1)  ; 13, 150
  ( 1258.11  6130.53     0.00     2.35 S1)  ; 13, 151
  ( 1271.21  6159.28     0.00     2.35 S1)  ; 13, 152
  ( 1291.03  6197.72     0.00     2.35 S1)  ; 13, 153
  ( 1308.51  6236.06     0.00     2.35 S1)  ; 13, 154
  ( 1319.34  6262.37     0.00     2.35 S1)  ; 13, 155
  ( 1341.60  6298.53     0.00     2.35 S1)  ; 13, 156
  ( 1438.81  6447.03     0.00     2.35 S1)  ; 13, 157
  ( 1479.04  6507.40     0.00     2.35 S1)  ; 13, 158
  ( 1492.57  6524.39     0.00     2.35 S1)  ; 13, 159
  ( 1521.55  6570.22     0.00     2.35 S1)  ; 13, 160
  ( 1600.20  6676.77     0.00     2.35 S1)  ; 13, 161
  ( 1629.43  6715.53     0.00     2.35 S1)  ; 13, 162
  ( 1679.00  6778.59     0.00     2.35 S1)  ; 13, 163
  ( 1740.00  6851.50     0.00     2.35 S1)  ; 13, 164
  ( 1760.24  6878.17     0.00     2.35 S1)  ; 13, 165
  ( 1775.96  6899.95     0.00     2.35 S1)  ; 13, 166
  ( 1821.41  6946.36     0.00     2.35 S1)  ; 13, 167
  ( 1867.12  6985.72     0.00     2.35 S1)  ; 13, 168
  ( 1894.51  7010.28     0.00     2.35 S1)  ; 13, 169
  ( 1921.99  7032.48     0.00     2.35 S1)  ; 13, 170
  ( 1963.50  7057.55     0.00     2.35 S1)  ; 13, 171
  ( 2005.18  7077.90     0.00     2.35 S1)  ; 13, 172
  ( 2086.52  7109.11     0.00     2.35 S1)  ; 13, 173
  ( 2109.97  7112.32     0.00     2.35 S1)  ; 13, 174
  ( 2184.59  7102.02     0.00     2.35 S1)  ; 13, 175
  ( 2292.65  7176.62     0.00     2.35 S1)  ; 13, 176
  ( 2327.10  7201.44     0.00     2.35 S1)  ; 13, 177
  ( 2363.74  7231.04     0.00     2.35 S1)  ; 13, 178
  ( 2384.41  7245.93     0.00     2.35 S1)  ; 13, 179
  ( 2407.52  7258.54     0.00     2.35 S1)  ; 13, 180
  ( 2423.82  7263.84     0.00     2.35 S1)  ; 13, 181
  ( 2534.16  7274.89     0.00     2.35 S1)  ; 13, 182
  ( 2597.70  7277.17     0.00     2.35 S1)  ; 13, 183
  ( 2628.38  7275.91     0.00     2.35 S1)  ; 13, 184
  ( 2717.88  7276.78     0.00     2.35 S1)  ; 13, 185
  ( 2779.15  7276.62     0.00     2.35 S1)  ; 13, 186
  ( 2868.57  7279.84     0.00     2.35 S1)  ; 13, 187
  ( 2946.40  7277.92     0.00     2.35 S1)  ; 13, 188
  ( 3075.83  7282.58     0.00     2.35 S1)  ; 13, 189
  ( 3113.57  7281.57     0.00     2.35 S1)  ; 13, 190
  ( 3170.13  7281.26     0.00     2.35 S1)  ; 13, 191
  ( 3215.09  7275.80     0.00     2.35 S1)  ; 13, 192
  ( 3253.00  7270.09     0.00     2.35 S1)  ; 13, 193
  ( 3274.43  7263.79     0.00     2.35 S1)  ; 13, 194
  ( 3331.67  7244.64     0.00     2.35 S1)  ; 13, 195
  ( 3358.06  7231.44     0.00     2.35 S1)  ; 13, 196
  ( 3408.58  7202.62     0.00     2.35 S1)  ; 13, 197
  ( 3444.72  7180.34     0.00     2.35 S1)  ; 13, 198
  ( 3516.85  7140.51     0.00     2.35 S1)  ; 13, 199
  ( 3557.61  7120.76     0.00     2.35 S1)  ; 13, 200
  ( 3567.36  7111.68     0.00     2.35 S1)  ; 13, 201
  ( 3621.17  7057.04     0.00     2.35 S1)  ; 13, 202
  ( 3665.21  7011.48     0.00     2.35 S1)  ; 13, 203
  ( 3689.68  6986.44     0.00     2.35 S1)  ; 13, 204
  ( 3704.73  6961.04     0.00     2.35 S1)  ; 13, 205
  ( 3763.51  6801.67     0.00     2.35 S1)  ; 13, 206
  ( 3784.11  6752.91     0.00     2.35 S1)  ; 13, 207
  ( 3789.92  6722.48     0.00     2.35 S1)  ; 13, 208
  ( 3792.03  6663.62     0.00     2.35 S1)  ; 13, 209
  ( 3791.21  6621.16     0.00     2.35 S1)  ; 13, 210
  ( 3792.14  6595.27     0.00     2.35 S1)  ; 13, 211
  ( 3790.54  6574.00     0.00     2.35 S1)  ; 13, 212
  ( 3789.30  6543.31     0.00     2.35 S1)  ; 13, 213
  ( 3788.39  6503.20     0.00     2.35 S1)  ; 13, 214
  ( 3783.78  6434.68     0.00     2.35 S1)  ; 13, 215
  ( 3782.28  6411.05     0.00     2.35 S1)  ; 13, 216
  ( 3756.91  6330.00     0.00     2.35 S1)  ; 13, 217
  ( 3756.08  6287.54     0.00     2.35 S1)  ; 13, 218
  ( 3754.32  6270.98     0.00     2.35 S1)  ; 13, 219
  ( 3749.95  6261.38     0.00     2.35 S1)  ; 13, 220
  ( 3763.35  6248.91     0.00     2.35 S1)  ; 13, 221
  ( 3758.68  6116.75     0.00     2.35 S1)  ; 13, 222
  ( 3762.06  6022.58     0.00     2.35 S1)  ; 13, 223
  ( 3758.71  5984.74     0.00     2.35 S1)  ; 13, 224
  ( 3757.62  5949.35     0.00     2.35 S1)  ; 13, 225
  ( 3752.51  5894.95     0.00     2.35 S1)  ; 13, 226
  ( 3751.51  5857.20     0.00     2.35 S1)  ; 13, 227
  ( 3741.72  5736.63     0.00     2.35 S1)  ; 13, 228
  ( 3743.24  5694.26     0.00     2.35 S1)  ; 13, 229
  ( 3733.67  5632.62     0.00     2.35 S1)  ; 13, 230
  ( 3732.00  5613.70     0.00     2.35 S1)  ; 13, 231
  ( 3726.37  5573.43     0.00     2.35 S1)  ; 13, 232
  ( 3724.87  5549.80     0.00     2.35 S1)  ; 13, 233
  ( 3721.26  5519.04     0.00     2.35 S1)  ; 13, 234
  ( 3720.60  5471.87     0.00     2.35 S1)  ; 13, 235
  ( 3707.27  5154.32     0.00     2.35 S1)  ; 13, 236
  ( 3705.95  5059.98     0.00     2.35 S1)  ; 13, 237
  ( 3691.10  4948.65     0.00     2.35 S1)  ; 13, 238
  ( 3705.97  4993.98     0.00     2.35 S1)  ; 13, 239
  ( 3726.62  5074.86     0.00     2.35 S1)  ; 13, 240
  ( 3736.61  5124.72     0.00     2.35 S1)  ; 13, 241
  ( 3747.52  5214.69     0.00     2.35 S1)  ; 13, 242
  ( 3747.67  5275.98     0.00     2.35 S1)  ; 13, 243
  ( 3750.93  5316.17     0.00     2.35 S1)  ; 13, 244
  ( 3756.72  5351.73     0.00     2.35 S1)  ; 13, 245
  ( 3755.87  5375.28     0.00     2.35 S1)  ; 13, 246
  ( 3759.22  5413.11     0.00     2.35 S1)  ; 13, 247
  ( 3770.97  5479.54     0.00     2.35 S1)  ; 13, 248
  ( 3783.66  5520.06     0.00     2.35 S1)  ; 13, 249
  ( 3797.16  5603.05     0.00     2.35 S1)  ; 13, 250
  ( 3801.86  5669.22     0.00     2.35 S1)  ; 13, 251
  ( 3801.41  5746.99     0.00     2.35 S1)  ; 13, 252
  ( 3797.86  5845.86     0.00     2.35 S1)  ; 13, 253
  ( 3802.04  5926.16     0.00     2.35 S1)  ; 13, 254
  ( 3807.66  5966.43     0.00     2.35 S1)  ; 13, 255
  ( 3812.16  6103.31     0.00     2.35 S1)  ; 13, 256
  ( 3817.53  6150.64     0.00     2.35 S1)  ; 13, 257
  ( 3854.55  6300.48     0.00     2.35 S1)  ; 13, 258
  ( 3849.21  6482.97     0.00     2.35 S1)  ; 13, 259
  ( 3863.41  6547.12     0.00     2.35 S1)  ; 13, 260
  ( 3872.05  6568.65     0.00     2.35 S1)  ; 13, 261
  ( 3881.28  6639.69     0.00     2.35 S1)  ; 13, 262
  ( 3884.21  6689.30     0.00     2.35 S1)  ; 13, 263
  ( 3893.18  6767.41     0.00     2.35 S1)  ; 13, 264
  ( 3900.48  6826.60     0.00     2.35 S1)  ; 13, 265
  ( 3906.35  6859.81     0.00     2.35 S1)  ; 13, 266
  ( 3930.38  6912.53     0.00     2.35 S1)  ; 13, 267
  ( 3978.10  6961.40     0.00     2.35 S1)  ; 13, 268
  ( 4021.63  6995.96     0.00     2.35 S1)  ; 13, 269
  ( 4035.49  7003.53     0.00     2.35 S1)  ; 13, 270
  ( 4222.39  7148.15     0.00     2.35 S1)  ; 13, 271
  ( 4319.52  7198.79     0.00     2.35 S1)  ; 13, 272
  ( 4375.75  7207.88     0.00     2.35 S1)  ; 13, 273
  ( 4465.00  7215.81     0.00     2.35 S1)  ; 13, 274
  ( 4502.65  7217.16     0.00     2.35 S1)  ; 13, 275
  ( 4604.27  7209.03     0.00     2.35 S1)  ; 13, 276
  ( 4653.85  7206.10     0.00     2.35 S1)  ; 13, 277
  ( 4779.17  7194.11     0.00     2.35 S1)  ; 13, 278
  ( 4824.05  7191.01     0.00     2.35 S1)  ; 13, 279
  ( 4909.19  7182.28     0.00     2.35 S1)  ; 13, 280
  ( 4963.64  7174.80     0.00     2.35 S1)  ; 13, 281
  ( 5035.01  7156.16     0.00     2.35 S1)  ; 13, 282
  ( 5082.40  7148.43     0.00     2.35 S1)  ; 13, 283
  ( 5104.17  7132.72     0.00     2.35 S1)  ; 13, 284
  ( 5123.51  7119.27     0.00     2.35 S1)  ; 13, 285
  ( 5137.80  7115.07     0.00     2.35 S1)  ; 13, 286
  ( 5173.10  7116.34     0.00     2.35 S1)  ; 13, 287
  ( 5208.14  7124.67     0.00     2.35 S1)  ; 13, 288
  ( 5231.42  7132.58     0.00     2.35 S1)  ; 13, 289
  ( 5266.72  7133.85     0.00     2.35 S1)  ; 13, 290
  ( 5295.13  7130.16     0.00     2.35 S1)  ; 13, 291
  ( 5342.61  7120.08     0.00     2.35 S1)  ; 13, 292
  ( 5364.04  7113.77     0.00     2.35 S1)  ; 13, 293
  ( 5404.47  7103.45     0.00     2.35 S1)  ; 13, 294
  ( 5440.62  7081.17     0.00     2.35 S1)  ; 13, 295
  ( 5467.44  7056.21     0.00     2.35 S1)  ; 13, 296
  ( 5774.18  6816.22     0.00     2.35 S1)  ; 13, 297
  ( 5843.11  6733.84     0.00     2.35 S1)  ; 13, 298
  ( 5879.77  6697.45     0.00     2.35 S1)  ; 13, 299
  ( 5923.74  6654.24     0.00     2.35 S1)  ; 13, 300
  ( 5989.47  6595.31     0.00     2.35 S1)  ; 13, 301
  ( 6065.81  6503.78     0.00     2.35 S1)  ; 13, 302
  ( 6115.42  6434.85     0.00     2.35 S1)  ; 13, 303
  ( 6161.99  6384.67     0.00     2.35 S1)  ; 13, 304
  ( 6220.24  6337.26     0.00     2.35 S1)  ; 13, 305
  ( 6225.20  6330.37     0.00     2.35 S1)  ; 13, 306
  ( 6680.94  5551.24     0.00     2.35 S1)  ; 13, 307
  ( 6678.83  5544.09     0.00     2.35 S1)  ; 13, 308
  ( 7087.43  4765.59     0.00     2.35 S1)  ; 13, 309
  ( 7087.60  4760.88     0.00     2.35 S1)  ; 13, 310
  ( 7397.57  3971.76     0.00     2.35 S1)  ; 13, 311
  ( 7392.95  3969.24     0.00     2.35 S1)  ; 13, 312
  ( 7625.26  3177.33     0.00     2.35 S1)  ; 13, 313
  ( 7627.78  3172.71     0.00     2.35 S1)  ; 13, 314
  ( 7807.12  2348.20     0.00     2.35 S1)  ; 13, 315
  ( 7961.46  1626.54     0.00     2.35 S1)  ; 13, 316
  ( 7959.19  1624.10     0.00     2.35 S1)  ; 13, 317
  ( 7930.45   884.06     0.00     2.35 S1)  ; 13, 318
  ( 7928.18   881.63     0.00     2.35 S1)  ; 13, 319
  ( 7661.22   213.15     0.00     2.35 S1)  ; 13, 320
  ( 7656.43   215.33     0.00     2.35 S1)  ; 13, 321
  ( 7204.58  -421.98     0.00     2.35 S1)  ; 13, 322
  ( 7202.22  -422.06     0.00     2.35 S1)  ; 13, 323
  ( 6756.28  -764.56     0.00     2.35 S1)  ; 13, 324
  ( 6754.02  -766.99     0.00     2.35 S1)  ; 13, 325
  ( 6505.93  -813.63     0.00     2.35 S1)  ; 13, 326
  ( 6384.90  -789.70     0.00     2.35 S1)  ; 13, 327
  ( 6284.28  -743.82     0.00     2.35 S1)  ; 13, 328
  ( 6257.81  -728.27     0.00     2.35 S1)  ; 13, 329
  ( 6226.71  -715.24     0.00     2.35 S1)  ; 13, 330
  ( 6145.09  -673.40     0.00     2.35 S1)  ; 13, 331
  ( 6090.12  -651.80     0.00     2.35 S1)  ; 13, 332
  ( 6066.08  -638.52     0.00     2.35 S1)  ; 13, 333
  ( 5984.88  -608.44     0.00     2.35 S1)  ; 13, 334
  ( 5958.58  -597.60     0.00     2.35 S1)  ; 13, 335
  ( 5922.69  -582.39     0.00     2.35 S1)  ; 13, 336
  ( 5690.17  -504.67     0.00     2.35 S1)  ; 13, 337
  ( 5595.17  -418.52     0.00     2.35 S1)  ; 13, 338
  ( 5566.00  -393.63     0.00     2.35 S1)  ; 13, 339
  ( 5541.45  -366.23     0.00     2.35 S1)  ; 13, 340
  ( 5511.35  -315.45     0.00     2.35 S1)  ; 13, 341
  ( 5498.15  -275.86     0.00     2.35 S1)  ; 13, 342
  ( 5466.18  -173.29     0.00     2.35 S1)  ; 13, 343
  ( 5433.64  -120.25     0.00     2.35 S1)  ; 13, 344
  ( 5411.54   -95.11     0.00     2.35 S1)  ; 13, 345
  ( 5384.72   -70.14     0.00     2.35 S1)  ; 13, 346
  ( 5372.61   -61.15     0.00     2.35 S1)  ; 13, 347
  ( 5360.85   -61.58     0.00     2.35 S1)  ; 13, 348
  ( 5351.77   -71.33     0.00     2.35 S1)  ; 13, 349
  ( 5343.46  -102.28     0.00     2.35 S1)  ; 13, 350
  ( 5337.37  -260.42     0.00     2.35 S1)  ; 13, 351
  ( 5352.01  -340.04     0.00     2.35 S1)  ; 13, 352
  ( 5388.94  -449.50     0.00     2.35 S1)  ; 13, 353
  ( 5402.05  -486.74     0.00     2.35 S1)  ; 13, 354
  ( 5410.47  -524.15     0.00     2.35 S1)  ; 13, 355
  ( 5412.34  -575.95     0.00     2.35 S1)  ; 13, 356
  ( 5404.02  -606.89     0.00     2.35 S1)  ; 13, 357
  ( 5365.05  -702.58     0.00     2.35 S1)  ; 13, 358
  ( 5361.10  -723.94     0.00     2.35 S1)  ; 13, 359
  ( 5363.80  -733.26     0.00     2.35 S1)  ; 13, 360
  ( 5373.38  -737.63     0.00     2.35 S1)  ; 13, 361
  ( 5455.57  -729.96     0.00     2.35 S1)  ; 13, 362
  ( 5519.19  -730.04     0.00     2.35 S1)  ; 13, 363
  ( 5616.18  -740.69     0.00     2.35 S1)  ; 13, 364
  ( 5746.62  -764.29     0.00     2.35 S1)  ; 13, 365
  ( 5808.24  -773.86     0.00     2.35 S1)  ; 13, 366
  ( 5920.10  -805.19     0.00     2.35 S1)  ; 13, 367
  ( 6010.80  -837.28     0.00     2.35 S1)  ; 13, 368
  ( 6089.97  -876.87     0.00     2.35 S1)  ; 13, 369
  ( 6147.30  -898.37     0.00     2.35 S1)  ; 13, 370
  ( 6181.08  -920.73     0.00     2.35 S1)  ; 13, 371
  ( 6193.36  -934.43     0.00     2.35 S1)  ; 13, 372
  ( 6203.37  -950.57     0.00     2.35 S1)  ; 13, 373
  ( 6218.16  -968.90     0.00     2.35 S1)  ; 13, 374
  ( 6228.00  -980.34     0.00     2.35 S1)  ; 13, 375
  ( 6248.43 -1024.38     0.00     2.35 S1)  ; 13, 376
  ( 6253.48 -1033.64     0.00     2.35 S1)  ; 13, 377
  ( 6259.37 -1066.41     0.00     2.35 S1)  ; 13, 378
  ( 6279.81 -1110.47     0.00     2.35 S1)  ; 13, 379
  ( 6280.65 -1134.01     0.00     2.35 S1)  ; 13, 380
  ( 6265.71 -1176.98     0.00     2.35 S1)  ; 13, 381
  ( 6266.22 -1191.10     0.00     2.35 S1)  ; 13, 382
  ( 6259.66 -1205.48     0.00     2.35 S1)  ; 13, 383
  ( 6252.77 -1210.44     0.00     2.35 S1)  ; 13, 384
  ( 6255.04 -1208.00     0.00     2.35 S1)  ; 13, 385
  ( 6276.04 -1202.53     0.00     2.35 S1)  ; 13, 386
  ( 6395.90 -1193.51     0.00     2.35 S1)  ; 13, 387
  ( 6436.24 -1201.49     0.00     2.35 S1)  ; 13, 388
  ( 6467.17 -1209.81     0.00     2.35 S1)  ; 13, 389
  ( 6474.31 -1211.90     0.00     2.35 S1)  ; 13, 390
  ( 6534.71 -1350.00     0.00     2.35 S1)  ; 13, 391
  ( 6545.67 -1458.04     0.00     2.35 S1)  ; 13, 392
  ( 6511.48 -1555.91     0.00     2.35 S1)  ; 13, 393
  ( 6483.18 -1620.58     0.00     2.35 S1)  ; 13, 394
  ( 6445.80 -1694.99     0.00     2.35 S1)  ; 13, 395
  ( 6405.98 -1767.14     0.00     2.35 S1)  ; 13, 396
  ( 6374.56 -1810.70     0.00     2.35 S1)  ; 13, 397
  ( 6336.25 -1859.22     0.00     2.35 S1)  ; 13, 398
  ( 6288.02 -1893.95     0.00     2.35 S1)  ; 13, 399
  ( 6253.15 -1906.99     0.00     2.35 S1)  ; 13, 400
  ( 6241.29 -1905.07     0.00     2.35 S1)  ; 13, 401
  ( 6233.81 -1893.55     0.00     2.35 S1)  ; 13, 402
  ( 6214.56 -1882.45     0.00     2.35 S1)  ; 13, 403
  ( 6193.30 -1880.86     0.00     2.35 S1)  ; 13, 404
  ( 6188.51 -1878.68     0.00     2.35 S1)  ; 13, 405
  ( 6210.36 -1896.74     0.00     2.35 S1)  ; 13, 406
  ( 6222.88 -1917.51     0.00     2.35 S1)  ; 13, 407
  ( 6238.53 -1959.38     0.00     2.35 S1)  ; 13, 408
  ( 6242.33 -1999.31     0.00     2.35 S1)  ; 13, 409
  ( 6236.70 -2039.59     0.00     2.35 S1)  ; 13, 410
  ( 6225.87 -2065.90     0.00     2.35 S1)  ; 13, 411
  ( 5981.29 -2372.88     0.00     2.35 S1)  ; 13, 412
  ( 5828.03 -2500.96     0.00     2.35 S1)  ; 13, 413
  ( 5757.19 -2562.45     0.00     2.35 S1)  ; 13, 414
  ( 5713.75 -2599.36     0.00     2.35 S1)  ; 13, 415
  ( 5677.03 -2626.61     0.00     2.35 S1)  ; 13, 416
  ( 5656.11 -2634.44     0.00     2.35 S1)  ; 13, 417
  ( 5634.76 -2630.49     0.00     2.35 S1)  ; 13, 418
  ( 5629.71 -2621.25     0.00     2.35 S1)  ; 13, 419
  ( 5629.12 -2604.77     0.00     2.35 S1)  ; 13, 420
  ( 5639.62 -2569.03     0.00     2.35 S1)  ; 13, 421
  ( 5638.77 -2545.48     0.00     2.35 S1)  ; 13, 422
  ( 5628.60 -2524.63     0.00     2.35 S1)  ; 13, 423
  ( 5616.23 -2508.58     0.00     2.35 S1)  ; 13, 424
  ( 5591.86 -2485.89     0.00     2.35 S1)  ; 13, 425
  ( 5550.59 -2452.01     0.00     2.35 S1)  ; 13, 426
  ( 5579.45 -2599.48     0.00     2.35 S1)  ; 13, 427
  ( 5604.53 -2707.01     0.00     2.35 S1)  ; 13, 428
  ( 5602.76 -2723.57     0.00     2.35 S1)  ; 13, 429
  ( 5595.96 -2730.89     0.00     2.35 S1)  ; 13, 430
  ( 5555.87 -2729.97     0.00     2.35 S1)  ; 13, 431
  ( 5534.60 -2728.38     0.00     2.35 S1)  ; 13, 432
  ( 5494.60 -2729.81     0.00     2.35 S1)  ; 13, 433
  ( 5384.42 -2745.56     0.00     2.35 S1)  ; 13, 434
  ( 5342.49 -2758.86     0.00     2.35 S1)  ; 13, 435
  ( 5312.16 -2767.02     0.00     2.35 S1)  ; 13, 436
  ( 5284.17 -2775.09     0.00     2.35 S1)  ; 13, 437
  ( 5208.95 -2780.16     0.00     2.35 S1)  ; 13, 438
  ( 5147.42 -2772.95     0.00     2.35 S1)  ; 13, 439
  ( 5123.81 -2771.44     0.00     2.35 S1)  ; 13, 440
  ( 5055.23 -2764.48     0.00     2.35 S1)  ; 13, 441
  ( 5024.55 -2763.22     0.00     2.35 S1)  ; 13, 442
  ( 4993.79 -2759.61     0.00     2.35 S1)  ; 13, 443
  ( 4920.67 -2757.53     0.00     2.35 S1)  ; 13, 444
  ( 4913.53 -2755.43     0.00     2.35 S1)  ; 13, 445
  ( 4694.08 -2844.63     0.00     2.35 S1)  ; 13, 446
  ( 4617.70 -2882.74     0.00     2.35 S1)  ; 13, 447
  ( 4466.85 -2947.09     0.00     2.35 S1)  ; 13, 448
  ( 4343.32 -2984.53     0.00     2.35 S1)  ; 13, 449
  ( 4299.11 -3000.26     0.00     2.35 S1)  ; 13, 450
  ( 4203.40 -3024.92     0.00     2.35 S1)  ; 13, 451
  ( 4142.88 -3045.96     0.00     2.35 S1)  ; 13, 452
  ( 4068.09 -3062.78     0.00     2.35 S1)  ; 13, 453
  ( 3920.43 -3084.60     0.00     2.35 S1)  ; 13, 454
  ( 3826.39 -3090.33     0.00     2.35 S1)  ; 13, 455
  ( 3676.21 -3107.52     0.00     2.35 S1)  ; 13, 456
  ( 3650.58 -3115.51     0.00     2.35 S1)  ; 13, 457
  ( 3247.79 -3152.41     0.00     2.35 S1)  ; 13, 458
  ( 3171.81 -3136.28     0.00     2.35 S1)  ; 13, 459
  ( 3049.19 -3133.63     0.00     2.35 S1)  ; 13, 460
  ( 2985.31 -3126.50     0.00     2.35 S1)  ; 13, 461
  ( 2925.98 -3114.48     0.00     2.35 S1)  ; 13, 462
  ( 2871.26 -3099.95     0.00     2.35 S1)  ; 13, 463
  ( 2835.63 -3091.81     0.00     2.35 S1)  ; 13, 464
  ( 2783.43 -3081.90     0.00     2.35 S1)  ; 13, 465
  ( 2695.77 -3068.55     0.00     2.35 S1)  ; 13, 466
  ( 2627.44 -3068.65     0.00     2.35 S1)  ; 13, 467
  ( 2575.93 -3077.57     0.00     2.35 S1)  ; 13, 468
  ( 2542.98 -3078.75     0.00     2.35 S1)  ; 13, 469
  ( 2507.43 -3072.97     0.00     2.35 S1)  ; 13, 470
  ( 2474.06 -3062.38     0.00     2.35 S1)  ; 13, 471
  ( 2450.28 -3056.16     0.00     2.35 S1)  ; 13, 472
  ( 2393.03 -3037.01     0.00     2.35 S1)  ; 13, 473
  ( 2354.71 -3019.52     0.00     2.35 S1)  ; 13, 474
  ( 2330.75 -3008.61     0.00     2.35 S1)  ; 13, 475
  ( 2304.36 -2995.41     0.00     2.35 S1)  ; 13, 476
  ( 2297.21 -2993.31     0.00     2.35 S1)  ; 13, 477
  ( 1816.55 -2830.25     0.00     2.35 S1)  ; 13, 478
  ( 1731.81 -2767.31     0.00     2.35 S1)  ; 13, 479
  ( 1690.88 -2742.84     0.00     2.35 S1)  ; 13, 480
  ( 1603.45 -2670.56     0.00     2.35 S1)  ; 13, 481
  ( 1516.62 -2614.75     0.00     2.35 S1)  ; 13, 482
  ( 1482.74 -2590.04     0.00     2.35 S1)  ; 13, 483
  ( 1404.90 -2522.13     0.00     2.35 S1)  ; 13, 484
  ( 1375.74 -2497.25     0.00     2.35 S1)  ; 13, 485
  ( 1341.27 -2456.06     0.00     2.35 S1)  ; 13, 486
  ( 1316.04 -2409.82     0.00     2.35 S1)  ; 13, 487
  ( 1273.49 -2340.63     0.00     2.35 S1)  ; 13, 488
  ( 1260.88 -2317.52     0.00     2.35 S1)  ; 13, 489
  ( 1255.58 -2301.21     0.00     2.35 S1)  ; 13, 490
  ( 1253.06 -2296.59     0.00     2.35 S1)  ; 13, 491
  ( 1125.62 -2257.54     0.00     2.35 S1)  ; 13, 492
  ( 1092.67 -2258.73     0.00     2.35 S1)  ; 13, 493
  ( 1055.28 -2267.15     0.00     2.35 S1)  ; 13, 494
  (  947.54 -2285.16     0.00     2.35 S1)  ; 13, 495
  (  907.37 -2281.89     0.00     2.35 S1)  ; 13, 496
  (  852.48 -2262.65     0.00     2.35 S1)  ; 13, 497
  (  742.11 -2207.69     0.00     2.35 S1)  ; 13, 498
  (  705.97 -2185.42     0.00     2.35 S1)  ; 13, 499
  (  652.68 -2144.91     0.00     2.35 S1)  ; 13, 500
  (  610.90 -2096.91     0.00     2.35 S1)  ; 13, 501
  (  586.09 -2062.44     0.00     2.35 S1)  ; 13, 502
  (  563.48 -2023.18     0.00     2.35 S1)  ; 13, 503
  (  533.03 -1963.00     0.00     2.35 S1)  ; 13, 504
  (  483.17 -1887.00     0.00     2.35 S1)  ; 13, 505
  (  443.49 -1831.85     0.00     2.35 S1)  ; 13, 506
  (  417.84 -1773.85     0.00     2.35 S1)  ; 13, 507
  (  394.46 -1713.41     0.00     2.35 S1)  ; 13, 508
  (  375.29 -1638.66     0.00     2.35 S1)  ; 13, 509
  (  352.49 -1594.70     0.00     2.35 S1)  ; 13, 510
  (  335.60 -1583.52     0.00     2.35 S1)  ; 13, 511
  (  235.96 -1333.67     0.00     2.35 S1)  ; 13, 512
  (  232.75 -1244.20     0.00     2.35 S1)  ; 13, 513
  (  236.86 -1227.56     0.00     2.35 S1)  ; 13, 514
  (  260.56 -1231.43     0.00     2.35 S1)  ; 13, 515
  (  284.60 -1244.70     0.00     2.35 S1)  ; 13, 516
  (  369.76 -1319.43     0.00     2.35 S1)  ; 13, 517
  (  384.47 -1335.40     0.00     2.35 S1)  ; 13, 518
  (  398.92 -1344.31     0.00     2.35 S1)  ; 13, 519
  (  408.17 -1339.26     0.00     2.35 S1)  ; 13, 520
  (  414.72 -1324.88     0.00     2.35 S1)  ; 13, 521
  (  413.29 -1284.86     0.00     2.35 S1)  ; 13, 522
  (  402.52 -1247.54     0.00     2.35 S1)  ; 13, 523
  (  374.77 -1196.67     0.00     2.35 S1)  ; 13, 524
  (  337.53 -1143.79     0.00     2.35 S1)  ; 13, 525
  (  290.87 -1091.26     0.00     2.35 S1)  ; 13, 526
  (  244.29 -1041.08     0.00     2.35 S1)  ; 13, 527
  (  204.61  -985.93     0.00     2.35 S1)  ; 13, 528
  (  179.38  -939.70     0.00     2.35 S1)  ; 13, 529
  (  145.23  -841.92     0.00     2.35 S1)  ; 13, 530
  (  138.92  -797.37     0.00     2.35 S1)  ; 13, 531
  (  141.02  -790.22     0.00     2.35 S1)  ; 13, 532
  (  250.12  -646.08     0.00     2.35 S1)  ; 13, 533
  (  345.74  -553.08     0.00     2.35 S1)  ; 13, 534
  (  462.21  -515.89     0.00     2.35 S1)  ; 13, 535
  (  597.43  -475.66     0.00     2.35 S1)  ; 13, 536
  (  643.98  -459.85     0.00     2.35 S1)  ; 13, 537
  (  770.22  -431.73     0.00     2.35 S1)  ; 13, 538
  (  868.71  -418.77     0.00     2.35 S1)  ; 13, 539
  (  925.27  -419.08     0.00     2.35 S1)  ; 13, 540
  (  960.99  -429.59     0.00     2.35 S1)  ; 13, 541
  (  992.09  -442.62     0.00     2.35 S1)  ; 13, 542
  ( 1028.49  -471.95     0.00     2.35 S1)  ; 13, 543
  ( 1061.20  -529.70     0.00     2.35 S1)  ; 13, 544
  ( 1103.24  -584.77     0.00     2.35 S1)  ; 13, 545
  ( 1137.62  -623.59     0.00     2.35 S1)  ; 13, 546
  ( 1169.99  -671.93     0.00     2.35 S1)  ; 13, 547
  ( 1192.95  -720.61     0.00     2.35 S1)  ; 13, 548
  ( 1201.02  -748.61     0.00     2.35 S1)  ; 13, 549
  ( 1223.49  -849.15     0.00     2.35 S1)  ; 13, 550
  ( 1227.11  -884.39     0.00     2.35 S1)  ; 13, 551
  ( 1232.24  -895.98     0.00     2.35 S1)  ; 13, 552
  ( 1241.65  -895.64     0.00     2.35 S1)  ; 13, 553
  ( 1253.09  -885.80     0.00     2.35 S1)  ; 13, 554
  ( 1277.87  -854.27     0.00     2.35 S1)  ; 13, 555
  ( 1307.78  -834.34     0.00     2.35 S1)  ; 13, 556
  ( 1338.46  -835.59     0.00     2.35 S1)  ; 13, 557
  ( 1369.55  -848.61     0.00     2.35 S1)  ; 13, 558
  ( 1420.24  -882.15     0.00     2.35 S1)  ; 13, 559
  ( 1498.34  -957.13     0.00     2.35 S1)  ; 13, 560
  ( 1529.86  -981.93     0.00     2.35 S1)  ; 13, 561
  ( 1599.71 -1024.20     0.00     2.35 S1)  ; 13, 562
  ( 1611.73 -1030.84     0.00     2.35 S1)  ; 13, 563
  ( 1808.02 -1083.91     0.00     2.35 S1)  ; 13, 564
  ( 2019.90 -1078.65     0.00     2.35 S1)  ; 13, 565
  ( 2139.49 -1062.56     0.00     2.35 S1)  ; 13, 566
  ( 2303.79 -1044.87     0.00     2.35 S1)  ; 13, 567
  ( 2428.00 -1026.26     0.00     2.35 S1)  ; 13, 568
  ( 2488.68 -1009.93     0.00     2.35 S1)  ; 13, 569
  ( 2514.30 -1001.93     0.00     2.35 S1)  ; 13, 570
  ( 2528.17  -994.37     0.00     2.35 S1)  ; 13, 571
  ( 2523.38  -992.18     0.00     2.35 S1)  ; 13, 572
  ( 2426.90  -995.65     0.00     2.35 S1)  ; 13, 573
  ( 2353.70  -991.22     0.00     2.35 S1)  ; 13, 574
  ( 2299.32  -986.10     0.00     2.35 S1)  ; 13, 575
  ( 2209.56  -979.90     0.00     2.35 S1)  ; 13, 576
  ( 2108.20  -978.82     0.00     2.35 S1)  ; 13, 577
  ( 2039.70  -974.22     0.00     2.35 S1)  ; 13, 578
  ( 1951.88  -956.17     0.00     2.35 S1)  ; 13, 579
  ( 1856.22  -917.17     0.00     2.35 S1)  ; 13, 580
  ( 1784.36  -884.40     0.00     2.35 S1)  ; 13, 581
  ( 1738.72  -860.12     0.00     2.35 S1)  ; 13, 582
  ( 1657.02  -815.91     0.00     2.35 S1)  ; 13, 583
  ( 1601.71  -784.90     0.00     2.35 S1)  ; 13, 584
  ( 1567.82  -760.18     0.00     2.35 S1)  ; 13, 585
  ( 1536.30  -735.39     0.00     2.35 S1)  ; 13, 586
  ( 1495.28  -708.58     0.00     2.35 S1)  ; 13, 587
  ( 1444.34  -667.98     0.00     2.35 S1)  ; 13, 588
  ( 1402.56  -619.98     0.00     2.35 S1)  ; 13, 589
  ( 1382.55  -587.70     0.00     2.35 S1)  ; 13, 590
  ( 1366.99  -548.19     0.00     2.35 S1)  ; 13, 591
  ( 1350.34  -478.08     0.00     2.35 S1)  ; 13, 592
  ( 1344.53  -447.64     0.00     2.35 S1)  ; 13, 593
  ( 1334.50  -365.50     0.00     2.35 S1)  ; 13, 594
  ( 1328.18  -320.94     0.00     2.35 S1)  ; 13, 595
  ( 1330.04  -306.73     0.00     2.35 S1)  ; 13, 596
  ( 1416.24  -116.22     0.00     2.35 S1)  ; 13, 597
  ( 1495.30   -21.45     0.00     2.35 S1)  ; 13, 598
  ( 1592.77    85.77     0.00     2.35 S1)  ; 13, 599
  ( 1631.50   122.53     0.00     2.35 S1)  ; 13, 600
  ( 1674.01   185.33     0.00     2.35 S1)  ; 13, 601
  ( 1704.58   252.44     0.00     2.35 S1)  ; 13, 602
  ( 1723.90   304.99     0.00     2.35 S1)  ; 13, 603
  ( 1733.30   371.33     0.00     2.35 S1)  ; 13, 604
  ( 1735.56   373.77     0.00     2.35 S1)  ; 13, 605
  ( 1821.44   510.06     0.00     2.35 S1)  ; 13, 606
  ( 1846.12   609.95     0.00     2.35 S1)  ; 13, 607
  ( 1858.64   655.19     0.00     2.35 S1)  ; 13, 608
  ( 1866.36   702.61     0.00     2.35 S1)  ; 13, 609
  ( 1866.84   754.48     0.00     2.35 S1)  ; 13, 610
  ( 1880.94   820.99     0.00     2.35 S1)  ; 13, 611
  ( 1895.90   863.96     0.00     2.35 S1)  ; 13, 612
  ( 1935.29   947.88     0.00     2.35 S1)  ; 13, 613
  ( 1977.04  1031.88     0.00     2.35 S1)  ; 13, 614
  ( 2048.36  1145.24     0.00     2.35 S1)  ; 13, 615
  ( 2074.82  1195.68     0.00     2.35 S1)  ; 13, 616
  ( 1954.12  1046.42     0.00     2.35 S1)  ; 13, 617
  ( 1894.22   942.90     0.00     2.35 S1)  ; 13, 618
  ( 1861.29   875.72     0.00     2.35 S1)  ; 13, 619
  ( 1814.92   789.19     0.00     2.35 S1)  ; 13, 620
  ( 1792.49   757.74     0.00     2.35 S1)  ; 13, 621
  ( 1777.04   728.90     0.00     2.35 S1)  ; 13, 622
  ( 1759.14   702.33     0.00     2.35 S1)  ; 13, 623
  ( 1691.17   626.81     0.00     2.35 S1)  ; 13, 624
  ( 1671.01   597.80     0.00     2.35 S1)  ; 13, 625
  ( 1646.22   566.26     0.00     2.35 S1)  ; 13, 626
  ( 1626.99   511.36     0.00     2.35 S1)  ; 13, 627
  ( 1603.13   453.93     0.00     2.35 S1)  ; 13, 628
  ( 1599.19   432.58     0.00     2.35 S1)  ; 13, 629 Closure point
)  ;  End of contour

("3N"
  (Color White)
  (Closed)
  (GUID "5C5952560A95487ABA236B2B18800B34")
  (MBFObjectType 5)
  (FillDensity 0)
  (Resolution 2.355648)
  ( -398.41   334.80     0.00     2.35 S1)  ; 14, 1
  ( -361.00   343.21     0.00     2.35 S1)  ; 14, 2
  (   63.14   407.97     0.00     2.35 S1)  ; 14, 3
  (  138.20   417.74     0.00     2.35 S1)  ; 14, 4
  (  318.63   445.44     0.00     2.35 S1)  ; 14, 5
  (  386.62   454.96     0.00     2.35 S1)  ; 14, 6
  (  534.11   481.48     0.00     2.35 S1)  ; 14, 7
  (  573.61   497.04     0.00     2.35 S1)  ; 14, 8
  (  577.98   506.63     0.00     2.35 S1)  ; 14, 9
  (  577.47   520.75     0.00     2.35 S1)  ; 14, 10
  (  574.69   532.44     0.00     2.35 S1)  ; 14, 11
  (  581.90   593.98     0.00     2.35 S1)  ; 14, 12
  (  588.59   735.65     0.00     2.35 S1)  ; 14, 13
  (  582.93   827.38     0.00     2.35 S1)  ; 14, 14
  (  576.79   867.23     0.00     2.35 S1)  ; 14, 15
  (  573.83   949.63     0.00     2.35 S1)  ; 14, 16
  (  567.76   987.13     0.00     2.35 S1)  ; 14, 17
  (  564.05  1024.71     0.00     2.35 S1)  ; 14, 18
  (  551.43  1113.82     0.00     2.35 S1)  ; 14, 19
  (  548.55  1193.86     0.00     2.35 S1)  ; 14, 20
  (  542.24  1238.42     0.00     2.35 S1)  ; 14, 21
  (  536.51  1266.50     0.00     2.35 S1)  ; 14, 22
  (  609.61  1755.92     0.00     2.35 S1)  ; 14, 23
  (  657.16  1875.48     0.00     2.35 S1)  ; 14, 24
  (  671.76  1927.87     0.00     2.35 S1)  ; 14, 25
  (  693.86  1968.73     0.00     2.35 S1)  ; 14, 26
  (  709.48  1992.87     0.00     2.35 S1)  ; 14, 27
  (  718.56  2002.62     0.00     2.35 S1)  ; 14, 28
  (  890.14  2637.01     0.00     2.35 S1)  ; 14, 29
  (  929.45  2723.28     0.00     2.35 S1)  ; 14, 30
  (  943.31  2730.85     0.00     2.35 S1)  ; 14, 31
  (  945.67  2730.93     0.00     2.35 S1)  ; 14, 32
  ( 1112.18  3376.95     0.00     2.35 S1)  ; 14, 33
  ( 1167.71  3470.87     0.00     2.35 S1)  ; 14, 34
  ( 1183.93  3478.52     0.00     2.35 S1)  ; 14, 35
  ( 1265.40  3800.86     0.00     2.35 S1)  ; 14, 36
  ( 1265.97  3850.38     0.00     2.35 S1)  ; 14, 37
  ( 1268.25  3852.81     0.00     2.35 S1)  ; 14, 38
  ( 1263.46  3855.00     0.00     2.35 S1)  ; 14, 39
  ( 1260.93  3859.62     0.00     2.35 S1)  ; 14, 40
  ( 1239.25  3872.98     0.00     2.35 S1)  ; 14, 41
  ( 1196.12  3892.66     0.00     2.35 S1)  ; 14, 42
  ( 1174.44  3906.01     0.00     2.35 S1)  ; 14, 43
  ( 1006.83  3980.13     0.00     2.35 S1)  ; 14, 44
  (  825.28  4049.03     0.00     2.35 S1)  ; 14, 45
  (  667.43  4114.07     0.00     2.35 S1)  ; 14, 46
  (  528.92  4165.66     0.00     2.35 S1)  ; 14, 47
  (  347.79  4222.79     0.00     2.35 S1)  ; 14, 48
  (  231.21  4256.37     0.00     2.35 S1)  ; 14, 49
  (  185.48  4280.59     0.00     2.35 S1)  ; 14, 50
  (  161.36  4296.23     0.00     2.35 S1)  ; 14, 51
  (   47.56  4217.87     0.00     2.35 S1)  ; 14, 52
  (   -1.25  4133.61     0.00     2.35 S1)  ; 14, 53
  (  -42.49  4035.48     0.00     2.35 S1)  ; 14, 54
  (  -72.38  3949.54     0.00     2.35 S1)  ; 14, 55
  (  -80.53  3913.90     0.00     2.35 S1)  ; 14, 56
  (  -92.87  3863.95     0.00     2.35 S1)  ; 14, 57
  ( -100.59  3816.53     0.00     2.35 S1)  ; 14, 58
  ( -101.68  3781.13     0.00     2.35 S1)  ; 14, 59
  ( -109.39  3733.72     0.00     2.35 S1)  ; 14, 60
  ( -115.53  3707.57     0.00     2.35 S1)  ; 14, 61
  ( -139.04  3640.72     0.00     2.35 S1)  ; 14, 62
  ( -151.89  3604.89     0.00     2.35 S1)  ; 14, 63
  ( -180.79  3556.72     0.00     2.35 S1)  ; 14, 64
  ( -200.95  3527.70     0.00     2.35 S1)  ; 14, 65
  ( -216.24  3494.16     0.00     2.35 S1)  ; 14, 66
  ( -233.11  3439.34     0.00     2.35 S1)  ; 14, 67
  ( -237.48  3429.75     0.00     2.35 S1)  ; 14, 68
  ( -340.49  2986.40     0.00     2.35 S1)  ; 14, 69
  ( -352.84  2936.45     0.00     2.35 S1)  ; 14, 70
  ( -366.68  2862.89     0.00     2.35 S1)  ; 14, 71
  ( -365.83  2839.34     0.00     2.35 S1)  ; 14, 72
  ( -367.35  2815.71     0.00     2.35 S1)  ; 14, 73
  ( -363.89  2785.20     0.00     2.35 S1)  ; 14, 74
  ( -360.86  2766.45     0.00     2.35 S1)  ; 14, 75
  ( -359.42  2726.43     0.00     2.35 S1)  ; 14, 76
  ( -372.01  2683.55     0.00     2.35 S1)  ; 14, 77
  ( -518.85  2278.68     0.00     2.35 S1)  ; 14, 78
  ( -522.96  2196.03     0.00     2.35 S1)  ; 14, 79
  ( -530.51  2143.89     0.00     2.35 S1)  ; 14, 80
  ( -549.48  2081.93     0.00     2.35 S1)  ; 14, 81
  ( -563.75  2020.13     0.00     2.35 S1)  ; 14, 82
  ( -572.23  1993.90     0.00     2.35 S1)  ; 14, 83
  ( -583.16  1969.93     0.00     2.35 S1)  ; 14, 84
  ( -593.74  1936.55     0.00     2.35 S1)  ; 14, 85
  ( -592.89  1913.01     0.00     2.35 S1)  ; 14, 86
  ( -590.19  1903.67     0.00     2.35 S1)  ; 14, 87
  ( -641.27  1261.84     0.00     2.35 S1)  ; 14, 88
  ( -648.23  1193.24     0.00     2.35 S1)  ; 14, 89
  ( -636.87  1139.43     0.00     2.35 S1)  ; 14, 90
  ( -628.87  1113.78     0.00     2.35 S1)  ; 14, 91
  ( -444.67   414.40     0.00     2.35 S1)  ; 14, 92
  ( -439.88   412.22     0.00     2.35 S1)  ; 14, 93 Closure point
)  ;  End of contour

("section outline"
  (Color Cyan)
  (Closed)
  (GUID "D1A25E7B0993462E9757E0749438FFD5")
  (MBFObjectType 5)
  (FillDensity 0)
  (Resolution 2.355648)
  ( 1599.22    61.45    40.00     2.35 S2)  ; 15, 1
  ( 1554.48     7.27    40.00     2.35 S2)  ; 15, 2
  ( 1488.55   -77.53    40.00     2.35 S2)  ; 15, 3
  ( 1455.58  -112.87    40.00     2.35 S2)  ; 15, 4
  ( 1401.43  -157.63    40.00     2.35 S2)  ; 15, 5
  ( 1335.49  -197.67    40.00     2.35 S2)  ; 15, 6
  ( 1203.63  -258.92    40.00     2.35 S2)  ; 15, 7
  ( 1154.18  -287.19    40.00     2.35 S2)  ; 15, 8
  ( 1107.08  -310.74    40.00     2.35 S2)  ; 15, 9
  ( 1083.54  -317.81    40.00     2.35 S2)  ; 15, 10
  ( 1024.67  -324.88    40.00     2.35 S2)  ; 15, 11
  (  961.09  -341.37    40.00     2.35 S2)  ; 15, 12
  (  897.52  -360.21    40.00     2.35 S2)  ; 15, 13
  (  866.91  -371.99    40.00     2.35 S2)  ; 15, 14
  (  822.17  -381.41    40.00     2.35 S2)  ; 15, 15
  (  793.91  -388.48    40.00     2.35 S2)  ; 15, 16
  (  711.48  -404.97    40.00     2.35 S2)  ; 15, 17
  (  647.92  -404.97    40.00     2.35 S2)  ; 15, 18
  (  563.15  -395.55    40.00     2.35 S2)  ; 15, 19
  (  516.05  -390.84    40.00     2.35 S2)  ; 15, 20
  (  450.12  -381.41    40.00     2.35 S2)  ; 15, 21
  (  424.22  -376.70    40.00     2.35 S2)  ; 15, 22
  (  403.02  -374.35    40.00     2.35 S2)  ; 15, 23
  (  353.57  -360.21    40.00     2.35 S2)  ; 15, 24
  (  320.61  -348.43    40.00     2.35 S2)  ; 15, 25
  (  240.55  -313.10    40.00     2.35 S2)  ; 15, 26
  (  191.10  -280.12    40.00     2.35 S2)  ; 15, 27
  (  153.42  -247.14    40.00     2.35 S2)  ; 15, 28
  (  127.52  -218.87    40.00     2.35 S2)  ; 15, 29
  (  108.68  -197.67    40.00     2.35 S2)  ; 15, 30
  (   45.11  -127.00    40.00     2.35 S2)  ; 15, 31
  (   16.85  -101.09    40.00     2.35 S2)  ; 15, 32
  (   -6.70   -68.11    40.00     2.35 S2)  ; 15, 33
  (  -30.25   -42.20    40.00     2.35 S2)  ; 15, 34
  (  -58.50   -11.58    40.00     2.35 S2)  ; 15, 35
  (  -89.11    23.76    40.00     2.35 S2)  ; 15, 36
  ( -122.08    75.58    40.00     2.35 S2)  ; 15, 37
  ( -200.91   194.54    40.00     2.35 S2)  ; 15, 38
  ( -233.87   229.87    40.00     2.35 S2)  ; 15, 39
  ( -264.49   284.05    40.00     2.35 S2)  ; 15, 40
  ( -309.23   380.64    40.00     2.35 S2)  ; 15, 41
  ( -339.84   437.17    40.00     2.35 S2)  ; 15, 42
  ( -377.51   564.38    40.00     2.35 S2)  ; 15, 43
  ( -386.93   609.13    40.00     2.35 S2)  ; 15, 44
  ( -412.83   684.51    40.00     2.35 S2)  ; 15, 45
  ( -426.96   731.63    40.00     2.35 S2)  ; 15, 46
  ( -438.74   774.03    40.00     2.35 S2)  ; 15, 47
  ( -443.45   783.45    40.00     2.35 S2)  ; 15, 48
  ( -486.99  1015.51    40.00     2.35 S2)  ; 15, 49
  ( -519.95  1121.51    40.00     2.35 S2)  ; 15, 50
  ( -529.38  1152.14    40.00     2.35 S2)  ; 15, 51
  ( -557.64  1321.74    40.00     2.35 S2)  ; 15, 52
  ( -567.05  1359.43    40.00     2.35 S2)  ; 15, 53
  ( -571.77  1397.13    40.00     2.35 S2)  ; 15, 54
  ( -576.47  1441.88    40.00     2.35 S2)  ; 15, 55
  ( -596.44  1622.09    40.00     2.35 S2)  ; 15, 56
  ( -601.16  1716.31    40.00     2.35 S2)  ; 15, 57
  ( -603.51  1749.29    40.00     2.35 S2)  ; 15, 58
  ( -608.21  1782.27    40.00     2.35 S2)  ; 15, 59
  ( -608.21  1808.18    40.00     2.35 S2)  ; 15, 60
  ( -601.16  1843.52    40.00     2.35 S2)  ; 15, 61
  ( -587.03  1878.85    40.00     2.35 S2)  ; 15, 62
  ( -577.60  1907.12    40.00     2.35 S2)  ; 15, 63
  ( -556.41  1966.01    40.00     2.35 S2)  ; 15, 64
  ( -542.28  2039.04    40.00     2.35 S2)  ; 15, 65
  ( -528.16  2102.64    40.00     2.35 S2)  ; 15, 66
  ( -511.67  2161.53    40.00     2.35 S2)  ; 15, 67
  ( -465.71  2403.04    40.00     2.35 S2)  ; 15, 68
  ( -413.90  2539.66    40.00     2.35 S2)  ; 15, 69
  ( -406.84  2577.35    40.00     2.35 S2)  ; 15, 70
  ( -409.20  2645.66    40.00     2.35 S2)  ; 15, 71
  ( -390.36  2695.13    40.00     2.35 S2)  ; 15, 72
  ( -364.45  2744.60    40.00     2.35 S2)  ; 15, 73
  ( -340.91  2815.27    40.00     2.35 S2)  ; 15, 74
  ( -333.84  2841.18    40.00     2.35 S2)  ; 15, 75
  ( -324.42  2864.74    40.00     2.35 S2)  ; 15, 76
  ( -317.36  2918.92    40.00     2.35 S2)  ; 15, 77
  ( -254.92  3044.96    40.00     2.35 S2)  ; 15, 78
  ( -247.86  3049.67    40.00     2.35 S2)  ; 15, 79
  ( -243.15  3092.08    40.00     2.35 S2)  ; 15, 80
  ( -243.15  3113.28    40.00     2.35 S2)  ; 15, 81
  ( -252.57  3139.19    40.00     2.35 S2)  ; 15, 82
  ( -264.34  3165.10    40.00     2.35 S2)  ; 15, 83
  ( -264.34  3174.52    40.00     2.35 S2)  ; 15, 84
  ( -261.99  3183.95    40.00     2.35 S2)  ; 15, 85
  ( -207.83  3254.62    40.00     2.35 S2)  ; 15, 86
  ( -198.41  3275.82    40.00     2.35 S2)  ; 15, 87
  ( -191.35  3287.60    40.00     2.35 S2)  ; 15, 88
  ( -181.93  3308.80    40.00     2.35 S2)  ; 15, 89
  ( -167.80  3330.00    40.00     2.35 S2)  ; 15, 90
  ( -151.32  3370.04    40.00     2.35 S2)  ; 15, 91
  ( -146.61  3398.31    40.00     2.35 S2)  ; 15, 92
  ( -146.61  3450.13    40.00     2.35 S2)  ; 15, 93
  ( -141.90  3480.76    40.00     2.35 S2)  ; 15, 94
  ( -141.90  3556.14    40.00     2.35 S2)  ; 15, 95
  ( -139.54  3567.92    40.00     2.35 S2)  ; 15, 96
  ( -137.19  3596.18    40.00     2.35 S2)  ; 15, 97
  ( -119.46  3741.05    40.00     2.35 S2)  ; 15, 98
  (  -60.60  3748.12    40.00     2.35 S2)  ; 15, 99
  (  -48.82  3766.96    40.00     2.35 S2)  ; 15, 100
  (  -41.76  3799.94    40.00     2.35 S2)  ; 15, 101
  (  -44.11  3811.72    40.00     2.35 S2)  ; 15, 102
  (  -53.53  3830.57    40.00     2.35 S2)  ; 15, 103
  (  -65.31  3858.83    40.00     2.35 S2)  ; 15, 104
  (  -72.37  3875.32    40.00     2.35 S2)  ; 15, 105
  (  -72.37  3884.75    40.00     2.35 S2)  ; 15, 106
  (  -74.72  3896.52    40.00     2.35 S2)  ; 15, 107
  (  -74.72  3915.37    40.00     2.35 S2)  ; 15, 108
  (  -62.95  3941.28    40.00     2.35 S2)  ; 15, 109
  (  -55.89  3960.13    40.00     2.35 S2)  ; 15, 110
  (  -25.28  4066.13    40.00     2.35 S2)  ; 15, 111
  (   -8.79  4115.60    40.00     2.35 S2)  ; 15, 112
  (   10.05  4202.76    40.00     2.35 S2)  ; 15, 113
  (   21.82  4245.16    40.00     2.35 S2)  ; 15, 114
  (   50.08  4320.54    40.00     2.35 S2)  ; 15, 115
  (  143.09  4505.50    40.00     2.35 S2)  ; 15, 116
  (  171.34  4620.92    40.00     2.35 S2)  ; 15, 117
  (  209.02  4630.35    40.00     2.35 S2)  ; 15, 118
  (  218.44  4637.41    40.00     2.35 S2)  ; 15, 119
  (  225.50  4644.48    40.00     2.35 S2)  ; 15, 120
  (  251.40  4658.61    40.00     2.35 S2)  ; 15, 121
  (  270.24  4672.75    40.00     2.35 S2)  ; 15, 122
  (  277.31  4682.17    40.00     2.35 S2)  ; 15, 123
  (  277.31  4696.31    40.00     2.35 S2)  ; 15, 124
  (  279.66  4705.73    40.00     2.35 S2)  ; 15, 125
  (  279.66  4745.77    40.00     2.35 S2)  ; 15, 126
  (  277.31  4762.26    40.00     2.35 S2)  ; 15, 127
  (  279.66  4788.18    40.00     2.35 S2)  ; 15, 128
  (  282.02  4797.60    40.00     2.35 S2)  ; 15, 129
  (  286.73  4818.80    40.00     2.35 S2)  ; 15, 130
  (  296.14  4840.00    40.00     2.35 S2)  ; 15, 131
  (  307.92  4856.49    40.00     2.35 S2)  ; 15, 132
  (  329.11  4901.25    40.00     2.35 S2)  ; 15, 133
  (  343.24  4922.45    40.00     2.35 S2)  ; 15, 134
  (  364.43  4969.56    40.00     2.35 S2)  ; 15, 135
  (  376.20  5011.96    40.00     2.35 S2)  ; 15, 136
  (  385.62  5030.81    40.00     2.35 S2)  ; 15, 137
  (  392.69  5037.87    40.00     2.35 S2)  ; 15, 138
  (  509.23  5239.29    40.00     2.35 S2)  ; 15, 139
  (  537.48  5286.40    40.00     2.35 S2)  ; 15, 140
  (  565.74  5328.80    40.00     2.35 S2)  ; 15, 141
  (  579.88  5354.71    40.00     2.35 S2)  ; 15, 142
  (  626.97  5420.67    40.00     2.35 S2)  ; 15, 143
  (  643.45  5441.87    40.00     2.35 S2)  ; 15, 144
  (  662.29  5463.07    40.00     2.35 S2)  ; 15, 145
  (  685.84  5488.99    40.00     2.35 S2)  ; 15, 146
  (  728.22  5536.10    40.00     2.35 S2)  ; 15, 147
  (  747.06  5552.59    40.00     2.35 S2)  ; 15, 148
  (  763.54  5569.08    40.00     2.35 S2)  ; 15, 149
  (  836.54  5635.04    40.00     2.35 S2)  ; 15, 150
  (  860.09  5663.30    40.00     2.35 S2)  ; 15, 151
  (  878.93  5689.22    40.00     2.35 S2)  ; 15, 152
  (  916.59  5748.11    40.00     2.35 S2)  ; 15, 153
  (  935.44  5766.95    40.00     2.35 S2)  ; 15, 154
  (  954.28  5781.09    40.00     2.35 S2)  ; 15, 155
  (  986.06  5831.73    40.00     2.35 S2)  ; 15, 156
  ( 1000.19  5869.42    40.00     2.35 S2)  ; 15, 157
  ( 1011.97  5890.62    40.00     2.35 S2)  ; 15, 158
  ( 1035.51  5947.15    40.00     2.35 S2)  ; 15, 159
  ( 1049.64  5987.20    40.00     2.35 S2)  ; 15, 160
  ( 1096.73  6072.00    40.00     2.35 S2)  ; 15, 161
  ( 1115.56  6102.63    40.00     2.35 S2)  ; 15, 162
  ( 1172.08  6194.50    40.00     2.35 S2)  ; 15, 163
  ( 1186.21  6222.76    40.00     2.35 S2)  ; 15, 164
  ( 1202.69  6253.39    40.00     2.35 S2)  ; 15, 165
  ( 1226.24  6298.14    40.00     2.35 S2)  ; 15, 166
  ( 1245.07  6331.12    40.00     2.35 S2)  ; 15, 167
  ( 1259.20  6352.32    40.00     2.35 S2)  ; 15, 168
  ( 1282.76  6408.86    40.00     2.35 S2)  ; 15, 169
  ( 1306.31  6451.26    40.00     2.35 S2)  ; 15, 170
  ( 1320.44  6467.75    40.00     2.35 S2)  ; 15, 171
  ( 1441.73  6605.58    40.00     2.35 S2)  ; 15, 172
  ( 1493.55  6683.32    40.00     2.35 S2)  ; 15, 173
  ( 1517.08  6713.94    40.00     2.35 S2)  ; 15, 174
  ( 1552.42  6765.77    40.00     2.35 S2)  ; 15, 175
  ( 1564.19  6786.97    40.00     2.35 S2)  ; 15, 176
  ( 1611.28  6857.64    40.00     2.35 S2)  ; 15, 177
  ( 1627.77  6874.13    40.00     2.35 S2)  ; 15, 178
  ( 1656.02  6909.46    40.00     2.35 S2)  ; 15, 179
  ( 1700.76  6947.15    40.00     2.35 S2)  ; 15, 180
  ( 1743.15  6970.71    40.00     2.35 S2)  ; 15, 181
  ( 1780.81  6984.84    40.00     2.35 S2)  ; 15, 182
  ( 1804.36  6989.55    40.00     2.35 S2)  ; 15, 183
  ( 1839.69  7001.33    40.00     2.35 S2)  ; 15, 184
  ( 1872.66  7024.89    40.00     2.35 S2)  ; 15, 185
  ( 1933.88  7086.14    40.00     2.35 S2)  ; 15, 186
  ( 1966.84  7114.40    40.00     2.35 S2)  ; 15, 187
  ( 2013.94  7137.96    40.00     2.35 S2)  ; 15, 188
  ( 2061.04  7154.45    40.00     2.35 S2)  ; 15, 189
  ( 2094.00  7163.87    40.00     2.35 S2)  ; 15, 190
  ( 2112.83  7166.23    40.00     2.35 S2)  ; 15, 191
  ( 2141.10  7175.65    40.00     2.35 S2)  ; 15, 192
  ( 2202.31  7189.78    40.00     2.35 S2)  ; 15, 193
  ( 2312.99  7213.34    40.00     2.35 S2)  ; 15, 194
  ( 2362.44  7215.70    40.00     2.35 S2)  ; 15, 195
  ( 2369.50  7213.34    40.00     2.35 S2)  ; 15, 196
  ( 2401.35  7198.07    40.00     2.35 S2)  ; 15, 197
  ( 2431.98  7207.49    40.00     2.35 S2)  ; 15, 198
  ( 2457.88  7212.20    40.00     2.35 S2)  ; 15, 199
  ( 2528.52  7219.27    40.00     2.35 S2)  ; 15, 200
  ( 2575.60  7223.98    40.00     2.35 S2)  ; 15, 201
  ( 2601.52  7214.56    40.00     2.35 S2)  ; 15, 202
  ( 2625.06  7205.13    40.00     2.35 S2)  ; 15, 203
  ( 2660.38  7202.78    40.00     2.35 S2)  ; 15, 204
  ( 2686.29  7207.49    40.00     2.35 S2)  ; 15, 205
  ( 2773.41  7240.47    40.00     2.35 S2)  ; 15, 206
  ( 2799.31  7249.89    40.00     2.35 S2)  ; 15, 207
  ( 2834.63  7261.67    40.00     2.35 S2)  ; 15, 208
  ( 2867.60  7264.03    40.00     2.35 S2)  ; 15, 209
  ( 2881.73  7261.67    40.00     2.35 S2)  ; 15, 210
  ( 2909.99  7259.31    40.00     2.35 S2)  ; 15, 211
  ( 2926.47  7259.31    40.00     2.35 S2)  ; 15, 212
  ( 2942.95  7256.96    40.00     2.35 S2)  ; 15, 213
  ( 2968.85  7254.60    40.00     2.35 S2)  ; 15, 214
  ( 2997.10  7249.89    40.00     2.35 S2)  ; 15, 215
  ( 3015.95  7247.54    40.00     2.35 S2)  ; 15, 216
  ( 3048.91  7240.47    40.00     2.35 S2)  ; 15, 217
  ( 3072.46  7240.47    40.00     2.35 S2)  ; 15, 218
  ( 3105.43  7235.76    40.00     2.35 S2)  ; 15, 219
  ( 3126.62  7235.76    40.00     2.35 S2)  ; 15, 220
  ( 3150.17  7233.40    40.00     2.35 S2)  ; 15, 221
  ( 3171.35  7233.40    40.00     2.35 S2)  ; 15, 222
  ( 3216.10  7228.69    40.00     2.35 S2)  ; 15, 223
  ( 3376.22  7228.69    40.00     2.35 S2)  ; 15, 224
  ( 3402.12  7226.34    40.00     2.35 S2)  ; 15, 225
  ( 3453.93  7221.62    40.00     2.35 S2)  ; 15, 226
  ( 3477.47  7216.91    40.00     2.35 S2)  ; 15, 227
  ( 3526.92  7193.36    40.00     2.35 S2)  ; 15, 228
  ( 3588.15  7158.02    40.00     2.35 S2)  ; 15, 229
  ( 3606.98  7143.89    40.00     2.35 S2)  ; 15, 230
  ( 3630.52  7127.40    40.00     2.35 S2)  ; 15, 231
  ( 3658.79  7106.20    40.00     2.35 S2)  ; 15, 232
  ( 3679.98  7087.35    40.00     2.35 S2)  ; 15, 233
  ( 3687.04  7075.57    40.00     2.35 S2)  ; 15, 234
  ( 3717.66  7021.39    40.00     2.35 S2)  ; 15, 235
  ( 3736.49  6995.48    40.00     2.35 S2)  ; 15, 236
  ( 3752.98  6978.99    40.00     2.35 S2)  ; 15, 237
  ( 3801.25  6867.09    40.00     2.35 S2)  ; 15, 238
  ( 3813.02  6768.15    40.00     2.35 S2)  ; 15, 239
  ( 3813.02  6697.48    40.00     2.35 S2)  ; 15, 240
  ( 3810.67  6685.70    40.00     2.35 S2)  ; 15, 241
  ( 3810.67  6746.95    40.00     2.35 S2)  ; 15, 242
  ( 3824.79  6786.99    40.00     2.35 S2)  ; 15, 243
  ( 3834.21  6801.13    40.00     2.35 S2)  ; 15, 244
  ( 3886.02  6855.31    40.00     2.35 S2)  ; 15, 245
  ( 3942.52  6907.13    40.00     2.35 S2)  ; 15, 246
  ( 3940.18  6909.49    40.00     2.35 S2)  ; 15, 247
  ( 3933.10  6911.84    40.00     2.35 S2)  ; 15, 248
  ( 3918.98  6940.11    40.00     2.35 S2)  ; 15, 249
  ( 3881.31  6999.00    40.00     2.35 S2)  ; 15, 250
  ( 3881.31  7013.14    40.00     2.35 S2)  ; 15, 251
  ( 3888.37  7029.63    40.00     2.35 S2)  ; 15, 252
  ( 3897.79  7039.05    40.00     2.35 S2)  ; 15, 253
  ( 3911.92  7055.54    40.00     2.35 S2)  ; 15, 254
  ( 3930.75  7079.09    40.00     2.35 S2)  ; 15, 255
  ( 3944.89  7095.58    40.00     2.35 S2)  ; 15, 256
  ( 4001.40  7149.76    40.00     2.35 S2)  ; 15, 257
  ( 4055.56  7192.16    40.00     2.35 S2)  ; 15, 258
  ( 4114.42  7222.79    40.00     2.35 S2)  ; 15, 259
  ( 4170.94  7241.63    40.00     2.35 S2)  ; 15, 260
  ( 4225.10  7246.34    40.00     2.35 S2)  ; 15, 261
  ( 4265.13  7246.34    40.00     2.35 S2)  ; 15, 262
  ( 4326.35  7241.63    40.00     2.35 S2)  ; 15, 263
  ( 4368.73  7241.63    40.00     2.35 S2)  ; 15, 264
  ( 4439.38  7236.92    40.00     2.35 S2)  ; 15, 265
  ( 4550.04  7241.63    40.00     2.35 S2)  ; 15, 266
  ( 4712.52  7272.26    40.00     2.35 S2)  ; 15, 267
  ( 4745.48  7274.61    40.00     2.35 S2)  ; 15, 268
  ( 4830.25  7284.04    40.00     2.35 S2)  ; 15, 269
  ( 4872.65  7281.68    40.00     2.35 S2)  ; 15, 270
  ( 4929.15  7274.61    40.00     2.35 S2)  ; 15, 271
  ( 4988.02  7262.83    40.00     2.35 S2)  ; 15, 272
  ( 5004.50  7255.77    40.00     2.35 S2)  ; 15, 273
  ( 5072.79  7232.21    40.00     2.35 S2)  ; 15, 274
  ( 5143.44  7232.21    40.00     2.35 S2)  ; 15, 275
  ( 5188.17  7241.63    40.00     2.35 S2)  ; 15, 276
  ( 5232.92  7248.70    40.00     2.35 S2)  ; 15, 277
  ( 5308.27  7255.77    40.00     2.35 S2)  ; 15, 278
  ( 5345.94  7255.77    40.00     2.35 S2)  ; 15, 279
  ( 5404.81  7243.99    40.00     2.35 S2)  ; 15, 280
  ( 5416.58  7239.28    40.00     2.35 S2)  ; 15, 281
  ( 5763.90  7056.72    40.00     2.35 S2)  ; 15, 282
  ( 5921.65  6946.00    40.00     2.35 S2)  ; 15, 283
  ( 5964.04  6905.95    40.00     2.35 S2)  ; 15, 284
  ( 6072.37  6821.15    40.00     2.35 S2)  ; 15, 285
  ( 6267.81  6668.03    40.00     2.35 S2)  ; 15, 286
  ( 6373.77  6552.61    40.00     2.35 S2)  ; 15, 287
  ( 6453.83  6481.94    40.00     2.35 S2)  ; 15, 288
  ( 6463.25  6470.16    40.00     2.35 S2)  ; 15, 289
  ( 6850.63  5738.75    40.00     2.35 S2)  ; 15, 290
  ( 6860.04  5734.04    40.00     2.35 S2)  ; 15, 291
  ( 6860.04  5729.33    40.00     2.35 S2)  ; 15, 292
  ( 7296.88  5016.70    40.00     2.35 S2)  ; 15, 293
  ( 7627.71  4278.18    40.00     2.35 S2)  ; 15, 294
  ( 7620.65  4275.83    40.00     2.35 S2)  ; 15, 295
  ( 7949.15  3534.93    40.00     2.35 S2)  ; 15, 296
  ( 7951.50  3534.93    40.00     2.35 S2)  ; 15, 297
  ( 8178.80  2751.63    40.00     2.35 S2)  ; 15, 298
  ( 8171.73  2744.56    40.00     2.35 S2)  ; 15, 299
  ( 8441.38  1994.31    40.00     2.35 S2)  ; 15, 300
  ( 8436.67  1987.24    40.00     2.35 S2)  ; 15, 301
  ( 8428.42  1284.12    40.00     2.35 S2)  ; 15, 302
  ( 8426.08  1277.05    40.00     2.35 S2)  ; 15, 303
  ( 8428.42  1277.05    40.00     2.35 S2)  ; 15, 304
  ( 8220.08   529.16    40.00     2.35 S2)  ; 15, 305
  ( 8208.30   524.45    40.00     2.35 S2)  ; 15, 306
  ( 7726.83  -202.24    40.00     2.35 S2)  ; 15, 307
  ( 7712.69  -199.88    40.00     2.35 S2)  ; 15, 308
  ( 7210.04  -497.91    40.00     2.35 S2)  ; 15, 309
  ( 7181.77  -483.78    40.00     2.35 S2)  ; 15, 310
  ( 7170.00  -486.13    40.00     2.35 S2)  ; 15, 311
  ( 7158.23  -493.20    40.00     2.35 S2)  ; 15, 312
  ( 6941.60  -467.29    40.00     2.35 S2)  ; 15, 313
  ( 6833.27  -436.66    40.00     2.35 S2)  ; 15, 314
  ( 6753.21  -408.40    40.00     2.35 S2)  ; 15, 315
  ( 6677.87  -368.35    40.00     2.35 S2)  ; 15, 316
  ( 6609.58  -330.66    40.00     2.35 S2)  ; 15, 317
  ( 6510.69  -295.32    40.00     2.35 S2)  ; 15, 318
  ( 6456.52  -267.06    40.00     2.35 S2)  ; 15, 319
  ( 6411.79  -255.28    40.00     2.35 S2)  ; 15, 320
  ( 6402.37  -255.28    40.00     2.35 S2)  ; 15, 321
  ( 6276.40  -350.72    40.00     2.35 S2)  ; 15, 322
  ( 6356.46  -381.35    40.00     2.35 S2)  ; 15, 323
  ( 6417.67  -428.46    40.00     2.35 S2)  ; 15, 324
  ( 6457.71  -447.31    40.00     2.35 S2)  ; 15, 325
  ( 6533.06  -470.86    40.00     2.35 S2)  ; 15, 326
  ( 6610.77  -492.06    40.00     2.35 S2)  ; 15, 327
  ( 6740.27  -522.69    40.00     2.35 S2)  ; 15, 328
  ( 6787.37  -536.82    40.00     2.35 S2)  ; 15, 329
  ( 6890.98  -588.65    40.00     2.35 S2)  ; 15, 330
  ( 6928.65  -612.20    40.00     2.35 S2)  ; 15, 331
  ( 6956.90  -631.05    40.00     2.35 S2)  ; 15, 332
  ( 6963.98  -645.18    40.00     2.35 S2)  ; 15, 333
  ( 6963.98  -668.74    40.00     2.35 S2)  ; 15, 334
  ( 6956.90  -697.01    40.00     2.35 S2)  ; 15, 335
  ( 6945.13  -729.98    40.00     2.35 S2)  ; 15, 336
  ( 6942.79  -777.10    40.00     2.35 S2)  ; 15, 337
  ( 6942.79  -803.01    40.00     2.35 S2)  ; 15, 338
  ( 6931.00  -838.34    40.00     2.35 S2)  ; 15, 339
  ( 6907.46  -873.68    40.00     2.35 S2)  ; 15, 340
  ( 6869.79  -920.79    40.00     2.35 S2)  ; 15, 341
  ( 6850.94  -946.70    40.00     2.35 S2)  ; 15, 342
  ( 6827.40  -972.62    40.00     2.35 S2)  ; 15, 343
  ( 6780.31 -1015.02    40.00     2.35 S2)  ; 15, 344
  ( 6756.75 -1050.35    40.00     2.35 S2)  ; 15, 345
  ( 6749.69 -1066.84    40.00     2.35 S2)  ; 15, 346
  ( 6749.69 -1071.55    40.00     2.35 S2)  ; 15, 347
  ( 6759.12 -1073.91    40.00     2.35 S2)  ; 15, 348
  ( 6775.60 -1073.91    40.00     2.35 S2)  ; 15, 349
  ( 6810.92 -1059.77    40.00     2.35 S2)  ; 15, 350
  ( 6841.52 -1045.64    40.00     2.35 S2)  ; 15, 351
  ( 6879.21 -1019.73    40.00     2.35 S2)  ; 15, 352
  ( 6914.52  -982.04    40.00     2.35 S2)  ; 15, 353
  ( 6938.08  -946.70    40.00     2.35 S2)  ; 15, 354
  ( 6985.17  -852.48    40.00     2.35 S2)  ; 15, 355
  ( 7025.19  -741.76    40.00     2.35 S2)  ; 15, 356
  ( 7032.25  -720.56    40.00     2.35 S2)  ; 15, 357
  ( 7048.75  -704.07    40.00     2.35 S2)  ; 15, 358
  ( 7065.23  -692.29    40.00     2.35 S2)  ; 15, 359
  ( 7091.13  -685.23    40.00     2.35 S2)  ; 15, 360
  ( 7133.52  -680.52    40.00     2.35 S2)  ; 15, 361
  ( 7164.13  -685.23    40.00     2.35 S2)  ; 15, 362
  ( 7194.73  -697.01    40.00     2.35 S2)  ; 15, 363
  ( 7246.54  -708.78    40.00     2.35 S2)  ; 15, 364
  ( 7312.48  -727.63    40.00     2.35 S2)  ; 15, 365
  ( 7357.21  -739.41    40.00     2.35 S2)  ; 15, 366
  ( 7411.38  -758.25    40.00     2.35 S2)  ; 15, 367
  ( 7449.04  -779.45    40.00     2.35 S2)  ; 15, 368
  ( 7557.37  -854.83    40.00     2.35 S2)  ; 15, 369
  ( 7585.63  -885.46    40.00     2.35 S2)  ; 15, 370
  ( 7618.58  -949.06    40.00     2.35 S2)  ; 15, 371
  ( 7631.52 -1218.74    40.00     2.35 S2)  ; 15, 372
  ( 7598.56 -1279.99    40.00     2.35 S2)  ; 15, 373
  ( 7575.00 -1305.90    40.00     2.35 S2)  ; 15, 374
  ( 7567.94 -1327.10    40.00     2.35 S2)  ; 15, 375
  ( 7565.58 -1357.73    40.00     2.35 S2)  ; 15, 376
  ( 7565.58 -1371.86    40.00     2.35 S2)  ; 15, 377
  ( 7560.88 -1402.48    40.00     2.35 S2)  ; 15, 378
  ( 7558.52 -1416.62    40.00     2.35 S2)  ; 15, 379
  ( 7546.75 -1463.73    40.00     2.35 S2)  ; 15, 380
  ( 7542.04 -1489.64    40.00     2.35 S2)  ; 15, 381
  ( 7537.33 -1508.49    40.00     2.35 S2)  ; 15, 382
  ( 7527.92 -1539.11    40.00     2.35 S2)  ; 15, 383
  ( 7499.65 -1633.34    40.00     2.35 S2)  ; 15, 384
  ( 7492.60 -1652.18    40.00     2.35 S2)  ; 15, 385
  ( 7459.63 -1713.43    40.00     2.35 S2)  ; 15, 386
  ( 7452.56 -1732.27    40.00     2.35 S2)  ; 15, 387
  ( 7272.44 -2030.31    40.00     2.35 S2)  ; 15, 388
  ( 7253.60 -2035.02    40.00     2.35 S2)  ; 15, 389
  ( 7225.33 -2060.93    40.00     2.35 S2)  ; 15, 390
  ( 7173.54 -2110.40    40.00     2.35 S2)  ; 15, 391
  ( 7159.40 -2138.67    40.00     2.35 S2)  ; 15, 392
  ( 7147.63 -2192.85    40.00     2.35 S2)  ; 15, 393
  ( 7147.63 -2225.83    40.00     2.35 S2)  ; 15, 394
  ( 7135.85 -2282.36    40.00     2.35 S2)  ; 15, 395
  ( 7109.96 -2329.48    40.00     2.35 S2)  ; 15, 396
  ( 7077.00 -2374.23    40.00     2.35 S2)  ; 15, 397
  ( 7036.96 -2421.35    40.00     2.35 S2)  ; 15, 398
  ( 7020.48 -2437.84    40.00     2.35 S2)  ; 15, 399
  ( 6994.58 -2463.75    40.00     2.35 S2)  ; 15, 400
  ( 6980.44 -2487.31    40.00     2.35 S2)  ; 15, 401
  ( 6790.92 -2688.73    40.00     2.35 S2)  ; 15, 402
  ( 6772.08 -2695.80    40.00     2.35 S2)  ; 15, 403
  ( 6739.12 -2717.00    40.00     2.35 S2)  ; 15, 404
  ( 6644.92 -2766.47    40.00     2.35 S2)  ; 15, 405
  ( 6593.12 -2790.02    40.00     2.35 S2)  ; 15, 406
  ( 6435.35 -2855.98    40.00     2.35 S2)  ; 15, 407
  ( 6390.62 -2874.83    40.00     2.35 S2)  ; 15, 408
  ( 6305.85 -2903.09    40.00     2.35 S2)  ; 15, 409
  ( 6228.13 -2938.43    40.00     2.35 S2)  ; 15, 410
  ( 6178.69 -2954.92    40.00     2.35 S2)  ; 15, 411
  ( 6105.69 -2985.54    40.00     2.35 S2)  ; 15, 412
  ( 6035.04 -3006.74    40.00     2.35 S2)  ; 15, 413
  ( 5933.79 -3025.59    40.00     2.35 S2)  ; 15, 414
  ( 5860.79 -3030.30    40.00     2.35 S2)  ; 15, 415
  ( 5823.13 -3037.36    40.00     2.35 S2)  ; 15, 416
  ( 5776.02 -3051.50    40.00     2.35 S2)  ; 15, 417
  ( 5480.56 -3071.54    40.00     2.35 S2)  ; 15, 418
  ( 5414.62 -3064.48    40.00     2.35 S2)  ; 15, 419
  ( 5358.10 -3066.83    40.00     2.35 S2)  ; 15, 420
  ( 5315.73 -3069.19    40.00     2.35 S2)  ; 15, 421
  ( 5292.17 -3066.83    40.00     2.35 S2)  ; 15, 422
  ( 5280.40 -3064.48    40.00     2.35 S2)  ; 15, 423
  ( 5270.98 -3057.41    40.00     2.35 S2)  ; 15, 424
  ( 5266.27 -3057.41    40.00     2.35 S2)  ; 15, 425
  ( 5252.15 -3073.90    40.00     2.35 S2)  ; 15, 426
  ( 5181.50 -3130.44    40.00     2.35 S2)  ; 15, 427
  ( 5106.15 -3168.13    40.00     2.35 S2)  ; 15, 428
  ( 5042.58 -3189.33    40.00     2.35 S2)  ; 15, 429
  ( 5007.25 -3198.75    40.00     2.35 S2)  ; 15, 430
  ( 4865.96 -3250.57    40.00     2.35 S2)  ; 15, 431
  ( 4800.04 -3269.42    40.00     2.35 S2)  ; 15, 432
  ( 4734.10 -3292.98    40.00     2.35 S2)  ; 15, 433
  ( 4694.08 -3302.40    40.00     2.35 S2)  ; 15, 434
  ( 4656.40 -3307.11    40.00     2.35 S2)  ; 15, 435
  ( 4597.52 -3316.53    40.00     2.35 S2)  ; 15, 436
  ( 4566.92 -3323.60    40.00     2.35 S2)  ; 15, 437
  ( 4522.17 -3335.38    40.00     2.35 S2)  ; 15, 438
  ( 4475.08 -3351.87    40.00     2.35 S2)  ; 15, 439
  ( 4451.54 -3363.64    40.00     2.35 S2)  ; 15, 440
  ( 4449.19 -3368.36    40.00     2.35 S2)  ; 15, 441
  ( 4163.08 -3402.48    40.00     2.35 S2)  ; 15, 442
  ( 4144.23 -3393.06    40.00     2.35 S2)  ; 15, 443
  ( 4111.26 -3390.70    40.00     2.35 S2)  ; 15, 444
  ( 4021.79 -3383.63    40.00     2.35 S2)  ; 15, 445
  ( 3962.92 -3371.85    40.00     2.35 S2)  ; 15, 446
  ( 3904.06 -3360.08    40.00     2.35 S2)  ; 15, 447
  ( 3828.70 -3329.45    40.00     2.35 S2)  ; 15, 448
  ( 3809.87 -3322.39    40.00     2.35 S2)  ; 15, 449
  ( 3786.31 -3312.96    40.00     2.35 S2)  ; 15, 450
  ( 3765.13 -3310.61    40.00     2.35 S2)  ; 15, 451
  ( 3748.64 -3315.32    40.00     2.35 S2)  ; 15, 452
  ( 3689.77 -3355.37    40.00     2.35 S2)  ; 15, 453
  ( 3656.81 -3364.79    40.00     2.35 S2)  ; 15, 454
  ( 3612.06 -3367.14    40.00     2.35 S2)  ; 15, 455
  ( 3557.91 -3371.85    40.00     2.35 S2)  ; 15, 456
  ( 3482.56 -3371.85    40.00     2.35 S2)  ; 15, 457
  ( 3451.95 -3374.21    40.00     2.35 S2)  ; 15, 458
  ( 3397.79 -3367.14    40.00     2.35 S2)  ; 15, 459
  ( 3343.63 -3353.01    40.00     2.35 S2)  ; 15, 460
  ( 3247.08 -3320.03    40.00     2.35 S2)  ; 15, 461
  ( 3216.47 -3315.32    40.00     2.35 S2)  ; 15, 462
  ( 3145.83 -3291.76    40.00     2.35 S2)  ; 15, 463
  ( 3138.77 -3287.05    40.00     2.35 S2)  ; 15, 464
  ( 2671.35 -3144.50    40.00     2.35 S2)  ; 15, 465
  ( 2537.14 -3087.97    40.00     2.35 S2)  ; 15, 466
  ( 2494.75 -3059.70    40.00     2.35 S2)  ; 15, 467
  ( 2468.85 -3033.79    40.00     2.35 S2)  ; 15, 468
  ( 2421.75 -2991.39    40.00     2.35 S2)  ; 15, 469
  ( 2407.63 -2981.96    40.00     2.35 S2)  ; 15, 470
  ( 2391.15 -2977.25    40.00     2.35 S2)  ; 15, 471
  ( 2355.83 -2977.25    40.00     2.35 S2)  ; 15, 472
  ( 2336.99 -2984.32    40.00     2.35 S2)  ; 15, 473
  ( 2306.38 -3003.17    40.00     2.35 S2)  ; 15, 474
  ( 2278.12 -3014.94    40.00     2.35 S2)  ; 15, 475
  ( 2247.50 -3024.37    40.00     2.35 S2)  ; 15, 476
  ( 2191.00 -3047.92    40.00     2.35 S2)  ; 15, 477
  ( 2146.25 -3059.70    40.00     2.35 S2)  ; 15, 478
  ( 2049.71 -3069.12    40.00     2.35 S2)  ; 15, 479
  ( 1922.56 -3076.19    40.00     2.35 S2)  ; 15, 480
  ( 1844.84 -3087.97    40.00     2.35 S2)  ; 15, 481
  ( 1793.05 -3099.75    40.00     2.35 S2)  ; 15, 482
  ( 1783.63 -3104.46    40.00     2.35 S2)  ; 15, 483
  ( 1441.06 -3039.64    40.00     2.35 S2)  ; 15, 484
  ( 1344.52 -2992.53    40.00     2.35 S2)  ; 15, 485
  ( 1306.83 -2966.62    40.00     2.35 S2)  ; 15, 486
  ( 1243.26 -2917.15    40.00     2.35 S2)  ; 15, 487
  ( 1158.48 -2867.68    40.00     2.35 S2)  ; 15, 488
  ( 1132.58 -2848.83    40.00     2.35 S2)  ; 15, 489
  ( 1106.69 -2834.70    40.00     2.35 S2)  ; 15, 490
  ( 1069.01 -2804.08    40.00     2.35 S2)  ; 15, 491
  ( 1057.23 -2787.59    40.00     2.35 S2)  ; 15, 492
  ( 1050.18 -2771.10    40.00     2.35 S2)  ; 15, 493
  ( 1047.81 -2740.47    40.00     2.35 S2)  ; 15, 494
  ( 1054.89 -2723.98    40.00     2.35 S2)  ; 15, 495
  ( 1064.31 -2700.43    40.00     2.35 S2)  ; 15, 496
  ( 1064.31 -2686.29    40.00     2.35 S2)  ; 15, 497
  ( 1059.59 -2679.23    40.00     2.35 S2)  ; 15, 498
  ( 1050.18 -2672.16    40.00     2.35 S2)  ; 15, 499
  ( 1017.21 -2662.74    40.00     2.35 S2)  ; 15, 500
  (  986.59 -2658.03    40.00     2.35 S2)  ; 15, 501
  (  923.02 -2641.54    40.00     2.35 S2)  ; 15, 502
  (  835.90 -2610.91    40.00     2.35 S2)  ; 15, 503
  (  769.96 -2577.93    40.00     2.35 S2)  ; 15, 504
  (  741.71 -2561.44    40.00     2.35 S2)  ; 15, 505
  (  725.22 -2544.95    40.00     2.35 S2)  ; 15, 506
  (  701.68 -2511.98    40.00     2.35 S2)  ; 15, 507
  (  685.19 -2471.93    40.00     2.35 S2)  ; 15, 508
  (  656.94 -2420.11    40.00     2.35 S2)  ; 15, 509
  (  633.39 -2396.55    40.00     2.35 S2)  ; 15, 510
  (  631.04 -2389.48    40.00     2.35 S2)  ; 15, 511
  (  512.16 -2216.38    40.00     2.35 S2)  ; 15, 512
  (  500.39 -2112.73    40.00     2.35 S2)  ; 15, 513
  (  500.39 -2075.04    40.00     2.35 S2)  ; 15, 514
  (  509.81 -1990.24    40.00     2.35 S2)  ; 15, 515
  (  509.81 -1957.26    40.00     2.35 S2)  ; 15, 516
  (  505.10 -1945.48    40.00     2.35 S2)  ; 15, 517
  (  458.00 -1900.72    40.00     2.35 S2)  ; 15, 518
  (  432.10 -1860.68    40.00     2.35 S2)  ; 15, 519
  (  408.55 -1820.63    40.00     2.35 S2)  ; 15, 520
  (  385.01 -1787.65    40.00     2.35 S2)  ; 15, 521
  (  368.52 -1761.74    40.00     2.35 S2)  ; 15, 522
  (  342.62 -1721.70    40.00     2.35 S2)  ; 15, 523
  (  326.14 -1681.65    40.00     2.35 S2)  ; 15, 524
  (  319.07 -1655.74    40.00     2.35 S2)  ; 15, 525
  (  316.72 -1653.38    40.00     2.35 S2)  ; 15, 526
  (  339.14 -1536.82    40.00     2.35 S2)  ; 15, 527
  (  348.56 -1501.48    40.00     2.35 S2)  ; 15, 528
  (  336.79 -1489.70    40.00     2.35 S2)  ; 15, 529
  (  329.73 -1480.28    40.00     2.35 S2)  ; 15, 530
  (  310.89 -1470.86    40.00     2.35 S2)  ; 15, 531
  (  294.41 -1456.72    40.00     2.35 S2)  ; 15, 532
  (  268.50 -1421.39    40.00     2.35 S2)  ; 15, 533
  (  259.08 -1395.48    40.00     2.35 S2)  ; 15, 534
  (  252.02 -1367.21    40.00     2.35 S2)  ; 15, 535
  (  249.67 -1334.23    40.00     2.35 S2)  ; 15, 536
  (  259.08 -1256.49    40.00     2.35 S2)  ; 15, 537
  (  270.86 -1190.54    40.00     2.35 S2)  ; 15, 538
  (  292.05 -1134.00    40.00     2.35 S2)  ; 15, 539
  (  306.18 -1115.16    40.00     2.35 S2)  ; 15, 540
  (  329.73 -1093.95    40.00     2.35 S2)  ; 15, 541
  (  365.05 -1072.75    40.00     2.35 S2)  ; 15, 542
  (  412.14 -1056.26    40.00     2.35 S2)  ; 15, 543
  (  449.82 -1039.78    40.00     2.35 S2)  ; 15, 544
  (  473.36 -1037.42    40.00     2.35 S2)  ; 15, 545
  (  494.56 -1039.78    40.00     2.35 S2)  ; 15, 546
  (  522.81 -1053.91    40.00     2.35 S2)  ; 15, 547
  (  532.22 -1060.98    40.00     2.35 S2)  ; 15, 548
  (  546.35 -1060.98    40.00     2.35 S2)  ; 15, 549
  (  558.13 -1046.84    40.00     2.35 S2)  ; 15, 550
  (  565.20 -1030.35    40.00     2.35 S2)  ; 15, 551
  (  567.55  -978.53    40.00     2.35 S2)  ; 15, 552
  (  567.55  -945.55    40.00     2.35 S2)  ; 15, 553
  (  574.61  -914.93    40.00     2.35 S2)  ; 15, 554
  (  584.04  -891.37    40.00     2.35 S2)  ; 15, 555
  (  595.81  -886.66    40.00     2.35 S2)  ; 15, 556
  (  598.17  -891.37    40.00     2.35 S2)  ; 15, 557
  (  740.64  -817.12    40.00     2.35 S2)  ; 15, 558
  (  827.76  -751.16    40.00     2.35 S2)  ; 15, 559
  (  877.21  -725.25    40.00     2.35 S2)  ; 15, 560
  (  964.34  -680.49    40.00     2.35 S2)  ; 15, 561
  ( 1037.33  -649.87    40.00     2.35 S2)  ; 15, 562
  ( 1107.96  -626.31    40.00     2.35 S2)  ; 15, 563
  ( 1178.61  -612.18    40.00     2.35 S2)  ; 15, 564
  ( 1265.73  -614.53    40.00     2.35 S2)  ; 15, 565
  ( 1303.42  -621.60    40.00     2.35 S2)  ; 15, 566
  ( 1411.72  -661.65    40.00     2.35 S2)  ; 15, 567
  ( 1463.54  -694.62    40.00     2.35 S2)  ; 15, 568
  ( 1527.11  -746.45    40.00     2.35 S2)  ; 15, 569
  ( 1557.72  -784.14    40.00     2.35 S2)  ; 15, 570
  ( 1576.56  -821.83    40.00     2.35 S2)  ; 15, 571
  ( 1588.33  -873.65    40.00     2.35 S2)  ; 15, 572
  ( 1597.76  -951.39    40.00     2.35 S2)  ; 15, 573
  ( 1597.76  -970.24    40.00     2.35 S2)  ; 15, 574
  ( 1590.69 -1014.99    40.00     2.35 S2)  ; 15, 575
  ( 1581.27 -1038.55    40.00     2.35 S2)  ; 15, 576
  ( 1574.20 -1088.02    40.00     2.35 S2)  ; 15, 577
  ( 1574.20 -1111.57    40.00     2.35 S2)  ; 15, 578
  ( 1578.92 -1130.42    40.00     2.35 S2)  ; 15, 579
  ( 1597.76 -1172.82    40.00     2.35 S2)  ; 15, 580
  ( 1604.81 -1184.60    40.00     2.35 S2)  ; 15, 581
  ( 1616.59 -1208.16    40.00     2.35 S2)  ; 15, 582
  ( 1626.01 -1219.93    40.00     2.35 S2)  ; 15, 583
  ( 1647.20 -1238.78    40.00     2.35 S2)  ; 15, 584
  ( 1654.27 -1248.20    40.00     2.35 S2)  ; 15, 585
  ( 1661.33 -1252.91    40.00     2.35 S2)  ; 15, 586
  ( 1663.69 -1252.91    40.00     2.35 S2)  ; 15, 587
  ( 1689.58 -1210.51    40.00     2.35 S2)  ; 15, 588
  ( 1696.66 -1179.89    40.00     2.35 S2)  ; 15, 589
  ( 1699.01 -1130.42    40.00     2.35 S2)  ; 15, 590
  ( 1694.30 -1069.17    40.00     2.35 S2)  ; 15, 591
  ( 1694.30 -1000.86    40.00     2.35 S2)  ; 15, 592
  ( 1703.71  -956.10    40.00     2.35 S2)  ; 15, 593
  ( 1727.27  -904.28    40.00     2.35 S2)  ; 15, 594
  ( 1748.45  -868.94    40.00     2.35 S2)  ; 15, 595
  ( 1769.65  -840.67    40.00     2.35 S2)  ; 15, 596
  ( 1797.91  -814.76    40.00     2.35 S2)  ; 15, 597
  ( 1833.22  -791.21    40.00     2.35 S2)  ; 15, 598
  ( 1859.13  -777.07    40.00     2.35 S2)  ; 15, 599
  ( 1868.55  -770.01    40.00     2.35 S2)  ; 15, 600
  ( 1885.03  -765.29    40.00     2.35 S2)  ; 15, 601
  ( 1894.44  -760.58    40.00     2.35 S2)  ; 15, 602
  ( 1913.29  -755.87    40.00     2.35 S2)  ; 15, 603
  ( 1934.47  -746.45    40.00     2.35 S2)  ; 15, 604
  ( 1936.83  -734.67    40.00     2.35 S2)  ; 15, 605
  ( 1934.47  -722.89    40.00     2.35 S2)  ; 15, 606
  ( 1899.16  -678.14    40.00     2.35 S2)  ; 15, 607
  ( 1861.48  -647.51    40.00     2.35 S2)  ; 15, 608
  ( 1816.74  -616.89    40.00     2.35 S2)  ; 15, 609
  ( 1790.84  -595.69    40.00     2.35 S2)  ; 15, 610
  ( 1772.01  -572.13    40.00     2.35 S2)  ; 15, 611
  ( 1757.88  -546.22    40.00     2.35 S2)  ; 15, 612
  ( 1750.81  -529.73    40.00     2.35 S2)  ; 15, 613
  ( 1699.01  -437.86    40.00     2.35 S2)  ; 15, 614
  ( 1687.23  -409.59    40.00     2.35 S2)  ; 15, 615
  ( 1682.53  -388.39    40.00     2.35 S2)  ; 15, 616
  ( 1682.53  -329.50    40.00     2.35 S2)  ; 15, 617
  ( 1675.45  -313.01    40.00     2.35 S2)  ; 15, 618
  ( 1686.06  -208.19    40.00     2.35 S2)  ; 15, 619
  ( 1704.91  -128.10    40.00     2.35 S2)  ; 15, 620
  ( 1719.04  -104.55    40.00     2.35 S2)  ; 15, 621
  ( 1754.35   -12.68    40.00     2.35 S2)  ; 15, 622
  ( 1784.96    55.64    40.00     2.35 S2)  ; 15, 623
  ( 1801.44   109.82    40.00     2.35 S2)  ; 15, 624
  ( 1839.13   204.04    40.00     2.35 S2)  ; 15, 625
  ( 1883.86   281.78    40.00     2.35 S2)  ; 15, 626
  ( 1909.77   333.60    40.00     2.35 S2)  ; 15, 627
  ( 1921.54   368.94    40.00     2.35 S2)  ; 15, 628
  ( 1930.95   397.21    40.00     2.35 S2)  ; 15, 629
  ( 1935.67   411.34    40.00     2.35 S2)  ; 15, 630
  ( 1974.53   591.59    40.00     2.35 S2)  ; 15, 631
  ( 1976.88   697.59    40.00     2.35 S2)  ; 15, 632
  ( 1988.66   768.26    40.00     2.35 S2)  ; 15, 633
  ( 2042.82   940.22    40.00     2.35 S2)  ; 15, 634
  ( 2071.06  1032.09    40.00     2.35 S2)  ; 15, 635
  ( 2078.14  1093.34    40.00     2.35 S2)  ; 15, 636
  ( 2087.56  1119.25    40.00     2.35 S2)  ; 15, 637
  ( 2106.39  1149.87    40.00     2.35 S2)  ; 15, 638
  ( 2113.46  1164.01    40.00     2.35 S2)  ; 15, 639
  ( 2115.81  1173.43    40.00     2.35 S2)  ; 15, 640
  ( 2118.17  1178.14    40.00     2.35 S2)  ; 15, 641
  ( 2106.39  1156.94    40.00     2.35 S2)  ; 15, 642
  ( 2036.91  1082.78    40.00     2.35 S2)  ; 15, 643
  ( 2027.48  1082.78    40.00     2.35 S2)  ; 15, 644
  ( 1999.22  1023.88    40.00     2.35 S2)  ; 15, 645
  ( 1940.36   870.77    40.00     2.35 S2)  ; 15, 646
  ( 1909.76   788.32    40.00     2.35 S2)  ; 15, 647
  ( 1890.92   745.92    40.00     2.35 S2)  ; 15, 648
  ( 1846.18   663.47    40.00     2.35 S2)  ; 15, 649
  ( 1822.63   611.65    40.00     2.35 S2)  ; 15, 650
  ( 1810.85   588.09    40.00     2.35 S2)  ; 15, 651
  ( 1777.89   510.35    40.00     2.35 S2)  ; 15, 652
  ( 1763.76   460.89    40.00     2.35 S2)  ; 15, 653
  ( 1754.33   416.13    40.00     2.35 S2)  ; 15, 654
  ( 1754.33   390.22    40.00     2.35 S2)  ; 15, 655 Closure point
)  ;  End of contour

("3N"
  (Color White)
  (Closed)
  (GUID "F7DB135079474600AD8EBB1EB75717C8")
  (MBFObjectType 5)
  (FillDensity 0)
  (Resolution 2.355648)
  ( -339.93   773.58    40.00     2.35 S2)  ; 16, 1
  ( -311.67   780.64    40.00     2.35 S2)  ; 16, 2
  ( -118.58   799.49    40.00     2.35 S2)  ; 16, 3
  (  -40.88   813.62    40.00     2.35 S2)  ; 16, 4
  (   39.18   830.11    40.00     2.35 S2)  ; 16, 5
  (  385.33   921.98    40.00     2.35 S2)  ; 16, 6
  (  425.36   933.76    40.00     2.35 S2)  ; 16, 7
  (  455.97   943.18    40.00     2.35 S2)  ; 16, 8
  (  472.45   952.61    40.00     2.35 S2)  ; 16, 9
  (  474.81   964.38    40.00     2.35 S2)  ; 16, 10
  (  479.52   992.65    40.00     2.35 S2)  ; 16, 11
  (  484.23  1016.21    40.00     2.35 S2)  ; 16, 12
  (  496.00  1115.15    40.00     2.35 S2)  ; 16, 13
  (  503.06  1162.26    40.00     2.35 S2)  ; 16, 14
  (  517.19  1242.35    40.00     2.35 S2)  ; 16, 15
  (  533.68  1331.87    40.00     2.35 S2)  ; 16, 16
  (  576.06  1529.74    40.00     2.35 S2)  ; 16, 17
  (  604.32  1628.68    40.00     2.35 S2)  ; 16, 18
  (  637.28  1722.90    40.00     2.35 S2)  ; 16, 19
  (  665.54  1814.77    40.00     2.35 S2)  ; 16, 20
  (  686.73  1909.00    40.00     2.35 S2)  ; 16, 21
  (  705.57  1953.76    40.00     2.35 S2)  ; 16, 22
  (  829.25  2357.71    40.00     2.35 S2)  ; 16, 23
  (  888.12  2487.27    40.00     2.35 S2)  ; 16, 24
  (  909.31  2539.10    40.00     2.35 S2)  ; 16, 25
  (  930.50  2588.57    40.00     2.35 S2)  ; 16, 26
  (  946.98  2621.54    40.00     2.35 S2)  ; 16, 27
  (  961.11  2659.24    40.00     2.35 S2)  ; 16, 28
  (  970.53  2675.72    40.00     2.35 S2)  ; 16, 29
  ( 1138.89  3103.27    40.00     2.35 S2)  ; 16, 30
  ( 1157.73  3202.21    40.00     2.35 S2)  ; 16, 31
  ( 1162.44  3249.32    40.00     2.35 S2)  ; 16, 32
  ( 1169.50  3275.23    40.00     2.35 S2)  ; 16, 33
  ( 1193.05  3327.06    40.00     2.35 S2)  ; 16, 34
  ( 1209.53  3355.32    40.00     2.35 S2)  ; 16, 35
  ( 1221.30  3385.95    40.00     2.35 S2)  ; 16, 36
  ( 1223.66  3397.72    40.00     2.35 S2)  ; 16, 37
  ( 1547.50  4063.19    40.00     2.35 S2)  ; 16, 38
  ( 1556.92  4084.39    40.00     2.35 S2)  ; 16, 39
  ( 1556.92  4082.03    40.00     2.35 S2)  ; 16, 40
  ( 1774.74  4648.55    40.00     2.35 S2)  ; 16, 41
  (  300.68  4919.45    40.00     2.35 S2)  ; 16, 42
  (  293.61  4924.16    40.00     2.35 S2)  ; 16, 43
  (  295.97  4919.45    40.00     2.35 S2)  ; 16, 44
  (  200.66  4786.32    40.00     2.35 S2)  ; 16, 45
  (  139.44  4696.81    40.00     2.35 S2)  ; 16, 46
  (  113.53  4670.90    40.00     2.35 S2)  ; 16, 47
  (   87.63  4642.63    40.00     2.35 S2)  ; 16, 48
  (   21.70  4546.05    40.00     2.35 S2)  ; 16, 49
  (  -13.62  4461.25    40.00     2.35 S2)  ; 16, 50
  (  -41.88  4357.60    40.00     2.35 S2)  ; 16, 51
  (  -56.01  4310.48    40.00     2.35 S2)  ; 16, 52
  (  -65.43  4268.08    40.00     2.35 S2)  ; 16, 53
  (  -65.43  4119.68    40.00     2.35 S2)  ; 16, 54
  (  -70.14  4096.12    40.00     2.35 S2)  ; 16, 55
  ( -144.25  3769.86    40.00     2.35 S2)  ; 16, 56
  ( -144.25  3673.28    40.00     2.35 S2)  ; 16, 57
  ( -151.31  3623.81    40.00     2.35 S2)  ; 16, 58
  ( -160.73  3597.90    40.00     2.35 S2)  ; 16, 59
  ( -179.57  3560.21    40.00     2.35 S2)  ; 16, 60
  ( -229.02  3491.90    40.00     2.35 S2)  ; 16, 61
  ( -252.57  3442.43    40.00     2.35 S2)  ; 16, 62
  ( -259.63  3421.23    40.00     2.35 S2)  ; 16, 63
  ( -264.34  3367.05    40.00     2.35 S2)  ; 16, 64
  ( -266.69  3350.56    40.00     2.35 S2)  ; 16, 65
  ( -350.27  3028.97    40.00     2.35 S2)  ; 16, 66
  ( -359.69  3021.91    40.00     2.35 S2)  ; 16, 67
  ( -378.52  2908.83    40.00     2.35 S2)  ; 16, 68
  ( -383.23  2847.59    40.00     2.35 S2)  ; 16, 69
  ( -390.30  2821.68    40.00     2.35 S2)  ; 16, 70
  ( -404.43  2760.43    40.00     2.35 S2)  ; 16, 71
  ( -423.26  2699.18    40.00     2.35 S2)  ; 16, 72
  ( -439.75  2654.43    40.00     2.35 S2)  ; 16, 73
  ( -458.59  2612.02    40.00     2.35 S2)  ; 16, 74
  ( -460.94  2600.25    40.00     2.35 S2)  ; 16, 75
  ( -582.14  2113.78    40.00     2.35 S2)  ; 16, 76
  ( -586.85  2047.82    40.00     2.35 S2)  ; 16, 77
  ( -586.85  2026.62    40.00     2.35 S2)  ; 16, 78
  ( -589.21  2007.77    40.00     2.35 S2)  ; 16, 79
  ( -589.21  1965.37    40.00     2.35 S2)  ; 16, 80
  ( -586.85  1953.59    40.00     2.35 S2)  ; 16, 81
  ( -582.14  1906.48    40.00     2.35 S2)  ; 16, 82
  ( -579.79  1894.70    40.00     2.35 S2)  ; 16, 83
  ( -577.43  1880.57    40.00     2.35 S2)  ; 16, 84
  ( -577.43  1878.21    40.00     2.35 S2)  ; 16, 85
  ( -552.65  1380.00    40.00     2.35 S2)  ; 16, 86
  ( -524.39  1323.46    40.00     2.35 S2)  ; 16, 87
  ( -519.68  1299.91    40.00     2.35 S2)  ; 16, 88
  ( -507.91  1262.22    40.00     2.35 S2)  ; 16, 89
  ( -505.56  1250.44    40.00     2.35 S2)  ; 16, 90
  ( -496.14  1224.53    40.00     2.35 S2)  ; 16, 91
  ( -493.78  1210.39    40.00     2.35 S2)  ; 16, 92
  ( -484.36  1179.77    40.00     2.35 S2)  ; 16, 93
  ( -474.94  1153.86    40.00     2.35 S2)  ; 16, 94
  ( -472.59  1142.08    40.00     2.35 S2)  ; 16, 95
  ( -456.11  1102.03    40.00     2.35 S2)  ; 16, 96 Closure point
)  ;  End of contour

("section outline"
  (Color Cyan)
  (Closed)
  (GUID "8A523771E9AB4ADFA42725348BD0A070")
  (MBFObjectType 5)
  (FillDensity 0)
  (Resolution 2.355648)
  ( 1593.24   740.35  1520.00     2.35 S9)  ; 17, 1
  ( 1586.18   745.07  1520.00     2.35 S9)  ; 17, 2
  ( 1579.11   674.40  1520.00     2.35 S9)  ; 17, 3
  ( 1564.98   641.42  1520.00     2.35 S9)  ; 17, 4
  ( 1534.37   596.66  1520.00     2.35 S9)  ; 17, 5
  ( 1477.86   537.77  1520.00     2.35 S9)  ; 17, 6
  ( 1435.47   500.08  1520.00     2.35 S9)  ; 17, 7
  ( 1418.99   485.94  1520.00     2.35 S9)  ; 17, 8
  ( 1381.32   455.32  1520.00     2.35 S9)  ; 17, 9
  ( 1348.35   434.12  1520.00     2.35 S9)  ; 17, 10
  ( 1298.90   394.07  1520.00     2.35 S9)  ; 17, 11
  ( 1265.93   372.87  1520.00     2.35 S9)  ; 17, 12
  ( 1197.65   323.41  1520.00     2.35 S9)  ; 17, 13
  ( 1167.04   302.20  1520.00     2.35 S9)  ; 17, 14
  ( 1063.43   224.47  1520.00     2.35 S9)  ; 17, 15
  ( 1011.62   184.42  1520.00     2.35 S9)  ; 17, 16
  (  985.72   160.87  1520.00     2.35 S9)  ; 17, 17
  (  931.56   111.40  1520.00     2.35 S9)  ; 17, 18
  (  884.47    61.93  1520.00     2.35 S9)  ; 17, 19
  (  851.50    33.66  1520.00     2.35 S9)  ; 17, 20
  (  811.47     7.75  1520.00     2.35 S9)  ; 17, 21
  (  752.60   -32.30  1520.00     2.35 S9)  ; 17, 22
  (  703.15   -60.57  1520.00     2.35 S9)  ; 17, 23
  (  625.45  -110.03  1520.00     2.35 S9)  ; 17, 24
  (  592.48  -128.88  1520.00     2.35 S9)  ; 17, 25
  (  561.87  -143.01  1520.00     2.35 S9)  ; 17, 26
  (  517.13  -159.50  1520.00     2.35 S9)  ; 17, 27
  (  467.68  -171.28  1520.00     2.35 S9)  ; 17, 28
  (  432.36  -171.28  1520.00     2.35 S9)  ; 17, 29
  (  368.78  -157.15  1520.00     2.35 S9)  ; 17, 30
  (  340.53  -154.79  1520.00     2.35 S9)  ; 17, 31
  (  307.56  -147.72  1520.00     2.35 S9)  ; 17, 32
  (  255.76  -131.23  1520.00     2.35 S9)  ; 17, 33
  (  185.11  -100.61  1520.00     2.35 S9)  ; 17, 34
  (  138.02   -74.70  1520.00     2.35 S9)  ; 17, 35
  (   93.28   -46.43  1520.00     2.35 S9)  ; 17, 36
  (   24.99     3.04  1520.00     2.35 S9)  ; 17, 37
  (  -10.33    31.30  1520.00     2.35 S9)  ; 17, 38
  (  -33.88    47.79  1520.00     2.35 S9)  ; 17, 39
  (  -71.55    71.35  1520.00     2.35 S9)  ; 17, 40
  ( -102.16    87.84  1520.00     2.35 S9)  ; 17, 41
  ( -130.42   106.69  1520.00     2.35 S9)  ; 17, 42
  ( -146.90   123.18  1520.00     2.35 S9)  ; 17, 43
  ( -177.51   149.09  1520.00     2.35 S9)  ; 17, 44
  ( -205.77   182.07  1520.00     2.35 S9)  ; 17, 45
  ( -231.67   215.05  1520.00     2.35 S9)  ; 17, 46
  ( -262.28   266.87  1520.00     2.35 S9)  ; 17, 47
  ( -281.12   297.49  1520.00     2.35 S9)  ; 17, 48
  ( -290.54   318.69  1520.00     2.35 S9)  ; 17, 49
  ( -288.19   318.69  1520.00     2.35 S9)  ; 17, 50
  ( -289.38   345.75  1520.00     2.35 S9)  ; 17, 51
  ( -277.61   381.08  1520.00     2.35 S9)  ; 17, 52
  ( -277.61   402.28  1520.00     2.35 S9)  ; 17, 53
  ( -287.03   442.33  1520.00     2.35 S9)  ; 17, 54
  ( -301.16   454.11  1520.00     2.35 S9)  ; 17, 55
  ( -310.57   456.46  1520.00     2.35 S9)  ; 17, 56
  ( -338.83   475.31  1520.00     2.35 S9)  ; 17, 57
  ( -352.96   482.38  1520.00     2.35 S9)  ; 17, 58
  ( -355.31   487.09  1520.00     2.35 S9)  ; 17, 59
  ( -362.38   494.15  1520.00     2.35 S9)  ; 17, 60
  ( -371.80   505.93  1520.00     2.35 S9)  ; 17, 61
  ( -378.86   510.64  1520.00     2.35 S9)  ; 17, 62
  ( -385.93   522.42  1520.00     2.35 S9)  ; 17, 63
  ( -409.47   562.47  1520.00     2.35 S9)  ; 17, 64
  ( -430.67   614.29  1520.00     2.35 S9)  ; 17, 65
  ( -470.70   692.03  1520.00     2.35 S9)  ; 17, 66
  ( -489.53   725.01  1520.00     2.35 S9)  ; 17, 67
  ( -508.37   762.70  1520.00     2.35 S9)  ; 17, 68
  ( -534.27   805.10  1520.00     2.35 S9)  ; 17, 69
  ( -564.89   861.64  1520.00     2.35 S9)  ; 17, 70
  ( -588.43   918.17  1520.00     2.35 S9)  ; 17, 71
  ( -597.85   962.93  1520.00     2.35 S9)  ; 17, 72
  ( -597.85  1019.46  1520.00     2.35 S9)  ; 17, 73
  ( -611.98  1043.02  1520.00     2.35 S9)  ; 17, 74
  ( -580.22  1150.24  1520.00     2.35 S9)  ; 17, 75
  ( -573.15  1246.82  1520.00     2.35 S9)  ; 17, 76
  ( -559.02  1308.07  1520.00     2.35 S9)  ; 17, 77
  ( -537.83  1392.87  1520.00     2.35 S9)  ; 17, 78
  ( -528.41  1407.01  1520.00     2.35 S9)  ; 17, 79
  ( -483.67  1421.14  1520.00     2.35 S9)  ; 17, 80
  ( -436.58  1428.21  1520.00     2.35 S9)  ; 17, 81
  ( -377.71  1442.34  1520.00     2.35 S9)  ; 17, 82
  ( -316.49  1456.48  1520.00     2.35 S9)  ; 17, 83
  ( -271.75  1475.32  1520.00     2.35 S9)  ; 17, 84
  ( -231.72  1498.88  1520.00     2.35 S9)  ; 17, 85
  ( -205.81  1522.43  1520.00     2.35 S9)  ; 17, 86
  ( -194.04  1545.99  1520.00     2.35 S9)  ; 17, 87
  ( -208.17  1590.75  1520.00     2.35 S9)  ; 17, 88
  ( -212.88  1621.37  1520.00     2.35 S9)  ; 17, 89
  ( -229.36  1659.06  1520.00     2.35 S9)  ; 17, 90
  ( -250.55  1673.19  1520.00     2.35 S9)  ; 17, 91
  ( -274.10  1677.91  1520.00     2.35 S9)  ; 17, 92
  ( -281.17  1677.91  1520.00     2.35 S9)  ; 17, 93
  ( -283.52  1677.91  1520.00     2.35 S9)  ; 17, 94
  ( -290.58  1623.73  1520.00     2.35 S9)  ; 17, 95
  ( -295.29  1590.75  1520.00     2.35 S9)  ; 17, 96
  ( -300.00  1581.32  1520.00     2.35 S9)  ; 17, 97
  ( -304.71  1578.97  1520.00     2.35 S9)  ; 17, 98
  ( -311.78  1578.97  1520.00     2.35 S9)  ; 17, 99
  ( -335.32  1590.75  1520.00     2.35 S9)  ; 17, 100
  ( -354.16  1602.53  1520.00     2.35 S9)  ; 17, 101
  ( -401.26  1656.71  1520.00     2.35 S9)  ; 17, 102
  ( -450.71  1694.40  1520.00     2.35 S9)  ; 17, 103
  ( -476.61  1708.53  1520.00     2.35 S9)  ; 17, 104
  ( -493.09  1713.24  1520.00     2.35 S9)  ; 17, 105
  ( -511.93  1713.24  1520.00     2.35 S9)  ; 17, 106
  ( -518.99  1710.89  1520.00     2.35 S9)  ; 17, 107
  ( -526.06  1710.89  1520.00     2.35 S9)  ; 17, 108
  ( -528.41  1706.17  1520.00     2.35 S9)  ; 17, 109
  ( -535.48  1647.28  1520.00     2.35 S9)  ; 17, 110
  ( -537.83  1614.30  1520.00     2.35 S9)  ; 17, 111
  ( -542.54  1595.46  1520.00     2.35 S9)  ; 17, 112
  ( -556.67  1571.90  1520.00     2.35 S9)  ; 17, 113
  ( -563.73  1564.83  1520.00     2.35 S9)  ; 17, 114
  ( -577.86  1555.41  1520.00     2.35 S9)  ; 17, 115
  ( -610.83  1545.99  1520.00     2.35 S9)  ; 17, 116
  ( -622.60  1545.99  1520.00     2.35 S9)  ; 17, 117
  ( -639.08  1557.77  1520.00     2.35 S9)  ; 17, 118
  ( -653.21  1574.26  1520.00     2.35 S9)  ; 17, 119
  ( -662.63  1588.39  1520.00     2.35 S9)  ; 17, 120
  ( -697.95  1668.48  1520.00     2.35 S9)  ; 17, 121
  ( -712.08  1694.40  1520.00     2.35 S9)  ; 17, 122
  ( -721.50  1708.53  1520.00     2.35 S9)  ; 17, 123
  ( -723.85  1729.73  1520.00     2.35 S9)  ; 17, 124
  ( -700.31  1762.71  1520.00     2.35 S9)  ; 17, 125
  ( -681.47  1781.55  1520.00     2.35 S9)  ; 17, 126
  ( -674.41  1800.40  1520.00     2.35 S9)  ; 17, 127
  ( -686.18  1805.11  1520.00     2.35 S9)  ; 17, 128
  ( -682.67  1893.50  1520.00     2.35 S9)  ; 17, 129
  ( -673.25  1926.47  1520.00     2.35 S9)  ; 17, 130
  ( -663.84  2023.06  1520.00     2.35 S9)  ; 17, 131
  ( -663.84  2098.44  1520.00     2.35 S9)  ; 17, 132
  ( -656.77  2143.19  1520.00     2.35 S9)  ; 17, 133
  ( -652.06  2169.11  1520.00     2.35 S9)  ; 17, 134
  ( -642.64  2199.73  1520.00     2.35 S9)  ; 17, 135
  ( -628.51  2249.20  1520.00     2.35 S9)  ; 17, 136
  ( -621.45  2277.47  1520.00     2.35 S9)  ; 17, 137
  ( -612.03  2338.71  1520.00     2.35 S9)  ; 17, 138
  ( -602.61  2388.18  1520.00     2.35 S9)  ; 17, 139
  ( -588.48  2449.43  1520.00     2.35 S9)  ; 17, 140
  ( -581.42  2491.83  1520.00     2.35 S9)  ; 17, 141
  ( -581.42  2510.68  1520.00     2.35 S9)  ; 17, 142
  ( -514.30  2674.38  1520.00     2.35 S9)  ; 17, 143
  ( -516.65  2733.27  1520.00     2.35 S9)  ; 17, 144
  ( -521.36  2747.40  1520.00     2.35 S9)  ; 17, 145
  ( -523.71  2778.02  1520.00     2.35 S9)  ; 17, 146
  ( -526.07  2794.51  1520.00     2.35 S9)  ; 17, 147
  ( -521.36  2822.78  1520.00     2.35 S9)  ; 17, 148
  ( -511.94  2869.90  1520.00     2.35 S9)  ; 17, 149
  ( -507.23  2902.87  1520.00     2.35 S9)  ; 17, 150
  ( -502.52  2961.77  1520.00     2.35 S9)  ; 17, 151
  ( -504.88  2985.32  1520.00     2.35 S9)  ; 17, 152
  ( -509.59  3015.95  1520.00     2.35 S9)  ; 17, 153
  ( -514.30  3046.57  1520.00     2.35 S9)  ; 17, 154
  ( -516.65  3107.82  1520.00     2.35 S9)  ; 17, 155
  ( -514.30  3152.57  1520.00     2.35 S9)  ; 17, 156
  ( -511.94  3169.06  1520.00     2.35 S9)  ; 17, 157
  ( -509.59  3246.80  1520.00     2.35 S9)  ; 17, 158
  ( -507.23  3289.20  1520.00     2.35 S9)  ; 17, 159
  ( -500.17  3310.40  1520.00     2.35 S9)  ; 17, 160
  ( -437.70  3525.90  1520.00     2.35 S9)  ; 17, 161
  ( -430.64  3605.99  1520.00     2.35 S9)  ; 17, 162
  ( -430.64  3643.68  1520.00     2.35 S9)  ; 17, 163
  ( -433.00  3657.82  1520.00     2.35 S9)  ; 17, 164
  ( -437.70  3700.22  1520.00     2.35 S9)  ; 17, 165
  ( -433.00  3763.82  1520.00     2.35 S9)  ; 17, 166
  ( -437.70  3799.16  1520.00     2.35 S9)  ; 17, 167
  ( -437.70  3832.13  1520.00     2.35 S9)  ; 17, 168
  ( -435.35  3860.40  1520.00     2.35 S9)  ; 17, 169
  ( -435.35  3898.09  1520.00     2.35 S9)  ; 17, 170
  ( -435.35  3931.07  1520.00     2.35 S9)  ; 17, 171
  ( -423.58  4008.81  1520.00     2.35 S9)  ; 17, 172
  ( -395.32  4112.46  1520.00     2.35 S9)  ; 17, 173
  ( -392.96  4117.17  1520.00     2.35 S9)  ; 17, 174
  ( -283.41  4429.28  1520.00     2.35 S9)  ; 17, 175
  ( -273.99  4478.75  1520.00     2.35 S9)  ; 17, 176
  ( -233.96  4556.49  1520.00     2.35 S9)  ; 17, 177
  ( -189.22  4636.58  1520.00     2.35 S9)  ; 17, 178
  ( -172.74  4664.85  1520.00     2.35 S9)  ; 17, 179
  ( -170.38  4669.56  1520.00     2.35 S9)  ; 17, 180
  ( -163.32  4664.85  1520.00     2.35 S9)  ; 17, 181
  ( -160.96  4662.49  1520.00     2.35 S9)  ; 17, 182
  ( -146.84  4662.49  1520.00     2.35 S9)  ; 17, 183
  ( -139.77  4664.85  1520.00     2.35 S9)  ; 17, 184
  ( -125.64  4664.85  1520.00     2.35 S9)  ; 17, 185
  ( -132.71  4674.27  1520.00     2.35 S9)  ; 17, 186
  ( -139.77  4704.89  1520.00     2.35 S9)  ; 17, 187
  ( -144.48  4744.94  1520.00     2.35 S9)  ; 17, 188
  ( -144.48  4770.85  1520.00     2.35 S9)  ; 17, 189
  ( -146.84  4782.63  1520.00     2.35 S9)  ; 17, 190
  ( -146.84  4810.90  1520.00     2.35 S9)  ; 17, 191
  ( -144.48  4813.25  1520.00     2.35 S9)  ; 17, 192
  ( -135.06  4825.03  1520.00     2.35 S9)  ; 17, 193
  ( -128.00  4832.10  1520.00     2.35 S9)  ; 17, 194
  ( -109.16  4853.30  1520.00     2.35 S9)  ; 17, 195
  (  -95.03  4862.72  1520.00     2.35 S9)  ; 17, 196
  (  -83.26  4881.57  1520.00     2.35 S9)  ; 17, 197
  (  -80.90  4881.57  1520.00     2.35 S9)  ; 17, 198
  (   54.49  5052.34  1520.00     2.35 S9)  ; 17, 199
  (  103.94  5125.37  1520.00     2.35 S9)  ; 17, 200
  (  169.87  5224.31  1520.00     2.35 S9)  ; 17, 201
  (  184.00  5243.15  1520.00     2.35 S9)  ; 17, 202
  (  188.71  5252.57  1520.00     2.35 S9)  ; 17, 203
  (  193.42  5254.93  1520.00     2.35 S9)  ; 17, 204
  (  195.78  5257.28  1520.00     2.35 S9)  ; 17, 205
  (  207.55  5254.93  1520.00     2.35 S9)  ; 17, 206
  (  226.39  5259.64  1520.00     2.35 S9)  ; 17, 207
  (  261.71  5259.64  1520.00     2.35 S9)  ; 17, 208
  (  292.32  5254.93  1520.00     2.35 S9)  ; 17, 209
  (  318.22  5254.93  1520.00     2.35 S9)  ; 17, 210
  (  339.41  5264.35  1520.00     2.35 S9)  ; 17, 211
  (  367.67  5294.98  1520.00     2.35 S9)  ; 17, 212
  (  372.38  5313.82  1520.00     2.35 S9)  ; 17, 213
  (  374.73  5320.89  1520.00     2.35 S9)  ; 17, 214
  (  374.73  5356.22  1520.00     2.35 S9)  ; 17, 215
  (  372.38  5370.36  1520.00     2.35 S9)  ; 17, 216
  (  372.38  5408.05  1520.00     2.35 S9)  ; 17, 217
  (  370.03  5417.47  1520.00     2.35 S9)  ; 17, 218
  (  370.03  5441.03  1520.00     2.35 S9)  ; 17, 219
  (  379.44  5462.23  1520.00     2.35 S9)  ; 17, 220
  (  395.93  5483.43  1520.00     2.35 S9)  ; 17, 221
  (  407.70  5509.34  1520.00     2.35 S9)  ; 17, 222
  (  433.60  5544.67  1520.00     2.35 S9)  ; 17, 223
  (  471.28  5598.85  1520.00     2.35 S9)  ; 17, 224
  (  490.12  5629.48  1520.00     2.35 S9)  ; 17, 225
  (  508.95  5657.75  1520.00     2.35 S9)  ; 17, 226
  (  513.66  5657.75  1520.00     2.35 S9)  ; 17, 227
  (  644.38  5878.01  1520.00     2.35 S9)  ; 17, 228
  (  670.28  5932.19  1520.00     2.35 S9)  ; 17, 229
  (  700.90  5984.02  1520.00     2.35 S9)  ; 17, 230
  (  755.05  6061.75  1520.00     2.35 S9)  ; 17, 231
  (  802.15  6132.42  1520.00     2.35 S9)  ; 17, 232
  (  868.08  6221.94  1520.00     2.35 S9)  ; 17, 233
  (  898.69  6259.63  1520.00     2.35 S9)  ; 17, 234
  (  929.30  6292.61  1520.00     2.35 S9)  ; 17, 235
  (  955.21  6316.16  1520.00     2.35 S9)  ; 17, 236
  (  974.04  6337.36  1520.00     2.35 S9)  ; 17, 237
  (  997.59  6353.85  1520.00     2.35 S9)  ; 17, 238
  ( 1025.85  6370.34  1520.00     2.35 S9)  ; 17, 239
  ( 1182.48  6508.16  1520.00     2.35 S9)  ; 17, 240
  ( 1288.45  6590.61  1520.00     2.35 S9)  ; 17, 241
  ( 1349.67  6635.37  1520.00     2.35 S9)  ; 17, 242
  ( 1380.28  6656.57  1520.00     2.35 S9)  ; 17, 243
  ( 1410.89  6677.77  1520.00     2.35 S9)  ; 17, 244
  ( 1502.73  6743.73  1520.00     2.35 S9)  ; 17, 245
  ( 1545.11  6772.00  1520.00     2.35 S9)  ; 17, 246
  ( 1596.92  6802.62  1520.00     2.35 S9)  ; 17, 247
  ( 1688.75  6849.73  1520.00     2.35 S9)  ; 17, 248
  ( 1752.33  6873.29  1520.00     2.35 S9)  ; 17, 249
  ( 1799.42  6887.42  1520.00     2.35 S9)  ; 17, 250
  ( 1874.77  6908.62  1520.00     2.35 S9)  ; 17, 251
  ( 1898.32  6913.34  1520.00     2.35 S9)  ; 17, 252
  ( 1940.71  6915.69  1520.00     2.35 S9)  ; 17, 253
  ( 1971.32  6913.34  1520.00     2.35 S9)  ; 17, 254
  ( 1983.09  6908.62  1520.00     2.35 S9)  ; 17, 255
  ( 1994.87  6906.27  1520.00     2.35 S9)  ; 17, 256
  ( 2018.41  6899.20  1520.00     2.35 S9)  ; 17, 257
  ( 2027.83  6894.49  1520.00     2.35 S9)  ; 17, 258
  ( 2063.15  6887.42  1520.00     2.35 S9)  ; 17, 259
  ( 2086.70  6885.07  1520.00     2.35 S9)  ; 17, 260
  ( 2112.60  6892.13  1520.00     2.35 S9)  ; 17, 261
  ( 2140.86  6906.27  1520.00     2.35 S9)  ; 17, 262
  ( 2154.99  6918.05  1520.00     2.35 S9)  ; 17, 263
  ( 2159.70  6922.76  1520.00     2.35 S9)  ; 17, 264
  ( 2178.53  6995.78  1520.00     2.35 S9)  ; 17, 265
  ( 2178.53  7012.27  1520.00     2.35 S9)  ; 17, 266
  ( 2187.95  7057.03  1520.00     2.35 S9)  ; 17, 267
  ( 2197.37  7087.65  1520.00     2.35 S9)  ; 17, 268
  ( 2257.44  7173.64  1520.00     2.35 S9)  ; 17, 269
  ( 2283.34  7223.11  1520.00     2.35 S9)  ; 17, 270
  ( 2306.89  7251.38  1520.00     2.35 S9)  ; 17, 271
  ( 2361.05  7324.40  1520.00     2.35 S9)  ; 17, 272
  ( 2379.89  7355.02  1520.00     2.35 S9)  ; 17, 273
  ( 2485.85  7496.36  1520.00     2.35 S9)  ; 17, 274
  ( 2509.40  7526.99  1520.00     2.35 S9)  ; 17, 275
  ( 2532.94  7559.97  1520.00     2.35 S9)  ; 17, 276
  ( 2544.72  7590.59  1520.00     2.35 S9)  ; 17, 277
  ( 2554.14  7656.55  1520.00     2.35 S9)  ; 17, 278
  ( 2563.56  7689.53  1520.00     2.35 S9)  ; 17, 279
  ( 2570.62  7771.97  1520.00     2.35 S9)  ; 17, 280
  ( 2570.62  7786.11  1520.00     2.35 S9)  ; 17, 281
  ( 2563.56  7800.24  1520.00     2.35 S9)  ; 17, 282
  ( 2551.78  7814.38  1520.00     2.35 S9)  ; 17, 283
  ( 2542.36  7821.44  1520.00     2.35 S9)  ; 17, 284
  ( 2532.94  7826.15  1520.00     2.35 S9)  ; 17, 285
  ( 2525.88  7830.87  1520.00     2.35 S9)  ; 17, 286
  ( 2521.17  7837.93  1520.00     2.35 S9)  ; 17, 287
  ( 2518.82  7852.07  1520.00     2.35 S9)  ; 17, 288
  ( 2519.97  7978.09  1520.00     2.35 S9)  ; 17, 289
  ( 2494.07  8039.33  1520.00     2.35 S9)  ; 17, 290
  ( 2503.49  8110.00  1520.00     2.35 S9)  ; 17, 291
  ( 2510.55  8154.76  1520.00     2.35 S9)  ; 17, 292
  ( 2515.26  8157.12  1520.00     2.35 S9)  ; 17, 293
  ( 2538.81  8152.40  1520.00     2.35 S9)  ; 17, 294
  ( 2590.61  8159.47  1520.00     2.35 S9)  ; 17, 295
  ( 2609.45  8159.47  1520.00     2.35 S9)  ; 17, 296
  ( 2621.23  8166.54  1520.00     2.35 S9)  ; 17, 297
  ( 2628.29  8178.32  1520.00     2.35 S9)  ; 17, 298
  ( 2642.42  8284.32  1520.00     2.35 S9)  ; 17, 299
  ( 2649.48  8333.79  1520.00     2.35 S9)  ; 17, 300
  ( 2654.19  8352.63  1520.00     2.35 S9)  ; 17, 301
  ( 2656.55  8418.59  1520.00     2.35 S9)  ; 17, 302
  ( 2665.97  8465.71  1520.00     2.35 S9)  ; 17, 303
  ( 2691.87  8517.53  1520.00     2.35 S9)  ; 17, 304
  ( 2703.64  8536.38  1520.00     2.35 S9)  ; 17, 305
  ( 2741.32  8564.64  1520.00     2.35 S9)  ; 17, 306
  ( 2881.40  8714.24  1520.00     2.35 S9)  ; 17, 307
  ( 2933.21  8775.49  1520.00     2.35 S9)  ; 17, 308
  ( 2963.82  8801.40  1520.00     2.35 S9)  ; 17, 309
  ( 3003.85  8815.54  1520.00     2.35 S9)  ; 17, 310
  ( 3025.04  8817.89  1520.00     2.35 S9)  ; 17, 311
  ( 3058.01  8827.31  1520.00     2.35 S9)  ; 17, 312
  ( 3102.75  8860.29  1520.00     2.35 S9)  ; 17, 313
  ( 3135.71  8895.63  1520.00     2.35 S9)  ; 17, 314
  ( 3152.20  8919.18  1520.00     2.35 S9)  ; 17, 315
  ( 3204.00  9015.77  1520.00     2.35 S9)  ; 17, 316
  ( 3286.41  9145.33  1520.00     2.35 S9)  ; 17, 317
  ( 3302.90  9180.66  1520.00     2.35 S9)  ; 17, 318
  ( 3338.22  9281.95  1520.00     2.35 S9)  ; 17, 319
  ( 3345.28  9303.15  1520.00     2.35 S9)  ; 17, 320
  ( 3359.41  9331.42  1520.00     2.35 S9)  ; 17, 321
  ( 3366.48  9347.91  1520.00     2.35 S9)  ; 17, 322
  ( 3366.48  9364.40  1520.00     2.35 S9)  ; 17, 323
  ( 3371.19  9362.04  1520.00     2.35 S9)  ; 17, 324
  ( 3506.59  9426.84  1520.00     2.35 S9)  ; 17, 325
  ( 3567.81  9426.84  1520.00     2.35 S9)  ; 17, 326
  ( 3694.97  9330.26  1520.00     2.35 S9)  ; 17, 327
  ( 3739.71  9271.37  1520.00     2.35 S9)  ; 17, 328
  ( 3767.97  9219.54  1520.00     2.35 S9)  ; 17, 329
  ( 3800.93  9137.09  1520.00     2.35 S9)  ; 17, 330
  ( 3833.90  9082.92  1520.00     2.35 S9)  ; 17, 331
  ( 3869.22  9035.80  1520.00     2.35 S9)  ; 17, 332
  ( 3880.99  9019.31  1520.00     2.35 S9)  ; 17, 333
  ( 3890.41  9000.47  1520.00     2.35 S9)  ; 17, 334
  ( 3902.19  8983.98  1520.00     2.35 S9)  ; 17, 335
  ( 3913.96  8946.29  1520.00     2.35 S9)  ; 17, 336
  ( 3913.96  8906.24  1520.00     2.35 S9)  ; 17, 337
  ( 3916.31  8880.33  1520.00     2.35 S9)  ; 17, 338
  ( 3916.31  8783.75  1520.00     2.35 S9)  ; 17, 339
  ( 3918.67  8755.48  1520.00     2.35 S9)  ; 17, 340
  ( 3921.02  8736.63  1520.00     2.35 S9)  ; 17, 341
  ( 3930.44  8675.39  1520.00     2.35 S9)  ; 17, 342
  ( 3930.44  8630.63  1520.00     2.35 S9)  ; 17, 343
  ( 4007.02  8476.36  1520.00     2.35 S9)  ; 17, 344
  ( 4014.09  8466.94  1520.00     2.35 S9)  ; 17, 345
  ( 4014.09  8431.61  1520.00     2.35 S9)  ; 17, 346
  ( 4011.73  8410.41  1520.00     2.35 S9)  ; 17, 347
  ( 4011.73  8271.42  1520.00     2.35 S9)  ; 17, 348
  ( 4023.51  8229.02  1520.00     2.35 S9)  ; 17, 349
  ( 4025.86  8214.89  1520.00     2.35 S9)  ; 17, 350
  ( 4032.93  8193.69  1520.00     2.35 S9)  ; 17, 351
  ( 4037.64  8163.06  1520.00     2.35 S9)  ; 17, 352
  ( 4039.99  8130.08  1520.00     2.35 S9)  ; 17, 353
  ( 4037.64  8115.95  1520.00     2.35 S9)  ; 17, 354
  ( 4016.44  8052.35  1520.00     2.35 S9)  ; 17, 355
  ( 4014.09  8040.57  1520.00     2.35 S9)  ; 17, 356
  ( 4007.02  8014.66  1520.00     2.35 S9)  ; 17, 357
  ( 4002.31  7991.10  1520.00     2.35 S9)  ; 17, 358
  ( 3992.90  7958.12  1520.00     2.35 S9)  ; 17, 359
  ( 3990.54  7936.92  1520.00     2.35 S9)  ; 17, 360
  ( 3988.19  7920.43  1520.00     2.35 S9)  ; 17, 361
  ( 3988.19  7899.23  1520.00     2.35 S9)  ; 17, 362
  ( 3982.31  7629.54  1520.00     2.35 S9)  ; 17, 363
  ( 3998.79  7573.00  1520.00     2.35 S9)  ; 17, 364
  ( 3998.79  7485.84  1520.00     2.35 S9)  ; 17, 365
  ( 3996.44  7457.58  1520.00     2.35 S9)  ; 17, 366
  ( 3996.44  7285.61  1520.00     2.35 S9)  ; 17, 367
  ( 3991.73  7240.86  1520.00     2.35 S9)  ; 17, 368
  ( 3984.66  7170.19  1520.00     2.35 S9)  ; 17, 369
  ( 3984.66  7151.34  1520.00     2.35 S9)  ; 17, 370
  ( 3959.97  7051.24  1520.00     2.35 S9)  ; 17, 371
  ( 3950.55  7044.18  1520.00     2.35 S9)  ; 17, 372
  ( 3917.59  6978.22  1520.00     2.35 S9)  ; 17, 373
  ( 3912.88  6947.60  1520.00     2.35 S9)  ; 17, 374
  ( 3912.88  6933.46  1520.00     2.35 S9)  ; 17, 375
  ( 3917.59  6921.68  1520.00     2.35 S9)  ; 17, 376
  ( 3922.29  6900.48  1520.00     2.35 S9)  ; 17, 377
  ( 3934.07  6827.46  1520.00     2.35 S9)  ; 17, 378
  ( 3967.03  6735.59  1520.00     2.35 S9)  ; 17, 379
  ( 3978.81  6712.03  1520.00     2.35 S9)  ; 17, 380
  ( 3985.87  6702.61  1520.00     2.35 S9)  ; 17, 381
  ( 4011.77  6690.83  1520.00     2.35 S9)  ; 17, 382
  ( 4021.19  6690.83  1520.00     2.35 S9)  ; 17, 383
  ( 4035.32  6695.54  1520.00     2.35 S9)  ; 17, 384
  ( 4049.45  6704.96  1520.00     2.35 S9)  ; 17, 385
  ( 4056.51  6719.10  1520.00     2.35 S9)  ; 17, 386
  ( 4058.87  6747.37  1520.00     2.35 S9)  ; 17, 387
  ( 4058.87  6780.34  1520.00     2.35 S9)  ; 17, 388
  ( 4065.93  6825.10  1520.00     2.35 S9)  ; 17, 389
  ( 4073.00  6846.30  1520.00     2.35 S9)  ; 17, 390
  ( 4077.71  6876.93  1520.00     2.35 S9)  ; 17, 391
  ( 4080.06  6909.90  1520.00     2.35 S9)  ; 17, 392
  ( 4077.71  6926.39  1520.00     2.35 S9)  ; 17, 393
  ( 4075.35  6968.80  1520.00     2.35 S9)  ; 17, 394
  ( 4077.71  6994.71  1520.00     2.35 S9)  ; 17, 395
  ( 4065.93  7018.26  1520.00     2.35 S9)  ; 17, 396
  ( 4063.58  7027.69  1520.00     2.35 S9)  ; 17, 397
  ( 4049.45  7074.80  1520.00     2.35 S9)  ; 17, 398
  ( 4047.10  7088.93  1520.00     2.35 S9)  ; 17, 399
  ( 4044.74  7098.36  1520.00     2.35 S9)  ; 17, 400
  ( 4044.74  7128.98  1520.00     2.35 S9)  ; 17, 401
  ( 4042.39  7138.40  1520.00     2.35 S9)  ; 17, 402
  ( 4037.68  7190.23  1520.00     2.35 S9)  ; 17, 403
  ( 4037.68  7206.72  1520.00     2.35 S9)  ; 17, 404
  ( 4042.39  7244.41  1520.00     2.35 S9)  ; 17, 405
  ( 4042.39  7260.90  1520.00     2.35 S9)  ; 17, 406
  ( 4044.74  7277.39  1520.00     2.35 S9)  ; 17, 407
  ( 4042.39  7336.28  1520.00     2.35 S9)  ; 17, 408
  ( 4044.74  7355.12  1520.00     2.35 S9)  ; 17, 409
  ( 4047.10  7399.88  1520.00     2.35 S9)  ; 17, 410
  ( 4049.45  7418.72  1520.00     2.35 S9)  ; 17, 411
  ( 4049.45  7451.70  1520.00     2.35 S9)  ; 17, 412
  ( 4047.10  7468.19  1520.00     2.35 S9)  ; 17, 413
  ( 4047.10  7491.75  1520.00     2.35 S9)  ; 17, 414
  ( 4044.74  7512.95  1520.00     2.35 S9)  ; 17, 415
  ( 4044.74  7677.85  1520.00     2.35 S9)  ; 17, 416
  ( 4051.80  7734.38  1520.00     2.35 S9)  ; 17, 417
  ( 4054.16  7746.16  1520.00     2.35 S9)  ; 17, 418
  ( 4061.22  7783.85  1520.00     2.35 S9)  ; 17, 419
  ( 4073.00  7812.12  1520.00     2.35 S9)  ; 17, 420
  ( 4096.54  7854.52  1520.00     2.35 S9)  ; 17, 421
  ( 4105.96  7878.08  1520.00     2.35 S9)  ; 17, 422
  ( 4108.32  7892.21  1520.00     2.35 S9)  ; 17, 423
  ( 4105.96  7892.21  1520.00     2.35 S9)  ; 17, 424
  ( 4093.04  7978.24  1520.00     2.35 S9)  ; 17, 425
  ( 4102.46  8011.22  1520.00     2.35 S9)  ; 17, 426
  ( 4116.59  8023.00  1520.00     2.35 S9)  ; 17, 427
  ( 4121.30  8030.06  1520.00     2.35 S9)  ; 17, 428
  ( 4123.66  8032.42  1520.00     2.35 S9)  ; 17, 429
  ( 4123.66  8044.20  1520.00     2.35 S9)  ; 17, 430
  ( 4121.30  8048.91  1520.00     2.35 S9)  ; 17, 431
  ( 4121.30  8079.53  1520.00     2.35 S9)  ; 17, 432
  ( 4123.66  8096.02  1520.00     2.35 S9)  ; 17, 433
  ( 4121.30  8107.80  1520.00     2.35 S9)  ; 17, 434
  ( 4100.11  8147.85  1520.00     2.35 S9)  ; 17, 435
  ( 4100.11  8199.67  1520.00     2.35 S9)  ; 17, 436
  ( 4102.46  8216.16  1520.00     2.35 S9)  ; 17, 437
  ( 4107.17  8270.34  1520.00     2.35 S9)  ; 17, 438
  ( 4109.53  8286.83  1520.00     2.35 S9)  ; 17, 439
  ( 4118.95  8333.94  1520.00     2.35 S9)  ; 17, 440
  ( 4130.72  8421.10  1520.00     2.35 S9)  ; 17, 441
  ( 4130.72  8463.50  1520.00     2.35 S9)  ; 17, 442
  ( 4133.07  8479.99  1520.00     2.35 S9)  ; 17, 443
  ( 4137.78  8505.91  1520.00     2.35 S9)  ; 17, 444
  ( 4147.20  8538.88  1520.00     2.35 S9)  ; 17, 445
  ( 4149.56  8562.44  1520.00     2.35 S9)  ; 17, 446
  ( 4163.69  8616.62  1520.00     2.35 S9)  ; 17, 447
  ( 4166.04  8633.11  1520.00     2.35 S9)  ; 17, 448
  ( 4170.75  8663.73  1520.00     2.35 S9)  ; 17, 449
  ( 4173.10  8668.45  1520.00     2.35 S9)  ; 17, 450
  ( 4155.43  8931.11  1520.00     2.35 S9)  ; 17, 451
  ( 4146.02  9022.98  1520.00     2.35 S9)  ; 17, 452
  ( 4143.66  9044.18  1520.00     2.35 S9)  ; 17, 453
  ( 4134.24  9063.03  1520.00     2.35 S9)  ; 17, 454
  ( 4127.18  9077.16  1520.00     2.35 S9)  ; 17, 455
  ( 4129.53  9086.59  1520.00     2.35 S9)  ; 17, 456
  ( 4141.31  9093.65  1520.00     2.35 S9)  ; 17, 457
  ( 4164.85  9096.01  1520.00     2.35 S9)  ; 17, 458
  ( 4193.11  9086.59  1520.00     2.35 S9)  ; 17, 459
  ( 4228.43  9086.59  1520.00     2.35 S9)  ; 17, 460
  ( 4242.56  9103.08  1520.00     2.35 S9)  ; 17, 461
  ( 4251.98  9121.92  1520.00     2.35 S9)  ; 17, 462
  ( 4249.62  9138.41  1520.00     2.35 S9)  ; 17, 463
  ( 4228.43  9185.52  1520.00     2.35 S9)  ; 17, 464
  ( 4214.30  9211.44  1520.00     2.35 S9)  ; 17, 465
  ( 4209.59  9232.64  1520.00     2.35 S9)  ; 17, 466
  ( 4207.24  9298.59  1520.00     2.35 S9)  ; 17, 467
  ( 4211.95  9345.71  1520.00     2.35 S9)  ; 17, 468
  ( 4214.30  9355.13  1520.00     2.35 S9)  ; 17, 469
  ( 4235.50  9371.62  1520.00     2.35 S9)  ; 17, 470
  ( 4249.62  9381.04  1520.00     2.35 S9)  ; 17, 471
  ( 4287.30  9395.18  1520.00     2.35 S9)  ; 17, 472
  ( 4367.36  9418.73  1520.00     2.35 S9)  ; 17, 473
  ( 4379.13  9421.09  1520.00     2.35 S9)  ; 17, 474
  ( 4434.53  9422.24  1520.00     2.35 S9)  ; 17, 475
  ( 4453.37  9434.01  1520.00     2.35 S9)  ; 17, 476
  ( 4469.85  9436.37  1520.00     2.35 S9)  ; 17, 477
  ( 4486.34  9459.93  1520.00     2.35 S9)  ; 17, 478
  ( 4495.75  9485.84  1520.00     2.35 S9)  ; 17, 479
  ( 4524.01  9542.38  1520.00     2.35 S9)  ; 17, 480
  ( 4566.40  9610.69  1520.00     2.35 S9)  ; 17, 481
  ( 4599.36  9641.31  1520.00     2.35 S9)  ; 17, 482
  ( 4632.33  9664.87  1520.00     2.35 S9)  ; 17, 483
  ( 4670.00  9686.07  1520.00     2.35 S9)  ; 17, 484
  ( 4740.65  9721.40  1520.00     2.35 S9)  ; 17, 485
  ( 4820.71  9756.74  1520.00     2.35 S9)  ; 17, 486
  ( 4846.61  9770.87  1520.00     2.35 S9)  ; 17, 487
  ( 4950.22  9813.27  1520.00     2.35 S9)  ; 17, 488
  ( 4971.41  9813.27  1520.00     2.35 S9)  ; 17, 489
  ( 4992.60  9803.85  1520.00     2.35 S9)  ; 17, 490
  ( 5011.44  9796.79  1520.00     2.35 S9)  ; 17, 491
  ( 5046.76  9777.94  1520.00     2.35 S9)  ; 17, 492
  ( 5072.66  9763.81  1520.00     2.35 S9)  ; 17, 493
  ( 5152.72  9704.91  1520.00     2.35 S9)  ; 17, 494
  ( 5192.75  9676.65  1520.00     2.35 S9)  ; 17, 495
  ( 5235.14  9643.67  1520.00     2.35 S9)  ; 17, 496
  ( 5251.62  9634.25  1520.00     2.35 S9)  ; 17, 497
  ( 5265.75  9622.47  1520.00     2.35 S9)  ; 17, 498
  ( 5282.23  9605.98  1520.00     2.35 S9)  ; 17, 499
  ( 5296.36  9594.20  1520.00     2.35 S9)  ; 17, 500
  ( 5315.20  9582.42  1520.00     2.35 S9)  ; 17, 501
  ( 5329.33  9570.64  1520.00     2.35 S9)  ; 17, 502
  ( 5345.81  9551.80  1520.00     2.35 S9)  ; 17, 503
  ( 5362.29  9535.31  1520.00     2.35 S9)  ; 17, 504
  ( 5390.55  9509.40  1520.00     2.35 S9)  ; 17, 505
  ( 5418.81  9485.84  1520.00     2.35 S9)  ; 17, 506
  ( 5444.71  9464.64  1520.00     2.35 S9)  ; 17, 507
  ( 5454.13  9457.57  1520.00     2.35 S9)  ; 17, 508
  ( 5465.90  9441.08  1520.00     2.35 S9)  ; 17, 509
  ( 5475.32  9436.37  1520.00     2.35 S9)  ; 17, 510
  ( 5491.80  9412.81  1520.00     2.35 S9)  ; 17, 511
  ( 5510.64  9384.55  1520.00     2.35 S9)  ; 17, 512
  ( 5520.06  9358.63  1520.00     2.35 S9)  ; 17, 513
  ( 5522.42  9335.08  1520.00     2.35 S9)  ; 17, 514
  ( 5522.42  9313.88  1520.00     2.35 S9)  ; 17, 515
  ( 5520.06  9297.39  1520.00     2.35 S9)  ; 17, 516
  ( 5524.77  9287.96  1520.00     2.35 S9)  ; 17, 517
  ( 5527.13  9278.54  1520.00     2.35 S9)  ; 17, 518
  ( 5534.19  9269.12  1520.00     2.35 S9)  ; 17, 519
  ( 5545.96  9245.56  1520.00     2.35 S9)  ; 17, 520
  ( 5555.38  9238.50  1520.00     2.35 S9)  ; 17, 521
  ( 5562.45  9231.43  1520.00     2.35 S9)  ; 17, 522
  ( 5571.87  9224.36  1520.00     2.35 S9)  ; 17, 523
  ( 5585.99  9207.87  1520.00     2.35 S9)  ; 17, 524
  ( 5593.06  9191.38  1520.00     2.35 S9)  ; 17, 525
  ( 5593.06  9172.54  1520.00     2.35 S9)  ; 17, 526
  ( 5595.41  9160.76  1520.00     2.35 S9)  ; 17, 527
  ( 5597.77  9156.05  1520.00     2.35 S9)  ; 17, 528
  ( 5604.83  9139.56  1520.00     2.35 S9)  ; 17, 529
  ( 5609.54  9116.00  1520.00     2.35 S9)  ; 17, 530
  ( 5614.25  9073.60  1520.00     2.35 S9)  ; 17, 531
  ( 5630.73  9031.20  1520.00     2.35 S9)  ; 17, 532
  ( 5635.44  9012.35  1520.00     2.35 S9)  ; 17, 533
  ( 5642.51  9000.58  1520.00     2.35 S9)  ; 17, 534
  ( 5673.12  8974.66  1520.00     2.35 S9)  ; 17, 535
  ( 5675.47  8969.95  1520.00     2.35 S9)  ; 17, 536
  ( 5747.31  8978.20  1520.00     2.35 S9)  ; 17, 537
  ( 5761.44  8973.49  1520.00     2.35 S9)  ; 17, 538
  ( 5825.02  8912.25  1520.00     2.35 S9)  ; 17, 539
  ( 5843.86  8893.40  1520.00     2.35 S9)  ; 17, 540
  ( 5869.76  8869.84  1520.00     2.35 S9)  ; 17, 541
  ( 5872.11  8860.42  1520.00     2.35 S9)  ; 17, 542
  ( 5872.11  8827.44  1520.00     2.35 S9)  ; 17, 543
  ( 5867.41  8813.31  1520.00     2.35 S9)  ; 17, 544
  ( 5862.70  8796.82  1520.00     2.35 S9)  ; 17, 545
  ( 5853.28  8773.26  1520.00     2.35 S9)  ; 17, 546
  ( 5836.79  8744.99  1520.00     2.35 S9)  ; 17, 547
  ( 5808.54  8695.53  1520.00     2.35 S9)  ; 17, 548
  ( 5780.28  8620.14  1520.00     2.35 S9)  ; 17, 549
  ( 5766.15  8570.68  1520.00     2.35 S9)  ; 17, 550
  ( 5759.09  8530.63  1520.00     2.35 S9)  ; 17, 551
  ( 5747.31  8488.23  1520.00     2.35 S9)  ; 17, 552
  ( 5714.35  8375.16  1520.00     2.35 S9)  ; 17, 553
  ( 5700.22  8335.11  1520.00     2.35 S9)  ; 17, 554
  ( 5688.45  8288.00  1520.00     2.35 S9)  ; 17, 555
  ( 5683.74  8271.51  1520.00     2.35 S9)  ; 17, 556
  ( 5667.25  8240.89  1520.00     2.35 S9)  ; 17, 557
  ( 5662.54  8236.17  1520.00     2.35 S9)  ; 17, 558
  ( 5609.61  8053.60  1520.00     2.35 S9)  ; 17, 559
  ( 5576.65  8008.84  1520.00     2.35 S9)  ; 17, 560
  ( 5560.16  7997.06  1520.00     2.35 S9)  ; 17, 561
  ( 5527.20  7982.93  1520.00     2.35 S9)  ; 17, 562
  ( 5513.07  7971.15  1520.00     2.35 S9)  ; 17, 563
  ( 5494.23  7938.17  1520.00     2.35 S9)  ; 17, 564
  ( 5489.52  7921.68  1520.00     2.35 S9)  ; 17, 565
  ( 5484.81  7872.21  1520.00     2.35 S9)  ; 17, 566
  ( 5480.10  7843.94  1520.00     2.35 S9)  ; 17, 567
  ( 5480.10  7770.92  1520.00     2.35 S9)  ; 17, 568
  ( 5468.33  7726.16  1520.00     2.35 S9)  ; 17, 569
  ( 5451.85  7695.54  1520.00     2.35 S9)  ; 17, 570
  ( 5425.95  7613.09  1520.00     2.35 S9)  ; 17, 571
  ( 5425.95  7565.98  1520.00     2.35 S9)  ; 17, 572
  ( 5428.30  7554.20  1520.00     2.35 S9)  ; 17, 573
  ( 5433.01  7542.42  1520.00     2.35 S9)  ; 17, 574
  ( 5449.49  7530.64  1520.00     2.35 S9)  ; 17, 575
  ( 5669.66  7209.11  1520.00     2.35 S9)  ; 17, 576
  ( 5719.11  7143.15  1520.00     2.35 S9)  ; 17, 577
  ( 5761.50  7093.69  1520.00     2.35 S9)  ; 17, 578
  ( 5796.82  7046.57  1520.00     2.35 S9)  ; 17, 579
  ( 5836.85  7013.59  1520.00     2.35 S9)  ; 17, 580
  ( 5874.52  6978.26  1520.00     2.35 S9)  ; 17, 581
  ( 5928.68  6933.50  1520.00     2.35 S9)  ; 17, 582
  ( 5971.07  6905.23  1520.00     2.35 S9)  ; 17, 583
  ( 5975.78  6895.81  1520.00     2.35 S9)  ; 17, 584
  ( 6017.00  6788.68  1520.00     2.35 S9)  ; 17, 585
  ( 6064.10  6722.72  1520.00     2.35 S9)  ; 17, 586
  ( 6073.52  6718.01  1520.00     2.35 S9)  ; 17, 587
  ( 6106.48  6718.01  1520.00     2.35 S9)  ; 17, 588
  ( 6115.90  6720.36  1520.00     2.35 S9)  ; 17, 589
  ( 6130.03  6727.43  1520.00     2.35 S9)  ; 17, 590
  ( 6174.77  6765.12  1520.00     2.35 S9)  ; 17, 591
  ( 6212.45  6793.39  1520.00     2.35 S9)  ; 17, 592
  ( 6247.77  6807.52  1520.00     2.35 S9)  ; 17, 593
  ( 6261.90  6805.17  1520.00     2.35 S9)  ; 17, 594
  ( 6287.80  6791.03  1520.00     2.35 S9)  ; 17, 595
  ( 6360.79  6736.85  1520.00     2.35 S9)  ; 17, 596
  ( 6393.76  6708.58  1520.00     2.35 S9)  ; 17, 597
  ( 6429.08  6689.74  1520.00     2.35 S9)  ; 17, 598
  ( 6462.05  6677.96  1520.00     2.35 S9)  ; 17, 599
  ( 6523.27  6644.98  1520.00     2.35 S9)  ; 17, 600
  ( 6549.17  6635.56  1520.00     2.35 S9)  ; 17, 601
  ( 6619.81  6600.23  1520.00     2.35 S9)  ; 17, 602
  ( 6650.43  6586.09  1520.00     2.35 S9)  ; 17, 603
  ( 6690.46  6564.89  1520.00     2.35 S9)  ; 17, 604
  ( 6746.97  6531.91  1520.00     2.35 S9)  ; 17, 605
  ( 6763.45  6524.84  1520.00     2.35 S9)  ; 17, 606
  ( 6798.77  6494.22  1520.00     2.35 S9)  ; 17, 607
  ( 6836.45  6468.31  1520.00     2.35 S9)  ; 17, 608
  ( 6845.87  6458.89  1520.00     2.35 S9)  ; 17, 609
  ( 6848.22  6456.53  1520.00     2.35 S9)  ; 17, 610
  ( 6871.77  6430.62  1520.00     2.35 S9)  ; 17, 611
  ( 6881.19  6423.55  1520.00     2.35 S9)  ; 17, 612
  ( 6888.25  6411.77  1520.00     2.35 S9)  ; 17, 613
  ( 6892.96  6407.06  1520.00     2.35 S9)  ; 17, 614
  ( 6909.45  6385.86  1520.00     2.35 S9)  ; 17, 615
  ( 6914.16  6378.79  1520.00     2.35 S9)  ; 17, 616
  ( 6923.57  6369.37  1520.00     2.35 S9)  ; 17, 617
  ( 6930.64  6367.02  1520.00     2.35 S9)  ; 17, 618
  ( 6951.83  6357.59  1520.00     2.35 S9)  ; 17, 619
  ( 6968.31  6352.88  1520.00     2.35 S9)  ; 17, 620
  ( 6996.57  6338.75  1520.00     2.35 S9)  ; 17, 621
  ( 7029.54  6324.61  1520.00     2.35 S9)  ; 17, 622
  ( 7048.37  6310.48  1520.00     2.35 S9)  ; 17, 623
  ( 7053.08  6310.48  1520.00     2.35 S9)  ; 17, 624
  ( 7584.09  5616.72  1520.00     2.35 S9)  ; 17, 625
  ( 7569.96  5616.72  1520.00     2.35 S9)  ; 17, 626
  ( 7898.48  4974.85  1520.00     2.35 S9)  ; 17, 627
  ( 7889.06  4970.13  1520.00     2.35 S9)  ; 17, 628
  ( 7896.13  4963.07  1520.00     2.35 S9)  ; 17, 629
  ( 8398.93  4304.66  1520.00     2.35 S9)  ; 17, 630
  ( 8387.16  4302.30  1520.00     2.35 S9)  ; 17, 631
  ( 8541.43  3690.97  1520.00     2.35 S9)  ; 17, 632
  ( 8529.66  3683.90  1520.00     2.35 S9)  ; 17, 633
  ( 8541.43  3679.19  1520.00     2.35 S9)  ; 17, 634
  ( 8490.87  3032.53  1520.00     2.35 S9)  ; 17, 635
  ( 8486.16  3030.18  1520.00     2.35 S9)  ; 17, 636
  ( 8541.53  2421.22  1520.00     2.35 S9)  ; 17, 637
  ( 8532.11  2411.80  1520.00     2.35 S9)  ; 17, 638
  ( 8643.95  1696.82  1520.00     2.35 S9)  ; 17, 639
  ( 8643.95  1692.11  1520.00     2.35 S9)  ; 17, 640
  ( 8506.24   939.43  1520.00     2.35 S9)  ; 17, 641
  ( 8499.18   939.43  1520.00     2.35 S9)  ; 17, 642
  ( 8158.94   290.48  1520.00     2.35 S9)  ; 17, 643
  ( 8151.87   290.48  1520.00     2.35 S9)  ; 17, 644
  ( 8032.98   301.06  1520.00     2.35 S9)  ; 17, 645
  ( 8007.08   303.41  1520.00     2.35 S9)  ; 17, 646
  ( 7896.41   202.12  1520.00     2.35 S9)  ; 17, 647
  ( 7868.15   162.08  1520.00     2.35 S9)  ; 17, 648
  ( 7851.67   136.16  1520.00     2.35 S9)  ; 17, 649
  ( 7788.09    30.16  1520.00     2.35 S9)  ; 17, 650
  ( 7771.61     8.96  1520.00     2.35 S9)  ; 17, 651
  ( 7731.58   -16.95  1520.00     2.35 S9)  ; 17, 652
  ( 7710.38   -24.02  1520.00     2.35 S9)  ; 17, 653
  ( 7642.10   -49.93  1520.00     2.35 S9)  ; 17, 654
  ( 7599.71   -57.00  1520.00     2.35 S9)  ; 17, 655
  ( 7573.81   -57.00  1520.00     2.35 S9)  ; 17, 656
  ( 7533.78   -49.93  1520.00     2.35 S9)  ; 17, 657
  ( 7458.43   -26.38  1520.00     2.35 S9)  ; 17, 658
  ( 7430.17   -14.60  1520.00     2.35 S9)  ; 17, 659
  ( 7401.91     1.89  1520.00     2.35 S9)  ; 17, 660
  ( 7333.63    39.58  1520.00     2.35 S9)  ; 17, 661
  ( 7274.76    72.56  1520.00     2.35 S9)  ; 17, 662
  ( 7244.15    84.34  1520.00     2.35 S9)  ; 17, 663
  ( 7215.89    96.12  1520.00     2.35 S9)  ; 17, 664
  ( 7192.34   107.90  1520.00     2.35 S9)  ; 17, 665
  ( 7173.51   114.96  1520.00     2.35 S9)  ; 17, 666
  ( 7161.73   112.61  1520.00     2.35 S9)  ; 17, 667
  ( 7161.73    77.27  1520.00     2.35 S9)  ; 17, 668
  ( 7168.80    60.78  1520.00     2.35 S9)  ; 17, 669
  ( 7175.86    37.23  1520.00     2.35 S9)  ; 17, 670
  ( 7206.47     1.89  1520.00     2.35 S9)  ; 17, 671
  ( 7230.02   -16.95  1520.00     2.35 S9)  ; 17, 672
  ( 7251.21   -24.02  1520.00     2.35 S9)  ; 17, 673
  ( 7284.18   -35.80  1520.00     2.35 S9)  ; 17, 674
  ( 7312.43   -49.93  1520.00     2.35 S9)  ; 17, 675
  ( 7343.05   -66.42  1520.00     2.35 S9)  ; 17, 676
  ( 7368.95   -78.20  1520.00     2.35 S9)  ; 17, 677
  ( 7411.33   -89.98  1520.00     2.35 S9)  ; 17, 678
  ( 7463.14   -94.69  1520.00     2.35 S9)  ; 17, 679
  ( 7491.39   -99.40  1520.00     2.35 S9)  ; 17, 680
  ( 7611.48  -120.60  1520.00     2.35 S9)  ; 17, 681
  ( 7649.16  -132.38  1520.00     2.35 S9)  ; 17, 682
  ( 7689.19  -141.80  1520.00     2.35 S9)  ; 17, 683
  ( 7764.54  -151.22  1520.00     2.35 S9)  ; 17, 684
  ( 7806.93  -160.65  1520.00     2.35 S9)  ; 17, 685
  ( 7846.96  -167.71  1520.00     2.35 S9)  ; 17, 686
  ( 7884.63  -177.14  1520.00     2.35 S9)  ; 17, 687
  ( 7931.73  -198.34  1520.00     2.35 S9)  ; 17, 688
  ( 7950.57  -210.12  1520.00     2.35 S9)  ; 17, 689
  ( 7971.76  -228.96  1520.00     2.35 S9)  ; 17, 690
  ( 8028.27  -297.28  1520.00     2.35 S9)  ; 17, 691
  ( 8040.05  -311.41  1520.00     2.35 S9)  ; 17, 692
  ( 8056.53  -342.03  1520.00     2.35 S9)  ; 17, 693
  ( 8073.01  -389.15  1520.00     2.35 S9)  ; 17, 694
  ( 8101.27  -445.68  1520.00     2.35 S9)  ; 17, 695
  ( 8120.11  -471.59  1520.00     2.35 S9)  ; 17, 696
  ( 7904.64  -840.30  1520.00     2.35 S9)  ; 17, 697
  ( 7838.71  -929.81  1520.00     2.35 S9)  ; 17, 698
  ( 7824.58  -939.24  1520.00     2.35 S9)  ; 17, 699
  ( 7815.16  -951.02  1520.00     2.35 S9)  ; 17, 700
  ( 7777.48  -981.64  1520.00     2.35 S9)  ; 17, 701
  ( 7761.00  -993.42  1520.00     2.35 S9)  ; 17, 702
  ( 7737.45 -1012.26  1520.00     2.35 S9)  ; 17, 703
  ( 7711.55 -1024.04  1520.00     2.35 S9)  ; 17, 704
  ( 7591.46 -1082.93  1520.00     2.35 S9)  ; 17, 705
  ( 7556.14 -1092.35  1520.00     2.35 S9)  ; 17, 706
  ( 7504.33 -1094.71  1520.00     2.35 S9)  ; 17, 707
  ( 7493.80 -1227.84  1520.00     2.35 S9)  ; 17, 708
  ( 7500.86 -1286.73  1520.00     2.35 S9)  ; 17, 709
  ( 7489.09 -1373.89  1520.00     2.35 S9)  ; 17, 710
  ( 7484.38 -1439.84  1520.00     2.35 S9)  ; 17, 711
  ( 7479.67 -1472.82  1520.00     2.35 S9)  ; 17, 712
  ( 7479.67 -1590.60  1520.00     2.35 S9)  ; 17, 713
  ( 7474.96 -1628.30  1520.00     2.35 S9)  ; 17, 714
  ( 7456.12 -1673.05  1520.00     2.35 S9)  ; 17, 715
  ( 7437.29 -1701.32  1520.00     2.35 S9)  ; 17, 716
  ( 7406.67 -1734.30  1520.00     2.35 S9)  ; 17, 717
  ( 7378.42 -1760.21  1520.00     2.35 S9)  ; 17, 718
  ( 7359.58 -1779.06  1520.00     2.35 S9)  ; 17, 719
  ( 7350.16 -1797.90  1520.00     2.35 S9)  ; 17, 720
  ( 7297.21 -2131.27  1520.00     2.35 S9)  ; 17, 721
  ( 7292.50 -2124.20  1520.00     2.35 S9)  ; 17, 722
  ( 7264.25 -2183.09  1520.00     2.35 S9)  ; 17, 723
  ( 7217.15 -2265.54  1520.00     2.35 S9)  ; 17, 724
  ( 7205.38 -2291.45  1520.00     2.35 S9)  ; 17, 725
  ( 7177.12 -2331.50  1520.00     2.35 S9)  ; 17, 726
  ( 7155.93 -2355.05  1520.00     2.35 S9)  ; 17, 727
  ( 7115.90 -2388.03  1520.00     2.35 S9)  ; 17, 728
  ( 7075.87 -2413.94  1520.00     2.35 S9)  ; 17, 729
  ( 7054.68 -2425.72  1520.00     2.35 S9)  ; 17, 730
  ( 6979.33 -2461.06  1520.00     2.35 S9)  ; 17, 731
  ( 6929.88 -2479.90  1520.00     2.35 S9)  ; 17, 732
  ( 6911.04 -2486.97  1520.00     2.35 S9)  ; 17, 733
  ( 6892.20 -2489.32  1520.00     2.35 S9)  ; 17, 734
  ( 6868.65 -2484.61  1520.00     2.35 S9)  ; 17, 735
  ( 6854.52 -2477.55  1520.00     2.35 S9)  ; 17, 736
  ( 6842.75 -2465.77  1520.00     2.35 S9)  ; 17, 737
  ( 6830.98 -2435.14  1520.00     2.35 S9)  ; 17, 738
  ( 6814.49 -2402.16  1520.00     2.35 S9)  ; 17, 739
  ( 6779.17 -2364.47  1520.00     2.35 S9)  ; 17, 740
  ( 6776.82 -2366.83  1520.00     2.35 S9)  ; 17, 741
  ( 6767.40 -2388.03  1520.00     2.35 S9)  ; 17, 742
  ( 6750.92 -2446.92  1520.00     2.35 S9)  ; 17, 743
  ( 6743.85 -2486.97  1520.00     2.35 S9)  ; 17, 744
  ( 6739.14 -2508.17  1520.00     2.35 S9)  ; 17, 745
  ( 6720.30 -2550.57  1520.00     2.35 S9)  ; 17, 746
  ( 6706.18 -2574.13  1520.00     2.35 S9)  ; 17, 747
  ( 6703.82 -2592.97  1520.00     2.35 S9)  ; 17, 748
  ( 6594.40 -2726.04  1520.00     2.35 S9)  ; 17, 749
  ( 6516.69 -2685.99  1520.00     2.35 S9)  ; 17, 750
  ( 6474.31 -2636.52  1520.00     2.35 S9)  ; 17, 751
  ( 6455.47 -2605.90  1520.00     2.35 S9)  ; 17, 752
  ( 6434.28 -2544.65  1520.00     2.35 S9)  ; 17, 753
  ( 6429.57 -2497.54  1520.00     2.35 S9)  ; 17, 754
  ( 6417.80 -2386.82  1520.00     2.35 S9)  ; 17, 755
  ( 6413.09 -2290.24  1520.00     2.35 S9)  ; 17, 756
  ( 6415.44 -2243.13  1520.00     2.35 S9)  ; 17, 757
  ( 6424.86 -2203.08  1520.00     2.35 S9)  ; 17, 758
  ( 6446.05 -2120.63  1520.00     2.35 S9)  ; 17, 759
  ( 6450.76 -2085.30  1520.00     2.35 S9)  ; 17, 760
  ( 6455.47 -2052.32  1520.00     2.35 S9)  ; 17, 761
  ( 6469.60 -1991.07  1520.00     2.35 S9)  ; 17, 762
  ( 6474.31 -1984.01  1520.00     2.35 S9)  ; 17, 763
  ( 6437.80 -1865.08  1520.00     2.35 S9)  ; 17, 764
  ( 6423.67 -1763.79  1520.00     2.35 S9)  ; 17, 765
  ( 6426.02 -1721.39  1520.00     2.35 S9)  ; 17, 766
  ( 6456.63 -1601.25  1520.00     2.35 S9)  ; 17, 767
  ( 6475.47 -1502.31  1520.00     2.35 S9)  ; 17, 768
  ( 6513.15 -1372.75  1520.00     2.35 S9)  ; 17, 769
  ( 6527.28 -1264.39  1520.00     2.35 S9)  ; 17, 770
  ( 6531.99 -1250.26  1520.00     2.35 S9)  ; 17, 771
  ( 6534.34 -1252.61  1520.00     2.35 S9)  ; 17, 772
  ( 6573.25 -1180.79  1520.00     2.35 S9)  ; 17, 773
  ( 6585.02 -1067.72  1520.00     2.35 S9)  ; 17, 774
  ( 6606.21  -997.05  1520.00     2.35 S9)  ; 17, 775
  ( 6629.76  -855.71  1520.00     2.35 S9)  ; 17, 776
  ( 6634.47  -806.25  1520.00     2.35 S9)  ; 17, 777
  ( 6632.12  -770.91  1520.00     2.35 S9)  ; 17, 778
  ( 6622.70  -721.44  1520.00     2.35 S9)  ; 17, 779
  ( 6575.60  -582.46  1520.00     2.35 S9)  ; 17, 780
  ( 6537.93  -492.94  1520.00     2.35 S9)  ; 17, 781
  ( 6507.32  -438.76  1520.00     2.35 S9)  ; 17, 782
  ( 6497.90  -417.56  1520.00     2.35 S9)  ; 17, 783
  ( 6480.23  -465.83  1520.00     2.35 S9)  ; 17, 784
  ( 6489.65  -588.33  1520.00     2.35 S9)  ; 17, 785
  ( 6508.49  -699.04  1520.00     2.35 S9)  ; 17, 786
  ( 6510.85  -748.51  1520.00     2.35 S9)  ; 17, 787
  ( 6508.49  -790.91  1520.00     2.35 S9)  ; 17, 788
  ( 6501.43  -840.38  1520.00     2.35 S9)  ; 17, 789
  ( 6492.01  -896.92  1520.00     2.35 S9)  ; 17, 790
  ( 6459.04  -991.14  1520.00     2.35 S9)  ; 17, 791
  ( 6428.43 -1059.46  1520.00     2.35 S9)  ; 17, 792
  ( 6395.46 -1125.41  1520.00     2.35 S9)  ; 17, 793
  ( 6378.98 -1156.04  1520.00     2.35 S9)  ; 17, 794
  ( 6367.21 -1179.59  1520.00     2.35 S9)  ; 17, 795
  ( 6364.85 -1196.08  1520.00     2.35 S9)  ; 17, 796
  ( 6342.53 -1291.44  1520.00     2.35 S9)  ; 17, 797
  ( 6333.11 -1291.44  1520.00     2.35 S9)  ; 17, 798
  ( 6297.79 -1336.20  1520.00     2.35 S9)  ; 17, 799
  ( 6236.56 -1390.38  1520.00     2.35 S9)  ; 17, 800
  ( 6194.18 -1411.58  1520.00     2.35 S9)  ; 17, 801
  ( 6123.54 -1437.50  1520.00     2.35 S9)  ; 17, 802
  ( 6085.86 -1446.92  1520.00     2.35 S9)  ; 17, 803
  ( 6064.67 -1446.92  1520.00     2.35 S9)  ; 17, 804
  ( 6043.47 -1439.85  1520.00     2.35 S9)  ; 17, 805
  ( 6022.28 -1428.07  1520.00     2.35 S9)  ; 17, 806
  ( 5984.61 -1416.29  1520.00     2.35 S9)  ; 17, 807
  ( 5970.48 -1418.65  1520.00     2.35 S9)  ; 17, 808
  ( 5961.06 -1428.07  1520.00     2.35 S9)  ; 17, 809
  ( 5949.29 -1451.63  1520.00     2.35 S9)  ; 17, 810
  ( 5928.09 -1562.34  1520.00     2.35 S9)  ; 17, 811
  ( 5909.25 -1635.37  1520.00     2.35 S9)  ; 17, 812
  ( 5876.29 -1729.60  1520.00     2.35 S9)  ; 17, 813
  ( 5866.87 -1757.86  1520.00     2.35 S9)  ; 17, 814
  ( 5838.61 -1828.53  1520.00     2.35 S9)  ; 17, 815
  ( 5831.55 -1854.44  1520.00     2.35 S9)  ; 17, 816
  ( 5838.61 -1885.07  1520.00     2.35 S9)  ; 17, 817
  ( 5850.39 -1922.76  1520.00     2.35 S9)  ; 17, 818
  ( 5850.39 -1969.87  1520.00     2.35 S9)  ; 17, 819
  ( 5857.45 -2033.47  1520.00     2.35 S9)  ; 17, 820
  ( 5855.10 -2049.96  1520.00     2.35 S9)  ; 17, 821
  ( 5769.15 -2435.09  1520.00     2.35 S9)  ; 17, 822
  ( 5693.80 -2541.09  1520.00     2.35 S9)  ; 17, 823
  ( 5677.31 -2564.65  1520.00     2.35 S9)  ; 17, 824
  ( 5656.12 -2607.05  1520.00     2.35 S9)  ; 17, 825
  ( 5639.64 -2644.74  1520.00     2.35 S9)  ; 17, 826
  ( 5623.15 -2673.01  1520.00     2.35 S9)  ; 17, 827
  ( 5592.54 -2708.34  1520.00     2.35 S9)  ; 17, 828
  ( 5550.16 -2746.04  1520.00     2.35 S9)  ; 17, 829
  ( 5533.67 -2762.52  1520.00     2.35 S9)  ; 17, 830
  ( 5500.71 -2790.79  1520.00     2.35 S9)  ; 17, 831
  ( 5329.98 -2928.65  1520.00     2.35 S9)  ; 17, 832
  ( 5256.98 -2949.85  1520.00     2.35 S9)  ; 17, 833
  ( 5103.92 -2954.56  1520.00     2.35 S9)  ; 17, 834
  ( 5061.54 -2945.14  1520.00     2.35 S9)  ; 17, 835
  ( 5002.67 -2923.94  1520.00     2.35 S9)  ; 17, 836
  ( 4964.99 -2905.09  1520.00     2.35 S9)  ; 17, 837
  ( 4899.06 -2879.18  1520.00     2.35 S9)  ; 17, 838
  ( 4783.68 -2846.20  1520.00     2.35 S9)  ; 17, 839
  ( 4703.62 -2829.71  1520.00     2.35 S9)  ; 17, 840
  ( 4592.95 -2813.22  1520.00     2.35 S9)  ; 17, 841
  ( 4489.34 -2792.02  1520.00     2.35 S9)  ; 17, 842
  ( 4435.18 -2770.82  1520.00     2.35 S9)  ; 17, 843
  ( 4416.34 -2754.33  1520.00     2.35 S9)  ; 17, 844
  ( 4371.60 -2718.99  1520.00     2.35 S9)  ; 17, 845
  ( 4359.83 -2709.57  1520.00     2.35 S9)  ; 17, 846
  ( 4362.18 -2704.86  1520.00     2.35 S9)  ; 17, 847
  ( 4332.76 -2609.44  1520.00     2.35 S9)  ; 17, 848
  ( 4370.44 -2526.99  1520.00     2.35 S9)  ; 17, 849
  ( 4365.73 -2517.57  1520.00     2.35 S9)  ; 17, 850
  ( 4358.66 -2515.21  1520.00     2.35 S9)  ; 17, 851
  ( 4316.28 -2515.21  1520.00     2.35 S9)  ; 17, 852
  ( 4292.73 -2517.57  1520.00     2.35 S9)  ; 17, 853
  ( 4247.99 -2515.21  1520.00     2.35 S9)  ; 17, 854
  ( 4196.19 -2524.63  1520.00     2.35 S9)  ; 17, 855
  ( 4134.96 -2538.77  1520.00     2.35 S9)  ; 17, 856
  ( 4061.97 -2559.97  1520.00     2.35 S9)  ; 17, 857
  ( 3998.39 -2567.04  1520.00     2.35 S9)  ; 17, 858
  ( 3923.04 -2564.68  1520.00     2.35 S9)  ; 17, 859
  ( 3842.98 -2545.83  1520.00     2.35 S9)  ; 17, 860
  ( 3734.66 -2517.57  1520.00     2.35 S9)  ; 17, 861
  ( 3668.73 -2501.08  1520.00     2.35 S9)  ; 17, 862
  ( 3583.96 -2468.10  1520.00     2.35 S9)  ; 17, 863
  ( 3426.19 -2392.72  1520.00     2.35 S9)  ; 17, 864
  ( 3372.03 -2347.96  1520.00     2.35 S9)  ; 17, 865
  ( 3350.84 -2322.05  1520.00     2.35 S9)  ; 17, 866
  ( 3339.07 -2305.56  1520.00     2.35 S9)  ; 17, 867
  ( 3334.36 -2296.14  1520.00     2.35 S9)  ; 17, 868
  ( 3327.29 -2279.65  1520.00     2.35 S9)  ; 17, 869
  ( 3320.23 -2270.22  1520.00     2.35 S9)  ; 17, 870
  ( 3317.87 -2263.16  1520.00     2.35 S9)  ; 17, 871
  ( 3315.52 -2256.09  1520.00     2.35 S9)  ; 17, 872
  ( 3310.81 -2249.02  1520.00     2.35 S9)  ; 17, 873
  ( 3308.45 -2244.31  1520.00     2.35 S9)  ; 17, 874
  ( 3301.39 -2241.96  1520.00     2.35 S9)  ; 17, 875
  ( 3289.62 -2246.67  1520.00     2.35 S9)  ; 17, 876
  ( 3287.26 -2256.09  1520.00     2.35 S9)  ; 17, 877
  ( 3068.27 -2279.65  1520.00     2.35 S9)  ; 17, 878
  ( 3030.60 -2258.45  1520.00     2.35 S9)  ; 17, 879
  ( 3037.66 -2265.51  1520.00     2.35 S9)  ; 17, 880
  ( 3465.08 -2580.02  1520.00     2.35 S9)  ; 17, 881
  ( 3521.59 -2624.78  1520.00     2.35 S9)  ; 17, 882
  ( 3521.59 -2631.84  1520.00     2.35 S9)  ; 17, 883
  ( 3507.46 -2641.27  1520.00     2.35 S9)  ; 17, 884
  ( 3472.14 -2653.04  1520.00     2.35 S9)  ; 17, 885
  ( 3380.31 -2674.25  1520.00     2.35 S9)  ; 17, 886
  ( 3253.15 -2716.65  1520.00     2.35 S9)  ; 17, 887
  ( 3201.35 -2728.43  1520.00     2.35 S9)  ; 17, 888
  ( 3074.19 -2763.76  1520.00     2.35 S9)  ; 17, 889
  ( 3017.68 -2775.54  1520.00     2.35 S9)  ; 17, 890
  ( 2935.26 -2782.61  1520.00     2.35 S9)  ; 17, 891
  ( 2869.33 -2780.25  1520.00     2.35 S9)  ; 17, 892
  ( 2829.30 -2775.54  1520.00     2.35 S9)  ; 17, 893
  ( 2737.47 -2754.34  1520.00     2.35 S9)  ; 17, 894
  ( 2692.73 -2740.20  1520.00     2.35 S9)  ; 17, 895
  ( 2626.79 -2714.29  1520.00     2.35 S9)  ; 17, 896
  ( 2598.54 -2697.80  1520.00     2.35 S9)  ; 17, 897
  ( 2539.67 -2653.04  1520.00     2.35 S9)  ; 17, 898
  ( 2492.58 -2610.64  1520.00     2.35 S9)  ; 17, 899
  ( 2447.84 -2568.24  1520.00     2.35 S9)  ; 17, 900
  ( 2421.93 -2532.91  1520.00     2.35 S9)  ; 17, 901
  ( 2398.39 -2497.57  1520.00     2.35 S9)  ; 17, 902
  ( 2365.42 -2424.55  1520.00     2.35 S9)  ; 17, 903
  ( 2348.94 -2384.50  1520.00     2.35 S9)  ; 17, 904
  ( 2327.74 -2311.48  1520.00     2.35 S9)  ; 17, 905
  ( 2323.03 -2250.23  1520.00     2.35 S9)  ; 17, 906
  ( 2325.39 -2193.69  1520.00     2.35 S9)  ; 17, 907
  ( 2341.87 -2073.56  1520.00     2.35 S9)  ; 17, 908
  ( 2341.87 -1899.24  1520.00     2.35 S9)  ; 17, 909
  ( 2344.23 -1859.19  1520.00     2.35 S9)  ; 17, 910
  ( 2348.94 -1797.95  1520.00     2.35 S9)  ; 17, 911
  ( 2356.00 -1748.48  1520.00     2.35 S9)  ; 17, 912
  ( 2348.94 -1720.21  1520.00     2.35 S9)  ; 17, 913
  ( 2320.68 -1675.45  1520.00     2.35 S9)  ; 17, 914
  ( 2280.65 -1630.69  1520.00     2.35 S9)  ; 17, 915
  ( 2271.23 -1614.20  1520.00     2.35 S9)  ; 17, 916
  ( 2266.52 -1602.43  1520.00     2.35 S9)  ; 17, 917
  ( 2264.17 -1588.29  1520.00     2.35 S9)  ; 17, 918
  ( 2124.09 -1551.83  1520.00     2.35 S9)  ; 17, 919
  ( 2034.61 -1528.27  1520.00     2.35 S9)  ; 17, 920
  ( 1945.13 -1523.56  1520.00     2.35 S9)  ; 17, 921
  ( 1902.74 -1516.49  1520.00     2.35 S9)  ; 17, 922
  ( 1869.78 -1507.07  1520.00     2.35 S9)  ; 17, 923
  ( 1839.17 -1495.29  1520.00     2.35 S9)  ; 17, 924
  ( 1782.65 -1457.60  1520.00     2.35 S9)  ; 17, 925
  ( 1759.11 -1434.05  1520.00     2.35 S9)  ; 17, 926
  ( 1704.95 -1372.80  1520.00     2.35 S9)  ; 17, 927
  ( 1683.75 -1342.18  1520.00     2.35 S9)  ; 17, 928
  ( 1660.21 -1288.00  1520.00     2.35 S9)  ; 17, 929
  ( 1631.95 -1177.28  1520.00     2.35 S9)  ; 17, 930
  ( 1615.47 -1101.90  1520.00     2.35 S9)  ; 17, 931
  ( 1608.40 -1043.01  1520.00     2.35 S9)  ; 17, 932
  ( 1596.63 -1007.67  1520.00     2.35 S9)  ; 17, 933
  ( 1584.86  -995.90  1520.00     2.35 S9)  ; 17, 934
  ( 1575.44  -995.90  1520.00     2.35 S9)  ; 17, 935
  ( 1568.37 -1000.61  1520.00     2.35 S9)  ; 17, 936
  ( 1561.31 -1019.45  1520.00     2.35 S9)  ; 17, 937
  ( 1561.31 -1064.21  1520.00     2.35 S9)  ; 17, 938
  ( 1566.02 -1104.26  1520.00     2.35 S9)  ; 17, 939
  ( 1568.37 -1158.44  1520.00     2.35 S9)  ; 17, 940
  ( 1575.44 -1205.55  1520.00     2.35 S9)  ; 17, 941
  ( 1589.57 -1252.66  1520.00     2.35 S9)  ; 17, 942
  ( 1617.82 -1304.49  1520.00     2.35 S9)  ; 17, 943
  ( 1688.46 -1415.20  1520.00     2.35 S9)  ; 17, 944
  ( 1742.62 -1492.94  1520.00     2.35 S9)  ; 17, 945
  ( 1770.88 -1535.34  1520.00     2.35 S9)  ; 17, 946
  ( 1822.68 -1598.94  1520.00     2.35 S9)  ; 17, 947
  ( 1872.13 -1655.48  1520.00     2.35 S9)  ; 17, 948
  ( 1926.29 -1721.44  1520.00     2.35 S9)  ; 17, 949
  ( 1968.68 -1775.62  1520.00     2.35 S9)  ; 17, 950
  ( 2004.00 -1815.66  1520.00     2.35 S9)  ; 17, 951
  ( 2022.84 -1846.28  1520.00     2.35 S9)  ; 17, 952
  ( 2062.87 -1926.38  1520.00     2.35 S9)  ; 17, 953
  ( 2091.12 -1971.13  1520.00     2.35 S9)  ; 17, 954
  ( 2112.31 -2008.82  1520.00     2.35 S9)  ; 17, 955
  ( 2126.44 -2027.67  1520.00     2.35 S9)  ; 17, 956
  ( 2157.05 -2084.21  1520.00     2.35 S9)  ; 17, 957
  ( 2180.60 -2114.83  1520.00     2.35 S9)  ; 17, 958
  ( 2197.09 -2143.10  1520.00     2.35 S9)  ; 17, 959
  ( 2211.21 -2173.72  1520.00     2.35 S9)  ; 17, 960
  ( 2230.05 -2201.99  1520.00     2.35 S9)  ; 17, 961
  ( 2272.44 -2307.99  1520.00     2.35 S9)  ; 17, 962
  ( 2277.15 -2315.06  1520.00     2.35 S9)  ; 17, 963
  ( 2473.81 -2726.10  1520.00     2.35 S9)  ; 17, 964
  ( 2495.01 -2810.90  1520.00     2.35 S9)  ; 17, 965
  ( 2495.01 -2841.53  1520.00     2.35 S9)  ; 17, 966
  ( 2490.30 -2872.15  1520.00     2.35 S9)  ; 17, 967
  ( 2480.88 -2900.42  1520.00     2.35 S9)  ; 17, 968
  ( 2450.27 -2935.75  1520.00     2.35 S9)  ; 17, 969
  ( 2417.30 -2966.38  1520.00     2.35 S9)  ; 17, 970
  ( 2386.69 -2985.22  1520.00     2.35 S9)  ; 17, 971
  ( 2363.14 -2992.29  1520.00     2.35 S9)  ; 17, 972
  ( 2313.69 -2992.29  1520.00     2.35 S9)  ; 17, 973
  ( 2294.86 -2989.93  1520.00     2.35 S9)  ; 17, 974
  ( 2235.99 -2985.22  1520.00     2.35 S9)  ; 17, 975
  ( 2198.31 -2978.16  1520.00     2.35 S9)  ; 17, 976
  ( 2158.28 -2961.67  1520.00     2.35 S9)  ; 17, 977
  ( 2106.48 -2938.11  1520.00     2.35 S9)  ; 17, 978
  ( 2078.22 -2921.62  1520.00     2.35 S9)  ; 17, 979
  ( 2024.06 -2874.51  1520.00     2.35 S9)  ; 17, 980
  ( 1974.61 -2836.82  1520.00     2.35 S9)  ; 17, 981
  ( 1951.06 -2808.55  1520.00     2.35 S9)  ; 17, 982
  ( 1906.33 -2707.26  1520.00     2.35 S9)  ; 17, 983
  ( 1849.81 -2603.61  1520.00     2.35 S9)  ; 17, 984
  ( 1835.68 -2577.70  1520.00     2.35 S9)  ; 17, 985
  ( 1776.82 -2417.51  1520.00     2.35 S9)  ; 17, 986
  ( 1765.04 -2379.82  1520.00     2.35 S9)  ; 17, 987
  ( 1734.43 -2292.66  1520.00     2.35 S9)  ; 17, 988
  ( 1708.53 -2240.84  1520.00     2.35 S9)  ; 17, 989
  ( 1670.85 -2167.81  1520.00     2.35 S9)  ; 17, 990
  ( 1652.01 -2118.34  1520.00     2.35 S9)  ; 17, 991
  ( 1640.24 -2064.16  1520.00     2.35 S9)  ; 17, 992
  ( 1619.05 -2000.56  1520.00     2.35 S9)  ; 17, 993
  ( 1604.92 -1965.23  1520.00     2.35 S9)  ; 17, 994
  ( 1581.37 -1899.27  1520.00     2.35 S9)  ; 17, 995
  ( 1550.76 -1842.73  1520.00     2.35 S9)  ; 17, 996
  ( 1529.57 -1807.40  1520.00     2.35 S9)  ; 17, 997
  ( 1513.09 -1786.20  1520.00     2.35 S9)  ; 17, 998
  ( 1473.05 -1748.51  1520.00     2.35 S9)  ; 17, 999
  ( 1458.93 -1729.66  1520.00     2.35 S9)  ; 17, 1000
  ( 1433.02 -1699.04  1520.00     2.35 S9)  ; 17, 1001
  ( 1400.06 -1668.42  1520.00     2.35 S9)  ; 17, 1002
  ( 1369.45 -1649.57  1520.00     2.35 S9)  ; 17, 1003
  ( 1369.45 -1647.21  1520.00     2.35 S9)  ; 17, 1004
  ( 1158.75 -1377.52  1520.00     2.35 S9)  ; 17, 1005
  ( 1099.88 -1292.72  1520.00     2.35 S9)  ; 17, 1006
  ( 1078.69 -1247.96  1520.00     2.35 S9)  ; 17, 1007
  ( 1057.49 -1191.42  1520.00     2.35 S9)  ; 17, 1008
  ( 1052.78 -1165.51  1520.00     2.35 S9)  ; 17, 1009
  ( 1052.78 -1099.55  1520.00     2.35 S9)  ; 17, 1010
  ( 1055.14 -1083.06  1520.00     2.35 S9)  ; 17, 1011
  ( 1043.36 -1071.29  1520.00     2.35 S9)  ; 17, 1012
  ( 1005.69 -1052.44  1520.00     2.35 S9)  ; 17, 1013
  (  963.30 -1024.17  1520.00     2.35 S9)  ; 17, 1014
  (  939.76  -998.26  1520.00     2.35 S9)  ; 17, 1015
  (  906.79  -977.06  1520.00     2.35 S9)  ; 17, 1016
  (  873.82  -965.28  1520.00     2.35 S9)  ; 17, 1017
  (  710.24  -789.75  1520.00     2.35 S9)  ; 17, 1018
  (  625.47  -733.21  1520.00     2.35 S9)  ; 17, 1019
  (  613.70  -709.65  1520.00     2.35 S9)  ; 17, 1020
  (  613.70  -653.12  1520.00     2.35 S9)  ; 17, 1021
  (  616.05  -606.00  1520.00     2.35 S9)  ; 17, 1022
  (  616.05  -582.45  1520.00     2.35 S9)  ; 17, 1023
  (  613.70  -568.31  1520.00     2.35 S9)  ; 17, 1024
  (  592.50  -532.98  1520.00     2.35 S9)  ; 17, 1025
  (  580.73  -516.49  1520.00     2.35 S9)  ; 17, 1026
  (  566.60  -478.80  1520.00     2.35 S9)  ; 17, 1027
  (  566.60  -457.60  1520.00     2.35 S9)  ; 17, 1028
  (  564.25  -438.75  1520.00     2.35 S9)  ; 17, 1029
  (  564.25  -419.91  1520.00     2.35 S9)  ; 17, 1030
  (  568.96  -408.13  1520.00     2.35 S9)  ; 17, 1031
  (  611.34  -377.51  1520.00     2.35 S9)  ; 17, 1032
  (  674.92  -346.88  1520.00     2.35 S9)  ; 17, 1033
  (  717.31  -330.39  1520.00     2.35 S9)  ; 17, 1034
  (  830.33  -299.77  1520.00     2.35 S9)  ; 17, 1035
  (  886.85  -283.28  1520.00     2.35 S9)  ; 17, 1036
  ( 1069.39  -107.75  1520.00     2.35 S9)  ; 17, 1037
  ( 1161.22     0.61  1520.00     2.35 S9)  ; 17, 1038
  ( 1238.93    61.86  1520.00     2.35 S9)  ; 17, 1039
  ( 1363.73   149.02  1520.00     2.35 S9)  ; 17, 1040
  ( 1533.27   255.02  1520.00     2.35 S9)  ; 17, 1041
  ( 1585.07   278.58  1520.00     2.35 S9)  ; 17, 1042
  ( 1639.23   292.71  1520.00     2.35 S9)  ; 17, 1043
  ( 1693.39   306.85  1520.00     2.35 S9)  ; 17, 1044
  ( 1724.00   323.34  1520.00     2.35 S9)  ; 17, 1045
  ( 1740.48   332.76  1520.00     2.35 S9)  ; 17, 1046
  ( 1785.22   346.89  1520.00     2.35 S9)  ; 17, 1047
  ( 1794.64   349.25  1520.00     2.35 S9)  ; 17, 1048
  ( 1801.71   353.96  1520.00     2.35 S9)  ; 17, 1049
  ( 1801.71   363.38  1520.00     2.35 S9)  ; 17, 1050
  ( 1799.35   363.38  1520.00     2.35 S9)  ; 17, 1051
  ( 1852.38   529.43  1520.00     2.35 S9)  ; 17, 1052
  ( 1821.76   635.44  1520.00     2.35 S9)  ; 17, 1053
  ( 1826.47   661.35  1520.00     2.35 S9)  ; 17, 1054
  ( 1842.96   694.33  1520.00     2.35 S9)  ; 17, 1055
  ( 1880.63   748.51  1520.00     2.35 S9)  ; 17, 1056
  ( 1913.60   786.20  1520.00     2.35 S9)  ; 17, 1057
  ( 1970.11   838.02  1520.00     2.35 S9)  ; 17, 1058
  ( 2033.69   882.78  1520.00     2.35 S9)  ; 17, 1059
  ( 2069.01   901.62  1520.00     2.35 S9)  ; 17, 1060
  ( 2097.27   911.05  1520.00     2.35 S9)  ; 17, 1061
  ( 2137.30   918.11  1520.00     2.35 S9)  ; 17, 1062
  ( 2156.14   918.11  1520.00     2.35 S9)  ; 17, 1063
  ( 2156.14   927.54  1520.00     2.35 S9)  ; 17, 1064
  ( 2146.72   948.74  1520.00     2.35 S9)  ; 17, 1065
  ( 2142.01   962.87  1520.00     2.35 S9)  ; 17, 1066
  ( 2130.23   981.72  1520.00     2.35 S9)  ; 17, 1067
  ( 2113.75  1000.56  1520.00     2.35 S9)  ; 17, 1068
  ( 2080.79  1031.18  1520.00     2.35 S9)  ; 17, 1069
  ( 2059.59  1054.74  1520.00     2.35 S9)  ; 17, 1070
  ( 2033.69  1078.30  1520.00     2.35 S9)  ; 17, 1071
  ( 1946.57  1179.59  1520.00     2.35 S9)  ; 17, 1072
  ( 1923.02  1196.08  1520.00     2.35 S9)  ; 17, 1073
  ( 1913.60  1196.08  1520.00     2.35 S9)  ; 17, 1074
  ( 1830.00  1383.33  1520.00     2.35 S9)  ; 17, 1075
  ( 1804.10  1555.30  1520.00     2.35 S9)  ; 17, 1076
  ( 1785.26  1609.48  1520.00     2.35 S9)  ; 17, 1077
  ( 1780.55  1618.90  1520.00     2.35 S9)  ; 17, 1078
  ( 1778.20  1609.48  1520.00     2.35 S9)  ; 17, 1079
  ( 1778.20  1543.52  1520.00     2.35 S9)  ; 17, 1080
  ( 1780.55  1510.54  1520.00     2.35 S9)  ; 17, 1081
  ( 1778.20  1432.80  1520.00     2.35 S9)  ; 17, 1082
  ( 1778.20  1357.42  1520.00     2.35 S9)  ; 17, 1083
  ( 1775.84  1329.15  1520.00     2.35 S9)  ; 17, 1084
  ( 1761.72  1267.91  1520.00     2.35 S9)  ; 17, 1085
  ( 1726.39  1178.39  1520.00     2.35 S9)  ; 17, 1086
  ( 1700.49  1138.35  1520.00     2.35 S9)  ; 17, 1087
  ( 1651.04  1084.17  1520.00     2.35 S9)  ; 17, 1088
  ( 1589.82  1018.21  1520.00     2.35 S9)  ; 17, 1089
  ( 1570.98   989.94  1520.00     2.35 S9)  ; 17, 1090
  ( 1514.47   935.76  1520.00     2.35 S9)  ; 17, 1091
  ( 1500.34   926.34  1520.00     2.35 S9)  ; 17, 1092
  ( 1493.28   923.98  1520.00     2.35 S9)  ; 17, 1093
  ( 1476.79   898.07  1520.00     2.35 S9)  ; 17, 1094
  ( 1476.79   886.29  1520.00     2.35 S9)  ; 17, 1095
  ( 1481.50   879.22  1520.00     2.35 S9)  ; 17, 1096
  ( 1542.73   832.11  1520.00     2.35 S9)  ; 17, 1097
  ( 1549.79   820.33  1520.00     2.35 S9)  ; 17, 1098
  ( 1552.14   810.91  1520.00     2.35 S9)  ; 17, 1099 Closure point
)  ;  End of contour

("3N"
  (Color White)
  (Closed)
  (GUID "A3E9CD0EEFD64C3E8FB679FD237D7DC3")
  (MBFObjectType 5)
  (FillDensity 0)
  (Resolution 2.355648)
  ( -549.23   914.43  1520.00     2.35 S9)  ; 18, 1
  ( -320.82   973.33  1520.00     2.35 S9)  ; 18, 2
  (  -52.39  1053.42  1520.00     2.35 S9)  ; 18, 3
  (   39.45  1076.97  1520.00     2.35 S9)  ; 18, 4
  (  171.31  1119.38  1520.00     2.35 S9)  ; 18, 5
  (  234.89  1147.64  1520.00     2.35 S9)  ; 18, 6
  (  272.57  1185.33  1520.00     2.35 S9)  ; 18, 7
  (  272.57  1192.40  1520.00     2.35 S9)  ; 18, 8
  (  281.99  1215.96  1520.00     2.35 S9)  ; 18, 9
  (  289.05  1263.07  1520.00     2.35 S9)  ; 18, 10
  (  300.82  1310.18  1520.00     2.35 S9)  ; 18, 11
  (  310.24  1404.41  1520.00     2.35 S9)  ; 18, 12
  (  310.24  1475.08  1520.00     2.35 S9)  ; 18, 13
  (  303.18  1552.81  1520.00     2.35 S9)  ; 18, 14
  (  277.28  1745.98  1520.00     2.35 S9)  ; 18, 15
  (  272.57  1802.51  1520.00     2.35 S9)  ; 18, 16
  (  253.73  1950.92  1520.00     2.35 S9)  ; 18, 17
  (  249.02  2049.86  1520.00     2.35 S9)  ; 18, 18
  (  244.31  2169.99  1520.00     2.35 S9)  ; 18, 19
  (  237.25  2264.22  1520.00     2.35 S9)  ; 18, 20
  (  234.89  2268.93  1520.00     2.35 S9)  ; 18, 21
  (  400.90  2689.44  1520.00     2.35 S9)  ; 18, 22
  (  459.77  2800.16  1520.00     2.35 S9)  ; 18, 23
  (  520.99  2894.38  1520.00     2.35 S9)  ; 18, 24
  (  549.25  2936.78  1520.00     2.35 S9)  ; 18, 25
  (  575.15  2988.61  1520.00     2.35 S9)  ; 18, 26
  (  800.07  3296.07  1520.00     2.35 S9)  ; 18, 27
  (  837.75  3432.70  1520.00     2.35 S9)  ; 18, 28
  (  873.07  3531.64  1520.00     2.35 S9)  ; 18, 29
  (  891.91  3609.37  1520.00     2.35 S9)  ; 18, 30
  (  898.97  3649.42  1520.00     2.35 S9)  ; 18, 31
  (  922.52  3743.64  1520.00     2.35 S9)  ; 18, 32
  (  929.58  3767.20  1520.00     2.35 S9)  ; 18, 33
  (  931.94  3778.98  1520.00     2.35 S9)  ; 18, 34
  (  989.69  4296.02  1520.00     2.35 S9)  ; 18, 35
  (  984.98  4357.27  1520.00     2.35 S9)  ; 18, 36
  (  980.27  4390.25  1520.00     2.35 S9)  ; 18, 37
  (  -54.61  4883.77  1520.00     2.35 S9)  ; 18, 38
  (  -61.67  4886.12  1520.00     2.35 S9)  ; 18, 39
  (  -71.09  4881.41  1520.00     2.35 S9)  ; 18, 40
  (  -94.64  4855.50  1520.00     2.35 S9)  ; 18, 41
  ( -141.73  4791.90  1520.00     2.35 S9)  ; 18, 42
  ( -167.64  4751.85  1520.00     2.35 S9)  ; 18, 43
  ( -184.12  4702.38  1520.00     2.35 S9)  ; 18, 44
  ( -198.25  4676.47  1520.00     2.35 S9)  ; 18, 45
  ( -207.67  4641.14  1520.00     2.35 S9)  ; 18, 46
  ( -221.79  4601.09  1520.00     2.35 S9)  ; 18, 47
  ( -235.92  4572.82  1520.00     2.35 S9)  ; 18, 48
  ( -245.34  4549.27  1520.00     2.35 S9)  ; 18, 49
  ( -259.47  4504.51  1520.00     2.35 S9)  ; 18, 50
  ( -268.89  4478.60  1520.00     2.35 S9)  ; 18, 51
  ( -275.95  4452.68  1520.00     2.35 S9)  ; 18, 52
  ( -283.02  4426.77  1520.00     2.35 S9)  ; 18, 53
  ( -290.08  4393.79  1520.00     2.35 S9)  ; 18, 54
  ( -299.50  4365.52  1520.00     2.35 S9)  ; 18, 55
  ( -318.34  4330.19  1520.00     2.35 S9)  ; 18, 56
  ( -330.11  4294.86  1520.00     2.35 S9)  ; 18, 57
  ( -337.18  4268.94  1520.00     2.35 S9)  ; 18, 58
  ( -344.24  4243.03  1520.00     2.35 S9)  ; 18, 59
  ( -346.59  4224.19  1520.00     2.35 S9)  ; 18, 60
  ( -413.71  4079.29  1520.00     2.35 S9)  ; 18, 61
  ( -439.62  3975.64  1520.00     2.35 S9)  ; 18, 62
  ( -449.04  3909.68  1520.00     2.35 S9)  ; 18, 63
  ( -456.10  3886.12  1520.00     2.35 S9)  ; 18, 64
  ( -470.23  3808.39  1520.00     2.35 S9)  ; 18, 65
  ( -472.58  3784.83  1520.00     2.35 S9)  ; 18, 66
  ( -482.00  3718.87  1520.00     2.35 S9)  ; 18, 67
  ( -489.07  3667.05  1520.00     2.35 S9)  ; 18, 68
  ( -489.07  3610.51  1520.00     2.35 S9)  ; 18, 69
  ( -503.19  3530.42  1520.00     2.35 S9)  ; 18, 70
  ( -510.26  3499.80  1520.00     2.35 S9)  ; 18, 71
  ( -530.22  2963.85  1520.00     2.35 S9)  ; 18, 72
  ( -546.70  2848.42  1520.00     2.35 S9)  ; 18, 73
  ( -551.41  2794.24  1520.00     2.35 S9)  ; 18, 74
  ( -558.48  2754.20  1520.00     2.35 S9)  ; 18, 75
  ( -565.54  2737.71  1520.00     2.35 S9)  ; 18, 76
  ( -570.25  2721.22  1520.00     2.35 S9)  ; 18, 77
  ( -570.25  2711.80  1520.00     2.35 S9)  ; 18, 78
  ( -674.99  2182.92  1520.00     2.35 S9)  ; 18, 79
  ( -696.18  2091.05  1520.00     2.35 S9)  ; 18, 80
  ( -705.60  2008.60  1520.00     2.35 S9)  ; 18, 81
  ( -703.25  1996.82  1520.00     2.35 S9)  ; 18, 82
  ( -638.45  1343.17  1520.00     2.35 S9)  ; 18, 83
  ( -640.80  1333.74  1520.00     2.35 S9)  ; 18, 84
  ( -594.89   894.43  1520.00     2.35 S9)  ; 18, 85
  ( -592.53   894.43  1520.00     2.35 S9)  ; 18, 86 Closure point
)  ;  End of contour

("section outline"
  (Color Cyan)
  (Closed)
  (GUID "A7912CC004F24A2AAA0938191704D9F1")
  (MBFObjectType 5)
  (FillDensity 0)
  (Resolution 2.355648)
  ( 1869.89  1590.36  1760.00     2.35 S10)  ; 19, 1
  ( 1876.53  1595.66  1760.00     2.35 S10)  ; 19, 2
  ( 1890.68  1540.12  1760.00     2.35 S10)  ; 19, 3
  ( 1877.36  1418.42  1760.00     2.35 S10)  ; 19, 4
  ( 1847.34  1354.42  1760.00     2.35 S10)  ; 19, 5
  ( 1792.49  1276.48  1760.00     2.35 S10)  ; 19, 6
  ( 1755.19  1242.59  1760.00     2.35 S10)  ; 19, 7
  ( 1719.64  1215.93  1760.00     2.35 S10)  ; 19, 8
  ( 1687.58  1203.77  1760.00     2.35 S10)  ; 19, 9
  ( 1692.68  1199.47  1760.00     2.35 S10)  ; 19, 10
  ( 1724.97  1180.93  1760.00     2.35 S10)  ; 19, 11
  ( 1747.88  1161.58  1760.00     2.35 S10)  ; 19, 12
  ( 1776.07  1135.61  1760.00     2.35 S10)  ; 19, 13
  ( 1793.33  1099.25  1760.00     2.35 S10)  ; 19, 14
  ( 1805.89  1062.49  1760.00     2.35 S10)  ; 19, 15
  ( 1814.41   989.92  1760.00     2.35 S10)  ; 19, 16
  ( 1822.71   919.70  1760.00     2.35 S10)  ; 19, 17
  ( 1811.31   831.26  1760.00     2.35 S10)  ; 19, 18
  ( 1798.25   789.97  1760.00     2.35 S10)  ; 19, 19
  ( 1779.92   755.32  1760.00     2.35 S10)  ; 19, 20
  ( 1741.67   704.79  1760.00     2.35 S10)  ; 19, 21
  ( 1685.43   643.29  1760.00     2.35 S10)  ; 19, 22
  ( 1619.42   585.69  1760.00     2.35 S10)  ; 19, 23
  ( 1579.97   549.26  1760.00     2.35 S10)  ; 19, 24
  ( 1478.40   465.00  1760.00     2.35 S10)  ; 19, 25
  ( 1416.09   419.53  1760.00     2.35 S10)  ; 19, 26
  ( 1315.07   356.60  1760.00     2.35 S10)  ; 19, 27
  ( 1240.83   312.49  1760.00     2.35 S10)  ; 19, 28
  ( 1180.65   269.57  1760.00     2.35 S10)  ; 19, 29
  ( 1147.25   245.46  1760.00     2.35 S10)  ; 19, 30
  ( 1116.38   219.20  1760.00     2.35 S10)  ; 19, 31
  ( 1055.26   159.65  1760.00     2.35 S10)  ; 19, 32
  ( 1002.33   114.98  1760.00     2.35 S10)  ; 19, 33
  (  912.85    55.39  1760.00     2.35 S10)  ; 19, 34
  (  858.92    22.45  1760.00     2.35 S10)  ; 19, 35
  (  785.83    -7.38  1760.00     2.35 S10)  ; 19, 36
  (  746.74   -20.15  1760.00     2.35 S10)  ; 19, 37
  (  700.01   -26.47  1760.00     2.35 S10)  ; 19, 38
  (  573.87   -15.88  1760.00     2.35 S10)  ; 19, 39
  (  506.58    -2.67  1760.00     2.35 S10)  ; 19, 40
  (  451.02    11.54  1760.00     2.35 S10)  ; 19, 41
  (  395.27    28.10  1760.00     2.35 S10)  ; 19, 42
  (  283.12    96.62  1760.00     2.35 S10)  ; 19, 43
  (  250.23   122.19  1760.00     2.35 S10)  ; 19, 44
  (  170.94   193.49  1760.00     2.35 S10)  ; 19, 45
  (  132.95   223.37  1760.00     2.35 S10)  ; 19, 46
  (   93.03   248.36  1760.00     2.35 S10)  ; 19, 47
  (   51.91   287.43  1760.00     2.35 S10)  ; 19, 48
  (   22.92   322.80  1760.00     2.35 S10)  ; 19, 49
  (    6.65   347.43  1760.00     2.35 S10)  ; 19, 50
  (   -9.42   369.71  1760.00     2.35 S10)  ; 19, 51
  (  -17.64   383.19  1760.00     2.35 S10)  ; 19, 52
  (  -21.82   432.49  1760.00     2.35 S10)  ; 19, 53
  (  -25.15   444.03  1760.00     2.35 S10)  ; 19, 54
  (  -30.84   455.37  1760.00     2.35 S10)  ; 19, 55
  (  -39.28   471.20  1760.00     2.35 S10)  ; 19, 56
  (  -47.70   487.04  1760.00     2.35 S10)  ; 19, 57
  (  -65.73   504.42  1760.00     2.35 S10)  ; 19, 58
  (  -81.78   526.70  1760.00     2.35 S10)  ; 19, 59
  (  -92.76   544.68  1760.00     2.35 S10)  ; 19, 60
  ( -108.83   566.96  1760.00     2.35 S10)  ; 19, 61
  ( -126.29   605.68  1760.00     2.35 S10)  ; 19, 62
[truncated: 280,780 more chars]
