# Supplementary material for: Segregated input to thalamic areas that project differently to core and shell auditory cortical fields
Source: iScience. 2025 Jan 1;28(2):111721. doi: 10.1016/j.isci.2024.111721 (PMC11787697; doi:10.1016/j.isci.2024.111721)
Supplement: Data S2. Data and code for producing graphs in Figure 9 [file mmc4.zip › DataS2_data_and_code_for_Fig9/analysis_Fig9P.m]

clear
d=dir('*.ASC');
nfiles=length(d);
cname=cell(nfiles,1);
Lcnt=zeros(5,nfiles);
Lperc=zeros(5,nfiles);

nbin=100;
R0=-3000;
Rd=8000;
offset=3500;
RCvec=((0:nbin-1)/(nbin-1))*Rd+R0; %RC-coordniate for histogram
RChist=zeros(nbin,5,nfiles);

Larea=zeros(nfiles,5);

for ii=1:nfiles
    cname{ii}=d(ii).name(1:end-4);
    fprintf('%d/%d: %s\n',ii,nfiles,d(ii).name)
    V=readcontour(d(ii).name,'3rd ventricle');
    c0=min(V);
    c0(2)=c0(2)-offset;

    L1=readcontour(d(ii).name,'Layer1')-c0;
    L23=readcontour(d(ii).name,'Layer2-3')-c0;
    L4=readcontour(d(ii).name,'Layer4')-c0;
    L5=readcontour(d(ii).name,'Layer5')-c0;
    L6=readcontour(d(ii).name,'Layer6')-c0;
    term=readsymbol(d(ii).name,'Marker 1')-c0([1,2,3,5,6]);

    seclist=unique(term(:,5));

    for kk=1:length(seclist)
        cL1=L1(L1(:,6)==seclist(kk),:);
        cL23=L23(L23(:,6)==seclist(kk),:);
        cL4=L4(L4(:,6)==seclist(kk),:);
        cL5=L5(L5(:,6)==seclist(kk),:);
        cL6=L6(L6(:,6)==seclist(kk),:);
        cT=term(term(:,5)==seclist(kk),:);
        Larea(ii,1)=Larea(ii,1)+polyarea(cL1(:,1),cL1(:,2));
        Larea(ii,2)=Larea(ii,2)+polyarea(cL1(:,1),cL1(:,2));
        Larea(ii,3)=Larea(ii,3)+polyarea(cL1(:,1),cL1(:,2));
        Larea(ii,4)=Larea(ii,4)+polyarea(cL1(:,1),cL1(:,2));
        Larea(ii,5)=Larea(ii,5)+polyarea(cL1(:,1),cL1(:,2));
        

        in1=inpolygon(cT(:,1),cT(:,2),cL1(:,1),cL1(:,2));
        in23=inpolygon(cT(:,1),cT(:,2),cL23(:,1),cL23(:,2));
        in4=inpolygon(cT(:,1),cT(:,2),cL4(:,1),cL4(:,2));
        in5=inpolygon(cT(:,1),cT(:,2),cL5(:,1),cL5(:,2));
        in6=inpolygon(cT(:,1),cT(:,2),cL6(:,1),cL6(:,2));

        Lcnt(5,ii)=Lcnt(5,ii)+sum(in1);
        Lcnt(4,ii)=Lcnt(4,ii)+sum(in23);
        Lcnt(3,ii)=Lcnt(3,ii)+sum(in4);
        Lcnt(2,ii)=Lcnt(2,ii)+sum(in5);
        Lcnt(1,ii)=Lcnt(1,ii)+sum(in6);

        for jj=1:5
            switch jj
                case 1
                    cTj=cT(in1,2);
                case 2
                    cTj=cT(in23,2);
                case 3
                    cTj=cT(in4,2);
                case 4
                    cTj=cT(in5,2);
                case 5
                    cTj=cT(in6,2);
            end
            RChist(:,jj,ii)=RChist(:,jj,ii)+[histcounts(cTj,RCvec),0]';
        end
    end

    for jj=1:5
        Lperc(jj,ii)=Lcnt(jj,ii)/sum(Lcnt(:,ii))*100;
        RChist(:,jj,ii)=RChist(:,jj,ii)/sum(RChist(:,jj,ii))*100;
    end

end

cord='rbcmk';
figure;
set(gcf,'Units','centimeters','Position',[1,1,23,8])
subplot(5,5,[1,6,11,16,21]) % bar graph
b=bar(Lperc','stacked');
% xlabel('case')
ylabel('percent of terminals')
for jj=1:5
    b(jj).FaceColor=cord(jj);
end

set(gca,'XTickLabel',cname,'XTickLabelRotation',90)
set(gca,'FontName','Arial','FontSize',6,'box','off','TickDir','out')
set(gca,'LineWidth',1)

for ii=1:5
    subplot(5,5,(2:5)+(ii-1)*5) % histgram
    bb=barwithdots(RCvec,num2cell((permute(RChist(:,ii,:),[1,3,2]))',1));
    bb.FaceColor=cord(6-ii);
    set(gca,'FontName','Arial','FontSize',6,'box','off','TickDir','out')
    set(gca,'LineWidth',1,'YLim',[0,10])
%     ylabel('pct')
    if ii~=5
        set(gca,'XTickLabel',{})
    else
        xlabel('C-R coordinate')
    end
end

Lratio=sum(Larea)/sum(Larea(:));
sL=sum(Lcnt,2);
ssL=sum(sL);
z=(sL/ssL-Lratio')./sqrt(((Lratio').*(1-Lratio'))/ssL);
cdf('normal',z,0,1)
