# Supplementary material for: Segregated input to thalamic areas that project differently to core and shell auditory cortical fields
Source: iScience. 2025 Jan 1;28(2):111721. doi: 10.1016/j.isci.2024.111721 (PMC11787697; doi:10.1016/j.isci.2024.111721)
Supplement: Data S2. Data and code for producing graphs in Figure 9 [file mmc4.zip › DataS2_data_and_code_for_Fig9/barhistplot.m]

function barhistplot(Lperc,RChist)
figure;
set(gcf,'Units','centimeters','Position',[1,1,5,5])
subplot(5,4,[1,5,9,13,17]) % bar graph
b=bar(Lperc','stacked');
b(1).FaceColor='r';
b(2).FaceColor='b';
b(3).FaceColor='c';
b(4).FaceColor='m';
b(5).FaceColor='k';
